# Supplementary material for: Multi-Omics Analysis Reveals Distinct Lipid Remodelling and Mitochondrial Stress in SH-SY5Y Cells Modelling Parkinson’s Disease
Source: Metabolites. 2025 Dec 4;15(12):781. doi: 10.3390/metabo15120781 (PMC12735079; doi:10.3390/metabo15120781)
Supplement: Supplementary file 1 [file metabolites-15-00781-s001.zip]

Archive with 5 entries (5 files):
- revised_FV_Supplementary Figures.pdf
- Table S1.xlsx
- Table S2.xlsx
- Table S3.xlsx
- Table S4.xlsx
