# Supplementary material for: Multi-Omics Analysis Reveals Distinct Lipid Remodelling and Mitochondrial Stress in SH-SY5Y Cells Modelling Parkinson’s Disease
Source: Metabolites. 2025 Dec 4;15(12):781. doi: 10.3390/metabo15120781 (PMC12735079; doi:10.3390/metabo15120781)
Supplement: Supplementary file 1 [file metabolites-15-00781-s001.zip › Table S1.xlsx]

## Sheet: sheet 1
	Control 1	Control 2	Control 3	Control 4	Control 5	Control 6	Nic 1	Nic 2	Nic 3	Nic 4	Nic 5	Nic 6	6-OHDA 1	6-OHDA 2	6-OHDA 3	6-OHDA 4	6-OHDA 5	6-OHDA 6	Nic_6-OHDA 1	Nic_6-OHDA 2	Nic_6-OHDA 3	Nic_6-OHDA 4	Nic_6-OHDA 5	Nic_6-OHDA 6	MPP+ 1	MPP+ 2	MPP+ 3	MPP+ 4	MPP+ 5	MPP+ 6	Nic_MPP+ 1	Nic_MPP+ 2	Nic_MPP+ 3	Nic_MPP+ 4	Nic_MPP+ 5	Nic_MPP+ 6
	Control	Control	Control	Control	Control	Control	Nic	Nic	Nic	Nic	Nic	Nic	6-OHDA	6-OHDA	6-OHDA	6-OHDA	6-OHDA	6-OHDA	Nic_6-OHDA	Nic_6-OHDA	Nic_6-OHDA	Nic_6-OHDA	Nic_6-OHDA	Nic_6-OHDA	MPP+	MPP+	MPP+	MPP+	MPP+	MPP+	Nic_MPP+	Nic_MPP+	Nic_MPP+	Nic_MPP+	Nic_MPP+	Nic_MPP+
PG34:3(18:2_16:1)	0.000985959	0.00113348	0.00111545	0.000837431	0.000864885	0.00124541	0.000997502	0.0012052	0.00110343	0.00100615	0.00138245	0.00129385	0.00241261	0.00160727	0.00198144	0.00169217	0.00228318	0.00224868	0.00304224	0.00466843	0.00220194	0.00365738	0.0051311	0.00388663	0.00325228	0.00441135	0.00479199	0.00486763	0.00530228	0.00472897	0.00478599	0.00462774	0.00423756	0.00523311	0.00403557	0.00591982
PG34:2(18:2_16:0)	0.00327944	0.00380689	0.00337119	0.00293847	0.00324456	0.00310851	0.00299929	0.00426279	0.00350912	0.00305193	0.00540996	0.00339159	0.00396165	0.00250837	0.0039253	0.00342908	0.00598672	0.00490064	0.00356844	0.00478493	0.00262315	0.00384636	0.00441396	0.00363678	0.0047794	0.00528771	0.00573398	0.00484321	0.00439379	0.00461008	0.00615002	0.00496276	0.00500107	0.0058693	0.00460818	0.00585951
PG36:3(18:2_18:1)	0.00868352	0.00906999	0.00825709	0.00655453	0.00695581	0.0100549	0.00761943	0.0101856	0.0081688	0.00803693	0.0112239	0.0117257	0.0176377	0.00884813	0.0156614	0.0130831	0.0213082	0.0171131	0.0187188	0.0303495	0.0163035	0.0263881	0.0327409	0.0263771	0.0308556	0.0365435	0.0475393	0.037718	0.0476494	0.0357789	0.0530236	0.0432343	0.0415936	0.0466741	0.0409192	0.0595304
PG36:2(18:2_18:0)	0.00684836	0.00679047	0.00588416	0.00575693	0.00635907	0.00620168	0.00541908	0.00726209	0.0061838	0.00565868	0.00751063	0.0066123	0.0220203	0.0111656	0.0194253	0.0199802	0.0282283	0.0226654	0.0126766	0.0195138	0.0125331	0.0190357	0.0199514	0.0158745	0.0117414	0.0113288	0.0143186	0.0110368	0.00948053	0.00855023	0.0139445	0.0128574	0.0107737	0.0112347	0.00961002	0.0127849
PG36:2(18:1_18:1)	0.0898875	0.093288	0.0966115	0.0746249	0.0900012	0.0904441	0.0807628	0.110868	0.0860107	0.0809796	0.1046	0.087692	0.0889624	0.0570752	0.0761052	0.0779012	0.118494	0.0880205	0.0663328	0.0970104	0.0631068	0.0843521	0.102667	0.0780198	0.0966882	0.113583	0.120602	0.104021	0.0933988	0.0883711	0.12284	0.113724	0.0894907	0.111936	0.0923246	0.114541
PG36:4(16:0_20:4)	0.00780872	0.0101593	0.00929777	0.00737649	0.00822838	0.00866654	0.00789799	0.0101279	0.00795433	0.00938542	0.0111632	0.00985708	0.0115457	0.00699353	0.0117957	0.0103157	0.0156613	0.0141387	0.00939436	0.00984388	0.0076923	0.0119731	0.0115716	0.0100523	0.015437	0.0167805	0.0169483	0.0162134	0.0129708	0.0134565	0.0185583	0.0188862	0.0145606	0.0176675	0.0160181	0.0170243
PG36:4(16:1_20:3)	0.000159507	0.000160782	0.000142658	0.000117238	0.000109979	0.000143235	0.00015729	0.000168145	0.000155982	0.00014417	0.000178529	0.000178989	0.000370632	0.000210214	0.000290496	0.000262311	0.000387175	0.000382283	0.000375336	0.000539254	0.000338971	0.000429999	0.000552539	0.000512433	0.000327324	0.000411436	0.000437791	0.000442011	0.000433462	0.00039448	0.000446071	0.000394265	0.000326561	0.000542218	0.000405577	0.00049718
PG36:3(16:0_20:3)	0.0018178	0.0016658	0.00193194	0.00165511	0.00152349	0.00177575	0.00164728	0.00220753	0.00182018	0.00172963	0.00222067	0.00188002	0.00328462	0.00195871	0.00297688	0.00316834	0.00436387	0.00366644	0.00254519	0.00340766	0.00220171	0.00291929	0.00339758	0.00308406	0.0021165	0.00221527	0.00219406	0.00213756	0.0018587	0.00171863	0.00279208	0.00240873	0.00182929	0.00256433	0.00183536	0.00204617
PG38:6(16:0_22:6)	0.000271807	0.000246945	0.000295376	0.000217499	0.000222839	0.00027121	0.00017152	0.00032524	0.000246599	0.000194282	0.000331461	0.000240931	0.000256238	0.000139551	0.000299198	0.000297716	0.000414096	0.00029076	0.00022845	0.000303291	0.000212559	0.00030536	0.000373603	0.000249576	0.000291132	0.000317948	0.000249068	0.000246878	0.000161365	0.000158562	0.00032763	0.000250258	0.000250244	0.000280693	0.000243726	0.000288472
PG38:5(16:0_22:5)	0.000302609	0.000391053	0.000243281	0.000213559	0.000288645	0.000279955	0.000265366	0.00033218	0.000301281	0.000245494	0.000370069	0.000265094	0.000246272	0.000188077	0.000284815	0.000299989	0.000364357	0.000337027	0.000224085	0.000256579	0.000206249	0.00029486	0.000299366	0.000248083	0.000335819	0.000394063	0.000380598	0.000297374	0.000307859	0.000265775	0.00041916	0.000390523	0.000311855	0.000363868	0.000307595	0.000380133
PG38:5(18:1_20:4)	0.00331549	0.00355948	0.00318426	0.00308239	0.00267228	0.00332252	0.00311288	0.00412685	0.00326623	0.00352391	0.00384132	0.00305761	0.00491363	0.00280959	0.00408292	0.00406573	0.00550476	0.00478748	0.00410226	0.00468136	0.00363304	0.0051685	0.00621713	0.00459915	0.00800791	0.00851352	0.0081352	0.00821332	0.00809054	0.00671684	0.0105516	0.00980504	0.00704686	0.00981954	0.00813492	0.00855869
PG38:4(18:0_20:4)	0.018964	0.0196808	0.0201211	0.0169628	0.0178071	0.0171595	0.0161394	0.0208899	0.0186127	0.0185859	0.0218616	0.017892	0.0347232	0.0183169	0.0287701	0.0311727	0.0403765	0.0361682	0.024648	0.0307575	0.0201181	0.03292	0.0325876	0.0292478	0.0290777	0.0333971	0.0285388	0.030092	0.0283076	0.0252797	0.035806	0.0307835	0.0262742	0.0346468	0.0284606	0.0315928
PG38:3(18:0_20:3)	0.00443031	0.00485786	0.00448931	0.00381081	0.00427362	0.00419824	0.00391814	0.00587142	0.00499851	0.00428556	0.00525819	0.00423654	0.0109751	0.00644642	0.00957467	0.0094304	0.0132444	0.0112991	0.00821857	0.010733	0.00730175	0.0102157	0.0108677	0.00950164	0.00486918	0.00524047	0.00559446	0.00556071	0.00509479	0.00430218	0.00610372	0.00529437	0.00427739	0.00681189	0.00465502	0.00524074
BMP34:3(18:2_16:1)	0.000563223	0.000598082	0.000601173	0.000488733	0.000573487	0.000638826	0.000552208	0.000542932	0.000546099	0.00052056	0.000563396	0.000593722	0.000992771	0.00075044	0.00087794	0.000775327	0.00106422	0.000984532	0.00080131	0.000879276	0.000703822	0.000574801	0.000771882	0.000616035	0.000995923	0.0010979	0.00104339	0.000883619	0.000933364	0.000886487	0.00104488	0.00112686	0.000840425	0.00105059	0.00106892	0.00109521
BMP34:2(18:2_16:0)	0.000683001	0.000689745	0.000751273	0.000645989	0.000767477	0.000730912	0.000611001	0.000590569	0.000678615	0.000633414	0.000626604	0.000727721	0.00139015	0.000987294	0.0011851	0.00106588	0.00153649	0.00138265	0.00123954	0.00118752	0.000982361	0.000861493	0.00113096	0.000896726	0.0012556	0.00134772	0.00148012	0.00104904	0.00117485	0.00109981	0.00127102	0.00132203	0.00121444	0.00111045	0.00143988	0.00144413
BMP36:3(18:2_18:1)	0.00940653	0.00962353	0.00938778	0.00840081	0.00965627	0.00988001	0.00898969	0.00883154	0.0099415	0.00811971	0.00953454	0.00986011	0.0177409	0.0134767	0.0144266	0.013817	0.0180058	0.0161047	0.0146783	0.0154295	0.0115678	0.00970243	0.0137851	0.0104376	0.0129086	0.0153333	0.0130047	0.012114	0.0122799	0.0115297	0.0137656	0.0151992	0.0116823	0.0126182	0.0136545	0.0141196
BMP36:2(18:2_18:0)	0.000617853	0.000664891	0.000630549	0.000567572	0.00070114	0.000707643	0.000591787	0.00061535	0.000662304	0.000583847	0.000668464	0.000701566	0.0011981	0.000975629	0.00109174	0.000990109	0.00141884	0.00123564	0.00101826	0.00108994	0.000936677	0.000739502	0.00102832	0.000852185	0.00101531	0.00110964	0.00103434	0.000875733	0.00092163	0.000849856	0.000982132	0.00104111	0.000931207	0.000908191	0.00100396	0.00110484
BMP36:2(18:1_18:1)	0.0543826	0.0583929	0.0541294	0.0479241	0.059561	0.0614132	0.0539796	0.0607684	0.058561	0.0502951	0.0559886	0.0601561	0.0794067	0.0624157	0.0727312	0.0636145	0.0818552	0.0790135	0.0712936	0.0826222	0.057193	0.0462989	0.0651021	0.0527845	0.0566889	0.0666852	0.058867	0.0501327	0.0557751	0.0536444	0.0627498	0.0644228	0.0558964	0.0601023	0.0580806	0.0623231
BMP36:4(16:0_20:4)	0.000450428	0.000451428	0.000450774	0.000380131	0.000407124	0.000452384	0.000358317	0.000347875	0.000400431	0.000345547	0.000407945	0.00044823	0.00064644	0.000433274	0.000528481	0.000460842	0.000590413	0.000621967	0.00049903	0.000527126	0.000411474	0.00038108	0.000475629	0.000401777	0.00114943	0.00135208	0.00138012	0.000862848	0.000957301	0.00102012	0.00140467	0.00138319	0.00120056	0.000986624	0.00115704	0.00145446
BMP36:4(16:1_20:3)	0.000264384	0.000277019	0.00028883	0.000254613	0.000275682	0.000270511	0.000243069	0.000248694	0.000289031	0.000222983	0.00032639	0.000277973	0.000406323	0.000291558	0.000358653	0.000304951	0.000401671	0.000407526	0.000362335	0.000367484	0.00028712	0.000246432	0.000309168	0.000243474	0.000422362	0.000477431	0.00043428	0.000368397	0.000445062	0.00037679	0.000455712	0.000478029	0.000396003	0.000412018	0.000430197	0.000463179
BMP36:3(16:0_20:3)	0.000317296	0.000315471	0.000318252	0.000278923	0.000330652	0.000335108	0.000285151	0.000292393	0.000319549	0.000281873	0.000283155	0.000318073	0.000519193	0.000355941	0.000454291	0.000394488	0.000491491	0.000488467	0.000472618	0.000471816	0.000362403	0.000319224	0.0004185	0.000311895	0.000476626	0.000514885	0.000500393	0.000396467	0.000410427	0.000435559	0.000561374	0.000573577	0.000487387	0.000478494	0.000496864	0.000566356
BMP38:6(16:0_22:6)	0.000408425	0.000390689	0.000404618	0.00034629	0.000416967	0.000414149	0.000346997	0.000357813	0.000390337	0.000359253	0.000371848	0.000420189	0.000552971	0.000442715	0.000459313	0.000392991	0.000508	0.000562098	0.000473364	0.000469257	0.00036309	0.000297986	0.000425818	0.000325877	0.000480898	0.000591289	0.000447562	0.000409667	0.000479592	0.000433559	0.000502787	0.000551349	0.00041581	0.000477484	0.000467018	0.000502958
BMP38:6(16:1_22:5)	0.000366894	0.000364817	0.000391405	0.000326492	0.000355807	0.000407322	0.000357108	0.000374788	0.000401199	0.000330574	0.000385987	0.000417874	0.000456901	0.000348002	0.000385091	0.00033542	0.000467745	0.000458944	0.000385295	0.00037358	0.000303138	0.000228033	0.000339504	0.000276399	0.000481222	0.000579823	0.000483014	0.000444785	0.000536922	0.000434623	0.000516797	0.000539472	0.000427007	0.000478799	0.000470781	0.000508985
BMP38:6(18:2_20:4)	0.000840157	0.000842277	0.000853079	0.000701545	0.000778903	0.000877385	0.000658911	0.00059401	0.000722934	0.000711881	0.000807011	0.000858493	0.00142021	0.00105583	0.00118789	0.00103633	0.00154776	0.00148847	0.00120863	0.00102994	0.000969747	0.000751485	0.00105887	0.000885086	0.00245944	0.00302404	0.00271983	0.00194262	0.0022199	0.00220756	0.00289521	0.00291009	0.00261147	0.00211384	0.00256535	0.00312077
BMP38:5(16:0_22:5)	0.0004575	0.00045692	0.000454937	0.000418579	0.00047798	0.000490342	0.000399325	0.000403829	0.000477696	0.000416457	0.000430104	0.000492475	0.000616096	0.000472708	0.00049537	0.000433516	0.000569566	0.000610069	0.000476155	0.000516291	0.000383607	0.000351989	0.000466965	0.000348753	0.000580711	0.000675571	0.00057222	0.000470514	0.00053929	0.000482156	0.000603661	0.000665124	0.000531687	0.000554032	0.000575711	0.000588324
BMP38:5(18:1_20:4)	0.00513842	0.00500982	0.00526941	0.00449126	0.00481027	0.00539707	0.00427818	0.00397305	0.00472251	0.00421325	0.00492178	0.00540274	0.00722211	0.00548006	0.00621612	0.00515754	0.00744735	0.00724474	0.00618706	0.00576629	0.00487632	0.00390436	0.00481463	0.00452423	0.0115143	0.0137707	0.0122034	0.0098347	0.0104126	0.010715	0.0128338	0.0133956	0.0116717	0.0106914	0.0121686	0.014065
BMP38:4(18:0_20:4)	0.000518991	0.000512636	0.000542162	0.000465105	0.000485828	0.00052553	0.000424896	0.000384701	0.000480719	0.000429663	0.000518745	0.000489446	0.000729363	0.000545283	0.000666914	0.000556278	0.000728633	0.000786335	0.00062208	0.000597893	0.000509806	0.00038597	0.000544152	0.000473008	0.00111915	0.00136857	0.00128495	0.000883273	0.000996144	0.000963159	0.00121054	0.001332	0.00117938	0.00100423	0.00118802	0.00135417
BMP38:3(18:0_20:3)	0.000359983	0.000361957	0.000372663	0.000324063	0.000369399	0.000400253	0.00032688	0.000338863	0.000371705	0.000321154	0.000347751	0.00036647	0.000592358	0.000455766	0.000506563	0.000434387	0.000581844	0.000632514	0.000523114	0.000532435	0.000405418	0.000319108	0.000491465	0.00037638	0.000442339	0.000506479	0.000462315	0.000371205	0.000429364	0.000364313	0.000480474	0.000520604	0.000424368	0.000461876	0.000438857	0.000507798
SL d18:1/18:1h	0.000281611	0.0003228	0.000300139	0.000290519	0.00032562	0.000304115	0.000271068	0.000295291	0.000307528	0.000296148	0.000351192	0.000342015	0.000353021	0.000204205	0.000361129	0.000347378	0.000471551	0.000380252	0.000304936	0.000318254	0.00028803	0.000272198	0.000307906	0.000256687	0.000372182	0.000431041	0.000500017	0.000435679	0.000419452	0.00038156	0.000441327	0.000437631	0.000438084	0.000439485	0.000436534	0.00041611
SL d18:1/18:0h	0.00023282	0.000226114	0.000234946	0.000199345	0.000259762	0.000258694	0.000209332	0.000241953	0.000265672	0.00023581	0.000273028	0.000270416	0.000293832	0.000185603	0.000259874	0.000277278	0.000345733	0.000274672	0.000252405	0.000239226	0.000219511	0.000209062	0.000260339	0.000222322	0.000308755	0.000346809	0.000373409	0.000281208	0.000285366	0.000275317	0.000323706	0.000326254	0.000285633	0.000303572	0.000349555	0.000299718
SL d18:1/22:1h	8.85894e-05	8.48521e-05	0.000101411	9.16609e-05	9.56226e-05	0.000108435	9.2115e-05	9.36645e-05	0.000100682	0.000114656	9.86248e-05	0.000131584	8.88194e-05	5.4652e-05	8.58383e-05	7.16629e-05	0.000105622	0.000102512	8.05299e-05	7.98441e-05	7.38262e-05	6.11789e-05	7.87565e-05	7.5182e-05	0.000121379	0.000115805	0.000143945	0.000144203	0.000123717	0.000104463	0.000131397	0.00011605	0.000116804	0.000131282	0.000115417	0.000121772
SL d18:1/22:0h	0.000277696	0.000281842	0.000314443	0.000271201	0.000271453	0.000308546	0.000291635	0.000280001	0.000294207	0.000317045	0.000313344	0.000340925	0.000261138	0.000158445	0.00024947	0.000228643	0.000274595	0.000272665	0.000221361	0.000234218	0.000212874	0.000180469	0.000213358	0.000214338	0.000364876	0.000374895	0.000413605	0.000357621	0.000348879	0.000348859	0.000369537	0.00033121	0.000389081	0.000369788	0.000361633	0.00037031
SL d18:1/24:1h	0.000398551	0.000365245	0.00039266	0.000344623	0.000362209	0.000374692	0.000423437	0.000372502	0.000387863	0.0004358	0.000396702	0.000398051	0.000337082	0.000200441	0.000316559	0.000246116	0.000356309	0.000306849	0.000277927	0.000277669	0.000268964	0.000218204	0.000278178	0.000233052	0.00034376	0.000336487	0.000411523	0.000398605	0.000315351	0.000290055	0.000354184	0.000318198	0.000355627	0.00035866	0.000345688	0.000365004
SL d18:1/24:0h	0.000589491	0.00055119	0.000580986	0.000552125	0.000560922	0.000608383	0.000643863	0.000592664	0.000685776	0.000643521	0.000585461	0.000620662	0.000516145	0.00032903	0.000453614	0.000399375	0.000497258	0.000515263	0.000461348	0.000424731	0.000392185	0.000347871	0.000403442	0.000316804	0.000560155	0.00051488	0.000609801	0.000685891	0.000513171	0.000445849	0.000591569	0.000492607	0.000532788	0.000572114	0.00049773	0.000526461
SL d18:1/20:1	0.000655545	0.000697286	0.000670906	0.000578992	0.000695277	0.00068645	0.000624087	0.000694171	0.000670588	0.000732754	0.000720505	0.000773257	0.000911274	0.000613343	0.000823078	0.000719566	0.000979075	0.00101982	0.000690387	0.000786826	0.0006101	0.000590519	0.000776188	0.000631397	0.00129445	0.00118434	0.00145042	0.00135858	0.00115948	0.00113082	0.00138461	0.00123205	0.00128655	0.00112483	0.00137291	0.00135057
SL d18:1/20:0	0.00116737	0.00127279	0.00119611	0.00105903	0.00127283	0.00117755	0.00107891	0.00110427	0.00117051	0.00130886	0.0012286	0.00134034	0.00168401	0.00117113	0.00160972	0.00130283	0.00179753	0.00188747	0.00136966	0.00146162	0.00113168	0.00110881	0.00140967	0.00115116	0.00208864	0.00185448	0.00244464	0.0019751	0.00178566	0.00185085	0.00219658	0.00217658	0.00215744	0.00183687	0.0023011	0.00230981
SL d18:1/22:1	0.00356407	0.00379833	0.00353365	0.00305443	0.00386173	0.00354348	0.00326951	0.0032356	0.00373019	0.00395176	0.003918	0.00434124	0.00455012	0.00334641	0.00426415	0.00349672	0.00470106	0.0047464	0.00376637	0.00388928	0.00320672	0.00280126	0.0039806	0.00332922	0.00606951	0.00608756	0.00664192	0.00589494	0.00557122	0.00548195	0.0061247	0.00615016	0.00561947	0.00518176	0.00612445	0.00616139
SL d18:1/22:0	0.00592182	0.00617474	0.0057796	0.00526421	0.00636516	0.00598076	0.00542948	0.00540142	0.00603852	0.00658323	0.00642978	0.00705902	0.00822245	0.0056794	0.00781032	0.00625612	0.00806457	0.00821826	0.00647459	0.00645662	0.00544529	0.00512725	0.00659031	0.00594473	0.00874988	0.00877789	0.0102971	0.00867789	0.00826348	0.00779057	0.00940777	0.00921041	0.00857227	0.00774792	0.00943456	0.00907968
SL d18:1/24:1	0.0224519	0.0237438	0.0206783	0.0186499	0.0255148	0.0233845	0.021196	0.0220996	0.0242687	0.0242438	0.024724	0.0275289	0.0257535	0.0182599	0.023343	0.0189071	0.0255728	0.0269375	0.0206522	0.0237501	0.0191399	0.0154347	0.0200145	0.0195107	0.0250804	0.0234537	0.0252141	0.0262686	0.0230468	0.0237554	0.0257827	0.0252446	0.0228846	0.0216109	0.0250116	0.024678
SL d18:1/24:0	0.0117709	0.012412	0.0106065	0.00968719	0.0127055	0.0122047	0.0110655	0.01151	0.0122441	0.0129047	0.0123959	0.0133196	0.0126325	0.0088862	0.0114443	0.00926842	0.0120622	0.0128824	0.0102055	0.0114288	0.00949471	0.00805902	0.00948917	0.00951593	0.0114502	0.0120647	0.0125764	0.0125819	0.0109295	0.0111798	0.0123907	0.0123665	0.0113286	0.0103488	0.0109424	0.011771
CL66:4(16:1)	0.00189963	0.0021715	0.00159575	0.00194988	0.0023968	0.00167865	0.00205105	0.00167564	0.00230104	0.00215857	0.00273655	0.00245053	0.00264708	0.00186061	0.00258225	0.00217842	0.00377427	0.00320808	0.00221588	0.0025859	0.00323005	0.00221921	0.00195909	0.00216051	0.00213991	0.00260939	0.0028021	0.00358983	0.00253676	0.00233054	0.00162616	0.00182491	0.00279588	0.00218451	0.00230054	0.00233008
CL68:6(16:1)	0.00289357	0.00318631	0.00265741	0.00296167	0.00379203	0.00282856	0.00322234	0.00292999	0.0034685	0.0030967	0.00365411	0.00306303	0.003518	0.00236182	0.00337501	0.00274356	0.00471489	0.00340876	0.00325889	0.00318173	0.00388815	0.00283612	0.00240586	0.00274689	0.00348856	0.00366882	0.00417232	0.00467616	0.00362109	0.00334063	0.002884	0.00267196	0.00397168	0.00297141	0.00284457	0.00383493
CL68:5(16:1)	0.00841648	0.00917057	0.0074173	0.00815631	0.010877	0.00747367	0.00827219	0.00824558	0.00965479	0.00859136	0.0103459	0.00963538	0.0107874	0.00762064	0.0106313	0.00885654	0.0143634	0.0103476	0.0091389	0.00925682	0.011639	0.00828733	0.00750657	0.00827843	0.0103323	0.0108123	0.0120031	0.0142743	0.011366	0.010647	0.00820672	0.00802187	0.0109913	0.00932727	0.00891828	0.0112059
CL68:5(18:2)	0.00522353	0.0060468	0.00447161	0.00501095	0.00620923	0.00458487	0.00494442	0.00531999	0.00565209	0.00562892	0.00643629	0.00588695	0.00688776	0.00439805	0.00629326	0.00547736	0.0088593	0.00653089	0.00553419	0.0052725	0.0068589	0.00469958	0.00474275	0.00548325	0.00624444	0.00673269	0.00762307	0.00855819	0.00677423	0.00631194	0.00512066	0.00481222	0.00734763	0.00594165	0.00554156	0.00716355
CL70:8(16:1)	0.000601948	0.000768463	0.000650785	0.000617712	0.000805577	0.000660928	0.000667111	0.000622212	0.000733858	0.000720593	0.000868102	0.000720416	0.000813478	0.000496158	0.000742709	0.00053267	0.000945654	0.000809433	0.000567772	0.000617538	0.000773957	0.000506764	0.000557716	0.000613215	0.000936769	0.000881544	0.00112841	0.00120444	0.000845387	0.00089456	0.00068783	0.000714692	0.00112469	0.000822127	0.000753955	0.000866011
CL70:7(16:1)	0.00338893	0.003651	0.002791	0.00328043	0.00393746	0.00308108	0.00351163	0.0032125	0.00342454	0.00349512	0.00457595	0.00381929	0.00391476	0.00277907	0.00355542	0.00353655	0.00487119	0.00427728	0.0032908	0.00323936	0.00419004	0.00296773	0.0032002	0.00320405	0.004566	0.00463054	0.00501011	0.00592895	0.00408063	0.00481765	0.00351705	0.00326528	0.00538189	0.00386974	0.00360179	0.00511609
CL70:7(20:4)	0.000244237	0.000309821	0.000233287	0.000237418	0.000329686	0.000261423	0.000275207	0.0002617	0.000289033	0.000301334	0.000340854	0.000313607	0.000307263	0.000222784	0.000314538	0.000228478	0.000406779	0.000254597	0.000221114	0.000238449	0.00030378	0.00021002	0.000220362	0.000223859	0.000361167	0.000523859	0.000490555	0.000550606	0.0004362	0.000340581	0.000338188	0.000383323	0.000528495	0.000350228	0.000335278	0.000472245
CL70:6(16:1)	0.0120199	0.0128417	0.0105451	0.0100499	0.0146624	0.010872	0.0115039	0.0102149	0.0125945	0.0111086	0.0145131	0.0115709	0.0150384	0.00985716	0.0130761	0.0122834	0.0191034	0.0139331	0.0124089	0.0121016	0.0144885	0.0105764	0.0105989	0.0108689	0.0166332	0.0176994	0.0180675	0.0220221	0.0166735	0.0162698	0.0131977	0.0124653	0.0177075	0.0139663	0.0136454	0.0171041
CL70:6(18:2)	0.0205828	0.0222268	0.0189901	0.0190405	0.0243934	0.0192422	0.0201825	0.0189431	0.0222194	0.0206322	0.0266361	0.0232113	0.0263919	0.0185487	0.0244459	0.0202686	0.0344021	0.0265108	0.02127	0.0235977	0.0264726	0.0188141	0.0186682	0.018909	0.0308034	0.0323454	0.0330754	0.0387001	0.0309061	0.0299808	0.0237896	0.0231593	0.0335877	0.025714	0.0237366	0.0328537
CL70:5(16:1)	0.0180687	0.0191047	0.0151783	0.0159568	0.0213329	0.0167775	0.0171286	0.0152905	0.0192437	0.0174819	0.0215269	0.01763	0.0234577	0.0148786	0.0207987	0.017164	0.0284991	0.0212631	0.0183615	0.0188129	0.0230639	0.0156142	0.0162929	0.0159699	0.0260013	0.0271526	0.0297408	0.0346718	0.0257664	0.0243647	0.0186452	0.0191638	0.0283646	0.0202237	0.0221298	0.0256457
CL70:5(18:2)	0.0204671	0.0219801	0.0181326	0.0167905	0.0238345	0.017893	0.0197564	0.018196	0.0213924	0.0203963	0.0250947	0.0201483	0.0263943	0.0161844	0.0228175	0.0212121	0.0327035	0.0255589	0.0198803	0.0218942	0.0255722	0.017807	0.0186929	0.0205165	0.0328015	0.0310766	0.035087	0.040139	0.0304949	0.0275773	0.0243376	0.0223304	0.0342916	0.0241957	0.0278135	0.031508
CL70:4(16:1)	0.00906074	0.0097939	0.00845637	0.00851701	0.0106067	0.00803623	0.00935614	0.00918663	0.0103164	0.00959834	0.0116125	0.00911954	0.011896	0.00769343	0.0105619	0.00916186	0.0158559	0.0131108	0.00963664	0.0107097	0.0121674	0.00825778	0.00878869	0.00979608	0.0153275	0.0153572	0.0166617	0.0187121	0.0143768	0.0122672	0.011048	0.0099722	0.0156605	0.0113813	0.0131323	0.0153989
CL70:4(18:2)	0.00697588	0.00751706	0.00617264	0.00642056	0.00864836	0.00635887	0.00689515	0.00618017	0.00748801	0.0071794	0.00900098	0.00675892	0.00975027	0.0069006	0.00847958	0.00721196	0.0117225	0.00944998	0.00759098	0.0080702	0.00925013	0.00615832	0.00766894	0.00729787	0.0194528	0.0193505	0.0224215	0.0226806	0.0160372	0.0154301	0.0133541	0.0125713	0.0203604	0.0129267	0.0152548	0.0182855
CL72:9(16:1)	0.000989816	0.00105851	0.00090243	0.00101416	0.00125066	0.000974748	0.000897344	0.000829342	0.00102517	0.00102052	0.00128166	0.0011757	0.00102498	0.000757487	0.00105999	0.00100137	0.00149387	0.0012197	0.00089963	0.000913121	0.00107526	0.000828599	0.00086545	0.000754138	0.00172482	0.0017335	0.0019624	0.00200962	0.00125737	0.00153081	0.00131465	0.00120453	0.00172891	0.00131517	0.00121491	0.00162208
CL72:9(18:2)	0.00169046	0.00216409	0.00161422	0.00185439	0.00232096	0.00170842	0.00164835	0.00160903	0.00193728	0.00197485	0.00223415	0.00195076	0.00187026	0.0014285	0.00187248	0.00166038	0.00261442	0.00191446	0.0017176	0.0016116	0.00198652	0.00163074	0.00168846	0.00169502	0.00282733	0.00375039	0.00386531	0.00361805	0.00276878	0.00278612	0.00245489	0.00233805	0.00342621	0.00223553	0.00261846	0.00284961
CL72:8(16:1)	0.0025264	0.00281624	0.00222778	0.00217107	0.00320848	0.00250344	0.00243736	0.00207813	0.00261301	0.00265923	0.00308399	0.00259799	0.00274025	0.00176992	0.00253928	0.00238746	0.00335223	0.00255294	0.00228013	0.00216336	0.00250199	0.0021207	0.00210522	0.00211012	0.00387987	0.00400377	0.0044042	0.0046911	0.0034297	0.0031359	0.00294984	0.00287055	0.00403187	0.00315354	0.00300591	0.00351315
CL72:8(18:2)	0.00897632	0.00995707	0.00817649	0.0081155	0.011893	0.00845771	0.00880825	0.00750747	0.00913319	0.00966066	0.0108499	0.00905598	0.0114059	0.00804252	0.00987776	0.00900099	0.0139367	0.0132125	0.00900858	0.00893152	0.00990493	0.00844869	0.00817299	0.00851362	0.0167252	0.0151496	0.017926	0.0175106	0.0127	0.0134206	0.0111937	0.0108908	0.0169553	0.0117396	0.0107552	0.0158291
CL72:8(20:4)	0.00138855	0.0015724	0.00115077	0.00120451	0.00155809	0.00143718	0.00131202	0.00111227	0.00151666	0.00152445	0.00192493	0.00144432	0.00144697	0.00105665	0.00161287	0.00104781	0.00182035	0.00170718	0.00123678	0.00111922	0.00143409	0.001288	0.00114267	0.0013027	0.00230977	0.00234293	0.00278021	0.00293281	0.00211593	0.0018426	0.00166682	0.00169594	0.00244917	0.0017483	0.00173831	0.00236164
CL72:8(20:3)	0.000273974	0.000332103	0.00026533	0.000293623	0.000329616	0.000283916	0.000287306	0.000272056	0.000326235	0.000304889	0.000335118	0.000302598	0.000446914	0.000349436	0.000476776	0.000374526	0.00052018	0.000479746	0.00033161	0.000414848	0.000440934	0.000331467	0.000326926	0.000373492	0.00046936	0.000326958	0.000464574	0.000526893	0.000405252	0.000397658	0.000297058	0.000312978	0.000394934	0.000355357	0.000325103	0.000414382
CL72:7(16:1)	0.00217249	0.00263093	0.00206966	0.002283	0.00250203	0.00204034	0.00224295	0.00200034	0.00242575	0.00229824	0.00285104	0.00248148	0.0029746	0.00196244	0.00271504	0.0025083	0.00398935	0.00349742	0.0023485	0.00257153	0.00306219	0.00220942	0.00245763	0.00233961	0.0035381	0.00362716	0.00419595	0.00490898	0.00330143	0.00322625	0.00284161	0.00293019	0.00386877	0.00297044	0.00272253	0.00356837
CL72:7(18:2)	0.0299812	0.0355496	0.0254158	0.028299	0.034254	0.0303854	0.0299227	0.0262237	0.0308917	0.0314804	0.039137	0.0329829	0.039309	0.0269955	0.0369993	0.0323619	0.051097	0.0415924	0.0320414	0.0326041	0.0392195	0.0275176	0.0300452	0.0307724	0.0543698	0.0555359	0.0619699	0.0663546	0.0509954	0.0491348	0.0405894	0.0394187	0.0576045	0.0421872	0.0419538	0.0561143
CL72:7(20:4)	0.000917155	0.00105228	0.000824766	0.00093507	0.00112735	0.000906909	0.000965974	0.000823908	0.000911639	0.00101708	0.00134123	0.00112731	0.000980708	0.000715061	0.000983367	0.000862829	0.00129642	0.00104406	0.00085025	0.000755287	0.000910104	0.000724848	0.00085359	0.000836804	0.00205505	0.00216058	0.00216642	0.00270692	0.00187736	0.00181537	0.00151562	0.00166375	0.00209945	0.00165377	0.00170394	0.00202532
CL72:7(20:3)	0.00073513	0.000855192	0.000620324	0.000757892	0.000939779	0.000740062	0.000752953	0.000683354	0.000810587	0.000773187	0.00116504	0.000909001	0.00123822	0.000876866	0.00120218	0.0010765	0.00156008	0.00151543	0.00116033	0.00110285	0.00128752	0.000942505	0.00105225	0.00103344	0.00107437	0.00110204	0.00112805	0.00146198	0.000970581	0.00092641	0.000787168	0.000905431	0.00116622	0.000818922	0.000952162	0.00115996
CL72:6(16:1)	0.00163836	0.00191076	0.00141898	0.00156156	0.00193363	0.00159819	0.00160222	0.00154657	0.0016723	0.00173028	0.00209334	0.00176628	0.00238891	0.00174677	0.00228617	0.00188606	0.00329098	0.00268174	0.00179598	0.00205439	0.00227585	0.00178558	0.00170063	0.00182829	0.0030132	0.00305465	0.0035264	0.00392603	0.0026491	0.00257134	0.00233714	0.00232159	0.00321428	0.00252218	0.00241368	0.00314082
CL72:6(18:2)	0.0464265	0.0579527	0.0426895	0.0470885	0.058786	0.0446586	0.0448173	0.0410801	0.0510822	0.0516002	0.0626011	0.0539278	0.0638733	0.0448577	0.055394	0.0464907	0.086352	0.0629813	0.0482558	0.0500077	0.0599555	0.0455369	0.0427762	0.0460908	0.0807569	0.0872069	0.096308	0.107421	0.0781449	0.0777199	0.0644063	0.0669191	0.0942739	0.070745	0.0683598	0.0882595
CL74:11(16:1)	6.85577e-05	9.86904e-05	8.33424e-05	7.81871e-05	0.00013262	8.28524e-05	9.97306e-05	8.7941e-05	9.18998e-05	8.52648e-05	0.000129833	8.95847e-05	0.000131709	6.24899e-05	8.21808e-05	8.94583e-05	0.000138616	8.84682e-05	8.32782e-05	7.1394e-05	7.30541e-05	5.19832e-05	6.56745e-05	6.27229e-05	0.000154427	0.000213267	0.000167643	0.000177897	0.00016679	0.000175156	0.000112696	0.000107081	0.000174385	0.000122087	0.000111098	0.000173651
CL74:10(16:1)	0.00018881	0.00022743	0.000159709	0.000199342	0.000254844	0.00021002	0.000192603	0.000188012	0.000203235	0.000191414	0.000237634	0.000194457	0.000267797	0.000143883	0.000239914	0.000198405	0.00028602	0.000233275	0.000193818	0.000205051	0.000278477	0.000177474	0.000192873	0.000209466	0.000293055	0.000402788	0.000409317	0.0004102	0.000293781	0.000300198	0.000292309	0.000233482	0.000371305	0.000276585	0.000252747	0.000372806
CL74:10(18:2)	0.00304394	0.00347072	0.00267212	0.00320498	0.00378491	0.00278352	0.00285925	0.00267594	0.00302399	0.00310294	0.00410152	0.0034423	0.00343182	0.00215084	0.00293212	0.00277646	0.00432142	0.00344638	0.00284689	0.00244566	0.00326184	0.00243836	0.00291798	0.00245021	0.00623421	0.00621712	0.00652449	0.0071773	0.00549247	0.0046345	0.00444045	0.00423196	0.00725776	0.00496553	0.00412006	0.00595346
CL74:10(20:4)	0.000668433	0.000810561	0.000620661	0.000754557	0.000981902	0.000635886	0.000717844	0.000624798	0.000686725	0.000729397	0.0008153	0.000756225	0.000729894	0.000474479	0.000733578	0.000564399	0.00105174	0.000772793	0.000575224	0.000579593	0.000701725	0.000546292	0.000724272	0.00054628	0.00130453	0.00131314	0.00169708	0.00159974	0.00123747	0.00108966	0.00106694	0.00102128	0.00161497	0.00113039	0.00102219	0.00133817
CL74:9(16:1)	0.000228676	0.00031895	0.000251291	0.000293753	0.000290492	0.000268625	0.00024999	0.000249771	0.000252049	0.000243219	0.00031428	0.000285776	0.000320306	0.000242759	0.000320828	0.000294862	0.000446354	0.000332754	0.000265911	0.000209814	0.000316604	0.000250691	0.000285503	0.000248209	0.000439727	0.000433821	0.000513047	0.000537615	0.000453688	0.000384378	0.000351403	0.000302976	0.000453062	0.000410666	0.000370225	0.000363964
CL74:9(18:2)	0.0083894	0.0102756	0.0077503	0.00833822	0.0109599	0.00823903	0.00748639	0.00764956	0.00830342	0.00893389	0.0110174	0.00865096	0.00813319	0.00660252	0.00861389	0.00704838	0.0117323	0.00945567	0.00702625	0.00727382	0.00823321	0.00708349	0.00746019	0.00669735	0.0148002	0.0153644	0.0164975	0.0178055	0.0134398	0.0122347	0.0124193	0.0118071	0.0176042	0.0116248	0.0115655	0.0134697
CL74:9(20:4)	0.00245714	0.00302681	0.00220247	0.00271786	0.00346857	0.00262878	0.00242359	0.00199666	0.0025283	0.00257094	0.00342996	0.0025574	0.00254129	0.0018411	0.00258249	0.00199279	0.00325372	0.00259618	0.00206217	0.00199155	0.0025429	0.00213746	0.00218346	0.00200177	0.00487706	0.00484176	0.00507973	0.00554817	0.00428608	0.00419932	0.00374848	0.0034309	0.00562173	0.0038706	0.00365958	0.00495478
CL74:9(20:3)	0.000404571	0.000372525	0.000346253	0.000326188	0.000538371	0.000377049	0.000346549	0.00031791	0.000412796	0.000324457	0.000443061	0.000394044	0.000516623	0.000410346	0.000508534	0.00047604	0.000759473	0.000644912	0.000469796	0.000415725	0.000535279	0.000409687	0.00048538	0.000405322	0.000589226	0.000646603	0.000641084	0.00071929	0.000626595	0.000444306	0.000480352	0.000399496	0.000617104	0.000410149	0.000414235	0.000660107
CL74:8(16:1)	0.00020839	0.000257062	0.000200695	0.000232486	0.000290988	0.000230395	0.000239933	0.00017049	0.000250051	0.000228748	0.00027109	0.000233074	0.000295832	0.000229802	0.000296545	0.000274394	0.000392377	0.000322393	0.000220003	0.000258466	0.00034748	0.000187155	0.000272049	0.000256083	0.000404766	0.00041251	0.000439767	0.000516905	0.000435726	0.000359015	0.00029652	0.000305573	0.0004256	0.000332477	0.000315762	0.000405251
CL74:8(18:2)	0.00667207	0.00807483	0.0059614	0.00723725	0.00882714	0.00660526	0.00641743	0.00555154	0.00702227	0.00682682	0.00780941	0.00758886	0.00860483	0.00650017	0.00831605	0.0069191	0.0113387	0.00941352	0.00685428	0.00697468	0.00899361	0.00519804	0.00747112	0.0073141	0.0120181	0.0118842	0.0148494	0.0149504	0.0107687	0.00968008	0.00949017	0.00975954	0.0124403	0.0097804	0.0100788	0.0124121
CL74:8(20:4)	0.0017184	0.00234775	0.00161703	0.00205494	0.00247993	0.00182251	0.00191012	0.00161281	0.00199654	0.00207031	0.00249824	0.00232298	0.00196012	0.00142927	0.00203095	0.00154973	0.00264409	0.00223024	0.00160331	0.00172329	0.00216252	0.00157867	0.00183603	0.00181816	0.0035984	0.00378012	0.00477279	0.00497219	0.00310326	0.00304887	0.00267131	0.00288372	0.00396752	0.00287672	0.00279571	0.00367896
CL74:8(20:3)	0.00112133	0.00148136	0.0010276	0.001279	0.00158371	0.00103175	0.00128377	0.00100746	0.00139279	0.00122058	0.00143418	0.00127953	0.00191467	0.00143638	0.00180952	0.00168438	0.00259522	0.00225661	0.00158276	0.00161462	0.00207988	0.00144796	0.00175769	0.00165632	0.00178434	0.00197188	0.00217323	0.00243178	0.00162558	0.00156596	0.00144242	0.00148665	0.00209498	0.00174919	0.00148798	0.00170954
CL74:7(18:2)	0.00450944	0.00526117	0.00408783	0.00455029	0.00581072	0.00421698	0.00443892	0.00403163	0.00476585	0.00502551	0.00570353	0.00487999	0.00675771	0.00450128	0.00602049	0.00473901	0.00920982	0.00808495	0.00532296	0.0054138	0.00625432	0.00473602	0.00536448	0.00514527	0.00920429	0.010093	0.0115245	0.0109367	0.00804738	0.00772112	0.00664638	0.00752878	0.0107175	0.00764051	0.00674528	0.00915331
CL74:7(20:4)	0.00101598	0.00124809	0.000930926	0.00105576	0.00138229	0.000910034	0.000963413	0.000868486	0.00108299	0.00110179	0.00139548	0.00112272	0.00111953	0.000772572	0.00112123	0.0007651	0.00156768	0.00126674	0.000868899	0.000796387	0.000952616	0.0010271	0.000961786	0.000909758	0.00261102	0.00317156	0.00336518	0.00279683	0.00216475	0.00232225	0.00206803	0.00219281	0.00301584	0.00221336	0.00209705	0.00258836
CL74:7(20:3)	0.00118022	0.0014335	0.00108785	0.00105771	0.0013188	0.00103614	0.00109982	0.00101849	0.00130079	0.00106998	0.00132186	0.00123392	0.00229571	0.00149772	0.00197736	0.00169788	0.00284295	0.00239825	0.001742	0.00183296	0.00211644	0.00163691	0.00177702	0.00171928	0.00195792	0.00198007	0.00196422	0.00241824	0.00161619	0.00160598	0.00132416	0.00152261	0.00216156	0.0014812	0.00141998	0.00200435
CL74:6(20:3)	0.000528694	0.000613703	0.000536468	0.000498691	0.000643931	0.000524826	0.000518972	0.000523066	0.000628657	0.000504198	0.000708128	0.000631984	0.00117197	0.00086538	0.00100333	0.000906407	0.00153506	0.001234	0.000898008	0.000937752	0.00114361	0.000897222	0.000922871	0.000929756	0.000992793	0.00105864	0.00109522	0.00124664	0.00087464	0.000915235	0.000712311	0.000758145	0.0012005	0.000834589	0.000782869	0.000974991
CL76:12(18:2)	0.000298229	0.000413229	0.000307378	0.000318543	0.000467563	0.000405837	0.00035115	0.000276677	0.000372543	0.00040622	0.000501433	0.000391505	0.000361535	0.000282403	0.000330644	0.00025396	0.000405411	0.000331282	0.000303854	0.000264564	0.000332048	0.000220412	0.000257924	0.0002574	0.000599067	0.000710545	0.00101031	0.000650079	0.000582732	0.000632315	0.000436906	0.00048546	0.00072006	0.000526504	0.000597411	0.000602612
CL76:12(20:4)	0.000203818	0.000211598	0.000172104	0.000229922	0.000241286	0.000215892	0.000178702	0.000149121	0.000218983	0.000227067	0.00024149	0.000230924	0.000174173	0.00012524	0.000147487	0.000116283	0.000200321	0.000150422	0.000146567	0.000102917	0.000146772	0.000112668	0.000124223	9.4653e-05	0.00037189	0.000415284	0.000447957	0.000367223	0.000347137	0.00031049	0.00026315	0.000293379	0.000479487	0.000280738	0.000330174	0.000306569
CL76:11(18:2)	0.00060992	0.000753138	0.000517663	0.000631775	0.000865353	0.000649325	0.000642074	0.000618718	0.000709105	0.000711935	0.000831088	0.000680814	0.000863282	0.000587613	0.000771696	0.000642003	0.00115132	0.000749273	0.000684372	0.000522917	0.000631312	0.000527307	0.000616091	0.000546655	0.00119401	0.00118875	0.0016498	0.00159735	0.000992719	0.00113864	0.000995486	0.00087226	0.00144725	0.0010847	0.00100011	0.00132066
CL76:11(20:4)	0.000245868	0.000234492	0.000191433	0.000240893	0.000291634	0.000234236	0.00029025	0.000208606	0.000277843	0.000258391	0.000438496	0.000261509	0.000272792	0.000187409	0.00026782	0.000225519	0.000299019	0.00033818	0.000249124	0.000187598	0.000266435	0.000421201	0.000245906	0.000168778	0.000525171	0.000513538	0.000633689	0.000522903	0.000698891	0.000345044	0.000417364	0.000328613	0.000511433	0.000467691	0.000406503	0.000429978
CL76:11(20:3)	0.000110517	0.000109147	8.82929e-05	0.000113003	0.000143101	9.65757e-05	9.4671e-05	9.39429e-05	0.000119351	0.000104747	0.000105512	0.000119459	0.000128479	0.000116076	0.000145829	0.000116266	0.000168635	0.000150636	0.000123104	9.78373e-05	0.000149182	0.000108912	0.000127807	8.47214e-05	0.000156951	0.000150067	0.000189707	0.000182582	0.000191194	0.000128405	0.000152207	0.000142899	0.000190242	0.000118903	0.000173488	0.000165431
CL76:10(20:4)	0.000226603	0.000285046	0.000228249	0.000276384	0.000308009	0.000235538	0.000245935	0.00022473	0.000253939	0.000264882	0.000365643	0.000287486	0.000320985	0.000221873	0.000248582	0.000234167	0.000375573	0.000339152	0.000252257	0.0002208	0.000294561	0.000255807	0.00020718	0.00020745	0.00053748	0.000572879	0.000710462	0.000664327	0.00068315	0.00043468	0.0003648	0.000440925	0.000624439	0.000468665	0.000471896	0.00047068
CL76:10(20:3)	0.000170579	0.000148923	0.000157928	0.000205522	0.000212893	0.000157953	0.000151485	0.00011834	0.000172265	0.00018535	0.000183911	0.000195776	0.000286318	0.000184521	0.000295869	0.000242029	0.000370036	0.000309828	0.000237026	0.000212616	0.000248512	0.000174143	0.00019678	0.000240322	0.000289883	0.000293731	0.000281836	0.000322836	0.000270409	0.000220128	0.000211607	0.000230977	0.0003926	0.000240863	0.000266861	0.000237574
CL76:9(20:4)	0.000143788	0.000181452	0.000134318	0.000151685	0.000215749	0.000166798	0.000237782	0.000116115	0.000154365	0.000328343	0.000895544	0.000162506	0.00020333	0.000172298	0.000238355	0.000293609	0.000311633	0.000429901	0.000302803	0.000167246	0.000205454	0.00077458	0.000510068	0.000132562	0.000588235	0.000579807	0.000519691	0.000548576	0.0010505	0.000434088	0.000266487	0.000277108	0.00050902	0.000320166	0.00047777	0.000341982
CL76:9(20:3)	0.000135825	0.000202841	0.000128545	0.000140098	0.000209294	0.000142801	0.000138812	0.000136638	0.000198666	0.000166607	0.00022569	0.000183913	0.000341907	0.000262038	0.000303951	0.000272304	0.000412136	0.000316203	0.000268041	0.000260266	0.00027951	0.000284997	0.000315908	0.000258055	0.000278429	0.000342217	0.000339696	0.000353563	0.000262544	0.000264	0.000227209	0.000201272	0.000311084	0.000200067	0.000235991	0.000241072
CL78:12(18:2)	6.75492e-05	9.13739e-05	6.42219e-05	7.56362e-05	0.000101505	8.59824e-05	6.13478e-05	5.77385e-05	6.17292e-05	5.88959e-05	9.39816e-05	7.17741e-05	8.74656e-05	7.02219e-05	7.55638e-05	7.90457e-05	0.00012837	0.000129228	6.56822e-05	7.12316e-05	0.000123695	7.74774e-05	8.26684e-05	6.96312e-05	0.000176416	0.000135789	0.000173287	0.000216751	0.000121325	0.000119544	0.000122044	9.74232e-05	0.000128928	9.59375e-05	0.000127947	0.000129782
CL78:11(18:2)	5.74314e-05	5.63192e-05	5.47688e-05	8.13467e-05	8.78782e-05	6.81062e-05	7.36124e-05	5.28832e-05	6.50853e-05	5.84217e-05	9.09509e-05	6.76077e-05	0.000120425	8.15311e-05	7.0642e-05	6.0892e-05	0.000114675	9.60892e-05	6.14138e-05	7.2091e-05	0.000105195	7.66649e-05	8.10372e-05	7.33238e-05	0.000131646	0.00016188	0.000144867	0.000152858	0.000116152	9.21654e-05	0.000101729	9.94807e-05	0.000160254	0.000124039	0.000111966	8.64733e-05
FFA22:6	0.0538784	0.0512315	0.0563133	0.0461501	0.0585141	0.0687212	0.0515245	0.0629877	0.0518472	0.0553704	0.0752959	0.0519263	0.0923125	0.0567344	0.0939207	0.0727421	0.0925717	0.0906651	0.179063	0.159226	0.123855	0.150799	0.210666	0.184117	0.413116	0.296656	0.306997	0.329653	0.379486	0.398145	0.30937	0.352344	0.305159	0.292326	0.36584	0.300358
FFA22:5	0.0821366	0.0873936	0.0818232	0.0751854	0.0901975	0.0991439	0.0708862	0.0709566	0.0809662	0.0898976	0.0936593	0.0944157	0.132963	0.0822792	0.156535	0.116238	0.147639	0.165342	0.22554	0.219463	0.225715	0.209178	0.312784	0.326553	0.597663	0.463004	0.506281	0.612766	0.69046	0.527537	0.602323	0.65445	0.590531	0.501144	0.604076	0.686799
FFA22:4	0.0298405	0.0280937	0.0272565	0.0245599	0.0285175	0.0312199	0.0223725	0.021372	0.0218135	0.0273976	0.0309839	0.0285914	0.0447803	0.0309451	0.0571385	0.0421448	0.0563239	0.0609479	0.0794418	0.0793293	0.0797426	0.0705807	0.106318	0.111914	0.229117	0.157406	0.193718	0.226662	0.227009	0.201923	0.224943	0.262168	0.219573	0.183717	0.230822	0.276102
FFA20:5	0.0152809	0.0146624	0.0129742	0.012826	0.0157825	0.0179274	0.0130064	0.0121572	0.0126065	0.0123315	0.0176113	0.0166339	0.0256438	0.0165869	0.0278412	0.0244264	0.0320218	0.0329543	0.0347298	0.0370559	0.0313718	0.0324481	0.0418874	0.0450699	0.18014	0.131157	0.148145	0.17682	0.19201	0.159966	0.181655	0.20126	0.178322	0.156532	0.174748	0.221572
FFA20:4	0.105422	0.100301	0.10539	0.0934624	0.11093	0.120304	0.0901719	0.0952077	0.0892586	0.0989623	0.119346	0.119594	0.19213	0.119676	0.217378	0.178222	0.219911	0.238092	0.335631	0.336077	0.303513	0.306604	0.439991	0.457241	1.7964	1.33276	1.48033	1.57954	1.69487	1.52447	1.68763	1.9477	1.74553	1.38087	1.63023	2.20508
FFA20:3	0.0261201	0.0268509	0.0249014	0.0212688	0.0297697	0.0271466	0.0249694	0.023312	0.0256797	0.0261529	0.033742	0.0284765	0.0390327	0.0224136	0.0451973	0.03287	0.0498315	0.0484479	0.0567343	0.0574238	0.056837	0.0494601	0.0693829	0.0752445	0.185594	0.144891	0.1512	0.188385	0.199715	0.166132	0.170275	0.187212	0.181218	0.150613	0.173554	0.211255
FFA18:2	1.85763	1.82345	1.38129	1.459	2.0874	1.47246	1.55779	1.51009	1.32227	1.71097	1.64339	1.53049	2.30906	1.49078	2.16519	1.75835	2.54082	2.48362	2.77684	2.73513	2.84177	2.34878	3.32827	3.01614	7.03647	5.31125	6.01698	6.92875	5.26415	5.41345	5.76403	5.90024	6.68571	5.35329	4.79603	6.40427
FFA18:1	1.5359	1.32132	1.04603	1.03866	1.45651	1.30998	1.10137	1.28822	1.1036	1.23764	1.48839	1.2588	2.08476	1.21733	1.98487	1.5522	2.20803	2.06431	2.98031	3.2083	2.85843	2.69023	3.93814	2.9113	6.67177	3.93071	4.5501	6.04497	4.93121	4.56714	5.24473	4.93744	5.29613	4.99261	4.50466	5.33788
FFA16:1	0.424787	0.314394	0.294792	0.269738	0.603325	0.380628	0.303634	0.275758	0.276951	0.285406	0.410479	0.380431	0.427156	0.316657	0.410894	0.329665	0.669363	0.733756	0.506215	0.536709	0.638461	0.524544	0.626114	0.56627	2.81367	1.1128	1.24123	1.91145	1.25614	1.32183	1.34515	1.35536	1.52288	1.36446	1.17188	1.40633
PE O-40:7(O-18:2_22:5)	0.0960567	0.140182	0.117247	0.0962978	0.120034	0.111253	0.0936757	0.113237	0.111782	0.0859504	0.119404	0.116526	0.146654	0.0788282	0.12715	0.147393	0.174272	0.102154	0.0988983	0.118369	0.0999896	0.114739	0.12447	0.105531	0.129588	0.121182	0.159495	0.134302	0.147447	0.113722	0.15048	0.120912	0.0978729	0.130626	0.143726	0.147626
PE O-40:7(O-18:1_22:6)	0.117536	0.212313	0.162292	0.120354	0.196966	0.154043	0.130423	0.172702	0.172101	0.156227	0.170632	0.162773	0.240652	0.109319	0.189261	0.205755	0.245716	0.160792	0.171007	0.169578	0.154123	0.177745	0.186815	0.167769	0.157499	0.144374	0.204509	0.194853	0.190899	0.151323	0.187958	0.184279	0.132074	0.147409	0.180064	0.184295
PE O-40:6(O-18:1_22:5)	0.184101	0.245478	0.250926	0.174336	0.251867	0.212858	0.192191	0.207907	0.209071	0.211232	0.210499	0.217976	0.34572	0.184137	0.308652	0.302524	0.368523	0.304339	0.239504	0.242782	0.259686	0.260243	0.309047	0.263908	0.262811	0.253281	0.346897	0.310805	0.275039	0.221445	0.325645	0.348689	0.231125	0.254105	0.310307	0.327111
PE O-40:6(O-20:1_20:5)	0.00196308	0.00266003	0.00238933	0.00188537	0.00245237	0.00257525	0.00194761	0.00191116	0.00232324	0.00199898	0.00203728	0.00187465	0.00396954	0.00241814	0.00280644	0.00326737	0.00426452	0.00310669	0.00276094	0.00240783	0.00266798	0.00271284	0.00324567	0.00254882	0.00199176	0.00206007	0.00204646	0.00268429	0.00209846	0.00167071	0.00237604	0.00218955	0.00164032	0.00178888	0.0022119	0.00207245
PE O-40:5(O-18:1_22:4)	0.402784	0.509677	0.445913	0.309575	0.520691	0.645122	0.378203	0.429829	0.438621	0.498307	0.469387	0.345047	0.838441	0.40475	0.553782	0.643968	0.756244	0.570305	0.469811	0.394384	0.535266	0.554628	0.622582	0.557839	0.588881	0.665706	0.78333	0.663443	0.556444	0.498401	0.644193	0.745133	0.563647	0.457255	0.561504	0.570127
PE O-40:5(O-20:1_20:4)	0.11543	0.14467	0.127404	0.1142	0.133003	0.159097	0.120472	0.127297	0.11984	0.149936	0.131542	0.0962413	0.214954	0.128521	0.148573	0.175757	0.200023	0.145392	0.126333	0.122345	0.124127	0.144056	0.148623	0.124528	0.134762	0.147111	0.166382	0.166589	0.149849	0.127151	0.157468	0.188066	0.111604	0.141679	0.161488	0.117015
PE O-40:4(O-20:1_20:3)	0.00923417	0.0126483	0.0103195	0.00769225	0.0138769	0.0150061	0.0111284	0.0116821	0.0106198	0.0109127	0.0110321	0.0108462	0.0201156	0.00944711	0.0126206	0.0166456	0.0186615	0.0121331	0.0116882	0.0105515	0.0132419	0.0123847	0.0130051	0.0130347	0.00888333	0.00853073	0.0111004	0.0108324	0.00992584	0.00880706	0.0101246	0.0114339	0.00814647	0.010867	0.01146	0.0103683
PE O-40:3(O-20:1_20:2)	0.000742561	0.00092214	0.000872396	0.000791223	0.00125142	0.00117114	0.000854566	0.00113598	0.00105188	0.00102215	0.00090394	0.000923565	0.00142663	0.000747473	0.0010382	0.0010182	0.00141108	0.00107781	0.00120608	0.000901648	0.00114275	0.00094585	0.00113156	0.00136698	0.000497093	0.000553809	0.000555062	0.000656789	0.000809506	0.000597142	0.000579289	0.00052827	0.000482299	0.000632041	0.000702579	0.000589797
PE O-40:2(O-20:1_20:1)	0.00112276	0.00197403	0.00157848	0.00113958	0.00218486	0.00173963	0.00142449	0.00171538	0.00158834	0.0015084	0.00184789	0.00143701	0.00235347	0.00131299	0.00173538	0.0016106	0.00257709	0.00176272	0.00175833	0.0020841	0.00173863	0.00175397	0.0017223	0.00182702	0.000714678	0.000611339	0.000868494	0.000925899	0.000914581	0.000665443	0.000790643	0.000834177	0.000783368	0.000868991	0.000919744	0.000886337
PE O-38:7(O-16:1_22:6)	0.151866	0.196742	0.168591	0.122589	0.220885	0.210171	0.139329	0.188139	0.178413	0.179741	0.210658	0.147522	0.233379	0.106608	0.147697	0.1735	0.24737	0.147904	0.146872	0.15188	0.164463	0.168886	0.17776	0.17531	0.200952	0.176393	0.216782	0.223709	0.211098	0.136754	0.212179	0.222753	0.178126	0.174374	0.224156	0.181423
PE O-38:6(O-16:1_22:5)	0.260375	0.365469	0.299893	0.256014	0.376341	0.389925	0.25694	0.294989	0.306933	0.297484	0.34674	0.290069	0.46603	0.223958	0.329759	0.357882	0.514526	0.326083	0.312651	0.353891	0.296855	0.374334	0.353223	0.352884	0.376612	0.440319	0.550402	0.53421	0.46124	0.342078	0.443298	0.511726	0.415636	0.436907	0.543731	0.485566
PE O-38:6(O-18:2_20:4)	0.729555	0.981576	0.841485	0.703257	0.962157	0.999457	0.681259	0.830373	0.843598	0.7946	0.987315	0.765682	1.26295	0.552987	0.889302	0.967331	1.45588	0.750618	0.832625	0.903308	0.924208	0.91131	0.905499	0.851341	0.980105	1.08435	1.10217	1.10651	1.00486	0.899295	1.16692	1.31219	0.926162	0.807523	1.1049	1.14834
PE O-38:5(O-18:1_20:4)	1.01705	1.27186	1.2418	1.00884	1.48698	1.46605	0.993788	1.19272	1.28576	1.24541	1.45033	1.08641	2.1248	1.03267	1.43611	1.60607	2.22806	1.53693	1.37882	1.24991	1.38825	1.32348	1.59046	1.43612	1.65689	1.84228	1.98398	1.71729	1.57128	1.49425	1.91272	2.09036	1.52652	1.25066	1.65786	1.78698
PE O-38:4(O-18:1_20:3)	0.112362	0.165068	0.12982	0.103818	0.148173	0.168157	0.116746	0.149229	0.130656	0.129009	0.141144	0.116077	0.25221	0.111927	0.15563	0.199592	0.273084	0.152216	0.168109	0.178218	0.163487	0.139813	0.194478	0.163393	0.13802	0.126832	0.148531	0.164292	0.131384	0.132404	0.149693	0.154161	0.131878	0.131292	0.141352	0.147709
PE O-38:3(O-18:1_20:2)	0.00807935	0.0123969	0.0114408	0.00807078	0.0143109	0.014146	0.00954172	0.0119321	0.0107487	0.0110096	0.011787	0.0119988	0.0192416	0.00878049	0.0130538	0.0132266	0.020383	0.0147532	0.0143265	0.013247	0.013643	0.0118284	0.0145606	0.0131822	0.00856563	0.0103499	0.00885027	0.012307	0.00963841	0.00820741	0.0118722	0.00950976	0.00840255	0.00891232	0.0105518	0.0101274
PE O-38:2(O-18:1_20:1)	0.022466	0.0290769	0.0295035	0.019476	0.0366939	0.0371045	0.0232858	0.0322621	0.0309213	0.0282716	0.0282847	0.0240969	0.046659	0.0265773	0.0322015	0.0297	0.0471237	0.0344047	0.0326915	0.038086	0.0301558	0.0316779	0.0391257	0.028951	0.0193503	0.022291	0.0224979	0.0278058	0.0251869	0.019392	0.0238191	0.0222331	0.0192956	0.0202155	0.0282095	0.0213096
PE O-36:6(O-16:1_20:5)	0.030103	0.0379785	0.0340133	0.0290988	0.0415011	0.0444849	0.030848	0.0374392	0.0376079	0.0356113	0.0411119	0.0300848	0.0601173	0.0294206	0.0393987	0.0389079	0.0587567	0.0457589	0.0395502	0.0389707	0.0405664	0.0341037	0.0433036	0.0345674	0.0377467	0.0370783	0.0436922	0.0492169	0.0435055	0.0432039	0.0456302	0.0453772	0.0369077	0.0350539	0.0490856	0.0430914
PE O-36:5(O-16:1_20:4)	1.26845	1.79095	1.6744	1.412	1.87465	2.03068	1.50502	1.57612	1.67958	1.77528	1.826	1.59397	2.64738	1.18919	1.73382	1.64115	2.58485	1.58854	1.71603	1.66642	1.73893	1.71901	1.75875	1.69742	2.06676	2.081	2.69808	2.45647	2.17262	2.06133	2.39483	2.27572	2.14513	1.95777	2.16747	2.40969
PE O-36:4(O-16:1_20:3)	0.151906	0.182201	0.182429	0.156201	0.214046	0.241929	0.152416	0.190588	0.201287	0.189234	0.188443	0.202135	0.330041	0.142508	0.240501	0.264932	0.321126	0.193817	0.208236	0.237774	0.218305	0.2175	0.228223	0.191254	0.199317	0.191715	0.232217	0.24222	0.207686	0.198486	0.238697	0.194168	0.192331	0.209959	0.229877	0.213346
PE O-36:3(O-18:1_18:2)	0.12319	0.137539	0.137868	0.113431	0.156918	0.159771	0.0954928	0.126401	0.12817	0.122188	0.160523	0.12957	0.218919	0.105633	0.184872	0.189734	0.277521	0.145601	0.164786	0.177726	0.143521	0.158383	0.180113	0.156357	0.134407	0.169493	0.17383	0.170638	0.168881	0.108479	0.1704	0.162815	0.14046	0.168434	0.153574	0.175594
PE O-36:3(O-18:2_18:1)	0.279296	0.356525	0.311276	0.260213	0.387943	0.359606	0.273332	0.323423	0.407201	0.295037	0.366992	0.29451	0.491422	0.244738	0.356708	0.429057	0.486221	0.398044	0.30253	0.433349	0.33668	0.328648	0.374216	0.334161	0.270299	0.374292	0.326537	0.400277	0.340988	0.294416	0.35094	0.383045	0.299266	0.341503	0.261148	0.349897
PE O-36:2(O-18:1_18:1)	0.392097	0.523388	0.476615	0.417626	0.605558	0.631198	0.431302	0.451523	0.567001	0.441673	0.462502	0.464791	0.688605	0.357866	0.525358	0.650656	0.741793	0.587402	0.436547	0.599258	0.49442	0.447516	0.606159	0.479159	0.409172	0.448944	0.511679	0.510174	0.465954	0.378409	0.476856	0.552601	0.434417	0.406655	0.459073	0.495975
PE34:3(18:2_16:1)	0.0204134	0.0260386	0.0221837	0.0173768	0.0281844	0.0233057	0.0235987	0.029518	0.0354765	0.0249	0.0266135	0.0216653	0.0130749	0.0114071	0.0125304	0.00928515	0.0161863	0.012494	0.0101725	0.0155791	0.00762341	0.00862942	0.0112242	0.00757009	0.0245172	0.0216964	0.0229819	0.0238798	0.0223791	0.0198145	0.019394	0.0184131	0.019956	0.013973	0.0257516	0.0250224
PE32:2(16:1_16:1)	0.0370616	0.0438087	0.0425606	0.0334099	0.0531209	0.0424576	0.041741	0.0491729	0.0532815	0.0449019	0.0494963	0.0406477	0.0294696	0.0194468	0.0245022	0.0189741	0.0344527	0.0284987	0.0224393	0.0249909	0.015894	0.0189636	0.0192195	0.0173736	0.0467825	0.0447128	0.0419563	0.0459503	0.0431653	0.0393075	0.0393619	0.042442	0.0375322	0.0336542	0.0437067	0.0565824
PE32:1(16:1_16:0)	0.135357	0.145671	0.140836	0.114848	0.16152	0.136177	0.142425	0.171154	0.161461	0.150012	0.185535	0.141184	0.111689	0.0685882	0.0950008	0.0715899	0.120811	0.0950132	0.084426	0.0880208	0.0717144	0.0664976	0.0642183	0.0726471	0.147616	0.143642	0.169561	0.137636	0.11515	0.123597	0.149643	0.119678	0.125252	0.105187	0.123892	0.184409
PE34:2(18:2_16:0)	0.109433	0.101535	0.0810057	0.0891326	0.133849	0.0744756	0.073801	0.121512	0.0864558	0.0998612	0.130144	0.102182	0.0783175	0.0587735	0.0719765	0.0487747	0.0811862	0.0646657	0.052635	0.0708994	0.0397037	0.0475422	0.067499	0.0486863	0.115305	0.0987642	0.115456	0.0947626	0.127123	0.0817308	0.101053	0.0866215	0.0810907	0.0798097	0.0973437	0.116574
PE34:2(18:1_16:1)	0.415696	0.408117	0.428131	0.385785	0.567925	0.396194	0.429541	0.493702	0.532088	0.429342	0.562342	0.46642	0.225951	0.198579	0.271716	0.165723	0.307835	0.232623	0.206325	0.215515	0.180876	0.131516	0.212753	0.12002	0.387957	0.273424	0.241643	0.312582	0.456099	0.345791	0.343825	0.276992	0.280534	0.305116	0.358107	0.360513
PE34:1(18:1_16:0)	0.788086	0.911585	0.744734	0.723392	0.977537	0.880955	0.790034	1.05172	1.12972	0.729791	1.1308	1.08731	0.552448	0.399233	0.543202	0.476244	0.771387	0.5147	0.479372	0.598892	0.408265	0.47067	0.48697	0.39238	0.643509	0.458784	0.51173	0.584745	0.798463	0.641763	0.669247	0.599884	0.586321	0.526819	0.718768	0.946247
PE34:1(16:1_18:0)	0.149192	0.150301	0.131038	0.134693	0.182354	0.173428	0.148132	0.191664	0.143231	0.111811	0.186008	0.168035	0.1028	0.072705	0.0976302	0.0788957	0.143873	0.0747831	0.0699274	0.0956006	0.0749352	0.0780984	0.0809073	0.0723659	0.11632	0.0889438	0.102697	0.107695	0.129404	0.0891204	0.134806	0.102043	0.106578	0.0883543	0.115553	0.134022
PE36:4(20:4_16:0)	0.54397	0.475474	0.535607	0.437816	0.563431	0.453829	0.422279	0.507835	0.455223	0.43822	0.48397	0.486478	0.504252	0.331598	0.441239	0.31051	0.453167	0.471791	0.389197	0.435363	0.306591	0.281378	0.369039	0.390885	0.584987	0.684184	0.722718	0.710038	0.585802	0.612315	0.758812	0.514944	0.502456	0.367184	0.572674	0.936071
PE36:4(18:2_18:2)	0.0241204	0.0300391	0.027838	0.0208995	0.0298757	0.021142	0.0225426	0.0317818	0.0292469	0.0217013	0.0297713	0.0279897	0.0179015	0.0158791	0.0207135	0.013689	0.0219786	0.0221351	0.0175737	0.0183833	0.0130431	0.0118892	0.0157391	0.0124305	0.028106	0.0275188	0.0305876	0.031894	0.0275466	0.0301707	0.0313202	0.0341019	0.026858	0.0225895	0.0297696	0.0388253
PE36:4(18:1_18:3)	0.0169227	0.0182368	0.0177637	0.0140983	0.0210732	0.0178862	0.021185	0.0247142	0.0235216	0.0172924	0.0210073	0.0214597	0.00981752	0.00758722	0.01096	0.00834059	0.0121762	0.0106761	0.00875939	0.0105579	0.00725081	0.00708963	0.00860812	0.00670453	0.0156465	0.0164615	0.0175855	0.0195069	0.0151957	0.014717	0.0155551	0.0150921	0.0141774	0.0112287	0.0152485	0.0223508
PE36:3(16:0_20:3)	0.0506551	0.0384098	0.0474494	0.0365244	0.0494428	0.0445176	0.0499538	0.0478426	0.0544482	0.0476194	0.0525081	0.0498093	0.0493493	0.0290263	0.0460647	0.0333924	0.0515031	0.0418905	0.0362802	0.0454233	0.0297799	0.031859	0.0401492	0.0250978	0.0460378	0.0532981	0.0480932	0.0495028	0.0414417	0.0433402	0.0497562	0.0411027	0.042501	0.0388321	0.0473533	0.0649211
PE36:3(18:1_18:2)	0.28916	0.346653	0.335244	0.281444	0.360355	0.260956	0.373569	0.360719	0.373398	0.342029	0.422136	0.374085	0.207223	0.166539	0.214106	0.162336	0.273006	0.235525	0.200507	0.237408	0.16049	0.17398	0.224019	0.122045	0.321311	0.296482	0.304719	0.364303	0.344745	0.295398	0.340097	0.239313	0.287615	0.200322	0.314904	0.398195
PE36:2(18:1_18:1)	3.68347	3.65311	3.58157	2.66475	3.8131	3.26475	3.79156	3.97372	4.01216	3.5334	4.76545	3.62277	2.59233	2.07703	2.42249	2.05336	3.58661	3.26717	2.45899	2.75207	1.98279	2.15608	2.3437	1.78464	3.06098	3.39166	3.15761	3.45301	3.2845	3.05076	3.35812	2.16185	2.98997	2.5361	2.92541	4.28631
PE36:2(18:0_18:2)	0.263751	0.28085	0.261303	0.187468	0.291733	0.241657	0.245704	0.26692	0.245362	0.260403	0.324223	0.27309	0.236756	0.178952	0.215217	0.183213	0.256792	0.228607	0.205213	0.20083	0.175181	0.177208	0.194111	0.173968	0.354554	0.400882	0.326316	0.304887	0.317867	0.297615	0.391499	0.252128	0.296983	0.297145	0.415826	0.41299
PE36:1(18:0_18:1)	0.868305	0.933208	0.989554	0.617147	1.05893	0.783735	0.847661	1.01204	0.934394	0.85713	1.10879	1.04388	0.824229	0.664704	0.77087	0.651244	0.971891	0.793398	0.721093	0.79643	0.585702	0.602151	0.679498	0.608436	0.889423	0.884767	0.847369	0.83103	0.785253	0.736097	1.0209	0.721373	0.792097	0.775401	1.0665	1.07822
PE38:7(16:1_22:6)	0.0153886	0.0174657	0.0160831	0.012347	0.0195879	0.0151128	0.015194	0.0150693	0.0191257	0.0144445	0.0195075	0.0161646	0.0178173	0.0103403	0.0159002	0.0116208	0.0201146	0.0143908	0.0128784	0.0162419	0.01247	0.011917	0.0146597	0.0105785	0.0197411	0.0195966	0.0174429	0.0195663	0.0163451	0.0154106	0.018775	0.0165384	0.0163292	0.0110247	0.0190131	0.0261224
PE38:6(16:0_22:6)	0.035295	0.0385079	0.0408959	0.0366803	0.0418183	0.0321957	0.040487	0.04731	0.0471301	0.0370425	0.0511294	0.0434854	0.0384404	0.0234726	0.0347867	0.0251857	0.0441682	0.0332899	0.0280562	0.0323832	0.0259724	0.0229554	0.0236452	0.0249142	0.0459178	0.0349637	0.0398753	0.042399	0.0320385	0.0385851	0.0391101	0.0345229	0.0324841	0.0321355	0.0378209	0.0541845
PE38:5(16:0_22:5)	0.0588527	0.0693876	0.0627135	0.0518961	0.0597295	0.0423918	0.0634965	0.0644738	0.069082	0.0615693	0.0777956	0.0632648	0.0589842	0.0303941	0.0539246	0.0381788	0.0598949	0.051247	0.0412799	0.0495464	0.0397399	0.0371643	0.0407599	0.0373065	0.0670096	0.0573459	0.0649476	0.0704362	0.0564152	0.0557947	0.0668736	0.050558	0.0546531	0.0478857	0.0585825	0.0899605
PE38:5(18:1_20:4)	0.944698	1.12018	0.992654	0.834811	1.09091	0.8335	1.01089	1.06403	0.967099	0.908257	1.24396	0.998831	0.872844	0.538631	0.748219	0.668758	0.895889	0.659076	0.630774	0.682345	0.567206	0.557783	0.579559	0.584383	1.10254	1.30176	1.18175	1.44289	1.03202	1.05027	1.10903	1.03116	0.93712	0.927315	1.23463	1.51402
PE38:4(18:0_20:4)	2.43327	2.62081	2.68574	2.03118	2.84332	2.06097	2.56345	2.86939	2.97726	2.35736	2.91205	2.46176	3.14857	2.06699	2.48924	2.28486	3.28461	2.77893	2.2376	2.20644	1.97074	2.12724	2.03073	2.04764	3.35991	3.38305	3.53704	3.45652	2.85706	2.54695	3.40636	2.80658	2.84924	2.52567	3.41444	4.44371
PE38:4(18:1_20:3)	0.105457	0.115831	0.105385	0.0812801	0.12677	0.09193	0.114282	0.114143	0.124725	0.0953127	0.128845	0.101703	0.0934299	0.0641571	0.0775035	0.0728765	0.101264	0.0897055	0.072991	0.0745982	0.0622882	0.0666401	0.0682983	0.0611002	0.0958558	0.0938323	0.099851	0.0998054	0.0924469	0.0882089	0.0898869	0.096908	0.0866449	0.0744166	0.103011	0.130862
PE38:3(18:0_20:3)	0.492361	0.563811	0.504976	0.401718	0.64539	0.454248	0.474974	0.61562	0.566697	0.460703	0.638658	0.553443	0.631314	0.451631	0.608977	0.426655	0.740307	0.610138	0.504513	0.56505	0.42523	0.426928	0.512598	0.417249	0.595437	0.567185	0.631103	0.581537	0.501129	0.478217	0.57127	0.430922	0.46803	0.42111	0.573244	0.678861
PE40:6(20:2_20:4)	0.0223047	0.0222924	0.0247312	0.0205522	0.030091	0.0219273	0.0239217	0.0262807	0.0244485	0.0241368	0.0323416	0.0284642	0.0223428	0.015169	0.0188133	0.0141353	0.0275075	0.018571	0.0177235	0.0194015	0.0170155	0.0151203	0.0166717	0.0135632	0.0249876	0.025341	0.0233069	0.0235052	0.0201843	0.020413	0.0230818	0.0219414	0.0223326	0.0188527	0.024122	0.0349465
PE40:6(20:3_20:3)	0.00343431	0.00383177	0.0033273	0.00297344	0.00402844	0.00345429	0.00343679	0.00373713	0.00359878	0.00322688	0.00406277	0.00373824	0.0023018	0.0016858	0.00208366	0.00159717	0.00262922	0.00261168	0.00216026	0.00248719	0.00156457	0.001771	0.0017988	0.00179021	0.00368007	0.00368773	0.00332942	0.00367675	0.00319058	0.00329054	0.00337286	0.0031484	0.00338826	0.00260188	0.0034586	0.00588329
PE40:6(18:1_22:5)	0.101335	0.130399	0.104818	0.083487	0.122384	0.0983334	0.101424	0.115682	0.111232	0.110115	0.154556	0.118976	0.0923875	0.057897	0.0790268	0.0600538	0.096925	0.0931556	0.0809379	0.0757786	0.0597314	0.0670545	0.06479	0.0656343	0.109949	0.114382	0.116928	0.126908	0.116796	0.10038	0.118561	0.111647	0.0897676	0.073249	0.103067	0.150234
PE40:6(18:0_22:6)	0.134236	0.161517	0.141698	0.113505	0.154304	0.142965	0.129616	0.154183	0.164108	0.129084	0.195893	0.137386	0.156545	0.0750493	0.133463	0.1015	0.157755	0.129243	0.121291	0.126664	0.093318	0.100691	0.103118	0.10435	0.126521	0.131544	0.138574	0.158456	0.155419	0.144836	0.162688	0.13165	0.119763	0.0931515	0.163003	0.201051
PE40:5(20:1_20:4)	0.0633924	0.0782897	0.063521	0.0625573	0.0792035	0.0698631	0.0664807	0.0807603	0.0823172	0.0612895	0.096396	0.0718301	0.0617059	0.0377113	0.0630362	0.0527391	0.0763484	0.0563965	0.0526173	0.0603427	0.0443666	0.045342	0.0510236	0.0480753	0.0661432	0.0628943	0.0671198	0.0620159	0.0634823	0.0622479	0.0617367	0.052773	0.0560865	0.0465802	0.0744829	0.0805992
PE40:5(20:2_20:3)	0.00399003	0.00388505	0.00393561	0.00370032	0.00421004	0.00351271	0.00444231	0.00486785	0.00500511	0.00340298	0.00486721	0.00416757	0.00382291	0.00240491	0.00386549	0.00276459	0.00424369	0.00328221	0.00277775	0.00350765	0.0025897	0.00269827	0.00303396	0.00283543	0.00329345	0.00323043	0.00263486	0.00327785	0.00321041	0.00256623	0.00327249	0.00233243	0.00259983	0.00261648	0.0029127	0.00348464
PE40:5(18:0_22:5)	0.164906	0.183563	0.171399	0.137084	0.186545	0.142129	0.163657	0.195356	0.197607	0.147611	0.211569	0.197408	0.190078	0.109093	0.175799	0.11423	0.214786	0.162783	0.137529	0.152262	0.123073	0.129596	0.134077	0.138993	0.214449	0.240914	0.196098	0.184923	0.198173	0.166099	0.220465	0.170169	0.192849	0.138716	0.178128	0.253067
PE40:4(18:0_22:4)	0.247916	0.294074	0.265557	0.207065	0.262375	0.237788	0.251255	0.272932	0.321037	0.209051	0.335898	0.293537	0.304708	0.171508	0.2559	0.189929	0.340893	0.272303	0.218601	0.23761	0.193493	0.207648	0.196064	0.231556	0.343624	0.303282	0.2744	0.24309	0.270482	0.282627	0.303401	0.285399	0.293473	0.21178	0.275201	0.409267
PE40:4(20:0_20:4)	0.0299541	0.0330134	0.0301264	0.0267777	0.0359161	0.0335357	0.0330999	0.0337516	0.0398913	0.0292828	0.0454449	0.0337792	0.0371568	0.0256615	0.0382016	0.0258976	0.0467856	0.0297154	0.0289827	0.0322927	0.027223	0.024444	0.0281187	0.0295856	0.0490581	0.0457091	0.0389319	0.0417938	0.0373239	0.0348709	0.0389589	0.0359451	0.0367271	0.0265584	0.0435581	0.0569226
PE42:6(22:2_20:4)	0.00907855	0.0118728	0.00839345	0.00987496	0.0116241	0.0101452	0.0100598	0.0120316	0.0119638	0.0102588	0.0143691	0.0131494	0.0118673	0.0076997	0.0116187	0.00768746	0.0114691	0.00941517	0.00915356	0.00977507	0.00832334	0.00549029	0.00895266	0.00787892	0.0099983	0.0112329	0.0111778	0.0117464	0.0109694	0.00911836	0.0108358	0.0080018	0.00922884	0.00842865	0.0134605	0.0144089
PE42:6(22:3_20:3)	0.00106792	0.00153328	0.00121052	0.000787347	0.00139079	0.00147897	0.00113651	0.00117809	0.00132706	0.00109772	0.00185878	0.00144657	0.000839553	0.000434667	0.000699741	0.000478679	0.000784558	0.000965954	0.000625473	0.000779691	0.000816392	0.000436322	0.000835179	0.000508081	0.000733563	0.00132685	0.00125971	0.00152424	0.00119518	0.00100847	0.00110472	0.00114536	0.00136788	0.000710681	0.00190396	0.00211843
PE42:6(20:0_22:6)	0.00211499	0.00253462	0.00205451	0.00184977	0.00242471	0.00233587	0.00232708	0.00277619	0.00231109	0.00254295	0.00296275	0.00253257	0.00225401	0.00159595	0.00184095	0.00176317	0.00256176	0.00220803	0.00149207	0.00200471	0.0018524	0.00139561	0.00200079	0.00189127	0.00251433	0.00283104	0.00245165	0.00249236	0.00234979	0.00207484	0.00221956	0.00241819	0.00235905	0.00161068	0.00222702	0.00391417
PE42:5(22:1_20:4)	0.0277935	0.0334607	0.026873	0.0293639	0.0287284	0.026018	0.0371386	0.0354455	0.0344874	0.0304012	0.0361101	0.0361524	0.0350373	0.0232616	0.0295604	0.0223161	0.0372843	0.0348983	0.0254191	0.0279932	0.0229134	0.0251814	0.0274632	0.0266647	0.0391394	0.0347387	0.0379276	0.0398656	0.0341055	0.0308382	0.0369421	0.0284716	0.0342783	0.0249106	0.044692	0.0533782
PE42:5(22:2_20:3)	0.00110302	0.0012454	0.000818471	0.000829388	0.00101173	0.00104459	0.00104068	0.00146734	0.00127048	0.00118631	0.00143535	0.000949995	0.00102804	0.00068546	0.000960368	0.000704143	0.00129079	0.001033	0.00100426	0.00106214	0.000936269	0.000599433	0.000992244	0.000813757	0.00102991	0.000840361	0.000730868	0.00137454	0.000780458	0.000846531	0.000820667	0.000758678	0.000915779	0.000628518	0.00127054	0.0012078
PE42:5(20:0_22:5)	0.00218461	0.0023188	0.00224311	0.00189014	0.00210609	0.00231845	0.00223903	0.00248844	0.00266593	0.00254308	0.00289893	0.00252664	0.00229193	0.00165934	0.00205395	0.00128744	0.00312852	0.00234451	0.00201771	0.00238837	0.00225135	0.00172257	0.00197709	0.00173223	0.00346152	0.00288365	0.00299281	0.0022877	0.00216208	0.00259533	0.00262279	0.00292084	0.00258572	0.00186722	0.00362972	0.00413131
PE42:4(22:0_20:4)	0.0116606	0.0138518	0.0148037	0.0108214	0.0157706	0.0188412	0.0153144	0.0204536	0.0176838	0.0144981	0.0237082	0.0160046	0.0142858	0.0120049	0.0147658	0.0125272	0.015599	0.0179738	0.0146556	0.015937	0.00989448	0.00941855	0.0144603	0.0121454	0.0176693	0.0186787	0.0192571	0.019472	0.016247	0.0208578	0.0174393	0.0186517	0.0134798	0.0124285	0.0242333	0.0241868
PE O-42:7	0.0895001	0.0834	0.0741165	0.0733823	0.0949114	0.0978456	0.0694021	0.0991518	0.0921398	0.105048	0.115032	0.0812852	0.0890936	0.135456	0.105161	0.0949684	0.118271	0.17342	0.103518	0.113132	0.102787	0.0791229	0.0872438	0.0838702	0.085111	0.0820394	0.0709555	0.12867	0.0959976	0.0794354	0.0802595	0.0809726	0.0820209	0.0795956	0.102302	0.101796
PE O-42:6	0.160378	0.156736	0.164035	0.144473	0.141008	0.176153	0.170901	0.187108	0.181251	0.213577	0.200619	0.163602	0.179518	0.216144	0.202595	0.173297	0.243488	0.295733	0.186711	0.200908	0.19311	0.154638	0.17894	0.153798	0.150339	0.166049	0.14877	0.245806	0.170227	0.152091	0.169421	0.138168	0.149135	0.164012	0.185854	0.18596
PE O-42:5	0.125007	0.117991	0.127036	0.128441	0.12861	0.147491	0.120059	0.143946	0.138991	0.171458	0.145757	0.124456	0.162065	0.194026	0.143456	0.126502	0.201029	0.224952	0.141703	0.174803	0.155765	0.114532	0.13523	0.129716	0.150842	0.171759	0.141923	0.207196	0.147343	0.143892	0.146246	0.12672	0.152815	0.13879	0.171453	0.214209
PE O-42:4	0.0827002	0.082609	0.079075	0.0731934	0.0728847	0.0907949	0.0775355	0.0763204	0.087199	0.0953137	0.082087	0.0812566	0.113015	0.105398	0.119221	0.077211	0.13564	0.131858	0.0963635	0.106339	0.101144	0.0683478	0.0794106	0.0913071	0.134222	0.139388	0.124141	0.167698	0.11593	0.116178	0.126241	0.103252	0.134264	0.0967335	0.112204	0.171183
PE O-42:3	0.0377569	0.041844	0.0373569	0.0414096	0.0395311	0.0449554	0.0372667	0.0387361	0.0410791	0.0520977	0.0450812	0.0363906	0.0439664	0.0481402	0.0456659	0.0353297	0.0610595	0.0542176	0.0439189	0.0545603	0.043742	0.0280878	0.0352477	0.0360965	0.0598687	0.0615683	0.0589129	0.0886505	0.0536003	0.0610705	0.0620291	0.0552728	0.0689407	0.0490172	0.0593967	0.0824564
PE O-42:1	0.0131745	0.0118619	0.012181	0.0101912	0.0147172	0.014504	0.0135647	0.0170454	0.0128516	0.0190518	0.0161585	0.0133626	0.00794611	0.0104069	0.00983054	0.0095509	0.0107397	0.0127423	0.0110023	0.0135416	0.007467	0.00674523	0.00945578	0.0059731	0.0138585	0.0161653	0.0171958	0.0209597	0.0169114	0.0146565	0.0156697	0.0157866	0.018437	0.0115473	0.0217459	0.0291419
PE O-40:7	0.601026	0.552681	0.51224	0.483395	0.534125	0.559417	0.461459	0.749586	0.526592	0.654799	0.624031	0.466383	0.580203	0.857615	0.690434	0.568006	0.843189	0.804743	0.620853	0.681106	0.618086	0.463309	0.658913	0.533438	0.663346	0.515899	0.461926	0.897345	0.58105	0.539233	0.717927	0.618953	0.584535	0.417578	0.903845	0.844792
PE O-40:6	0.635106	0.65562	0.633495	0.604956	0.614301	0.613861	0.563282	0.811406	0.690773	0.781132	0.740981	0.496217	0.686146	0.933801	0.838338	0.673208	0.95802	1.01956	0.735333	0.779178	0.59779	0.549586	0.661409	0.728662	0.796445	0.889063	0.722569	0.942317	0.754959	0.657283	0.76793	0.776238	0.765618	0.57662	1.11955	1.12451
PE O-40:5	0.637997	0.610139	0.678351	0.578447	0.764671	0.579423	0.626749	0.751473	0.682418	0.862968	0.743254	0.518479	0.806453	0.900014	0.836027	0.746676	0.994626	0.992027	0.696824	0.829799	0.701873	0.590674	0.74039	0.776689	0.692554	1.00851	0.721808	1.06477	0.758967	0.629135	0.803456	0.826097	0.864581	0.584832	1.0245	1.16318
PE O-40:3	0.0652613	0.0617075	0.0693656	0.0552518	0.0777268	0.0687565	0.0660442	0.0784578	0.0824374	0.0923147	0.0668886	0.0660681	0.0892862	0.0871354	0.0813686	0.0631212	0.100391	0.097813	0.0788811	0.0871096	0.0726649	0.0535674	0.0741189	0.0694123	0.0813773	0.0884869	0.0757046	0.114399	0.0767354	0.0742358	0.0809191	0.0735947	0.0852672	0.0766411	0.0952897	0.100611
PE O-40:2	0.0291939	0.0330853	0.0277687	0.0249547	0.0304653	0.0332462	0.030847	0.0333067	0.0358898	0.0360971	0.0320521	0.0270891	0.0303819	0.0372109	0.0339238	0.0302152	0.036796	0.0415335	0.0331547	0.0379147	0.0319833	0.0228685	0.0275088	0.0333608	0.0311395	0.0313645	0.0332712	0.0409173	0.0303183	0.0303378	0.0312987	0.0296433	0.0289528	0.0280925	0.0313329	0.0450531
PE O-38:7	0.456866	0.486501	0.541294	0.45352	0.514203	0.536383	0.445824	0.496549	0.574167	0.589844	0.557843	0.455312	0.508973	0.551712	0.505351	0.507848	0.540626	0.716807	0.490987	0.503031	0.412341	0.367787	0.437146	0.406519	0.602591	0.597474	0.60949	0.761545	0.626753	0.577059	0.587768	0.672443	0.579862	0.515689	0.698758	0.794111
PE O-38:6	1.37218	1.33632	1.47591	1.3074	1.4688	1.6387	1.19827	1.3473	1.45896	1.84501	1.60834	1.33874	1.72288	1.99095	1.86063	1.56515	1.88776	2.3613	1.61321	1.96636	1.38252	1.16658	1.46186	1.36281	2.04978	2.12463	2.07824	2.7433	2.10569	1.88269	2.14389	1.85061	2.24002	1.72679	2.26647	2.78515
PE O-38:5	2.09182	2.04592	2.50306	2.18513	2.38195	2.68891	2.04486	2.17044	2.28398	3.20164	2.58627	2.20162	3.14257	3.01473	3.21428	2.5644	3.22177	4.1439	2.74976	3.58715	2.53322	2.28256	2.33771	2.442	3.31094	3.36114	3.28463	4.14064	3.57444	3.33357	3.40907	3.59957	4.03567	2.69744	3.86287	4.66905
PE O-38:4	0.456112	0.386015	0.443789	0.402656	0.419756	0.517995	0.440967	0.423372	0.460734	0.49611	0.479594	0.413301	0.570707	0.544746	0.649259	0.465943	0.680452	0.648077	0.539933	0.619458	0.462287	0.376936	0.484903	0.515804	0.572648	0.548663	0.519826	0.708501	0.483491	0.501282	0.640814	0.564121	0.635832	0.4928	0.610202	0.720547
PE O-38:3	0.08653	0.0710184	0.0798447	0.0795644	0.090542	0.105004	0.0841778	0.0935927	0.0891569	0.0942822	0.100013	0.0667552	0.105068	0.0928116	0.113286	0.0968714	0.106122	0.129247	0.0973257	0.116529	0.0874206	0.0727028	0.0810108	0.0708461	0.072518	0.0746338	0.074784	0.10412	0.092977	0.0790598	0.0869775	0.0809897	0.0770707	0.0773855	0.0735094	0.0932809
PE O-38:2	0.0831985	0.078269	0.0855068	0.079264	0.0822275	0.0944299	0.0869754	0.091134	0.0921051	0.106563	0.0950399	0.070988	0.0865921	0.0871832	0.0923838	0.0765325	0.0960392	0.109055	0.0861761	0.0956965	0.0720939	0.066262	0.0678427	0.0676562	0.0570365	0.0650257	0.0590952	0.0719898	0.0721653	0.0598327	0.0782908	0.0597942	0.0532192	0.0652429	0.068036	0.0851249
PE O-36:6	0.0793305	0.0721579	0.0871778	0.0787423	0.0911063	0.088186	0.0747766	0.0858939	0.0642994	0.0925855	0.0836159	0.0733287	0.0930286	0.0904656	0.09548	0.0794157	0.110554	0.107769	0.0882854	0.112709	0.0753907	0.0660262	0.0748378	0.0857555	0.093614	0.102882	0.105115	0.140853	0.104656	0.0935909	0.112109	0.0993484	0.105448	0.113858	0.109605	0.139008
PE O-36:5	2.35812	1.9499	2.22905	2.16878	2.23798	2.45471	2.00808	2.12287	2.118	2.66088	2.20808	1.85035	2.74962	2.36043	2.85154	2.21545	3.12436	3.22011	2.60133	2.98101	2.16182	1.72991	2.31117	2.23347	2.94876	3.04447	3.39095	4.04763	3.37297	2.91397	3.8011	3.583	3.59413	3.05151	3.71058	4.57801
PE O-36:4	0.400493	0.394509	0.412874	0.298318	0.377648	0.405613	0.363061	0.364922	0.365831	0.500338	0.41057	0.321449	0.463339	0.449625	0.469867	0.416621	0.551387	0.636162	0.459014	0.560017	0.402463	0.302496	0.418557	0.364964	0.490164	0.490149	0.459844	0.685219	0.439275	0.466525	0.533956	0.516316	0.510028	0.462067	0.517739	0.548054
PE O-36:3	0.294255	0.306783	0.360131	0.354254	0.309805	0.376241	0.301403	0.331821	0.362344	0.433673	0.35991	0.324946	0.43307	0.481438	0.480145	0.418533	0.512765	0.484277	0.410128	0.50444	0.410176	0.294328	0.342013	0.348529	0.293735	0.429132	0.346691	0.519599	0.426376	0.378409	0.426178	0.357416	0.36189	0.386538	0.412721	0.378305
PE O-36:2	0.395006	0.397207	0.422144	0.419623	0.445755	0.477534	0.370828	0.520673	0.430474	0.515661	0.428757	0.365524	0.515693	0.505968	0.537792	0.511384	0.539378	0.599303	0.445892	0.691016	0.442137	0.389575	0.457556	0.376444	0.394908	0.470747	0.412884	0.460156	0.437684	0.358915	0.515592	0.452984	0.448504	0.372079	0.481587	0.506048
PE O-34:3	0.155506	0.149484	0.188324	0.147623	0.165552	0.206157	0.145334	0.203646	0.153997	0.220747	0.161881	0.156366	0.221481	0.193301	0.225299	0.165366	0.215884	0.222223	0.182708	0.215115	0.123716	0.140846	0.202224	0.133541	0.187161	0.204008	0.183756	0.276297	0.201681	0.182076	0.202054	0.192578	0.179682	0.157234	0.231916	0.241605
PE O-34:2	0.506152	0.562205	0.686089	0.60953	0.64809	0.721948	0.514067	0.696503	0.629489	0.95508	0.735889	0.520482	0.684403	0.711382	0.671321	0.670234	0.850518	0.820635	0.535518	0.744004	0.520397	0.460215	0.663488	0.55564	0.521019	0.697742	0.628666	0.750744	0.721148	0.505325	0.723083	0.742133	0.575185	0.506727	0.71479	0.742822
PE34:3	0.116731	0.0892004	0.102463	0.0742407	0.0857668	0.0863679	0.0965667	0.104946	0.128799	0.101469	0.114258	0.107169	0.0585071	0.049723	0.0655602	0.0643838	0.0666579	0.0671674	0.0563154	0.0696034	0.0295914	0.0499905	0.0779614	0.0501061	0.0832695	0.0893213	0.0749574	0.111171	0.113741	0.0740776	0.0758952	0.105154	0.0635727	0.0805123	0.0823941	0.122409
PE32:2	0.0711077	0.0773685	0.084	0.0447178	0.0561475	0.0514061	0.0481998	0.0779718	0.0743822	0.060019	0.0675783	0.0851683	0.0376819	0.0295348	0.0367901	0.03308	0.0439533	0.0427038	0.0374754	0.0494077	0.0273144	0.0270991	0.0393482	0.0320206	0.0519073	0.0490999	0.0557605	0.0616536	0.0585044	0.0538346	0.0474053	0.0509508	0.0521323	0.0471069	0.0444294	0.0733561
PE32:1	0.423339	0.51535	0.435162	0.320893	0.407507	0.346667	0.344407	0.505705	0.48679	0.353825	0.503263	0.507643	0.284938	0.249394	0.278701	0.251971	0.334033	0.33096	0.243073	0.277047	0.195312	0.130421	0.222325	0.232433	0.355174	0.332889	0.448584	0.414849	0.439101	0.335213	0.340832	0.4822	0.302473	0.333264	0.298916	0.552325
PE32:0	0.103255	0.0847819	0.0741703	0.0589302	0.074217	0.0691285	0.0734593	0.0935551	0.0846508	0.0734899	0.0872693	0.10508	0.0487307	0.0381601	0.0447787	0.0360393	0.0595694	0.0495437	0.0481965	0.0471218	0.0406268	0.0289729	0.0413071	0.0367586	0.0755871	0.0779989	0.0838991	0.0835575	0.0777896	0.0692932	0.0724205	0.0751108	0.0648668	0.0697371	0.0541957	0.105468
PE34:2	0.88616	0.875057	0.955815	0.641767	0.680287	0.722352	0.879045	1.02698	0.885669	0.807688	0.865581	0.992169	0.507209	0.420781	0.449876	0.42008	0.628123	0.504564	0.40534	0.557813	0.301621	0.295848	0.47314	0.437754	0.715494	0.843432	0.571723	0.749794	0.866674	0.560473	0.636076	0.790896	0.496642	0.746067	0.661338	0.85327
PE34:1	2.64109	2.24376	3.39078	1.83665	1.96278	1.63603	2.11864	2.73108	1.98455	2.03433	3.0122	2.80847	1.5352	1.45311	1.54017	1.65164	1.64471	1.65941	1.39483	1.90161	1.02096	0.688262	1.58351	1.21809	1.64594	2.27357	1.62631	1.69312	2.22027	1.5914	1.63527	1.85818	1.19422	2.0331	1.60807	2.63975
PE34:0	0.232648	0.198724	0.25162	0.155086	0.156206	0.160869	0.1858	0.19587	0.200096	0.177557	0.258184	0.246709	0.149286	0.130276	0.14293	0.124052	0.141693	0.174385	0.116771	0.148181	0.0850195	0.0696045	0.151808	0.119984	0.165244	0.19263	0.150069	0.162134	0.222909	0.136439	0.128787	0.175689	0.127618	0.175615	0.131886	0.200625
PE36:4	1.06131	1.11797	1.01614	0.794068	0.784655	0.920801	0.793267	1.21218	1.10194	0.802109	0.88916	1.00053	0.789144	0.773209	0.668274	0.532741	0.748339	0.898116	0.681958	0.973204	0.528067	0.612496	0.73173	0.753503	1.17805	0.895474	1.33878	1.35851	1.23467	0.997706	1.0674	1.39512	0.901523	0.889833	0.85776	1.26273
PE36:3	0.972223	0.984904	0.921123	0.632089	0.844049	0.846933	0.66021	1.02142	0.892873	0.776323	0.835854	1.0788	0.542311	0.506914	0.537409	0.529939	0.577029	0.633517	0.510618	0.655066	0.435338	0.451636	0.633054	0.44429	0.744885	0.598714	0.595874	0.971486	0.79207	0.652688	0.700132	0.951256	0.562892	0.553716	0.597669	0.762499
PE36:2	4.1454	4.23201	4.28153	2.92351	3.65188	3.5046	3.4936	4.87996	4.11922	3.46094	4.20922	5.39936	2.59328	1.97721	2.6281	2.16432	2.81456	2.80424	2.46367	2.98362	1.80913	2.05333	2.74719	1.79372	3.32478	2.77515	2.79091	3.91639	3.53535	3.24562	2.50156	3.86816	2.11151	2.15637	2.78409	3.24177
PE36:1	3.14736	2.93569	3.33479	1.87517	2.7398	2.2017	2.76123	3.29476	3.1536	2.46079	2.77605	3.66555	1.75564	1.61338	2.27004	2.22583	2.44897	2.13058	2.00007	2.60724	1.54632	1.91982	2.33921	2.28141	2.46217	2.05678	2.35251	3.04034	3.22739	2.61206	2.13859	2.54285	1.87295	1.63363	2.21312	2.75185
PE38:7	0.0615028	0.0653904	0.0678125	0.0446322	0.0507172	0.0500007	0.0525017	0.06637	0.0670133	0.0510115	0.075267	0.0881538	0.053382	0.043625	0.0571223	0.0548382	0.0602432	0.0719745	0.0503064	0.0461597	0.0418062	0.0387136	0.0552607	0.0471947	0.0578809	0.0716279	0.0735173	0.0828515	0.0813617	0.0558416	0.0742437	0.0610217	0.0535139	0.0575235	0.0598762	0.113999
PE38:6	0.287453	0.339328	0.337172	0.198323	0.255782	0.227018	0.214592	0.317739	0.297436	0.196049	0.320539	0.310631	0.233209	0.177119	0.20782	0.205783	0.246727	0.277473	0.202905	0.222795	0.165225	0.146051	0.234345	0.194821	0.301969	0.279639	0.26369	0.333681	0.280955	0.257384	0.264579	0.317133	0.229457	0.232902	0.261726	0.395363
PE38:5	1.66157	1.8573	1.88158	1.06244	1.52233	1.36617	1.41592	1.6487	1.94497	1.45336	1.83622	1.75868	1.29676	0.97868	1.23377	1.11585	1.29913	1.564	1.13121	1.1793	0.806978	0.846315	1.08429	1.05356	1.89412	1.66748	1.72075	2.15737	2.08007	1.91444	1.77432	2.14322	1.4125	1.34896	1.70636	2.679
PE38:4	4.74559	4.79071	4.93621	3.38598	4.50685	3.58777	3.80421	4.76574	4.561	4.15618	5.16509	4.66472	4.95309	3.34568	3.86053	3.59205	4.98818	5.41718	4.10215	4.25289	2.43591	2.95661	4.12561	3.75323	5.36775	4.64525	5.09089	6.27799	5.71354	4.7637	4.79979	5.09605	4.36685	3.78576	4.29572	6.95872
PE38:3	0.986272	0.999533	1.08395	0.745351	0.829871	0.829758	0.773809	0.94776	1.00739	0.806783	1.04684	1.12765	0.969066	0.760254	0.809947	0.726465	0.995371	1.05843	0.860954	0.995149	0.569579	0.540614	0.815379	0.832564	0.931835	0.938199	0.8623	1.09325	1.02839	0.770533	0.963312	1.0328	0.700693	0.763347	0.796517	1.10739
PE40:6	0.611058	0.683891	0.765695	0.496366	0.642734	0.555607	0.569578	0.660702	0.826197	0.5552	0.716544	0.786951	0.601207	0.443521	0.555857	0.433351	0.634602	0.63141	0.455923	0.550172	0.352438	0.315126	0.449818	0.576343	0.640073	0.660611	0.600688	0.791002	0.747483	0.635289	0.573871	0.755783	0.484815	0.492962	0.541355	0.928837
PE40:5	0.566544	0.604261	0.671633	0.497545	0.496075	0.457119	0.500341	0.541631	0.649341	0.464129	0.633958	0.73148	0.513298	0.412635	0.472775	0.496824	0.487967	0.527314	0.400844	0.495042	0.326866	0.307035	0.415213	0.485532	0.651218	0.532884	0.511445	0.61821	0.626939	0.561881	0.571414	0.609732	0.415648	0.464517	0.501992	0.768419
PE40:4	0.389234	0.428575	0.38849	0.285006	0.365626	0.299544	0.324147	0.318174	0.347519	0.362553	0.473331	0.520241	0.393554	0.266762	0.322403	0.308272	0.372399	0.41187	0.340236	0.310056	0.246153	0.253384	0.303198	0.317204	0.439964	0.380388	0.38511	0.465761	0.436724	0.368383	0.425342	0.428227	0.322538	0.349048	0.353781	0.58748
PE42:6	0.0571785	0.0539369	0.0633435	0.0486576	0.0475153	0.0478187	0.0429848	0.0588047	0.0471796	0.0505788	0.0596917	0.0644161	0.0340821	0.0286718	0.031887	0.0401572	0.0447097	0.0486371	0.0388279	0.0508249	0.022823	0.0279622	0.0336611	0.03103	0.0311878	0.0349378	0.0273339	0.044789	0.0406211	0.0366583	0.0372594	0.0406223	0.0197359	0.0331101	0.0369024	0.0534019
PE42:5	0.0722469	0.0979567	0.0881564	0.0589369	0.0751621	0.0771592	0.0612465	0.100672	0.0783124	0.0843745	0.0984746	0.0918488	0.0706495	0.0512231	0.0541193	0.0571499	0.0720092	0.0940429	0.0603884	0.0593701	0.0361336	0.0395352	0.0645516	0.0493993	0.0630247	0.0868922	0.0616633	0.078329	0.086455	0.0839413	0.0698088	0.0660359	0.0504815	0.0666915	0.0740165	0.0897266
PE42:4	0.0789777	0.0820136	0.0690979	0.0678381	0.0756454	0.0607806	0.0616981	0.0773965	0.0813516	0.0664903	0.0826955	0.0932917	0.0726762	0.044461	0.0581771	0.0474165	0.0846355	0.0770448	0.0632501	0.0586932	0.0442323	0.0393011	0.0581727	0.062141	0.0907019	0.0960222	0.0716124	0.100161	0.0993273	0.0988197	0.0744567	0.098765	0.0724835	0.071731	0.0743167	0.110069
PI34:2(18:1_16:1)	0.295371	0.269383	0.327258	0.233256	0.297995	0.310897	0.296506	0.375204	0.313175	0.322521	0.289877	0.2952	0.25588	0.132967	0.194811	0.182475	0.281663	0.265939	0.230641	0.251979	0.19842	0.161851	0.220684	0.183809	0.152716	0.19561	0.193075	0.29401	0.235258	0.179461	0.253064	0.212876	0.191	0.204814	0.207943	0.246435
PI34:2(18:2_16:0)	0.1345	0.13283	0.157921	0.10292	0.144796	0.128086	0.115688	0.147187	0.138996	0.145414	0.121394	0.131602	0.181463	0.118372	0.15008	0.122476	0.164034	0.213261	0.129271	0.191418	0.119682	0.105464	0.174248	0.17801	0.129559	0.171478	0.155616	0.190798	0.16535	0.143738	0.192935	0.145828	0.155426	0.124657	0.151006	0.137661
PI34:1(18:1_16:0)	0.879532	0.803881	0.985932	0.653114	0.95492	0.914784	0.856447	1.12483	0.910768	0.838857	0.868245	0.812323	0.953461	0.689036	0.794359	0.593944	0.942421	1.04734	0.682875	0.894503	0.70011	0.419605	0.908589	0.885993	0.581659	0.902607	0.644626	0.815407	0.744167	0.664553	0.764836	0.606534	0.685838	0.547104	0.642327	0.571249
PI34:1(18:0_16:1)	0.27825	0.348898	0.404151	0.22809	0.356652	0.174811	0.262414	0.447811	0.295456	0.299277	0.348637	0.395063	0.358754	0.234219	0.298668	0.244963	0.368474	0.383692	0.298203	0.339544	0.215543	0.163165	0.304143	0.301672	0.237786	0.368135	0.295827	0.315276	0.290179	0.31827	0.376996	0.260043	0.281358	0.276583	0.277941	0.381071
PI36:4(18:2_18:2)	0.00907155	0.0104371	0.0135374	0.00535004	0.0120532	0.011089	0.00998142	0.0158816	0.00961973	0.00829054	0.00914246	0.0125073	0.0136018	0.00772318	0.00910953	0.00723415	0.0135791	0.0122972	0.0104932	0.0110347	0.0100448	0.00481692	0.0122551	0.00960364	0.0120805	0.011428	0.0105356	0.0126923	0.0121758	0.00918159	0.0155992	0.00975038	0.0105565	0.00905759	0.00825124	0.0105607
PI36:4(16:0_20:4)	0.589922	0.702186	0.952078	0.479587	0.59646	0.720871	0.663947	0.923208	0.651303	0.6832	0.64691	0.727106	0.704589	0.417378	0.470175	0.446983	0.675624	0.699665	0.553615	0.510179	0.517484	0.350099	0.569279	0.533196	0.748152	0.754814	0.8894	1.0963	0.949734	0.677585	0.864258	0.855517	0.783921	0.80173	0.682728	0.857386
PI36:3(18:2_18:1)	0.265069	0.337024	0.395183	0.209044	0.298655	0.296811	0.271594	0.382388	0.257938	0.235439	0.289001	0.299178	0.343214	0.257534	0.239319	0.248139	0.41566	0.406429	0.316108	0.298243	0.256452	0.159869	0.341474	0.272413	0.22849	0.220072	0.247507	0.284173	0.289566	0.17825	0.28525	0.216151	0.181276	0.254168	0.20982	0.302223
PI36:3(16:0_20:3)	0.144131	0.142427	0.218254	0.118094	0.16554	0.165819	0.168142	0.241985	0.160227	0.1184	0.152088	0.185264	0.190882	0.122199	0.128841	0.120136	0.165908	0.189688	0.164025	0.170172	0.126128	0.083957	0.147198	0.121904	0.0936828	0.0938173	0.105745	0.127321	0.11923	0.0928157	0.116254	0.0935457	0.0832885	0.113828	0.0745646	0.101672
PI36:2(18:1_18:1)	2.79878	2.7372	4.03977	2.3414	3.28731	2.77261	3.21483	4.00577	3.05866	2.44366	2.90448	3.22685	3.12916	2.19314	2.0934	1.97555	2.81865	3.00947	2.64037	2.732	2.16072	1.29039	2.25971	2.34842	1.47037	1.75078	1.9715	1.88767	2.0035	1.47226	1.87154	1.73098	1.42423	1.56511	1.34348	1.61134
PI36:2(18:2_18:0)	0.713397	0.838348	1.14005	0.663797	0.855696	0.785297	0.804003	1.07658	0.746656	0.753527	0.869828	0.912439	1.46564	0.919954	0.961159	0.969485	1.28262	0.994049	1.20137	1.17746	0.879449	0.618122	1.16399	0.973906	0.898682	0.924778	1.21055	0.890713	1.24992	0.869436	1.34102	1.0259	1.18462	1.16642	0.976734	1.47323
PI36:1(18:1_18:0)	2.42818	2.59884	2.8919	1.66824	2.22268	2.49574	2.14956	3.06251	2.13763	2.20809	2.58836	2.46925	3.39458	2.23643	2.59893	2.01054	3.15203	2.59453	2.65719	3.28863	2.20859	1.51864	2.57329	2.20333	1.7984	1.90382	2.38216	2.54694	2.36666	2.15812	2.83522	2.34558	2.08799	1.93018	1.44137	2.74857
PI38:6(16:0_22:6)	0.0093629	0.0100687	0.0116782	0.00632057	0.00967878	0.00990193	0.0109841	0.0123546	0.00916161	0.00998202	0.00913974	0.0106107	0.0104222	0.00603838	0.00664661	0.00512441	0.00968399	0.0108775	0.00781912	0.00868442	0.00674445	0.00527644	0.00739848	0.00698439	0.00605972	0.00601124	0.0064661	0.01069	0.00837401	0.00745808	0.0089861	0.0063735	0.00756046	0.00545842	0.00612588	0.00787901
PI38:5(16:0_22:5)	0.0246575	0.0249539	0.0304587	0.0155703	0.0252705	0.0251449	0.0280706	0.0332973	0.0237246	0.0234748	0.0228182	0.0245384	0.028993	0.0162407	0.0184449	0.0153249	0.0274169	0.0257197	0.0222311	0.0208575	0.017459	0.0130203	0.0222192	0.0205771	0.0191082	0.0198308	0.0218319	0.0287609	0.0212032	0.0201135	0.0247844	0.020014	0.0219781	0.0165083	0.0163548	0.0215128
PI38:5(18:0_20:5)	0.0321136	0.0370445	0.0446427	0.0238169	0.035006	0.038201	0.0369102	0.051847	0.0352837	0.0372978	0.0357393	0.0368985	0.0428263	0.0285692	0.0295111	0.0241075	0.0441619	0.0393474	0.0359447	0.0404758	0.0333212	0.0205921	0.0341426	0.0361255	0.0343977	0.0427968	0.0359932	0.0487386	0.0459391	0.0359712	0.0406489	0.0365854	0.0328237	0.0353406	0.0269266	0.0315072
PI38:4(18:0_20:4)	8.05829	9.40595	10.1889	5.2661	8.25859	7.65679	8.24072	10.5233	7.86729	7.92597	8.38282	8.86885	11.0939	7.70807	8.69872	6.65777	12.6557	12.2078	9.29272	9.96648	8.4388	5.12291	9.1087	8.40593	11.1425	11.974	12.2295	16.0566	13.5852	12.4799	14.0052	11.4189	12.1042	10.7382	9.45014	11.9356
PI38:3(18:0_20:3)	1.8446	2.01526	1.97731	1.20797	1.86692	1.76005	2.2198	2.78615	2.1223	1.88878	1.96525	1.92491	2.83109	1.77338	2.12268	1.74306	2.89203	3.22255	2.42105	2.80512	2.35924	1.43597	2.35893	1.9199	1.50971	1.68641	1.48941	2.27272	2.01683	1.55182	1.82968	1.59356	1.64233	1.53478	1.29561	1.71675
PI40:6(18:0_22:6)	0.0521375	0.0556403	0.056106	0.039068	0.0569289	0.0558333	0.0603896	0.0727415	0.054124	0.0510281	0.046278	0.0480721	0.0717874	0.0372565	0.0506342	0.0363198	0.0673398	0.0695481	0.0515082	0.0615647	0.0455761	0.0328585	0.0513836	0.0486047	0.0416749	0.0488813	0.0475338	0.0462659	0.0510717	0.0417581	0.0672536	0.0461024	0.0455825	0.0401559	0.0396577	0.0417902
PI40:5(18:0_22:5)	0.194521	0.233052	0.23301	0.161974	0.181743	0.244997	0.234326	0.28927	0.201854	0.219768	0.182298	0.229853	0.269785	0.146795	0.185949	0.171259	0.22387	0.271378	0.216761	0.27682	0.176222	0.110477	0.198741	0.189653	0.145423	0.168163	0.153212	0.164492	0.155512	0.137915	0.214571	0.153254	0.13894	0.144572	0.139366	0.149362
PI40:4(20:0_20:4)	0.0362779	0.0444222	0.051355	0.0312133	0.0385847	0.0394402	0.0475379	0.0525723	0.040226	0.0373824	0.0416465	0.0369473	0.0479421	0.03156	0.0298158	0.024967	0.0479415	0.0484655	0.035071	0.0441562	0.0329642	0.0261737	0.04049	0.0332049	0.0418789	0.039263	0.0427163	0.0510499	0.0392383	0.0352696	0.0542425	0.0437862	0.0324211	0.0324555	0.0318605	0.0301308
PI 35:2	0.0186563	0.0188947	0.0154371	0.0144065	0.0144956	0.0159821	0.014441	0.021707	0.0169678	0.0180458	0.0205613	0.0212119	0.0134494	0.0111445	0.0149072	0.0135601	0.0167809	0.0167025	0.0137135	0.0176279	0.0109432	0.0112471	0.012285	0.0144976	0.0143907	0.00953695	0.0123273	0.0152324	0.01242	0.0102836	0.0117854	0.0113413	0.00757104	0.0119739	0.0135668	0.0113058
PI 35:1	0.0239593	0.0238734	0.0211056	0.0200035	0.0190123	0.0167876	0.0216653	0.0233851	0.0242711	0.0255789	0.0259123	0.0266435	0.0237222	0.0140574	0.0230758	0.0187338	0.0263646	0.0227792	0.0211819	0.0294421	0.0160551	0.0169293	0.0206108	0.0199308	0.0197394	0.0141339	0.0180023	0.0234266	0.018315	0.0134557	0.0175872	0.0191891	0.0127214	0.0181191	0.0191169	0.0191557
PI 34:2	0.0983937	0.0985859	0.0965662	0.0842925	0.0729788	0.0838906	0.0732593	0.110839	0.0826837	0.0983473	0.1057	0.110701	0.0888435	0.0675093	0.0806211	0.0761569	0.103049	0.101159	0.0805144	0.0968134	0.0662494	0.0570608	0.0815993	0.084306	0.0765744	0.0781579	0.0841007	0.089884	0.080769	0.0662371	0.0875593	0.065032	0.0748573	0.0727733	0.0830778	0.0760224
PI 34:1	0.243229	0.234015	0.19009	0.18799	0.174774	0.210393	0.145139	0.23107	0.209692	0.248676	0.245339	0.260911	0.201794	0.141777	0.188615	0.194527	0.293084	0.261607	0.192039	0.208364	0.173903	0.149416	0.182443	0.213949	0.219235	0.165022	0.191576	0.225205	0.175316	0.175377	0.202494	0.168646	0.153477	0.190717	0.198926	0.208807
PI 36:4	0.207223	0.217424	0.176977	0.172819	0.153677	0.145818	0.181246	0.198414	0.250089	0.221232	0.240329	0.228177	0.191467	0.113076	0.150276	0.124648	0.208786	0.263431	0.161671	0.170675	0.108789	0.14635	0.157755	0.171924	0.286418	0.233224	0.212021	0.318528	0.231084	0.243142	0.233386	0.247402	0.219477	0.204052	0.226445	0.243353
PI 36:3	0.113593	0.119592	0.0964816	0.0761572	0.0901808	0.078053	0.0971282	0.115399	0.112537	0.107748	0.11941	0.112248	0.128212	0.0811179	0.0963983	0.0849922	0.12802	0.123257	0.0945064	0.123627	0.0698854	0.0825889	0.0845743	0.0915903	0.0984848	0.0852938	0.0963164	0.11452	0.096314	0.0819302	0.0896971	0.0914548	0.075369	0.0713841	0.0952494	0.105758
PI 36:2	0.435119	0.50618	0.405631	0.24824	0.400983	0.296057	0.331744	0.475342	0.429693	0.431987	0.556882	0.39714	0.522054	0.292298	0.396955	0.287102	0.497382	0.570853	0.373026	0.543111	0.331508	0.300423	0.345313	0.349689	0.378301	0.2906	0.339288	0.359954	0.302506	0.333983	0.317162	0.332517	0.296815	0.278114	0.338487	0.365759
PI 36:1	0.428561	0.477981	0.384344	0.348357	0.337934	0.379117	0.373545	0.502167	0.43307	0.411729	0.456934	0.476459	0.559483	0.32084	0.445343	0.323244	0.454155	0.62946	0.413167	0.624987	0.378481	0.281424	0.405468	0.385245	0.355168	0.255386	0.422655	0.386982	0.314792	0.362363	0.383831	0.365137	0.321346	0.282953	0.318877	0.412869
PI 37:2	0.013764	0.0124927	0.0114036	0.0096949	0.0111772	0.0109329	0.0106295	0.0147396	0.0143474	0.0123578	0.012842	0.0123136	0.0128082	0.00816761	0.00953666	0.00874008	0.0123649	0.0144418	0.011439	0.0175438	0.00911883	0.00788841	0.0109421	0.0107064	0.0070159	0.00542836	0.00636514	0.00852532	0.00636935	0.00596911	0.00679464	0.00596446	0.00529052	0.00602988	0.00658488	0.00871973
PI 37:1	0.00462049	0.00428947	0.00391269	0.0037384	0.00486556	0.0044072	0.00485471	0.00617324	0.00508899	0.00477628	0.00623826	0.00486006	0.00507861	0.00338368	0.00469013	0.00294686	0.00563952	0.00517145	0.00426499	0.00646238	0.00297601	0.00305113	0.00433692	0.00426671	0.00319577	0.002629	0.00345668	0.00382049	0.00341529	0.00211282	0.00360771	0.00329477	0.00298429	0.003247	0.00359786	0.00334457
PI 38:6	0.0218333	0.02326	0.0203425	0.0146877	0.0164145	0.016043	0.017443	0.0210454	0.0235841	0.0212744	0.0214931	0.0201727	0.0150907	0.0118885	0.0158806	0.00928526	0.0177951	0.0213063	0.0133052	0.0171487	0.0102824	0.00899043	0.0129517	0.0133517	0.0224968	0.0161226	0.0184909	0.0189022	0.0163316	0.0146627	0.0169932	0.0178125	0.0152464	0.016922	0.0189485	0.0178743
PI 38:5	0.396807	0.424122	0.329775	0.272055	0.301969	0.316437	0.313541	0.367989	0.411638	0.390301	0.394407	0.391742	0.344713	0.227281	0.255089	0.20655	0.397469	0.403733	0.274648	0.350181	0.243636	0.22199	0.253136	0.28238	0.445199	0.346369	0.404304	0.414435	0.357941	0.335904	0.397982	0.311322	0.315649	0.344852	0.305927	0.376082
PI 38:4	2.95942	3.03718	2.52506	1.95879	2.21557	2.23967	2.17354	2.43614	2.88971	2.53823	2.80792	2.9401	3.86048	2.50935	3.18599	2.2805	4.58101	3.98939	2.81798	3.27355	2.56638	2.36979	2.57318	2.67732	4.59219	3.73551	4.02949	3.72826	3.4431	3.94487	4.34892	3.36278	3.23289	3.03241	3.46203	4.36201
PI 38:3	0.759092	0.7278	0.652386	0.479798	0.648976	0.652747	0.642065	0.715327	0.775441	0.682158	0.755929	0.767213	0.995309	0.65142	0.815613	0.629522	1.16695	1.13755	0.793943	1.09972	0.68117	0.605628	0.715379	0.773821	0.761286	0.710037	0.744677	0.713235	0.729517	0.868692	0.850455	0.678961	0.602054	0.586581	0.758866	0.759195
PI 40:6	0.0598125	0.0554172	0.0472658	0.0422723	0.0464158	0.0495523	0.051898	0.0606095	0.0582097	0.0524073	0.0623752	0.0521515	0.0589667	0.0374688	0.0473291	0.0322136	0.0658764	0.0590386	0.0443274	0.0596124	0.0382197	0.0349595	0.0449148	0.0370779	0.0467141	0.0360621	0.0408453	0.0483991	0.0351054	0.0364026	0.0441245	0.0434265	0.0339146	0.0361113	0.0435534	0.0401033
PI 40:5	0.116247	0.109839	0.0903916	0.0758206	0.100805	0.103291	0.0978872	0.125395	0.131258	0.114127	0.140299	0.111283	0.114485	0.0730176	0.104066	0.0699877	0.123338	0.123491	0.101149	0.120009	0.0814289	0.0682664	0.074706	0.07349	0.0800647	0.0605809	0.0628714	0.0791616	0.0663174	0.0648096	0.0869901	0.0684377	0.0638179	0.0635257	0.0783094	0.0752397
PI 40:4	0.131182	0.107894	0.119549	0.0958492	0.117007	0.123214	0.119846	0.126854	0.153419	0.141941	0.159815	0.137902	0.135686	0.0932845	0.132471	0.100172	0.138514	0.168564	0.130387	0.175873	0.10546	0.0785239	0.099575	0.1006	0.105496	0.0697929	0.0863826	0.108626	0.0852484	0.0938808	0.0948809	0.0871731	0.083956	0.082994	0.101193	0.0948844
PI 40:3	0.0494189	0.0391212	0.0346489	0.0387805	0.0406497	0.0350444	0.0438405	0.046694	0.057803	0.0533898	0.0482528	0.0462273	0.0405501	0.0305912	0.0352759	0.0291406	0.0469438	0.0467214	0.0430906	0.0613291	0.0289795	0.0274411	0.0283388	0.0311081	0.0264792	0.0217585	0.0229989	0.0267879	0.0267861	0.0260304	0.0235219	0.0215075	0.0195088	0.0238625	0.0242962	0.0249271
NeuAcHex2Cer 34:1;O2	0.0454959	0.0406637	0.0370622	0.0557968	0.0485542	0.0433865	0.0318874	0.0319279	0.0630899	0.0608722	0.0541572	0.0473095	0.100632	0.0397783	0.0620413	0.0787164	0.0822505	0.0785782	0.0650731	0.116135	0.0504745	0.0687383	0.0646077	0.0562379	0.0730313	0.101467	0.111483	0.10879	0.0935815	0.0858413	0.0781688	0.129564	0.0829427	0.07899	0.0789091	0.0724378
NeuAcHex2Cer 34:0;O2	0.00837191	0.00858393	0.00787514	0.0106687	0.00781116	0.00909883	0.00594324	0.00613862	0.0104503	0.00975493	0.00953355	0.0113313	0.021153	0.00738313	0.00995193	0.012568	0.0207786	0.0145759	0.0139321	0.0233777	0.012847	0.0121706	0.0136285	0.0112824	0.0124279	0.0177964	0.022139	0.0211367	0.0156056	0.0182232	0.0148175	0.0179099	0.0150626	0.0142404	0.0165133	0.0156512
NeuAcHex2Cer 36:2;O2	0.00183033	0.00205981	0.00128775	0.00198867	0.00146599	0.00137243	0.00198099	0.00166004	0.0018834	0.00174227	0.00272368	0.00128561	0.00376593	0.00171081	0.00168038	0.00271601	0.00272827	0.00269366	0.00264295	0.00434588	0.0016399	0.00159823	0.00230272	0.00172359	0.00268743	0.00348672	0.00461878	0.0046721	0.00272485	0.00349659	0.00277367	0.00466099	0.00416891	0.00282609	0.00351073	0.00323632
NeuAcHex2Cer 36:1;O2	0.0163704	0.0171439	0.0129881	0.0170391	0.0173781	0.0129378	0.0120509	0.0113741	0.0160425	0.0115708	0.0143928	0.0164525	0.0248054	0.0140157	0.0176297	0.0197078	0.0286742	0.020964	0.0207654	0.0377736	0.0162686	0.0242526	0.0204785	0.0202726	0.0239487	0.0313399	0.0435415	0.0414259	0.0272295	0.0276278	0.0259885	0.0368251	0.0347653	0.0334863	0.0314564	0.0290342
NeuAcHex2Cer 36:0;O2	0.00372947	0.00400926	0.0032718	0.00403397	0.00340948	0.00287882	0.00411789	0.0021722	0.00411784	0.00393585	0.00439157	0.00389296	0.0073318	0.00400955	0.00492685	0.0051513	0.00659557	0.00636393	0.00444985	0.00756376	0.00442908	0.00551489	0.00623909	0.00441162	0.00641753	0.00659464	0.00883778	0.0105496	0.00709149	0.00788805	0.00642227	0.00780693	0.00952284	0.00582216	0.00676314	0.00568135
NeuAcHex2Cer 38:2;O2	0.00130621	0.00113036	0.001162	0.00142067	0.00121443	0.00120538	0.000908093	0.00111655	0.00141936	0.00119666	0.000868936	0.0010684	0.00278511	0.00110745	0.00172929	0.00126439	0.00214573	0.00160947	0.00178982	0.00183544	0.00154565	0.0014255	0.00187279	0.00175608	0.00270677	0.00243923	0.00346104	0.00349955	0.00219806	0.00298991	0.00228568	0.00276147	0.00281941	0.00162097	0.00244104	0.00236034
NeuAcHex2Cer 38:1;O2	0.00644732	0.00631953	0.00455555	0.00779894	0.00573465	0.0060457	0.00581707	0.00397937	0.00710644	0.00646659	0.00755491	0.0078442	0.0128246	0.00803576	0.00879137	0.00979399	0.0129856	0.0106148	0.0072884	0.0131655	0.00782366	0.00986067	0.00989922	0.00714474	0.0124242	0.016826	0.0164009	0.0195873	0.0128716	0.0142296	0.0122142	0.0143746	0.0135877	0.0123912	0.0128861	0.0118665
NeuAcHex2Cer 38:0;O2	0.00216129	0.00211936	0.00188148	0.00206631	0.002252	0.00178608	0.00227877	0.00137476	0.002438	0.00226095	0.00285961	0.00249432	0.00504478	0.00257031	0.00245401	0.00335048	0.00380227	0.00302918	0.00378084	0.00435363	0.00303493	0.00278935	0.00319755	0.00328037	0.00405821	0.00511941	0.00573432	0.00600932	0.0047059	0.00403849	0.00394254	0.00540152	0.00457933	0.00330606	0.00438758	0.00377982
NeuAcHex2Cer 40:2;O2	0.00978106	0.0105354	0.00729231	0.011109	0.00971654	0.00669154	0.00856105	0.00555262	0.0110519	0.00925022	0.0111481	0.00874412	0.0207141	0.0105783	0.0135472	0.0128167	0.0178827	0.0119137	0.0129875	0.0230397	0.0141888	0.0142558	0.0150397	0.0105436	0.0127341	0.0226316	0.0258743	0.02758	0.0169673	0.0176951	0.0173529	0.0246991	0.0215583	0.0134673	0.0174397	0.0150356
NeuAcHex2Cer 40:1;O2	0.0420501	0.03762	0.0345371	0.0491571	0.0332274	0.0258995	0.0296436	0.0293505	0.0446314	0.0508915	0.0500865	0.038768	0.0887837	0.0425098	0.0498584	0.0537609	0.0869499	0.0564752	0.0559611	0.0879555	0.0568801	0.0535835	0.0612019	0.0511565	0.0589389	0.0845808	0.100958	0.0993765	0.0671728	0.0641296	0.0657321	0.0852009	0.0894618	0.0650735	0.061838	0.0696805
NeuAcHex2Cer 40:0;O2	0.00970999	0.0091486	0.00617722	0.0106978	0.00745279	0.00551993	0.007252	0.00542082	0.00951228	0.00845155	0.00931669	0.00937355	0.020525	0.0102101	0.0138759	0.0135093	0.0177803	0.0122225	0.0126802	0.0216194	0.012749	0.0141029	0.0134974	0.0127374	0.012946	0.0162471	0.0218844	0.0215996	0.0137441	0.0159487	0.0120137	0.0193189	0.0179365	0.015716	0.0130521	0.0154237
NeuAcHex2Cer 42:2;O2	0.0813687	0.0839644	0.0518207	0.0859555	0.0628556	0.052196	0.0739616	0.0568746	0.0804948	0.0619221	0.0840471	0.0825112	0.118002	0.0705422	0.0985333	0.102642	0.123775	0.115049	0.0855997	0.121028	0.0932301	0.0968347	0.112831	0.0831421	0.0847357	0.0980928	0.119292	0.139123	0.0974075	0.10142	0.0796533	0.115806	0.106508	0.0930473	0.0814492	0.0954814
NeuAcHex2Cer 42:1;O2	0.0541981	0.0514235	0.0409055	0.0656736	0.0489794	0.0395326	0.0440144	0.0401571	0.0514016	0.0553798	0.0656077	0.0599582	0.0885548	0.0520013	0.060753	0.0666094	0.0998299	0.0834983	0.061826	0.0957098	0.0635292	0.0590732	0.0735575	0.0450912	0.0577899	0.0692316	0.0967068	0.091788	0.0658933	0.0709677	0.0477256	0.076166	0.0710765	0.0612038	0.052794	0.0566883
NeuAcHex2Cer 42:0;O2	0.00921814	0.00817215	0.00587066	0.010297	0.00804317	0.00832698	0.00726113	0.00597231	0.00895711	0.00976586	0.01157	0.0117963	0.0173797	0.00881395	0.0125968	0.0105401	0.0158381	0.0141783	0.0103767	0.0164422	0.0115902	0.0105366	0.0135811	0.0100014	0.00851303	0.0111021	0.0154794	0.0160001	0.0139321	0.0109916	0.00813111	0.0106878	0.0121924	0.00963234	0.0102407	0.0091746
NeuAcHex2Cer 43:2;O2	0.00171341	0.00137044	0.00115884	0.00163475	0.000970321	0.00178447	0.0016214	0.00111481	0.00189493	0.00152062	0.0020722	0.0022482	0.00264668	0.00134426	0.00212745	0.00184151	0.0028479	0.0019508	0.00173293	0.00247843	0.00182965	0.00194882	0.00269635	0.00162183	0.00140231	0.00190344	0.00226857	0.00364682	0.00231546	0.00230628	0.00182523	0.00213758	0.00168488	0.00174185	0.00124322	0.001553
NeuAcHex2Cer 43:1;O2	0.00187196	0.00162382	0.0011684	0.00178313	0.00141267	0.00128778	0.00147114	0.00156313	0.00182305	0.00153613	0.00171413	0.00183977	0.00338084	0.00124791	0.0018197	0.00157402	0.00234672	0.00220161	0.00138791	0.00247148	0.00221927	0.00208433	0.00185548	0.0015511	0.00173566	0.00251891	0.00285855	0.00266798	0.00190013	0.00177475	0.00138944	0.00219836	0.00144616	0.00167566	0.00201391	0.00192186
NeuAcHex2Cer 44:2;O2	0.00290673	0.00272474	0.00160086	0.00230243	0.00187478	0.00193521	0.00193843	0.00214476	0.00315645	0.00223232	0.00247806	0.00292033	0.00443522	0.00195069	0.00295235	0.00249936	0.00380123	0.00267504	0.00285746	0.00412228	0.00224206	0.00287863	0.00310146	0.00257273	0.00254211	0.00256634	0.0027538	0.0037253	0.00281317	0.00274929	0.0022841	0.00248368	0.00216035	0.00198083	0.00194171	0.00213331
NeuAcHex2Cer 44:1;O2	0.0017106	0.00161833	0.000966459	0.00193285	0.00122474	0.00133062	0.00118031	0.00128726	0.0019827	0.0012915	0.00175598	0.00186172	0.00310067	0.00119271	0.0021856	0.00129221	0.00194513	0.00170207	0.00166467	0.00276348	0.00197278	0.00138984	0.00187722	0.00176365	0.00188204	0.00205136	0.00193119	0.0018597	0.0021199	0.00212396	0.00151782	0.00211985	0.00196305	0.0020376	0.00185612	0.00179801
PC O-34:3(O-16:1_18:2)	0.0934215	0.0964131	0.0871089	0.0759108	0.0899288	0.0994342	0.0963043	0.102109	0.0888833	0.0870668	0.100216	0.108633	0.145972	0.113213	0.144198	0.104775	0.171479	0.156013	0.108177	0.127344	0.082796	0.104107	0.146673	0.109812	0.121117	0.13393	0.137648	0.159392	0.134935	0.104836	0.126424	0.117938	0.121874	0.118775	0.126895	0.133029
PC O-34:2(O-16:1_18:1)	0.307956	0.361562	0.313724	0.254564	0.307817	0.349372	0.35508	0.344783	0.302661	0.294889	0.319931	0.369349	0.444691	0.334725	0.427122	0.319204	0.469062	0.487834	0.360024	0.443775	0.265032	0.285932	0.439243	0.379108	0.351002	0.365027	0.425143	0.418737	0.397811	0.318694	0.38777	0.326483	0.355149	0.351934	0.340884	0.393176
PC O-34:1(O-16:1_18:0)	0.00918133	0.0104677	0.00990206	0.00748008	0.0108747	0.00985062	0.00978481	0.0100199	0.00985114	0.00986256	0.00954333	0.0114024	0.0143907	0.0108396	0.0130566	0.00973279	0.0134431	0.0127356	0.011159	0.0103714	0.00793928	0.00785181	0.0135489	0.00961278	0.009587	0.0116234	0.0123921	0.010819	0.0131885	0.0093393	0.0127492	0.0109344	0.00935358	0.0106272	0.00944762	0.00998109
PC O-36:5(O-16:1_20:4)	0.282217	0.27123	0.292615	0.228422	0.244039	0.286254	0.270753	0.24302	0.239369	0.277944	0.272344	0.32811	0.537905	0.367112	0.52069	0.423528	0.551326	0.532372	0.395418	0.472348	0.316377	0.352491	0.555428	0.405868	0.633731	0.697801	0.737309	0.628561	0.624002	0.582028	0.75102	0.628187	0.653501	0.536603	0.616534	0.737379
PC O-36:4(O-16:1_20:3)	0.0510806	0.0438135	0.0472779	0.040554	0.0493371	0.0559475	0.046704	0.0526254	0.0436264	0.0434729	0.0488794	0.0523111	0.109357	0.0741199	0.0960599	0.0870281	0.115345	0.111713	0.0883844	0.105683	0.0672744	0.0610495	0.11074	0.0807416	0.0775212	0.0859413	0.0749499	0.0826168	0.0836449	0.061168	0.0898022	0.0666063	0.0745101	0.0724888	0.0751384	0.0808671
PC O-36:3(O-18:1_18:2)	0.145201	0.162662	0.134724	0.123555	0.164281	0.166762	0.141928	0.160419	0.139263	0.140731	0.159813	0.165022	0.218409	0.160636	0.226463	0.17598	0.265312	0.221392	0.18199	0.21748	0.140229	0.152852	0.239102	0.170278	0.191724	0.202452	0.203589	0.203863	0.21318	0.172823	0.205339	0.193495	0.19106	0.214538	0.179272	0.205806
PC O-36:3(O-18:2_18:1)	0.196858	0.223799	0.201047	0.159767	0.203031	0.216487	0.217602	0.235553	0.195976	0.196897	0.205029	0.232753	0.262964	0.20831	0.246351	0.182115	0.25897	0.282842	0.205924	0.264003	0.158287	0.171196	0.260116	0.216107	0.207064	0.226047	0.205859	0.230314	0.221731	0.200197	0.234063	0.203714	0.19587	0.216959	0.211599	0.238737
PC O-36:2(O-18:1_18:1)	0.563409	0.61495	0.548661	0.492784	0.608376	0.626748	0.591782	0.650248	0.561855	0.578471	0.619314	0.603348	0.678935	0.508643	0.675223	0.49849	0.728308	0.703147	0.546246	0.641771	0.468111	0.403154	0.680559	0.498781	0.564642	0.625891	0.583772	0.729916	0.654612	0.497768	0.577966	0.57371	0.550487	0.631085	0.553431	0.563433
PC O-36:1(O-18:1_18:0)	0.035642	0.0344826	0.0307156	0.0309039	0.0366229	0.0409508	0.0336511	0.0349494	0.0380256	0.036138	0.0404982	0.0368567	0.0504468	0.0338081	0.0390203	0.0334294	0.0436645	0.0453815	0.0336501	0.0431276	0.0297987	0.0287619	0.0420825	0.0343965	0.0386582	0.0431813	0.0374101	0.0476118	0.0449935	0.0289694	0.0376333	0.0371279	0.0449581	0.0384422	0.0393457	0.0398584
PC O-38:7(O-16:1_22:6)	0.0105101	0.011799	0.0132215	0.010622	0.0121047	0.0167107	0.0114948	0.00987224	0.0147452	0.0114867	0.0131784	0.012127	0.0226505	0.0134593	0.0188943	0.0175973	0.0224338	0.0202209	0.0128391	0.0223627	0.0128539	0.012038	0.0188072	0.0163396	0.0202997	0.0260497	0.0209175	0.0316536	0.0239728	0.0208493	0.0225086	0.0212049	0.026565	0.0189844	0.0255455	0.0270743
PC O-38:6(O-16:1_22:5)	0.0190191	0.0208668	0.0193781	0.0154613	0.0175646	0.0187856	0.0202283	0.0197153	0.0178865	0.0197762	0.0219532	0.0213458	0.0328768	0.0260495	0.0393348	0.0293776	0.0407114	0.0354245	0.028313	0.0327524	0.0220004	0.024861	0.0386416	0.0286459	0.0428406	0.0516961	0.0554048	0.0596098	0.0480738	0.0375334	0.0488676	0.0453294	0.0529103	0.0483122	0.0469041	0.0465117
PC O-38:6(O-18:2_20:4)	0.129176	0.137591	0.122429	0.121246	0.137658	0.146328	0.118961	0.120571	0.112164	0.132302	0.141768	0.142753	0.228318	0.138129	0.211316	0.163717	0.241784	0.21281	0.153471	0.186139	0.141839	0.138299	0.212812	0.169768	0.296028	0.340069	0.365527	0.367966	0.309141	0.286732	0.316705	0.280779	0.33248	0.285205	0.30347	0.356344
PC O-38:5(O-18:1_20:4)	0.613642	0.67184	0.603282	0.563924	0.654575	0.650146	0.581711	0.508376	0.5679	0.6457	0.626201	0.68261	1.14275	0.792626	1.17311	0.866382	1.27632	1.0736	0.851373	1.02983	0.833882	0.806662	1.14656	0.919778	1.30864	1.6337	1.68075	1.63888	1.46739	1.2643	1.44904	1.26655	1.61816	1.33127	1.32559	1.6538
PC O-38:4(O-18:1_20:3)	0.0867817	0.10664	0.0894922	0.0783758	0.106878	0.110366	0.0930574	0.0988149	0.0932083	0.095693	0.10107	0.0990549	0.204683	0.144758	0.199094	0.139243	0.220079	0.187476	0.159715	0.198857	0.16079	0.138281	0.211519	0.162417	0.134432	0.152388	0.148852	0.177517	0.149866	0.135337	0.141834	0.125866	0.151567	0.149241	0.128348	0.163538
PC O-38:3(O-20:1_18:2)	0.0256806	0.0292838	0.0210358	0.0219787	0.025174	0.0261183	0.0241587	0.0278146	0.0262855	0.0260818	0.0293722	0.0270081	0.0373998	0.0290951	0.0370802	0.0265277	0.0414076	0.0405728	0.0319415	0.0371284	0.0266417	0.0265363	0.0394213	0.0273404	0.0221908	0.0258589	0.0269717	0.0306452	0.0261622	0.0263894	0.0265194	0.0209663	0.0234044	0.0294761	0.0244383	0.0252803
PC O-38:2(O-20:1_18:1)	0.112082	0.126698	0.120676	0.0955363	0.116112	0.128131	0.120768	0.132706	0.11335	0.117899	0.124499	0.123132	0.132869	0.102884	0.143766	0.0990992	0.152107	0.140554	0.117438	0.125267	0.0845006	0.0872405	0.129399	0.0976152	0.082276	0.0766042	0.0851013	0.107568	0.0876983	0.0820711	0.0813177	0.0777925	0.081649	0.0883682	0.0766409	0.0837576
PC O-40:7(O-18:1_22:6)	0.0465139	0.0530751	0.0394815	0.0374951	0.0475811	0.0503817	0.0399929	0.0436968	0.0449791	0.0421009	0.0486441	0.0424854	0.0787761	0.0511536	0.0732141	0.0528912	0.0854193	0.0582787	0.0640474	0.0707544	0.0612355	0.0518252	0.0865812	0.0534024	0.0790542	0.0873697	0.0769813	0.096548	0.0852315	0.0682164	0.0843502	0.0710723	0.0864104	0.0773361	0.0800262	0.0792398
PC O-40:6(O-18:1_22:5)	0.0527275	0.067274	0.058033	0.0473943	0.061602	0.0627218	0.0564747	0.0571528	0.0606488	0.0603431	0.0706738	0.0736101	0.108971	0.0775149	0.112279	0.0745912	0.122903	0.10138	0.0898904	0.105627	0.0918127	0.0694359	0.111847	0.0760303	0.120874	0.131354	0.13945	0.155751	0.134751	0.110909	0.128079	0.105496	0.144562	0.114419	0.1161	0.142967
PC O-40:5(O-20:1_20:4)	0.119697	0.143362	0.117465	0.114675	0.123354	0.126139	0.111788	0.117326	0.105998	0.121467	0.134603	0.136305	0.219716	0.141452	0.207893	0.140695	0.249514	0.189615	0.146452	0.172726	0.14639	0.136284	0.210046	0.153012	0.207511	0.21946	0.234836	0.232414	0.21327	0.184984	0.211606	0.185583	0.227105	0.199299	0.196901	0.220867
PC O-40:5(O-18:1_22:4)	0.0730958	0.0886105	0.0849336	0.0735037	0.0861241	0.098046	0.0732752	0.0808368	0.0831359	0.0894441	0.0985993	0.10239	0.153128	0.0906728	0.12703	0.100963	0.153486	0.131244	0.117762	0.133978	0.112773	0.099966	0.134773	0.111921	0.161033	0.190589	0.19734	0.213866	0.18623	0.162142	0.17937	0.141067	0.195661	0.172665	0.154518	0.191852
PC O-40:4(O-20:1_20:3)	0.0171392	0.0191747	0.0132609	0.0137817	0.0159698	0.0168811	0.0162052	0.0165508	0.0157027	0.0166277	0.018492	0.0168189	0.0307576	0.0214323	0.0301811	0.0195019	0.028458	0.0253596	0.0199736	0.0252719	0.0215143	0.019865	0.0293915	0.0210206	0.0179413	0.0226966	0.0213315	0.0254151	0.0174334	0.0168096	0.0222338	0.0192011	0.023198	0.0222171	0.0210813	0.0188368
PC32:2(16:1_16:1)	0.537507	0.567886	0.523875	0.415566	0.542909	0.499347	0.541703	0.564853	0.588227	0.521263	0.616478	0.560557	0.405344	0.256936	0.358926	0.320472	0.45693	0.415019	0.360972	0.384414	0.279098	0.291676	0.379944	0.281122	0.705164	0.649853	0.647244	0.763733	0.680582	0.580821	0.683917	0.68279	0.582516	0.654857	0.685368	0.604534
PC32:1(16:0_16:1)	2.26665	2.27294	2.30412	1.92775	2.2166	2.16943	2.17451	2.37505	2.48713	2.28196	2.63223	2.52492	1.73597	1.17842	1.66313	1.49022	2.02407	1.87661	1.49186	1.7793	1.21526	1.26797	1.72081	1.23954	2.73534	2.79707	2.74001	2.83432	2.62583	2.33246	2.86677	2.90439	2.3708	2.563	2.73201	2.58521
PC34:3(16:1_18:2)	0.0981881	0.102765	0.103888	0.0875927	0.0972445	0.0899783	0.10147	0.112532	0.114017	0.114631	0.130746	0.108869	0.0926566	0.0599409	0.0878352	0.0722382	0.110041	0.106601	0.0762961	0.0865252	0.0635338	0.0612484	0.0867622	0.0658123	0.1459	0.149397	0.134901	0.146891	0.152135	0.121426	0.138706	0.153322	0.119633	0.130739	0.138345	0.137703
PC34:2(16:0_18:2)	0.540794	0.593051	0.577071	0.472747	0.545394	0.493529	0.522405	0.536927	0.52442	0.575313	0.661626	0.594382	0.63088	0.400064	0.581268	0.427519	0.689039	0.715903	0.503332	0.567857	0.376238	0.404357	0.564162	0.441478	0.698195	0.697591	0.691914	0.751933	0.701446	0.601398	0.715478	0.773909	0.621018	0.620739	0.684574	0.714082
PC34:2(16:1_18:1)	1.18283	1.2241	1.22911	0.927001	1.31133	1.09116	1.12419	1.36064	1.36853	1.23602	1.47198	1.39286	0.94978	0.590655	0.887986	0.744547	1.06876	1.1052	0.827099	0.945709	0.706511	0.622406	0.81484	0.663231	1.16304	1.24671	1.13921	1.3861	1.21007	1.04514	1.09089	1.34108	0.954576	1.09473	1.24214	1.20934
PC34:1(16:0_18:1)	4.67217	5.4313	5.25978	3.93031	4.87505	4.45973	4.62511	5.22989	5.16637	5.27608	5.88934	5.56033	4.34962	2.92939	4.18897	3.37358	4.93746	5.09583	3.69952	4.39312	2.88996	2.91828	3.90155	3.22399	5.07381	4.95215	5.25794	5.52321	5.06896	4.71793	4.77316	5.41799	4.23837	4.73798	5.04594	5.02986
PC34:1(16:1_18:0)	0.662225	0.751983	0.772389	0.552172	0.712799	0.62735	0.63876	0.734054	0.751678	0.732929	0.867637	0.727296	0.590045	0.395978	0.582925	0.472581	0.737895	0.709505	0.552725	0.653182	0.457079	0.404864	0.548781	0.463351	0.714538	0.701742	0.672308	0.808046	0.751594	0.684747	0.684703	0.714561	0.666558	0.685277	0.691929	0.702045
PC36:5(18:3_18:2)	0.00370833	0.0062895	0.00726473	0.00495579	0.00521224	0.00514356	0.00373317	0.00651283	0.00548687	0.00628197	0.00614301	0.00445166	0.00552951	0.00307584	0.00490896	0.00364584	0.00715351	0.0046995	0.0042362	0.00555745	0.00378185	0.00413013	0.00569493	0.00346822	0.00878615	0.0067245	0.00765332	0.00951012	0.00783884	0.00730063	0.00678879	0.00791616	0.00837005	0.00621776	0.00679341	0.00764101
PC36:5(20:5_16:0)	0.0346563	0.037237	0.0336526	0.029099	0.0338769	0.0307367	0.0307961	0.0345156	0.0305337	0.0360585	0.0401443	0.0347354	0.0437693	0.0260558	0.0404455	0.0334188	0.049216	0.0461191	0.0373724	0.0414255	0.027028	0.0329019	0.0392117	0.0305227	0.0407579	0.0400721	0.0417743	0.0468353	0.042365	0.0380145	0.0467392	0.0493211	0.0429732	0.0370553	0.0422264	0.0361165
PC36:5(20:4_16:1)	0.127911	0.134621	0.14471	0.122859	0.130209	0.125877	0.125144	0.124391	0.128989	0.139912	0.154618	0.139597	0.150292	0.0907541	0.123054	0.118393	0.160522	0.152609	0.121798	0.136046	0.0976733	0.109439	0.12444	0.0976059	0.221932	0.240031	0.256263	0.27754	0.220695	0.213937	0.25673	0.238438	0.233923	0.222791	0.226171	0.254564
PC36:4(20:4_16:0)	1.18609	1.22967	1.26392	1.00878	1.19794	1.01926	1.00597	1.08411	1.14988	1.14231	1.35932	1.31109	1.52319	0.924472	1.36054	1.26011	1.63602	1.72931	1.20571	1.34945	1.01868	1.10042	1.47348	1.08963	1.9869	1.75006	2.02076	1.86153	1.58873	1.64353	2.09731	2.02098	1.8789	1.58889	1.8319	2.05485
PC36:4(20:3_16:1)	0.031613	0.0308387	0.0337174	0.0252925	0.0278538	0.0270213	0.0281411	0.0303332	0.0319138	0.0310077	0.0340875	0.0300551	0.0331244	0.0219099	0.0335322	0.0255544	0.0374987	0.0397153	0.0295907	0.0285289	0.0235723	0.0210306	0.0311522	0.0247541	0.0326936	0.033228	0.0299176	0.0365758	0.0313859	0.0254507	0.035161	0.0330719	0.0272522	0.0295855	0.0294741	0.0329067
PC36:4(18:2_18:2)	0.053065	0.0503538	0.053726	0.0407462	0.0551438	0.0447011	0.0457932	0.0521543	0.0496236	0.0534696	0.062407	0.0501762	0.0558257	0.0354427	0.0532797	0.0434086	0.0685423	0.0578226	0.0461702	0.0540748	0.039601	0.0366079	0.0534155	0.0365699	0.0688908	0.0660366	0.064225	0.0683761	0.0660261	0.0648768	0.0701897	0.0715605	0.06327	0.0638837	0.0669574	0.0694267
PC36:3(20:3_16:0)	0.252029	0.245225	0.265444	0.213761	0.252507	0.22714	0.229586	0.266602	0.251074	0.27089	0.293886	0.251269	0.396074	0.249274	0.349217	0.287231	0.45231	0.412126	0.325259	0.358226	0.273687	0.248869	0.35626	0.250937	0.263573	0.259763	0.282653	0.274895	0.25235	0.23637	0.297778	0.295504	0.235629	0.236319	0.26061	0.27191
PC36:3(18:1_18:2)	0.419585	0.442297	0.472078	0.358925	0.490342	0.434167	0.375142	0.462699	0.484247	0.505103	0.558649	0.444271	0.468701	0.263851	0.437301	0.358178	0.506896	0.454174	0.377028	0.426009	0.318561	0.257931	0.441023	0.301793	0.472835	0.453624	0.441794	0.485396	0.426925	0.418387	0.511236	0.496488	0.349473	0.424867	0.484793	0.448855
PC36:2(18:0_18:2)	0.145376	0.140449	0.15464	0.121051	0.147976	0.123226	0.118293	0.134987	0.137941	0.151715	0.176954	0.125802	0.211116	0.1356	0.213838	0.160506	0.24315	0.221694	0.168441	0.178477	0.147541	0.120062	0.210105	0.134812	0.181514	0.180151	0.174862	0.172281	0.169142	0.165172	0.196155	0.195071	0.148371	0.143382	0.19979	0.19717
PC36:2(18:1_18:1)	4.4479	4.72364	4.8834	3.99596	4.53407	4.07743	3.84003	5.00234	5.21647	4.92348	6.00842	4.57662	4.51747	2.63238	3.78245	3.10945	4.93256	4.96116	3.86024	4.29673	3.17982	2.6547	4.08341	3.07627	4.3966	4.1274	3.76007	4.54035	4.12037	3.68516	3.92789	4.19842	3.1929	3.68628	3.91141	4.24154
PC36:1(18:0_18:1)	0.511232	0.536931	0.59538	0.439841	0.555691	0.460222	0.476991	0.56196	0.560045	0.60956	0.691618	0.551013	0.671848	0.430409	0.632679	0.508405	0.685511	0.742709	0.583274	0.616415	0.445109	0.408233	0.631818	0.458385	0.591142	0.610199	0.566541	0.559099	0.551956	0.478952	0.595936	0.57836	0.461252	0.543064	0.604304	0.611429
PC38:6(22:6_16:0)	0.0965562	0.105871	0.104647	0.0860632	0.103643	0.086745	0.0890364	0.113447	0.10555	0.110375	0.131838	0.110563	0.117624	0.0639594	0.100532	0.0850352	0.130036	0.110777	0.0858205	0.10617	0.0774487	0.0694049	0.106631	0.0853709	0.131176	0.13016	0.14575	0.131746	0.124346	0.106544	0.133599	0.128451	0.116896	0.103652	0.105163	0.118745
PC38:6(22:5_16:1)	0.0119659	0.0113456	0.0108379	0.0101099	0.00973694	0.0100902	0.00947624	0.0116301	0.00982569	0.0121613	0.0122156	0.0116613	0.00930152	0.00635529	0.0100406	0.00745083	0.011243	0.0117181	0.00895851	0.00917357	0.00747652	0.00512911	0.00917262	0.00670079	0.0164029	0.0186094	0.0196003	0.0207627	0.0147914	0.0153333	0.0181524	0.0138595	0.0137341	0.0163667	0.0138962	0.0151229
PC38:6(20:4_18:2)	0.0440077	0.0506635	0.0545132	0.0488332	0.0512088	0.0414051	0.0431478	0.0514378	0.0460916	0.0493087	0.0595932	0.04931	0.0456609	0.0300922	0.0414005	0.0343921	0.0517072	0.0503283	0.041665	0.0485402	0.0364745	0.0332984	0.0458734	0.0387057	0.0853782	0.0852747	0.0888061	0.0949319	0.0757405	0.0718021	0.0832917	0.0825295	0.0957866	0.0708851	0.0743904	0.0817036
PC38:5(22:5_16:0)	0.085405	0.0985073	0.0914456	0.076656	0.0919361	0.071465	0.0740777	0.0851064	0.0833231	0.0897847	0.100732	0.0857865	0.0970002	0.0606435	0.088053	0.0633998	0.106199	0.106257	0.0759059	0.0832223	0.0621141	0.0622981	0.0936641	0.0648489	0.118032	0.12837	0.123031	0.13867	0.0998197	0.110877	0.123666	0.120703	0.111786	0.098006	0.113875	0.125528
PC38:5(22:4_16:1)	0.0124273	0.0135863	0.0124361	0.0104786	0.0119691	0.0137549	0.0123952	0.0151883	0.012276	0.0118494	0.0141329	0.014148	0.0108131	0.00633679	0.0090541	0.00808944	0.0142381	0.0113821	0.00962795	0.0105066	0.00839855	0.00637321	0.00909025	0.00857389	0.0212825	0.020001	0.0209802	0.0238826	0.0169188	0.0213309	0.0208866	0.0226826	0.0213174	0.0173091	0.0210783	0.0213297
PC38:5(20:4_18:1)	0.675212	0.746925	0.699903	0.583124	0.646327	0.636294	0.586617	0.613634	0.662137	0.729654	0.817222	0.693114	0.783064	0.461685	0.769446	0.611507	0.887275	0.838904	0.663867	0.730426	0.605307	0.532763	0.686752	0.593242	1.03436	0.974456	1.18215	1.07103	0.915528	0.973547	1.0453	0.999234	1.02773	0.848846	0.954159	1.14628
PC38:5(20:3_18:2)	0.0104333	0.0114249	0.0125788	0.0101332	0.0126436	0.0115744	0.00958443	0.0144507	0.0134306	0.0136459	0.0122666	0.0125741	0.0114061	0.00757129	0.0135718	0.00969685	0.0138078	0.0125979	0.0108945	0.00979698	0.0079846	0.00963458	0.0123879	0.00929583	0.0134799	0.0132501	0.0136475	0.0194744	0.0120639	0.0121814	0.0140721	0.0165799	0.0139645	0.0129563	0.0136832	0.0152229
PC38:4(20:4_18:0)	0.792254	0.829462	0.762018	0.639161	0.722908	0.691667	0.623648	0.76378	0.759935	0.827681	0.879343	0.823575	1.06176	0.56399	0.994339	0.795629	1.1848	1.1413	0.873457	0.86127	0.748734	0.682424	0.950414	0.702815	1.27852	1.24436	1.27891	1.35333	1.07011	1.12188	1.35043	1.28269	1.32992	0.963925	1.21055	1.35527
PC38:4(20:3_18:1)	0.144518	0.161709	0.150195	0.136338	0.156123	0.133162	0.135724	0.162896	0.147138	0.161512	0.167955	0.14539	0.189623	0.123046	0.177932	0.151517	0.210007	0.210422	0.165975	0.180107	0.141762	0.132028	0.181523	0.141172	0.146717	0.132052	0.123534	0.167927	0.148644	0.127503	0.137235	0.139223	0.1237	0.130199	0.127057	0.141436
PC38:3(20:3_18:0)	0.155534	0.154923	0.156852	0.129975	0.146886	0.130339	0.131769	0.169115	0.160147	0.158985	0.167204	0.147119	0.235079	0.166503	0.225935	0.197807	0.257104	0.259624	0.220871	0.247355	0.166923	0.171049	0.22036	0.183576	0.157475	0.153016	0.153539	0.183867	0.146497	0.14321	0.170705	0.162279	0.148673	0.153786	0.147708	0.168095
PC40:7(22:6_18:1)	0.100969	0.114185	0.0963305	0.0958337	0.117581	0.0969451	0.0938946	0.10804	0.109296	0.116268	0.14168	0.106321	0.0984021	0.0610941	0.0996113	0.0836852	0.115574	0.0893505	0.0788515	0.0936715	0.0834174	0.0655049	0.0887302	0.0728804	0.122529	0.119308	0.135229	0.137025	0.125245	0.126368	0.121853	0.113593	0.124201	0.104299	0.114649	0.120942
PC40:7(22:5_18:2)	0.00605233	0.00718015	0.00669004	0.00684098	0.00806299	0.00544283	0.00495067	0.00801657	0.00619016	0.00928242	0.00958749	0.00678678	0.00695949	0.00355855	0.00547703	0.00447766	0.00538426	0.00613711	0.00503168	0.0051139	0.00504189	0.00416134	0.00479559	0.00442289	0.0116347	0.0101117	0.0130056	0.0111877	0.00999161	0.00742748	0.00858897	0.00943968	0.00965406	0.00747346	0.00905208	0.0109842
PC40:7(20:4_20:3)	0.0820064	0.0931405	0.0880913	0.0785829	0.0918829	0.07787	0.0744288	0.0727618	0.0857894	0.0949023	0.104336	0.084764	0.0741272	0.0396836	0.0659677	0.0509796	0.0732534	0.074334	0.0506292	0.0569721	0.0515446	0.0455703	0.0639512	0.0456549	0.176459	0.151675	0.210639	0.166899	0.156185	0.159344	0.162319	0.16947	0.183696	0.146955	0.152865	0.174739
PC40:7(20:3_20:4)	0.0262632	0.0300063	0.0299444	0.0261569	0.0288337	0.0254724	0.0260004	0.0265062	0.0270232	0.030042	0.0340884	0.027387	0.0225033	0.0124798	0.0247352	0.0154715	0.0252323	0.0232259	0.0174366	0.0176994	0.0159352	0.0127329	0.0173894	0.0144666	0.0451007	0.0397754	0.0546611	0.0520286	0.0407738	0.041119	0.0416337	0.0461112	0.0487284	0.0386542	0.0383121	0.0474854
PC40:6(22:6_18:0)	0.0962593	0.124437	0.109391	0.0982268	0.117755	0.0984552	0.099962	0.11096	0.101341	0.115067	0.141283	0.116278	0.122932	0.0774475	0.109229	0.0946633	0.143277	0.112097	0.102714	0.120501	0.0936528	0.0816536	0.109875	0.0862003	0.14458	0.133677	0.147096	0.14626	0.122197	0.127047	0.128478	0.128914	0.14371	0.116847	0.140508	0.144619
PC40:6(22:5_18:1)	0.0750514	0.0971586	0.087215	0.0768445	0.0870142	0.0716844	0.0744875	0.0873277	0.0860622	0.0971059	0.104913	0.0801282	0.0757396	0.0526597	0.0787777	0.0577123	0.0845075	0.0770367	0.0574353	0.0771406	0.0630446	0.0503626	0.0730076	0.0563122	0.108882	0.112185	0.105709	0.118164	0.105951	0.0957678	0.0939453	0.103319	0.110629	0.0820552	0.100224	0.112873
PC40:6(20:4_20:2)	0.0603919	0.0697168	0.0600622	0.0565073	0.0577192	0.0542567	0.0518837	0.0572542	0.0630253	0.0633233	0.0744146	0.0559609	0.057808	0.0360227	0.0586841	0.0347436	0.0668981	0.0574391	0.0510139	0.0501677	0.0470218	0.0386139	0.053207	0.0406644	0.0920348	0.0825739	0.0953234	0.095729	0.0786466	0.0790356	0.0884854	0.0843898	0.096996	0.0873467	0.0826613	0.100264
PC40:6(20:3_20:3)	0.0172096	0.0191443	0.0157177	0.0196155	0.0188281	0.0184311	0.0188648	0.0189736	0.0193773	0.0193453	0.0227399	0.0165708	0.0160522	0.00917009	0.0149569	0.0110228	0.0168017	0.0160967	0.0133808	0.012332	0.013355	0.0118068	0.0116899	0.0103416	0.0283014	0.0237695	0.0326944	0.0274927	0.0252678	0.0254741	0.0263229	0.0257118	0.0242387	0.0235197	0.0238122	0.0286492
PC40:5(22:5_18:0)	0.0717225	0.0852736	0.0741547	0.0683827	0.0861239	0.0681008	0.068116	0.0737573	0.0796851	0.0867011	0.095072	0.0787613	0.0905578	0.0508146	0.0791623	0.0655923	0.0969168	0.0947409	0.0738632	0.0880195	0.0738814	0.0607959	0.0806354	0.0670306	0.118331	0.0970031	0.105696	0.123213	0.0926899	0.0968746	0.112407	0.0942612	0.111811	0.0840685	0.0952713	0.108717
PC40:5(20:4_20:1)	0.0873643	0.103876	0.086694	0.0829449	0.096286	0.084693	0.0754482	0.090402	0.0872892	0.107109	0.112804	0.101132	0.106501	0.0600791	0.101332	0.0759504	0.112823	0.101597	0.0767177	0.0880051	0.0840534	0.0651975	0.0880193	0.0648356	0.102425	0.093234	0.103095	0.104726	0.086822	0.0945879	0.0977855	0.0922865	0.109573	0.0775857	0.0899208	0.0976734
PC40:5(20:3_20:2)	0.00891357	0.0109713	0.0101847	0.00920808	0.0105197	0.00884655	0.00883436	0.0100512	0.0113799	0.0100539	0.0102653	0.00955471	0.0117817	0.006975	0.0119461	0.00871207	0.0118743	0.00908417	0.0103712	0.0109003	0.00976497	0.00712365	0.00879367	0.00868561	0.0106545	0.0077401	0.0109088	0.0128774	0.00893664	0.00966514	0.00926048	0.00885612	0.0113557	0.00993217	0.00961943	0.010409
PC42:7(22:6_20:1)	0.012583	0.0140897	0.0126887	0.0126623	0.0143468	0.00996339	0.0130019	0.0157834	0.0148496	0.0155583	0.0168162	0.0131355	0.0137652	0.00781302	0.0107165	0.00914557	0.0151675	0.0128763	0.0122724	0.0128939	0.00945643	0.00820392	0.0120548	0.0101902	0.00958421	0.0097792	0.0102617	0.0130851	0.0107973	0.00867967	0.0101911	0.0094917	0.0113174	0.00937753	0.01078	0.0105486
PC42:7(22:5_20:2)	0.00461785	0.00666269	0.00492949	0.00627431	0.00724903	0.00482083	0.00540005	0.00584437	0.0055114	0.00620672	0.00769528	0.00616091	0.00543935	0.00282694	0.00579429	0.00335189	0.00586159	0.00542138	0.00410479	0.00574675	0.00325963	0.00301727	0.00410575	0.00405485	0.00707001	0.00577547	0.00759196	0.00847242	0.00612881	0.00510144	0.00835377	0.0081513	0.00771007	0.00723978	0.00711118	0.00897137
PC42:7(20:4_22:3)	0.0373226	0.0437915	0.0360868	0.0385838	0.0395951	0.0327019	0.0353183	0.036133	0.0373386	0.042361	0.049322	0.0404267	0.0350641	0.018428	0.0299482	0.0241025	0.0368447	0.0363483	0.0286315	0.0239238	0.0246935	0.0219588	0.0324458	0.023971	0.0581904	0.0541997	0.0604154	0.0629442	0.0482241	0.0543877	0.0640643	0.0582492	0.054888	0.0496013	0.0511206	0.0640595
PC42:7(20:3_22:4)	0.0093179	0.00974556	0.00875138	0.00926197	0.0112208	0.00803032	0.011263	0.010648	0.0105863	0.0128057	0.0137545	0.0106147	0.0113397	0.0052507	0.00873743	0.00504784	0.0113892	0.00747153	0.00664037	0.00671149	0.00657907	0.00611047	0.00867228	0.00640664	0.0134071	0.0105793	0.013152	0.0120725	0.0121038	0.012303	0.0138806	0.0123627	0.013314	0.0144608	0.0126123	0.0151138
PC42:6(22:6_20:0)	0.00501919	0.0066147	0.00711366	0.00708578	0.00844499	0.00530319	0.00708253	0.00781295	0.00832742	0.00947654	0.0101502	0.00944377	0.00804648	0.0037795	0.00550809	0.00453288	0.00886698	0.00737546	0.00556104	0.00714748	0.00562182	0.00559097	0.00741864	0.00437693	0.00444221	0.00623528	0.00611541	0.00406234	0.00583748	0.00590124	0.0049882	0.00602846	0.0075522	0.00588895	0.00537072	0.0058318
PC42:6(22:5_20:1)	0.00896104	0.00951825	0.00808504	0.00819976	0.0114747	0.0100623	0.00811454	0.00935853	0.00892916	0.0138608	0.0123739	0.00945251	0.00851867	0.00580634	0.00845627	0.00782619	0.0112153	0.0080749	0.00927569	0.00955063	0.00700888	0.00580744	0.00793024	0.00761011	0.0082443	0.0101603	0.00813752	0.00882744	0.00867841	0.00782362	0.00694142	0.00871961	0.00826282	0.00685063	0.00766372	0.00805575
PC42:6(20:4_22:2)	0.0156719	0.0198527	0.0180953	0.0171593	0.0197449	0.0150788	0.0150375	0.0191307	0.0201533	0.0198619	0.0211652	0.0219467	0.016032	0.01023	0.0178618	0.012826	0.0207241	0.0164443	0.0151241	0.0131605	0.0120823	0.0116173	0.0152515	0.0104206	0.0206567	0.0188284	0.0225982	0.0219592	0.0211754	0.0145205	0.0177869	0.0204067	0.0171041	0.0189083	0.0144023	0.0218313
PC42:6(20:3_22:3)	0.00601341	0.00610138	0.00677484	0.00602088	0.0064486	0.00607243	0.00552704	0.00589769	0.00678893	0.00624076	0.00721459	0.00576936	0.00609504	0.00294667	0.00549164	0.00365275	0.00619709	0.00574296	0.00475701	0.00409183	0.00409324	0.00351782	0.00448177	0.00290031	0.00544111	0.00604841	0.00855637	0.00704371	0.0060839	0.00554348	0.00590617	0.00574417	0.00624063	0.00518248	0.00542802	0.00744112
PC42:5(22:5_20:0)	0.00439005	0.00473637	0.0048383	0.00329154	0.00480842	0.00438108	0.00435713	0.00485652	0.0055228	0.00502032	0.00694903	0.00477035	0.0049153	0.00242128	0.00392953	0.00361921	0.00635732	0.0056912	0.00399152	0.00367955	0.00393083	0.00282634	0.00397948	0.00328795	0.00445938	0.00457807	0.00416816	0.00415243	0.00461511	0.00300875	0.00409213	0.00626122	0.00417659	0.00357875	0.00261136	0.00351389
PC42:5(20:4_22:1)	0.0230158	0.0277909	0.0221683	0.0204921	0.0287333	0.0256328	0.0203482	0.0249057	0.0226365	0.0241274	0.0303495	0.0268551	0.0303602	0.0154094	0.0268397	0.0234963	0.0329616	0.0277978	0.0209953	0.0229473	0.0229409	0.0189584	0.0235746	0.0205073	0.0230264	0.0201526	0.0218854	0.0230312	0.0208057	0.0192066	0.0202908	0.0181926	0.0211007	0.0189635	0.0199733	0.0237075
LPI18:0	0.00838364	0.0106524	0.009019	0.00660231	0.0105582	0.00868767	0.00812749	0.00820518	0.008359	0.00718504	0.00967299	0.0084656	0.00990844	0.0086023	0.0108257	0.00838686	0.0125802	0.0122726	0.00784318	0.00809403	0.00645105	0.00593375	0.00826766	0.006919	0.012546	0.0100876	0.0123874	0.0156492	0.0153757	0.0125025	0.0110887	0.0119182	0.012648	0.0153828	0.0129441	0.0148197
LPI20:4	0.00431307	0.00452601	0.00461233	0.00298795	0.00598404	0.00434348	0.00372787	0.00439073	0.00425746	0.00403301	0.00534242	0.00530234	0.00518186	0.00401635	0.00521939	0.00463534	0.00658588	0.00619376	0.00475442	0.00521895	0.00486182	0.00442081	0.00389904	0.00415422	0.00755739	0.00608436	0.00734741	0.00830601	0.0104267	0.00742257	0.00751568	0.00702757	0.00987112	0.00866333	0.00844985	0.00893091
LPI20:3	0.000699061	0.000889042	0.00106387	0.000621777	0.00122586	0.000808404	0.000848095	0.00102129	0.000808044	0.000891609	0.00103919	0.00118827	0.000931626	0.000564602	0.000863476	0.000972717	0.00170003	0.00155419	0.00105831	0.00117865	0.00135749	0.00093548	0.00102806	0.00100799	0.00107228	0.00128351	0.000748783	0.00152949	0.00144552	0.000959776	0.000881937	0.000884145	0.00105307	0.00133243	0.0011246	0.00133735
LPE O-18:1	0.0334333	0.0458527	0.0357004	0.0256916	0.0322388	0.0493191	0.0357846	0.0359677	0.0408493	0.0316841	0.0367731	0.0431039	0.0575711	0.0273992	0.058542	0.0400132	0.0700126	0.057908	0.0514383	0.0622807	0.045976	0.037474	0.0409397	0.0416263	0.0778642	0.0490066	0.0591144	0.0700104	0.0486703	0.047637	0.0617963	0.0647455	0.0439308	0.0543758	0.0628867	0.0622738
LPE O-18:2	0.0141948	0.0117378	0.0153059	0.0128224	0.0134754	0.02076	0.013053	0.0172667	0.0168668	0.0125526	0.0193313	0.0148525	0.022088	0.0135935	0.0216851	0.0194797	0.0296605	0.020166	0.0252503	0.0254051	0.0173854	0.0139563	0.018378	0.0167822	0.0417851	0.0239792	0.0225443	0.0229177	0.0223761	0.0223845	0.0257186	0.0281002	0.0201768	0.0222084	0.031177	0.0206429
LPE O-20:1	0.00478596	0.00576698	0.00449227	0.00266743	0.00495701	0.00527688	0.00384282	0.00603245	0.00482976	0.00385017	0.00420562	0.00562832	0.0069138	0.00323226	0.0060871	0.00245669	0.00743374	0.00645174	0.00512489	0.00599757	0.00472072	0.00342371	0.00425257	0.0044618	0.00586507	0.00538107	0.00749682	0.00518763	0.0062051	0.00324064	0.00748923	0.00487092	0.0041644	0.00601676	0.00576365	0.00432631
LPE16:0	0.0135766	0.0101743	0.0136415	0.00905068	0.0144864	0.01135	0.00858122	0.0107454	0.0121048	0.0121669	0.0138051	0.0119744	0.0129366	0.00797633	0.0113608	0.00965266	0.0137383	0.0190162	0.0112716	0.0141344	0.0112996	0.0095451	0.0112039	0.0114077	0.0242561	0.0170687	0.0165525	0.0180602	0.00925231	0.017039	0.0139537	0.0229656	0.0151903	0.0150718	0.0218529	0.015403
LPE18:1	0.0217573	0.0250199	0.0270371	0.0185868	0.0282213	0.0294395	0.0241185	0.0300365	0.026255	0.0209092	0.0289627	0.0311327	0.0248498	0.0174355	0.022844	0.0212513	0.0242027	0.0266029	0.0237131	0.0299744	0.0168419	0.0138681	0.021918	0.0186019	0.032024	0.0268703	0.0229626	0.0378368	0.0318225	0.0279156	0.0252445	0.0336857	0.0235658	0.0361612	0.0310413	0.0349323
LPE18:0	0.0431912	0.0492624	0.0504929	0.0343642	0.0569009	0.0488728	0.0487892	0.0521339	0.0571968	0.0394456	0.0436152	0.0516108	0.06119	0.0367707	0.0561749	0.0593465	0.0608746	0.0659671	0.0560932	0.0711662	0.0528949	0.03781	0.058709	0.049689	0.099246	0.0801163	0.0692802	0.0677364	0.0764197	0.0626031	0.0708152	0.0795839	0.0629651	0.0732748	0.0703397	0.0815451
PA 34:2(16:0_18:2)	0.00951989	0.0120375	0.0188021	0.0124042	0.020336	0.0189655	0.00806666	0.0116899	0.0137314	0.0113154	0.0114348	0.0132305	0.00895487	0.00785776	0.0102637	0.00790289	0.0134993	0.0141659	0.00711493	0.00835919	0.00454437	0.00594871	0.00733594	0.00677806	0.00850477	0.00823387	0.00931323	0.00887764	0.00813298	0.00945054	0.00622001	0.0060922	0.00812657	0.00758697	0.00611411	0.00835689
PA 34:2(18:1_16:1)	0.0202808	0.0200674	0.0328264	0.0230779	0.0331586	0.0318173	0.0147925	0.022703	0.0244943	0.0199354	0.0263391	0.0263763	0.0165288	0.00912299	0.0132225	0.0121628	0.0194285	0.0180378	0.0112365	0.0108196	0.00864659	0.00984833	0.0143623	0.00971315	0.00988707	0.0134085	0.0150281	0.0133934	0.0122933	0.0119084	0.01012	0.0106678	0.010007	0.00913526	0.00988762	0.0126555
PA 34:1(18:0_16:1)	0.0118486	0.0109232	0.0207983	0.0127298	0.0159871	0.0164848	0.00883309	0.0138389	0.0137192	0.00930213	0.0132986	0.0109627	0.0114901	0.00831395	0.00839631	0.00976799	0.0145669	0.0122181	0.00552349	0.00685337	0.00586808	0.00476676	0.00599797	0.00497197	0.00699305	0.0094637	0.00932482	0.00822436	0.00805388	0.00711722	0.00739355	0.0062233	0.00385473	0.0058578	0.00727899	0.00843705
PA 34:1(16:0_18:1)	0.246183	0.262408	0.367688	0.249523	0.423426	0.376225	0.183731	0.273006	0.295494	0.200486	0.297495	0.229644	0.194112	0.167038	0.18294	0.171929	0.272793	0.218028	0.106598	0.134819	0.119807	0.0874078	0.106704	0.0972631	0.101679	0.125501	0.172289	0.143669	0.121367	0.131363	0.110433	0.102691	0.0992291	0.0887324	0.124795	0.141946
PA 36:2(18:0_18:2)	0.00764051	0.00724138	0.0108832	0.00669707	0.0107204	0.00820588	0.00529893	0.00846951	0.00837791	0.00627636	0.0078613	0.00782022	0.0107241	0.00666636	0.00845855	0.00785058	0.0116097	0.0108441	0.00461754	0.00526911	0.00459769	0.00378525	0.0050562	0.00452459	0.00514173	0.00588251	0.00646453	0.00536928	0.00400943	0.00490118	0.00418702	0.00393567	0.00304568	0.00420951	0.00330819	0.00618983
PA 36:2(18:1_18:1)	0.107198	0.142435	0.182281	0.13619	0.178727	0.152499	0.082552	0.142141	0.135292	0.107951	0.109495	0.119557	0.123521	0.0817937	0.0852403	0.0867755	0.121061	0.11734	0.0661726	0.0849914	0.059029	0.0538916	0.0701708	0.0666953	0.0509283	0.0709463	0.0712028	0.0795434	0.0567709	0.0806116	0.0524335	0.0608737	0.0490031	0.0697998	0.0394067	0.0719529
PA 36:1(18:0_18:1)	0.0882409	0.106052	0.1238	0.101169	0.136522	0.0952604	0.0715543	0.0931766	0.102663	0.0771241	0.0889572	0.0890318	0.121083	0.0764392	0.0793212	0.0926855	0.0914152	0.105	0.0484744	0.0642326	0.0467684	0.0413008	0.0545465	0.0502544	0.0448427	0.0558746	0.0608392	0.0535744	0.0444403	0.0417981	0.0449784	0.0407518	0.0392838	0.0533515	0.0435565	0.0518572
PA 38:5(18:1_20:4)	0.012876	0.0102993	0.0154954	0.0115465	0.0185235	0.0130253	0.00672674	0.0117397	0.0115329	0.0102897	0.0116945	0.0180354	0.0119601	0.00630152	0.00962356	0.00963277	0.0103631	0.00859258	0.00635895	0.00767991	0.00528139	0.00684573	0.00662256	0.00715402	0.0126284	0.0116016	0.0124801	0.0123502	0.0111642	0.0136587	0.00989513	0.0100886	0.010096	0.0118827	0.00889644	0.0171429
PA 38:4(18:0_20:4)	0.0201002	0.0150909	0.024357	0.0156465	0.0249336	0.0182365	0.0107694	0.0159117	0.0157386	0.0125584	0.0126709	0.0162016	0.0242581	0.0131216	0.0172565	0.0184113	0.0228688	0.0163395	0.0102558	0.0137665	0.00867934	0.00879885	0.00776113	0.00880713	0.0135183	0.0123303	0.0117034	0.0131067	0.0101848	0.0109747	0.00884388	0.0094148	0.00848025	0.00918599	0.0101002	0.0112837
PA 38:3(18:0_20:3)	0.00585902	0.00569528	0.00920469	0.00510846	0.00895471	0.00660379	0.00503058	0.00794746	0.0069182	0.0037906	0.00353506	0.0050656	0.00996201	0.00498858	0.00799283	0.00856793	0.010038	0.0086069	0.00439811	0.00670399	0.00391656	0.00371716	0.00344167	0.00396973	0.00253645	0.00301267	0.00325303	0.00322	0.0026517	0.00336444	0.00171164	0.0023334	0.00188158	0.00202841	0.00196077	0.00331437
PA32:2	0.0024407	0.00371756	0.00311089	0.00256455	0.00388062	0.00408344	0.00299084	0.00204569	0.0034707	0.00298219	0.00342911	0.00430393	0.00287693	0.00103692	0.00176531	0.00138042	0.00196175	0.00216057	0.00135377	0.00136057	0.0011836	0.00126432	0.00139547	0.00174507	0.00208691	0.00271706	0.00250981	0.00334618	0.00214542	0.00189412	0.00136195	0.00136661	0.0019236	0.00114648	0.0019524	0.00156499
PA32:1	0.0217464	0.0334258	0.0242691	0.0205104	0.0309791	0.0291633	0.0219737	0.0190141	0.026052	0.0211388	0.0262758	0.0299263	0.0189301	0.00959088	0.0160145	0.0149476	0.0219354	0.0184541	0.0117991	0.0119991	0.00956295	0.00749706	0.00894338	0.00981272	0.0141463	0.0119876	0.0130135	0.0172148	0.0135177	0.014104	0.00848805	0.00735686	0.0105437	0.0114857	0.0104719	0.0114778
PA32:0	0.016818	0.0220531	0.021221	0.0145829	0.0233938	0.0179719	0.0215385	0.0163678	0.0213294	0.0160628	0.0174801	0.0192121	0.0149649	0.00607075	0.0151876	0.0102224	0.0122696	0.0117826	0.00936749	0.0103543	0.00867962	0.00576516	0.00609122	0.00748595	0.00719051	0.00969128	0.0124379	0.0118117	0.010414	0.00800298	0.00713484	0.00550608	0.00775077	0.00798915	0.00800339	0.00833398
PA34:2	0.0146337	0.0210361	0.0179087	0.0173645	0.022669	0.0186393	0.0167986	0.0139472	0.0167608	0.0180649	0.0208659	0.0199218	0.0162861	0.00781349	0.0130744	0.00903985	0.0155046	0.0165657	0.00907341	0.011809	0.00801842	0.00737725	0.0112103	0.00578673	0.0101847	0.0114574	0.0130321	0.0139778	0.0112959	0.0105489	0.00775971	0.00591356	0.00884139	0.008418	0.00654803	0.00884595
PA34:1	0.0697539	0.0782279	0.0811504	0.0724335	0.0834783	0.0847917	0.0677491	0.0552646	0.0642938	0.0688904	0.0983676	0.0877137	0.0687413	0.0317817	0.0596333	0.0479569	0.0628112	0.0820428	0.0351203	0.0461949	0.0317137	0.0235411	0.0350917	0.0272628	0.0333674	0.037206	0.0491513	0.0432371	0.036526	0.0321496	0.0238296	0.0241509	0.0271933	0.0250015	0.0201843	0.0249702
PA36:2	0.0330693	0.0419006	0.0283926	0.0309688	0.0306347	0.0343168	0.0316165	0.028674	0.0313424	0.0287722	0.0345834	0.036502	0.0339272	0.0194	0.0336074	0.0205307	0.0296161	0.0329688	0.0224121	0.029754	0.016153	0.0150205	0.022485	0.014521	0.0154113	0.0183946	0.020922	0.0195964	0.0185414	0.0169169	0.0144914	0.0115339	0.0157447	0.0139559	0.0120127	0.0131552
PA36:1	0.0263704	0.0310489	0.0207249	0.0286452	0.0238977	0.0231699	0.0261419	0.0262166	0.0267724	0.0181444	0.0282646	0.0251863	0.038013	0.0199501	0.0287218	0.0209087	0.0338311	0.0332798	0.0190496	0.0267885	0.0135505	0.0122797	0.0158415	0.0132746	0.0167652	0.016105	0.0192649	0.020305	0.0122435	0.0119216	0.0122503	0.0110021	0.0115923	0.0117544	0.00851268	0.0116726
PA38:6	0.00126592	0.00180854	0.00146177	0.00163359	0.00207473	0.00192488	0.00176157	0.00143112	0.00154747	0.00159013	0.00166722	0.00159532	0.00156074	0.000673745	0.00138926	0.000652048	0.00138888	0.00124633	0.000789262	0.00112838	0.000665814	0.000702822	0.000645903	0.000966105	0.00117686	0.00086655	0.0016073	0.00157663	0.00107609	0.00115094	0.000657684	0.000725234	0.00133729	0.001076	0.001094	0.00125519
PA38:5	0.00467723	0.00511865	0.00389651	0.00406538	0.005735	0.00439958	0.00419934	0.0029717	0.00410127	0.00376604	0.00482175	0.00527556	0.00448704	0.00230469	0.00381469	0.00319316	0.00434394	0.00464093	0.00244041	0.00273231	0.00214682	0.00204719	0.00231551	0.00360254	0.00455553	0.00401531	0.00517709	0.00620437	0.00500753	0.00411531	0.0028369	0.0027764	0.00284905	0.00356035	0.00242177	0.00441366
PA38:4	0.0286186	0.0314104	0.0237353	0.021228	0.0247205	0.0221305	0.0237576	0.0208391	0.0243252	0.0206983	0.018179	0.0184671	0.0446124	0.0215832	0.0300731	0.0243217	0.0317411	0.0350864	0.0167215	0.0183529	0.0119997	0.00985764	0.0109802	0.0119073	0.0215771	0.0182795	0.0209726	0.0243849	0.0194929	0.0161573	0.00711485	0.00941345	0.0092106	0.0113741	0.00780925	0.0138966
PA38:3	0.00908242	0.00895061	0.00867247	0.00656705	0.00788814	0.00560952	0.00864456	0.00684573	0.00830901	0.00664743	0.00546168	0.00730859	0.0144137	0.00637242	0.0128512	0.0075141	0.0105003	0.0116643	0.00618969	0.00612462	0.00500177	0.00444598	0.00337175	0.00397431	0.00488165	0.00406401	0.00515929	0.00697633	0.0049206	0.0043909	0.0022842	0.0020027	0.0027121	0.00227108	0.0022886	0.00300206
PA40:6	0.00138986	0.00143207	0.00132875	0.00104904	0.00144273	0.00108209	0.00159176	0.00101134	0.00125374	0.00109486	0.00138886	0.00178661	0.00144399	0.000790537	0.00160144	0.000970968	0.0015387	0.00124207	0.000960974	0.00113417	0.000819004	0.000707168	0.000835994	0.000784394	0.00117646	0.0011718	0.00136569	0.00135391	0.00125065	0.00118239	0.000727565	0.000759966	0.0010742	0.00116111	0.00131077	0.00125809
PA40:5	0.00204468	0.00221821	0.00178006	0.00103834	0.00181754	0.00154449	0.0016414	0.00140678	0.00163295	0.00165409	0.00190648	0.00135942	0.00164376	0.000823171	0.0017216	0.00131736	0.00115733	0.00200264	0.000948825	0.00120558	0.000799784	0.000809618	0.00102703	0.00122789	0.000861972	0.000993759	0.00126144	0.00171528	0.000933721	0.00144286	0.00061015	0.000860127	0.00113808	0.000952852	0.000619391	0.00137095
LPS18:1	0.00412883	0.00395466	0.00447923	0.00380002	0.0043086	0.00383876	0.00396356	0.00456562	0.00392326	0.00428658	0.00457367	0.00397645	0.00473891	0.00342442	0.00532648	0.00437195	0.00620638	0.00553731	0.00426148	0.00516946	0.00460805	0.00372422	0.00482481	0.00432825	0.00577789	0.00500643	0.00606092	0.00598302	0.00629373	0.00555005	0.00512793	0.00493671	0.00474363	0.00573933	0.00664	0.00852059
LPS18:0	0.00472673	0.00478416	0.00382052	0.00424639	0.00407737	0.00460627	0.00425608	0.0042421	0.0036182	0.00487479	0.00457251	0.00453523	0.00641838	0.00496052	0.00714041	0.00597411	0.00873846	0.00757603	0.00588035	0.00587014	0.0057907	0.0050586	0.00547178	0.00642839	0.00640577	0.00648418	0.00771091	0.00745685	0.00677307	0.00725067	0.00770468	0.00643463	0.00728457	0.00862189	0.00791177	0.0101678
PS 36:2(18:1_18:1)	0.0515718	0.0509141	0.0493977	0.0418367	0.0481759	0.0482369	0.0512088	0.0559776	0.0526811	0.0533867	0.0541107	0.0523051	0.0527835	0.0291539	0.0434956	0.0373294	0.0491382	0.0499825	0.041838	0.052089	0.03878	0.039372	0.0450665	0.0338511	0.0571142	0.0665771	0.0692054	0.0633607	0.0666968	0.0493447	0.0509296	0.0569665	0.0478489	0.0666171	0.0675501	0.0681171
PS 36:1(18:0_18:1)	0.223762	0.23812	0.204879	0.182831	0.197667	0.199823	0.217701	0.204471	0.188113	0.213609	0.228957	0.234385	0.29779	0.173391	0.224617	0.209794	0.292527	0.275386	0.242818	0.259567	0.229183	0.217401	0.246084	0.202751	0.292829	0.345667	0.305289	0.282405	0.288195	0.218024	0.264187	0.234795	0.266136	0.310309	0.270331	0.316979
PS 38:4(18:0_20:4)	0.0134528	0.0132882	0.0129592	0.00985332	0.0123168	0.0126325	0.0140165	0.0122185	0.0124854	0.0137229	0.013637	0.0119631	0.0279269	0.0156921	0.0218569	0.0167638	0.0262927	0.023586	0.0202862	0.0232894	0.0177987	0.0210436	0.0239128	0.0212868	0.0237917	0.026726	0.0238621	0.0241372	0.0222652	0.0188064	0.0220828	0.0191464	0.0192959	0.0248684	0.0266209	0.0255074
PS 38:3(18:0_20:3)	0.00930396	0.0109847	0.00887682	0.00654343	0.00899419	0.00856178	0.0100398	0.0102298	0.00841503	0.00765856	0.00919575	0.00878158	0.0154591	0.0107969	0.0141979	0.0103909	0.0157472	0.0153104	0.0133792	0.0173132	0.0140159	0.0148321	0.0152327	0.0122353	0.0130603	0.0116061	0.0120453	0.011393	0.0132087	0.0113026	0.0100539	0.0103263	0.0103167	0.0140205	0.0123877	0.0136822
PS 40:6(18:0_22:6)	0.0062379	0.0067604	0.00627224	0.00566673	0.00750442	0.0064843	0.00635693	0.00622506	0.00462778	0.00609907	0.00723446	0.00662952	0.00723162	0.0036492	0.00610965	0.00572458	0.00775186	0.00754052	0.00639175	0.00647244	0.00619431	0.0064588	0.00785658	0.00500869	0.00882601	0.00972507	0.0116533	0.0076466	0.0080901	0.00784077	0.00747032	0.007578	0.00705501	0.0100873	0.00959138	0.0107511
PS 40:5(18:0_22:5)	0.00704812	0.00660006	0.00536534	0.005413	0.00685002	0.00580758	0.00610577	0.0059653	0.00496147	0.00679427	0.00737718	0.00625538	0.0071248	0.00568474	0.00531528	0.005866	0.0100305	0.00741025	0.00819435	0.007367	0.00687968	0.00555922	0.00785144	0.00531906	0.0104911	0.0133472	0.0110556	0.0124272	0.00873203	0.0091311	0.00928176	0.00771135	0.0079793	0.010289	0.0106782	0.0139177
PS 32:1	0.0387512	0.043402	0.0337724	0.0307517	0.041163	0.0339292	0.0358926	0.0293896	0.0306554	0.034409	0.0401622	0.0381354	0.0351107	0.0238968	0.0347305	0.0278543	0.0402375	0.0348435	0.0272474	0.0295198	0.0301909	0.0252145	0.0279943	0.0276278	0.0472371	0.051478	0.0593455	0.0488751	0.037216	0.043415	0.0496376	0.0470016	0.0498351	0.0458344	0.0474796	0.0577111
PS 32:0	0.00966385	0.0108644	0.00904161	0.00823611	0.0112425	0.00816188	0.00862072	0.00804026	0.00784592	0.008249	0.0106349	0.0114024	0.00559359	0.00336501	0.00476134	0.00475113	0.0071876	0.00583413	0.00475762	0.00477689	0.00488155	0.00362112	0.0045885	0.00400072	0.0085028	0.00810105	0.0101179	0.00995603	0.00743352	0.00783045	0.00982595	0.00952555	0.00921657	0.00742941	0.00939911	0.0119065
PS 34:2	0.0526219	0.0571951	0.047511	0.0469814	0.0605904	0.0529782	0.0514005	0.0462464	0.0436482	0.0487095	0.0568115	0.0580459	0.0405992	0.0302626	0.0470201	0.0346538	0.0526562	0.0466032	0.0393156	0.0426224	0.0386251	0.0347857	0.0386338	0.0359576	0.0659984	0.0684045	0.0818239	0.081093	0.0570742	0.0614483	0.0680825	0.0669483	0.063867	0.0614889	0.0704331	0.0772862
PS 34:1	0.515371	0.566577	0.451498	0.480383	0.577275	0.507967	0.483492	0.404965	0.443344	0.405129	0.529067	0.535838	0.550366	0.33187	0.502415	0.44476	0.606522	0.542986	0.451078	0.497278	0.415149	0.36965	0.454917	0.433451	0.593685	0.700184	0.764907	0.723596	0.553651	0.591257	0.648535	0.637444	0.590989	0.630562	0.663499	0.791238
PS 36:4	0.0125062	0.013003	0.0106959	0.0109335	0.0136286	0.0102192	0.0113331	0.0103003	0.0100714	0.0103922	0.011604	0.0116171	0.0131324	0.00883541	0.0129075	0.00988509	0.0163709	0.014368	0.00999262	0.0107684	0.0116255	0.0100646	0.012817	0.0104668	0.0169892	0.0188813	0.0225253	0.0166919	0.012554	0.0152237	0.0190015	0.0179813	0.0187543	0.0191932	0.0198305	0.0236285
PS 36:3	0.0440534	0.0505435	0.0442748	0.0407422	0.057559	0.0396687	0.0463442	0.041704	0.0388899	0.0414868	0.0445293	0.0459116	0.047186	0.0343268	0.0450055	0.0394736	0.0521927	0.0440566	0.0434036	0.0391223	0.0396475	0.03463	0.043275	0.0340059	0.0576207	0.06826	0.0758884	0.0675643	0.0543907	0.055214	0.0614013	0.0608413	0.0601125	0.0683257	0.0599253	0.0628365
PS 36:2	0.531678	0.625115	0.533131	0.529216	0.721906	0.560578	0.573325	0.603911	0.524936	0.462491	0.612212	0.585969	0.606289	0.460874	0.603581	0.506477	0.710297	0.550905	0.503479	0.513494	0.49581	0.450885	0.518146	0.526326	0.761404	0.834193	0.9664	0.891771	0.713578	0.737376	0.741905	0.701787	0.770564	0.862959	0.84426	0.854349
PS 36:1	1.85235	1.98756	1.60359	1.59428	2.19626	1.73834	1.76426	1.75532	1.73007	1.62495	1.91372	1.98521	2.15716	1.48566	2.16032	1.70557	2.60918	2.15226	1.83611	1.64494	1.85712	1.60937	1.91981	1.69357	2.38274	2.52961	2.81606	2.87807	2.24018	2.1386	2.29059	2.10172	2.28635	2.53467	2.5243	2.74109
PS 38:6	0.0075602	0.0077687	0.00635809	0.00621133	0.00871269	0.00625619	0.00717351	0.00693706	0.00660993	0.0061983	0.00713555	0.00788143	0.00586938	0.00420533	0.00516643	0.00522648	0.00661162	0.00606517	0.00496679	0.00432263	0.00561143	0.00377164	0.00560391	0.00454088	0.00942602	0.0105496	0.0121663	0.011831	0.00730959	0.00910062	0.00876998	0.00924756	0.00928931	0.00832075	0.0105296	0.0113381
PS 38:5	0.0399411	0.0436787	0.0344407	0.0343575	0.048245	0.0360634	0.0388491	0.0376065	0.0335972	0.0326513	0.0399913	0.0438416	0.0415268	0.0274822	0.0424835	0.0389636	0.0522698	0.0465451	0.0373258	0.0352872	0.0385474	0.0331046	0.0371362	0.0343991	0.0599019	0.0659888	0.0766611	0.078734	0.057397	0.0551121	0.0614832	0.0626975	0.0599134	0.0663661	0.0681217	0.0693521
PS 38:4	0.313681	0.358102	0.269225	0.300606	0.394222	0.284619	0.285822	0.278578	0.262799	0.27021	0.327741	0.337724	0.504011	0.314049	0.468017	0.443896	0.581503	0.516371	0.412084	0.404091	0.455679	0.399125	0.429334	0.399174	0.536778	0.565238	0.639758	0.613615	0.469148	0.473683	0.510233	0.532929	0.5313	0.521372	0.534558	0.598679
PS 38:3	0.252498	0.284028	0.228359	0.236716	0.334082	0.250188	0.24913	0.224495	0.240608	0.234286	0.281138	0.283219	0.422833	0.277672	0.403556	0.378469	0.503649	0.444959	0.370369	0.335603	0.364444	0.326601	0.368276	0.319775	0.363804	0.373619	0.437183	0.415932	0.320038	0.339666	0.345653	0.363681	0.342531	0.386265	0.359712	0.434994
PS 38:2	0.126418	0.142101	0.11983	0.111145	0.168803	0.133715	0.123123	0.128575	0.123401	0.112043	0.14438	0.141409	0.169224	0.111828	0.170989	0.158728	0.196439	0.176198	0.145342	0.15295	0.154034	0.126112	0.157376	0.136368	0.154253	0.157621	0.169523	0.171791	0.142861	0.13654	0.148937	0.143025	0.134381	0.164302	0.157022	0.165111
PS 40:7	0.0163132	0.0177192	0.014361	0.0133171	0.0191338	0.016547	0.0157153	0.0159664	0.0157772	0.0144196	0.0190074	0.0177239	0.0151237	0.0108663	0.0150026	0.0127586	0.0172943	0.01318	0.0106	0.0130037	0.0123109	0.00952182	0.0118302	0.0112773	0.0228733	0.0262559	0.0254169	0.025901	0.0221355	0.0225806	0.0217876	0.0209299	0.0198807	0.0227532	0.0242098	0.0267167
PS 40:6	0.202608	0.240162	0.176909	0.184506	0.26583	0.207661	0.206354	0.186744	0.167211	0.205967	0.226672	0.235924	0.236363	0.154129	0.226828	0.200956	0.25572	0.218718	0.183245	0.195757	0.188056	0.178024	0.194561	0.169332	0.315007	0.337704	0.339394	0.357393	0.269178	0.283311	0.314648	0.271602	0.274324	0.312457	0.297136	0.359795
PS 40:5	0.237262	0.281068	0.19137	0.213761	0.293097	0.211455	0.213144	0.214239	0.196236	0.2363	0.257107	0.229197	0.265832	0.178033	0.250024	0.222295	0.293426	0.273014	0.223063	0.217651	0.227994	0.193082	0.206697	0.20987	0.380827	0.395282	0.397195	0.443379	0.321455	0.343088	0.402398	0.345576	0.372863	0.388401	0.340689	0.431994
PS 40:4	0.299395	0.34784	0.252519	0.280799	0.363542	0.288598	0.291765	0.276968	0.270448	0.268876	0.320684	0.327059	0.336293	0.225099	0.319696	0.282556	0.389559	0.36362	0.2833	0.275467	0.28786	0.226908	0.281935	0.275756	0.464625	0.453445	0.52213	0.550307	0.411244	0.428514	0.493261	0.431539	0.454875	0.462214	0.4693	0.529867
