# Supplementary material for: Multi-Omics Analysis Reveals Distinct Lipid Remodelling and Mitochondrial Stress in SH-SY5Y Cells Modelling Parkinson’s Disease
Source: Metabolites. 2025 Dec 4;15(12):781. doi: 10.3390/metabo15120781 (PMC12735079; doi:10.3390/metabo15120781)
Supplement: Supplementary file 1 [file metabolites-15-00781-s001.zip › Table S2.xlsx]

## Sheet: RNA seq
Gene ID	Gene Symbol	Type	log2 (6-OHDA / Control)	qvalue (6-OHDA / Control)			Gene ID	Gene Symbol	Type	log2 (MPP+/ Control)	qvalue (MPP+ / Control)
3162	'HMOX1'	mRNA	3.9255	2.70691e-272			5106	'PCK2'	mRNA	2.84447	0
57761	'TRIB3'	mRNA	2.27016	9.49731e-251			1054	'CEBPG'	mRNA	1.57326	0
8878	'SQSTM1'	mRNA	1.00516	5.50374e-194			27074	'LAMP3'	mRNA	3.07948	0
10962	'MLLT11'	mRNA	1.6398	1.68564e-191			80709	'AKNA'	mRNA	3.09226	0
1728	'NQO1'	mRNA	2.36979	1.14631e-185			57761	'TRIB3'	mRNA	4.02079	0
162514	'TRPV3'	mRNA	2.61736	5.0869e-141			3304	'HSPA1B'	mRNA	-2.51025	0
2583	'B4GALNT1'	mRNA	1.52947	1.21511e-134			6472	'SHMT2'	mRNA	0.99896	1.09171e-299
2495	'FTH1'	mRNA	1.22749	5.96668e-133			440	'ASNS'	mRNA	2.58044	6.26431e-292
23657	'SLC7A11'	mRNA	3.20919	2.46542e-130			8614	'STC2'	mRNA	2.18773	3.86821e-264
1054	'CEBPG'	mRNA	0.796577	4.26638e-129			29968	'PSAT1'	mRNA	1.77149	2.3571e-255
9052	'GPRC5A'	mRNA	-0.626034	5.86855e-126			3313	'HSPA9'	mRNA	0.587116	2.92458e-249
7345	'UCHL1'	mRNA	1.20719	6.08224e-121			4921	'DDR2'	mRNA	3.27734	1.69764e-241
6536	'SLC6A9'	mRNA	2.41344	1.689e-115			26227	'PHGDH'	mRNA	1.5366	4.92714e-224
811	'CALR'	mRNA	-0.972477	5.47858e-114			6536	'SLC6A9'	mRNA	3.16322	5.05855e-218
26353	'HSPB8'	mRNA	1.19134	6.35758e-110			9518	'GDF15'	mRNA	4.82399	3.01026e-217
29968	'PSAT1'	mRNA	1.07706	1.87938e-109			22809	'ATF5'	mRNA	1.86361	6.54732e-198
80709	'AKNA'	mRNA	1.46062	1.11346e-103			83667	'SESN2'	mRNA	1.70083	1.91337e-196
3309	'HSPA5'	mRNA	-0.907014	8.96641e-100			3326	'HSP90AB1'	mRNA	-0.704103	2.12157e-195
2512	'FTL'	mRNA	1.42357	2.53361e-96			4537	'MT-ND3'	mRNA	-5.31905	1.09156e-192
6520	'SLC3A2'	mRNA	0.858561	2.80725e-91			10963	'STIP1'	mRNA	-0.808416	3.06029e-192
5106	'PCK2'	mRNA	1.62864	5.13905e-90			162394	'SLFN5'	mRNA	2.82442	8.99948e-181
7873	'MANF'	mRNA	-0.962432	5.22432e-90			102724560	'LOC102724560'	mRNA	1.51347	1.80483e-180
6659	'SOX4'	mRNA	-0.97336	1.98801e-89			10202	'DHRS2'	mRNA	1.70434	8.17215e-179
10626	'TRIM16'	mRNA	1.02758	3.5582e-87			9361	'LONP1'	mRNA	0.773969	5.48664e-177
3313	'HSPA9'	mRNA	0.394624	6.25228e-86			3308	'HSPA4'	mRNA	-0.699969	1.24105e-169
64718	'UNKL'	mRNA	0.970207	2.11586e-84			3475	'IFRD1'	mRNA	1.0692	6.66623e-169
63874	'ABHD4'	mRNA	1.20045	4.76667e-84			4514	'MT-COX3'	mRNA	-4.73198	2.93521e-168
440	'ASNS'	mRNA	1.54977	1.94714e-82			10209	'EIF1'	mRNA	0.848842	2.90845e-160
8614	'STC2'	mRNA	1.37665	2.85431e-82			80329	'ULBP1'	mRNA	1.88439	7.6822e-158
4921	'DDR2'	mRNA	1.83968	1.31878e-76			26471	'NUPR1'	mRNA	4.38036	6.11945e-157
27074	'LAMP3'	mRNA	1.62464	1.63642e-76			908	'CCT6A'	mRNA	-0.502735	2.64639e-156
9518	'GDF15'	mRNA	2.84022	7.13645e-69			8565	'YARS1'	mRNA	1.05171	1.59677e-154
26471	'NUPR1'	mRNA	2.79251	2.09549e-63			833	'CARS1'	mRNA	1.16553	8.12098e-148
8321	'FZD1'	mRNA	-0.988606	8.96651e-62			160428	'ALDH1L2'	mRNA	2.79643	2.58085e-146
10058	'ABCB6'	mRNA	1.03849	1.45657e-60			4539	'MT-ND4L'	mRNA	-3.81482	8.13964e-145
26227	'PHGDH'	mRNA	0.856786	2.55396e-60			2617	'GARS1'	mRNA	1.16868	1.4043e-144
5518	'PPP2R1A'	mRNA	-0.545601	6.61392e-58			3146	'HMGB1'	mRNA	-0.653348	5.61472e-143
10574	'CCT7'	mRNA	-0.432892	1.10922e-56			4512	'MT-COX1'	mRNA	-3.96443	3.03973e-142
833	'CARS1'	mRNA	0.713776	1.24774e-54			16	'AARS1'	mRNA	1.23934	1.69151e-141
6863	'TAC1'	mRNA	2.57203	1.16024e-53			4513	'MT-COX2'	mRNA	-4.45929	3.1863e-141
1543	'CYP1A1'	mRNA	2.02177	5.13833e-53			3838	'KPNA2'	mRNA	-0.611445	3.6836e-141
2617	'GARS1'	mRNA	0.613023	2.14546e-52			23657	'SLC7A11'	mRNA	3.28935	8.64944e-129
9856	'KIAA0319'	mRNA	1.74327	5.27633e-52			84706	'GPT2'	mRNA	1.32633	3.87881e-116
3326	'HSP90AB1'	mRNA	-0.318029	9.92846e-52			79094	'CHAC1'	mRNA	3.94756	8.7077e-115
716	'C1S'	mRNA	1.85407	1.05581e-51			55323	'LARP6'	mRNA	1.56178	1.55862e-108
84256	'FLYWCH1'	mRNA	0.732279	2.00614e-51			1649	'DDIT3'	mRNA	2.75672	3.37879e-108
116496	'NIBAN1'	mRNA	1.42632	3.32996e-49			801	'CALM1'	mRNA	-0.50077	9.26749e-106
10553	'HTATIP2'	mRNA	1.08453	1.54244e-48			811	'CALR'	mRNA	-0.959423	1.92038e-103
8761	'PABPC4'	mRNA	-0.355577	4.26463e-48			22948	'CCT5'	mRNA	-0.408445	6.34859e-103
4091	'SMAD6'	mRNA	-1.106	1.00633e-47			116496	'NIBAN1'	mRNA	2.03864	6.10122e-102
1950	'EGF'	mRNA	1.45439	4.33506e-47			83729	'INHBE'	mRNA	4.25898	7.50984e-100
55359	'STYK1'	mRNA	2.31469	7.12504e-47			6301	'SARS1'	mRNA	1.15969	2.2435e-98
3475	'IFRD1'	mRNA	0.61507	1.00391e-46			113730	'KLHDC7B'	mRNA	5.84967	2.27951e-98
10963	'STIP1'	mRNA	-0.482998	1.14706e-46			8549	'LGR5'	mRNA	-1.73859	7.25204e-97
2730	'GCLM'	mRNA	1.3849	1.14706e-46			7416	'VDAC1'	mRNA	-0.579163	6.29474e-96
400629	'TEX19'	mRNA	1.41922	6.80732e-46			84171	'LOXL4'	mRNA	0.964829	6.76378e-96
84171	'LOXL4'	mRNA	0.661821	1.05962e-45			4508	'MT-ATP6'	mRNA	-3.65944	7.07889e-96
6510	'SLC1A5'	mRNA	0.574718	3.37243e-45			10432	'RBM14'	mRNA	-0.844819	1.67759e-95
4097	'MAFG'	mRNA	0.819335	3.64365e-45			4519	'MT-CYTB'	mRNA	-3.7906	1.67759e-95
9468	'PCYT1B'	mRNA	1.18775	1.3981e-44			5901	'RAN'	mRNA	-0.411679	1.67759e-95
80763	'SPX'	mRNA	1.62115	1.48307e-44			84707	'BEX2'	mRNA	1.67347	3.28659e-95
22996	'TTC39A'	mRNA	0.713902	3.67906e-44			54676	'GTPBP2'	mRNA	1.15721	8.90386e-94
4322	'MMP13'	mRNA	1.94013	4.12502e-44			79047	'KCTD15'	mRNA	0.873976	2.2094e-89
64641	'EBF2'	mRNA	-1.45958	1.96559e-43			149603	'RNF187'	mRNA	0.894925	2.57427e-89
160428	'ALDH1L2'	mRNA	1.59332	9.25168e-43			5935	'RBM3'	mRNA	-0.745854	1.01013e-88
8407	'TAGLN2'	mRNA	-0.647813	3.43211e-42			2805	'GOT1'	mRNA	0.758033	4.5564e-87
960	'CD44'	mRNA	0.511945	3.78045e-42			138639	'PTPDC1'	mRNA	1.06847	7.64226e-87
4130	'MAP1A'	mRNA	1.34314	4.99524e-42			359948	'IRF2BP2'	mRNA	0.569209	2.27744e-85
1608	'DGKG'	mRNA	3.91016	6.14589e-42			6624	'FSCN1'	mRNA	-0.777309	6.92551e-84
23780	'APOL2'	mRNA	0.813312	6.14589e-42			9052	'GPRC5A'	mRNA	-0.874686	1.59207e-83
2619	'GAS1'	mRNA	-1.00687	2.0345e-41			518	'ATP5MC3'	mRNA	-0.730216	5.65348e-83
1627	'DBN1'	mRNA	-0.567525	2.47644e-41			4253	'MIA2'	mRNA	1.24955	2.23265e-82
837	'CASP4'	mRNA	1.25909	1.50168e-40			6004	'RGS16'	mRNA	1.53983	4.28189e-82
25959	'KANK2'	mRNA	-0.620611	1.66815e-40			84327	'ZBED3'	mRNA	0.929719	9.51353e-82
6432	'SRSF7'	mRNA	-0.318918	2.23977e-40			8739	'HRK'	mRNA	1.0996	1.38902e-79
8549	'LGR5'	mRNA	-1.02654	5.96474e-40			1491	'CTH'	mRNA	1.45703	2.79066e-78
6301	'SARS1'	mRNA	0.671039	2.21073e-39			5902	'RANBP1'	mRNA	-0.537352	3.83466e-77
65108	'MARCKSL1'	mRNA	-0.608096	3.24077e-39			29958	'DMGDH'	mRNA	4.03825	1.2335e-75
56243	'KIAA1217'	mRNA	0.844552	8.53147e-39			4509	'MT-ATP8'	mRNA	-3.82821	1.88734e-75
113730	'KLHDC7B'	mRNA	3.83337	1.28128e-38			56261	'GPCPD1'	mRNA	0.879146	2.58523e-75
3490	'IGFBP7'	mRNA	-0.614232	1.43254e-38			3755	'KCNG1'	mRNA	1.33234	6.47575e-75
80271	'ITPKC'	mRNA	0.844924	2.41476e-38			5723	'PSPH'	mRNA	1.20204	9.58795e-75
6817	'SULT1A1'	mRNA	1.41512	6.26913e-38			84790	'TUBA1C'	mRNA	-0.569294	1.67114e-74
5902	'RANBP1'	mRNA	-0.483883	6.67903e-38			8140	'SLC7A5'	mRNA	0.980013	1.5558e-72
84707	'BEX2'	mRNA	0.981325	1.39415e-37			384	'ARG2'	mRNA	1.25483	6.46833e-72
91775	'NXPE3'	mRNA	0.977101	3.58698e-37			7756	'ZNF207'	mRNA	-0.376929	5.19497e-71
7132	'TNFRSF1A'	mRNA	0.569787	5.41778e-37			387758	'FIBIN'	mRNA	2.37857	9.17645e-71
54625	'PARP14'	mRNA	0.834817	1.40607e-36			64641	'EBF2'	mRNA	-1.93908	1.31019e-70
645	'BLVRB'	mRNA	1.2021	3.33382e-36			2739	'GLO1'	mRNA	-0.405094	1.43913e-70
3329	'HSPD1'	mRNA	-0.441172	7.76173e-36			2825	'CMKLR2'	mRNA	1.69449	2.85949e-70
8544	'PIR'	mRNA	1.08416	1.32383e-35			8501	'SLC43A1'	mRNA	1.69426	8.52906e-70
8565	'YARS1'	mRNA	0.478319	1.76434e-35			203068	'TUBB'	mRNA	-0.564155	1.25038e-69
51526	'OSER1'	mRNA	0.550115	3.96914e-35			203197	'TMEM268'	mRNA	0.988645	1.42168e-68
57562	'CEP126'	mRNA	0.687301	4.0651e-35			7422	'VEGFA'	mRNA	2.04167	1.25033e-67
84085	'FBXO30'	mRNA	0.481187	1.00823e-34			10797	'MTHFD2'	mRNA	1.53191	4.71955e-67
29948	'OSGIN1'	mRNA	2.25072	1.52442e-34			9181	'ARHGEF2'	mRNA	1.27547	6.1636e-67
140809	'SRXN1'	mRNA	0.912178	2.90673e-34			4538	'MT-ND4'	mRNA	-3.51842	6.26011e-66
282991	'BLOC1S2'	mRNA	0.592596	3.30288e-34			7439	'BEST1'	mRNA	2.43492	2.05054e-65
3308	'HSPA4'	mRNA	-0.341097	1.40331e-33			22864	'R3HDM2'	mRNA	0.655083	2.10903e-62
91947	'ARRDC4'	mRNA	0.676128	1.43347e-33			3329	'HSPD1'	mRNA	-0.458921	1.22002e-61
7919	'DDX39B'	mRNA	-0.517449	7.59801e-33			6510	'SLC1A5'	mRNA	0.687531	1.24326e-60
6624	'FSCN1'	mRNA	-0.531247	8.94092e-33			1051	'CEBPB'	mRNA	2.24659	1.37589e-60
7416	'VDAC1'	mRNA	-0.435513	2.48375e-32			80763	'SPX'	mRNA	1.92942	1.77396e-60
1390	'CREM'	mRNA	0.766691	2.48375e-32			23645	'PPP1R15A'	mRNA	1.62772	2.62358e-60
10432	'RBM14'	mRNA	-0.493351	2.61063e-32			60401	'EDA2R'	mRNA	0.882331	3.01757e-60
554313	'H4C15'	mRNA	-0.614222	4.15361e-32			10220	'GDF11'	mRNA	-0.718685	3.78334e-60
968	'CD68'	mRNA	1.17398	9.96533e-32			122953	'JDP2'	mRNA	1.27416	7.76278e-60
3065	'HDAC1'	mRNA	-0.408916	1.24732e-31			2872	'MKNK2'	mRNA	0.711181	1.66925e-59
4131	'MAP1B'	mRNA	0.886551	1.76312e-31			120227	'CYP2R1'	mRNA	1.3533	7.50928e-59
22948	'CCT5'	mRNA	-0.358654	6.25365e-31			22928	'SEPHS2'	mRNA	1.08036	1.98201e-58
80303	'EFHD1'	mRNA	-0.716992	1.34576e-30			3005	'H1-0'	mRNA	1.75944	4.63991e-58
94097	'SFXN5'	mRNA	0.760119	2.42862e-30			2523	'FUT1'	mRNA	1.55783	1.53954e-57
8140	'SLC7A5'	mRNA	0.449414	2.51282e-30			6432	'SRSF7'	mRNA	-0.367225	2.58298e-57
51706	'CYB5R1'	mRNA	0.658319	2.6194e-30			22901	'ARSG'	mRNA	1.10228	2.86791e-57
81607	'NECTIN4'	mRNA	1.00054	3.67225e-30			7378	'UPP1'	mRNA	1.21541	5.11547e-57
7422	'VEGFA'	mRNA	1.25515	4.17475e-30			797	'CALCB'	mRNA	3.0709	7.25028e-57
23645	'PPP1R15A'	mRNA	0.998636	4.96401e-30			54541	'DDIT4'	mRNA	2.11782	9.61978e-57
3945	'LDHB'	mRNA	-0.42703	1.27894e-29			26973	'CHORDC1'	mRNA	-0.990914	1.78053e-56
203259	'FAM219A'	mRNA	0.688952	3.24759e-29			23299	'BICD2'	mRNA	-0.486358	5.67268e-56
3417	'IDH1'	mRNA	0.618803	3.24759e-29			595	'CCND1'	mRNA	-0.831048	1.15089e-55
84629	'TNRC18'	mRNA	-0.608872	4.73333e-29			80209	'PROSER1'	mRNA	0.515376	7.12583e-55
5725	'PTBP1'	mRNA	-0.405643	5.46169e-29			2081	'ERN1'	mRNA	1.19028	1.79492e-54
4199	'ME1'	mRNA	0.882131	5.90377e-29			8974	'P4HA2'	mRNA	0.679805	4.42064e-54
7763	'ZFAND5'	mRNA	0.502275	8.23775e-29			1978	'EIF4EBP1'	mRNA	1.76069	1.40092e-53
28951	'TRIB2'	mRNA	-0.627167	1.06128e-28			8560	'DEGS1'	mRNA	-0.62953	5.00013e-53
7818	'DAP3'	mRNA	0.478206	1.10136e-28			9750	'RIPOR2'	mRNA	-2.32208	5.47831e-53
7184	'HSP90B1'	mRNA	-0.472168	2.40358e-28			11135	'CDC42EP1'	mRNA	0.802373	6.15461e-53
115207	'KCTD12'	mRNA	-0.97138	2.56851e-28			8795	'TNFRSF10B'	mRNA	0.907914	6.97944e-53
654	'BMP6'	mRNA	-0.699737	2.63082e-28			6520	'SLC3A2'	mRNA	0.82386	8.2388e-53
7439	'BEST1'	mRNA	1.46722	4.69318e-28			694	'BTG1'	mRNA	0.775339	9.30633e-53
9244	'CRLF1'	mRNA	-0.851953	4.85234e-28			6713	'SQLE'	mRNA	-0.784625	1.23378e-52
9361	'LONP1'	mRNA	0.3706	7.394e-28			284119	'CAVIN1'	mRNA	-0.793812	1.34401e-51
56666	'PANX2'	mRNA	1.24238	8.63949e-28			4783	'NFIL3'	mRNA	0.954362	5.9089e-51
2261	'FGFR3'	mRNA	-0.787952	1.14809e-27			7334	'UBE2N'	mRNA	-0.524505	1.47267e-50
84803	'GPAT3'	mRNA	1.15275	1.41405e-27			84256	'FLYWCH1'	mRNA	0.652453	2.45361e-50
6428	'SRSF3'	mRNA	-0.374828	1.44388e-27			5366	'PMAIP1'	mRNA	0.619638	6.3105e-50
310	'ANXA7'	mRNA	0.447091	1.53486e-27			8507	'ENC1'	mRNA	-1.12256	6.36865e-50
5931	'RBBP7'	mRNA	-0.540175	1.84784e-27			5101	'PCDH9'	mRNA	-0.874553	6.52102e-50
83667	'SESN2'	mRNA	0.646499	2.15614e-27			10574	'CCT7'	mRNA	-0.355225	6.68851e-50
4172	'MCM3'	mRNA	-0.317237	3.53425e-27			9709	'HERPUD1'	mRNA	1.28665	7.03458e-50
7804	'LRP8'	mRNA	0.664097	5.72351e-27			891	'CCNB1'	mRNA	-0.592571	1.49669e-49
4488	'MSX2'	mRNA	-0.785393	7.61892e-27			2534	'FYN'	mRNA	0.576238	1.65927e-49
7079	'TIMP4'	mRNA	1.90648	9.55479e-27			8761	'PABPC4'	mRNA	-0.34797	1.7083e-49
8091	'HMGA2'	mRNA	-0.732535	2.00076e-26			467	'ATF3'	mRNA	0.989173	2.41459e-49
79094	'CHAC1'	mRNA	2.07636	2.13978e-26			10763	'NES'	mRNA	-1.1979	5.18995e-49
5362	'PLXNA2'	mRNA	-0.458557	3.44654e-26			51175	'TUBE1'	mRNA	0.850734	7.00046e-49
3219	'HOXB9'	mRNA	-0.654603	5.26931e-26			2887	'GRB10'	mRNA	1.02369	8.00806e-49
10131	'TRAP1'	mRNA	-0.342212	6.2429e-26			55356	'SLC22A15'	mRNA	1.35009	1.04989e-48
51043	'ZBTB7B'	mRNA	0.565853	7.49854e-26			10999	'SLC27A4'	mRNA	-0.786181	2.01361e-48
23136	'EPB41L3'	mRNA	-0.334966	8.06072e-26			51315	'KRCC1'	mRNA	0.966045	2.97874e-48
84883	'AIFM2'	mRNA	1.00436	8.44853e-26			10694	'CCT8'	mRNA	-0.442228	3.13492e-48
1514	'CTSL'	mRNA	0.504055	1.43603e-25			4691	'NCL'	mRNA	-0.396387	7.5595e-48
55287	'TMEM40'	mRNA	1.52344	2.9124e-25			7453	'WARS1'	mRNA	1.26784	1.77497e-47
6472	'SHMT2'	mRNA	0.35578	4.42416e-25			138151	'NACC2'	mRNA	-0.596178	2.18774e-47
10606	'PAICS'	mRNA	-0.326179	9.88608e-25			55144	'LRRC8D'	mRNA	0.683534	3.3143e-47
5971	'RELB'	mRNA	1.27759	9.9035e-25			2752	'GLUL'	mRNA	-0.475177	7.73774e-47
16	'AARS1'	mRNA	0.528921	2.90792e-24			6535	'SLC6A8'	mRNA	-0.478601	1.60228e-46
23462	'HEY1'	mRNA	-0.406842	3.17771e-24			3614	'IMPDH1'	mRNA	-0.608798	4.92168e-46
595	'CCND1'	mRNA	-0.522832	3.30353e-24			161176	'SYNE3'	mRNA	1.33864	5.36911e-46
219738	'FAM241B'	mRNA	0.925001	3.4163e-24			5685	'PSMA4'	mRNA	-0.411523	5.87062e-46
3609	'ILF3'	mRNA	-0.24571	4.81054e-24			1647	'GADD45A'	mRNA	1.23758	1.22347e-45
11076	'TPPP'	mRNA	-0.807477	5.34952e-24			6613	'SUMO2'	mRNA	-0.388047	1.22743e-45
221336	'BEND6'	mRNA	1.26169	6.97745e-24			115207	'KCTD12'	mRNA	-1.21253	1.48857e-45
63827	'BCAN'	mRNA	1.22457	7.86422e-24			5690	'PSMB2'	mRNA	-0.541904	2.33782e-45
10220	'GDF11'	mRNA	-0.49275	8.11933e-24			3945	'LDHB'	mRNA	-0.366023	3.87379e-45
285704	'RGMB'	mRNA	-0.903604	8.87641e-24			5332	'PLCB4'	mRNA	0.735735	5.31229e-45
80723	'SLC35G2'	mRNA	0.636168	9.045e-24			2619	'GAS1'	mRNA	-1.09311	5.88531e-45
3399	'ID3'	mRNA	-0.530873	9.18803e-24			23753	'SDF2L1'	mRNA	-1.41076	7.19133e-45
25807	'RHBDD3'	mRNA	0.554345	1.04982e-23			5831	'PYCR1'	mRNA	0.713529	7.25985e-44
5954	'RCN1'	mRNA	0.255009	1.20263e-23			10576	'CCT2'	mRNA	-0.278585	1.57171e-43
342979	'PALM3'	mRNA	1.28445	1.43466e-23			57153	'SLC44A2'	mRNA	0.975454	1.65588e-43
3190	'HNRNPK'	mRNA	-0.309093	1.69008e-23			60492	'CCDC90B'	mRNA	0.535398	1.75054e-43
7030	'TFE3'	mRNA	0.492167	3.03048e-23			7280	'TUBB2A'	mRNA	-0.78065	1.82493e-43
286343	'LURAP1L'	mRNA	1.6841	3.36072e-23			219699	'UNC5B'	mRNA	1.18181	1.90787e-43
65009	'NDRG4'	mRNA	0.611	3.36072e-23			6863	'TAC1'	mRNA	2.34144	2.73182e-43
18	'ABAT'	mRNA	-0.656107	4.14938e-23			4670	'HNRNPM'	mRNA	-0.891814	3.93366e-43
27286	'SRPX2'	mRNA	1.57835	4.63585e-23			6926	'TBX3'	mRNA	-0.845954	4.15575e-43
22924	'MAPRE3'	mRNA	0.593499	4.63585e-23			3400	'ID4'	mRNA	0.736355	4.98824e-43
10202	'DHRS2'	mRNA	0.631591	4.98477e-23			1718	'DHCR24'	mRNA	-0.789505	5.24133e-43
2020	'EN2'	mRNA	-0.805828	5.28068e-23			771	'CA12'	mRNA	-0.966343	1.50501e-42
8125	'ANP32A'	mRNA	-0.340545	6.15558e-23			2495	'FTH1'	mRNA	0.563084	1.5305e-42
6450	'SH3BGR'	mRNA	1.43373	6.96384e-23			5701	'PSMC2'	mRNA	-0.357927	1.72197e-42
57016	'AKR1B10'	mRNA	4.19573	7.1755e-23			11260	'XPOT'	mRNA	1.3659	1.85407e-42
26137	'ZBTB20'	mRNA	1.17671	7.24476e-23			6509	'SLC1A4'	mRNA	1.30498	2.13345e-42
23753	'SDF2L1'	mRNA	-1.13972	7.25418e-23			71	'ACTG1'	mRNA	-0.964139	3.32645e-42
7884	'SLBP'	mRNA	-0.360333	8.75987e-23			55034	'MOCOS'	mRNA	1.50192	5.32918e-42
51246	'SHISA5'	mRNA	0.342883	1.71524e-22			7184	'HSP90B1'	mRNA	-0.570403	7.40908e-42
7168	'TPM1'	mRNA	-0.575694	1.84506e-22			7494	'XBP1'	mRNA	1.01399	7.97456e-42
84733	'CBX2'	mRNA	-0.492682	2.05396e-22			8407	'TAGLN2'	mRNA	-0.556833	9.32617e-42
91607	'SLFN11'	mRNA	-0.431825	2.05616e-22			10376	'TUBA1B'	mRNA	-0.443375	1.03124e-41
55968	'NSFL1C'	mRNA	0.44837	3.20763e-22			9076	'CLDN1'	mRNA	1.94916	1.07655e-41
79174	'CRELD2'	mRNA	-0.896646	4.44257e-22			54205	'CYCS'	mRNA	-0.553275	1.1052e-41
84706	'GPT2'	mRNA	0.574105	7.50128e-22			7203	'CCT3'	mRNA	-0.458226	1.16597e-41
57178	'ZMIZ1'	mRNA	-0.395445	9.70704e-22			116442	'RAB39B'	mRNA	3.4432	1.16597e-41
23199	'GSE1'	mRNA	-0.332892	9.90762e-22			991	'CDC20'	mRNA	-0.561825	1.21967e-41
2678	'GGT1'	mRNA	1.02906	1.83775e-21			65108	'MARCKSL1'	mRNA	-0.628795	1.48177e-41
274	'BIN1'	mRNA	0.982723	1.98251e-21			57561	'ARRDC3'	mRNA	1.29626	1.60861e-41
10209	'EIF1'	mRNA	0.3793	2.33569e-21			6428	'SRSF3'	mRNA	-0.522735	1.86552e-41
9750	'RIPOR2'	mRNA	-1.13646	2.52442e-21			171568	'POLR3H'	mRNA	-0.605083	8.15138e-41
134147	'CMBL'	mRNA	0.40493	2.80876e-21			285141	'ERICH2'	mRNA	1.94729	9.8582e-41
990	'CDC6'	mRNA	-0.290505	2.98637e-21			54436	'SH3TC1'	mRNA	1.66956	8.38756e-40
5270	'SERPINE2'	mRNA	0.545008	3.88856e-21			57820	'CCNB1IP1'	mRNA	0.863431	9.36422e-40
55761	'TTC17'	mRNA	0.560792	4.10431e-21			6634	'SNRPD3'	mRNA	-0.543362	9.36422e-40
84034	'EMILIN2'	mRNA	-0.870929	4.69047e-21			54845	'ESRP1'	mRNA	5.3793	9.80024e-40
29128	'UHRF1'	mRNA	-0.51031	4.84613e-21			60685	'ZFAND3'	mRNA	0.726896	2.86342e-39
3146	'HMGB1'	mRNA	-0.433206	5.56215e-21			28999	'KLF15'	mRNA	1.50697	2.90186e-39
1973	'EIF4A1'	mRNA	-0.363374	7.37288e-21			3065	'HDAC1'	mRNA	-0.440926	2.90186e-39
84918	'LRP11'	mRNA	0.356472	7.73756e-21			78991	'PCYOX1L'	mRNA	0.94317	4.82793e-39
2256	'FGF11'	mRNA	1.31583	8.50647e-21			2023	'ENO1'	mRNA	-0.385108	5.51092e-39
54880	'BCOR'	mRNA	-0.451359	1.17752e-20			340784	'HMX3'	mRNA	1.64335	1.56227e-38
57095	'PITHD1'	mRNA	0.354353	1.47735e-20			51091	'SEPSECS'	mRNA	0.797685	3.03433e-38
1051	'CEBPB'	mRNA	1.34716	1.6173e-20			80777	'CYB5B'	mRNA	-0.393899	4.90322e-38
3604	'TNFRSF9'	mRNA	1.47426	1.67494e-20			4540	'MT-ND5'	mRNA	-1.83628	5.40408e-38
6658	'SOX3'	mRNA	-1.7653	4.64257e-20			79888	'LPCAT1'	mRNA	-0.613822	6.98031e-38
3066	'HDAC2'	mRNA	-0.244933	5.65849e-20			80349	'SKIC8'	mRNA	-0.613338	8.51254e-38
1047	'CLGN'	mRNA	1.05218	7.68647e-20			9902	'MRC2'	mRNA	0.848932	2.33961e-37
2629	'GBA1'	mRNA	0.391454	8.58241e-20			10938	'EHD1'	mRNA	-0.707272	2.5384e-37
908	'CCT6A'	mRNA	-0.311166	9.2635e-20			3382	'ICA1'	mRNA	1.16821	3.51219e-37
11260	'XPOT'	mRNA	0.785456	1.01729e-19			8894	'EIF2S2'	mRNA	0.418525	3.51219e-37
29958	'DMGDH'	mRNA	2.22065	1.02538e-19			58526	'MID1IP1'	mRNA	0.583384	4.48971e-37
56950	'SMYD2'	mRNA	-0.537675	1.86124e-19			9531	'BAG3'	mRNA	-0.642948	7.47141e-37
3815	'KIT'	mRNA	-0.752368	2.72949e-19			27445	'PCLO'	mRNA	0.83482	8.64486e-37
9421	'HAND1'	mRNA	-0.747124	2.80205e-19			55503	'TRPV6'	mRNA	3.32239	1.12366e-36
132671	'SPATA18'	mRNA	0.796488	3.01383e-19			1973	'EIF4A1'	mRNA	-0.436858	2.30856e-36
347733	'TUBB2B'	mRNA	-0.390613	3.0874e-19			1627	'DBN1'	mRNA	-0.502962	2.67972e-36
757	'TMEM50B'	mRNA	-0.523802	3.22199e-19			53904	'MYO3A'	mRNA	0.897978	5.15657e-36
203197	'TMEM268'	mRNA	0.515889	3.60196e-19			5757	'PTMA'	mRNA	-0.743409	5.37152e-36
5600	'MAPK11'	mRNA	0.796471	4.03881e-19			6659	'SOX4'	mRNA	-0.57463	5.73402e-36
23190	'UBXN4'	mRNA	0.344568	4.48407e-19			39	'ACAT2'	mRNA	-0.537262	8.40903e-36
23764	'MAFF'	mRNA	1.16844	4.97159e-19			684	'BST2'	mRNA	-0.487523	8.78637e-36
1435	'CSF1'	mRNA	0.565306	5.09279e-19			28978	'TMEM14A'	mRNA	-0.791829	1.64058e-35
1948	'EFNB2'	mRNA	-0.645947	8.04636e-19			10606	'PAICS'	mRNA	-0.255353	2.82198e-35
2878	'GPX3'	mRNA	0.779115	8.08083e-19			5706	'PSMC6'	mRNA	-0.463837	3.43466e-35
56967	'C14orf132'	mRNA	-0.753987	9.03253e-19			64718	'UNKL'	mRNA	-0.636174	3.45232e-35
6892	'TAPBP'	mRNA	0.569897	9.11381e-19			3155	'HMGCL'	mRNA	0.805515	1.18447e-34
79784	'MYH14'	mRNA	0.536678	9.11381e-19			9620	'CELSR1'	mRNA	0.564149	1.2597e-34
211	'ALAS1'	mRNA	0.677386	1.00953e-18			7407	'VARS1'	mRNA	-0.474178	1.43164e-34
8325	'FZD8'	mRNA	-0.560749	1.26798e-18			55052	'MRPL20'	mRNA	-0.684781	2.77556e-34
102724560	'LOC102724560'	mRNA	0.596874	1.39278e-18			63976	'PRDM16'	mRNA	0.911612	6.46162e-34
116372	'LYPD1'	mRNA	-0.787368	1.5105e-18			1104	'RCC1'	mRNA	-0.553763	6.68622e-34
10189	'ALYREF'	mRNA	-0.462985	1.80783e-18			8473	'OGT'	mRNA	0.923051	1.15507e-33
3675	'ITGA3'	mRNA	0.545337	1.81924e-18			583	'BBS2'	mRNA	0.610948	1.16859e-33
2194	'FASN'	mRNA	-0.590952	1.89615e-18			79084	'WDR77'	mRNA	-0.635486	1.44348e-33
2635	'GBP3'	mRNA	1.73186	2.00012e-18			9846	'GAB2'	mRNA	1.00716	2.08196e-33
59342	'SCPEP1'	mRNA	0.330452	2.89685e-18			9898	'UBAP2L'	mRNA	-0.603991	2.08391e-33
27044	'SND1'	mRNA	-0.27299	3.02133e-18			4947	'OAZ2'	mRNA	-0.452836	2.14375e-33
21	'ABCA3'	mRNA	0.670782	3.59445e-18			79071	'ELOVL6'	mRNA	-0.665529	2.66154e-33
9374	'PPT2'	mRNA	0.316341	3.60972e-18			10262	'SF3B4'	mRNA	-0.620095	2.76224e-33
355	'FAS'	mRNA	0.820402	3.63554e-18			30011	'SH3KBP1'	mRNA	0.534217	3.63666e-33
4175	'MCM6'	mRNA	-0.623964	3.81751e-18			3949	'LDLR'	mRNA	-1.10847	4.33852e-33
37	'ACADVL'	mRNA	0.657474	5.42808e-18			8683	'SRSF9'	mRNA	-0.408954	5.20618e-33
6662	'SOX9'	mRNA	-0.680993	5.86151e-18			59	'ACTA2'	mRNA	0.968858	5.24525e-33
25891	'PAMR1'	mRNA	0.722922	6.01595e-18			56926	'NCLN'	mRNA	-0.631669	6.80225e-33
57556	'SEMA6A'	mRNA	-0.774262	7.65129e-18			10443	'N4BP2L2'	mRNA	0.365215	6.80225e-33
3488	'IGFBP5'	mRNA	-1.47275	7.693e-18			55379	'LRRC59'	mRNA	-0.317975	8.32818e-33
9181	'ARHGEF2'	mRNA	0.640682	7.71963e-18			9861	'PSMD6'	mRNA	-0.437421	8.99064e-33
4174	'MCM5'	mRNA	-0.416298	8.73088e-18			6450	'SH3BGR'	mRNA	1.87919	1.04302e-32
59	'ACTA2'	mRNA	0.765394	8.84668e-18			9903	'KLHL21'	mRNA	-0.543864	1.96384e-32
7756	'ZNF207'	mRNA	-0.237909	1.03562e-17			8325	'FZD8'	mRNA	-0.819697	2.29803e-32
4835	'NQO2'	mRNA	0.878925	1.09317e-17			8859	'STK19'	mRNA	0.786812	3.11709e-32
1647	'GADD45A'	mRNA	0.782261	1.09904e-17			1191	'CLU'	mRNA	-0.68083	4.03271e-32
8744	'TNFSF9'	mRNA	0.822441	1.38715e-17			23435	'TARDBP'	mRNA	-0.387402	5.45921e-32
23231	'SEL1L3'	mRNA	1.20652	1.81036e-17			60528	'ELAC2'	mRNA	-0.431693	7.84188e-32
118812	'MORN4'	mRNA	0.609323	1.88028e-17			4942	'OAT'	mRNA	-0.678029	1.10027e-31
374393	'FAM111B'	mRNA	-0.432285	1.94675e-17			376940	'ZC3H6'	mRNA	1.21571	2.96896e-31
2825	'CMKLR2'	mRNA	0.920214	2.28135e-17			9144	'SYNGR2'	mRNA	-0.542442	3.32825e-31
3576	'CXCL8'	mRNA	1.07729	3.09356e-17			7474	'WNT5A'	mRNA	-0.684142	3.41621e-31
9111	'NMI'	mRNA	0.838931	3.45269e-17			5315	'PKM'	mRNA	-0.687561	3.7675e-31
148398	'SAMD11'	mRNA	-0.855046	3.48281e-17			5099	'PCDH7'	mRNA	-1.07765	4.29527e-31
53904	'MYO3A'	mRNA	0.594883	3.90544e-17			8844	'KSR1'	mRNA	0.679907	5.80664e-31
23313	'KIAA0930'	mRNA	0.383175	4.03276e-17			114569	'MAL2'	mRNA	1.27495	9.24386e-31
8501	'SLC43A1'	mRNA	0.803326	4.19428e-17			5441	'POLR2L'	mRNA	-0.974252	1.06943e-30
29110	'TBK1'	mRNA	0.331648	4.37785e-17			4528	'MTIF2'	mRNA	0.485778	1.50602e-30
55760	'DHX32'	mRNA	0.404792	4.42364e-17			10806	'SDCCAG8'	mRNA	0.788368	2.45411e-30
29887	'SNX10'	mRNA	0.386995	4.60501e-17			7167	'TPI1'	mRNA	-0.484968	2.67138e-30
7531	'YWHAE'	mRNA	-0.346755	4.75571e-17			54510	'PCDH18'	mRNA	-1.16596	3.36131e-30
7407	'VARS1'	mRNA	-0.350024	5.06043e-17			57763	'ANKRA2'	mRNA	0.608884	3.41823e-30
309	'ANXA6'	mRNA	-0.477334	5.39411e-17			3609	'ILF3'	mRNA	-0.297938	4.88549e-30
64943	'NT5DC2'	mRNA	-0.491241	5.40825e-17			392255	'GDF6'	mRNA	-1.03113	6.94158e-30
93349	'SP140L'	mRNA	1.08981	6.40653e-17			10112	'KIF20A'	mRNA	-0.845719	7.61231e-30
797	'CALCB'	mRNA	1.57954	6.45034e-17			28951	'TRIB2'	mRNA	-0.792994	8.11978e-30
122060	'SLAIN1'	mRNA	-0.444879	7.24899e-17			10615	'SPAG5'	mRNA	-0.419194	9.21152e-30
6634	'SNRPD3'	mRNA	-0.350894	7.50188e-17			1429	'CRYZ'	mRNA	-0.530418	1.08288e-29
55668	'GPATCH2L'	mRNA	0.366504	8.15287e-17			60493	'FASTKD5'	mRNA	-0.681584	1.1141e-29
126432	'RINL'	mRNA	0.817902	9.17895e-17			21	'ABCA3'	mRNA	0.675273	1.6675e-29
3976	'LIF'	mRNA	0.814117	9.36407e-17			5688	'PSMA7'	mRNA	-0.396346	1.97463e-29
27333	'GOLIM4'	mRNA	-0.500837	9.66539e-17			79752	'ZFAND1'	mRNA	1.08333	1.99717e-29
10745	'PHTF1'	mRNA	0.767441	9.73895e-17			91768	'CABLES1'	mRNA	-0.640469	2.17119e-29
54510	'PCDH18'	mRNA	-0.872278	9.84379e-17			146198	'ZFP90'	mRNA	0.583968	3.08102e-29
1727	'CYB5R3'	mRNA	-0.353613	9.98181e-17			80781	'COL18A1'	mRNA	-0.581223	3.71567e-29
23589	'CARHSP1'	mRNA	-0.425186	1.16275e-16			3149	'HMGB3'	mRNA	-0.422414	4.04652e-29
151525	'WDSUB1'	mRNA	0.525599	1.27921e-16			654	'BMP6'	mRNA	-0.706343	4.05281e-29
4522	'MTHFD1'	mRNA	-0.378524	1.27921e-16			55062	'WIPI1'	mRNA	0.810866	4.23995e-29
79739	'TTLL7'	mRNA	0.508179	1.27921e-16			3281	'HSBP1'	mRNA	-0.441158	8.47212e-29
1509	'CTSD'	mRNA	0.659531	1.31963e-16			203228	'C9orf72'	mRNA	0.505312	1.5111e-28
6890	'TAP1'	mRNA	0.514703	1.38312e-16			83548	'COG3'	mRNA	0.468859	1.64436e-28
3209	'HOXA13'	mRNA	-0.653024	1.47851e-16			4141	'MARS1'	mRNA	0.944556	1.67322e-28
79888	'LPCAT1'	mRNA	-0.368792	1.70986e-16			80003	'PCNX2'	mRNA	0.623704	1.77766e-28
9315	'NREP'	mRNA	-0.505477	1.90556e-16			132671	'SPATA18'	mRNA	1.14622	3.60013e-28
396	'ARHGDIA'	mRNA	-0.362263	2.04572e-16			8880	'FUBP1'	mRNA	-0.370297	4.12118e-28
4691	'NCL'	mRNA	-0.267966	2.07853e-16			81563	'C1orf21'	mRNA	0.627786	4.13072e-28
1491	'CTH'	mRNA	0.715318	2.11654e-16			63979	'FIGNL1'	mRNA	0.515261	4.42367e-28
3995	'FADS3'	mRNA	0.770549	2.37394e-16			27165	'GLS2'	mRNA	1.02994	4.66951e-28
26577	'PCOLCE2'	mRNA	0.579778	2.37394e-16			55269	'PSPC1'	mRNA	-0.704919	5.52302e-28
25842	'ASF1A'	mRNA	0.485037	2.66446e-16			23277	'CLUH'	mRNA	-0.541088	9.41e-28
387763	'C11orf96'	mRNA	1.19683	3.93118e-16			10724	'OGA'	mRNA	0.44044	1.00598e-27
10333	'TLR6'	mRNA	1.06058	3.99159e-16			54620	'FBXL19'	mRNA	-0.623916	1.15594e-27
22902	'RUFY3'	mRNA	0.423323	4.07188e-16			134266	'GRPEL2'	mRNA	0.683914	1.62082e-27
4435	'CITED1'	mRNA	-1.33729	4.18324e-16			4536	'MT-ND2'	mRNA	-2.4559	2.2086e-27
23468	'CBX5'	mRNA	0.281426	4.65685e-16			22943	'DKK1'	mRNA	-1.39514	2.22607e-27
26234	'FBXL5'	mRNA	0.411394	5.53262e-16			80336	'PABPC1L'	mRNA	1.34185	2.5663e-27
54676	'GTPBP2'	mRNA	0.464937	5.66924e-16			2521	'FUS'	mRNA	-0.389471	2.75604e-27
2717	'GLA'	mRNA	0.825141	6.55338e-16			6446	'SGK1'	mRNA	-1.015	2.7731e-27
6426	'SRSF1'	mRNA	-0.248077	6.62203e-16			65243	'ZFP69B'	mRNA	1.12746	3.01654e-27
23203	'PMPCA'	mRNA	-0.240602	6.80633e-16			6897	'TARS1'	mRNA	0.515426	3.36191e-27
4942	'OAT'	mRNA	-0.442526	6.9715e-16			10411	'RAPGEF3'	mRNA	1.38471	4.36069e-27
149603	'RNF187'	mRNA	0.369185	9.15601e-16			23135	'KDM6B'	mRNA	0.772876	5.5261e-27
3755	'KCNG1'	mRNA	0.648445	9.36111e-16			10940	'POP1'	mRNA	-0.709273	8.35667e-27
4193	'MDM2'	mRNA	0.556478	1.08737e-15			757	'TMEM50B'	mRNA	-0.635566	8.39732e-27
7378	'UPP1'	mRNA	0.660136	1.11041e-15			10969	'EBNA1BP2'	mRNA	-0.363026	1.38043e-26
5935	'RBM3'	mRNA	-0.415001	1.11683e-15			1831	'TSC22D3'	mRNA	1.006	1.45619e-26
5794	'PTPRH'	mRNA	1.30969	1.13839e-15			6741	'SSB'	mRNA	-0.484902	1.63385e-26
9929	'JOSD1'	mRNA	0.363181	1.30829e-15			8553	'BHLHE40'	mRNA	0.943929	2.1397e-26
3777	'KCNK3'	mRNA	2.6429	1.43007e-15			5023	'P2RX1'	mRNA	3.03723	2.1397e-26
80329	'ULBP1'	mRNA	0.666581	1.53631e-15			26272	'FBXO4'	mRNA	0.718956	2.15737e-26
53918	'PELO'	mRNA	0.48856	1.67626e-15			1655	'DDX5'	mRNA	-0.31173	2.37096e-26
7090	'TLE3'	mRNA	-0.339459	1.70607e-15			6307	'MSMO1'	mRNA	-0.564383	2.85798e-26
8996	'NOL3'	mRNA	1.00068	2.14702e-15			4189	'DNAJB9'	mRNA	1.16946	2.86746e-26
8195	'MKKS'	mRNA	0.501735	2.64292e-15			84733	'CBX2'	mRNA	-0.521438	5.32055e-26
162394	'SLFN5'	mRNA	0.804453	2.75971e-15			118812	'MORN4'	mRNA	0.844956	6.86456e-26
2151	'F2RL2'	mRNA	1.71615	3.14511e-15			10140	'TOB1'	mRNA	-0.496465	6.87291e-26
22928	'SEPHS2'	mRNA	0.43777	3.29263e-15			4133	'MAP2'	mRNA	1.01437	7.61158e-26
60401	'EDA2R'	mRNA	0.493168	3.38461e-15			93621	'MRFAP1'	mRNA	-0.397222	7.93388e-26
9582	'APOBEC3B'	mRNA	0.572225	3.38461e-15			10105	'PPIF'	mRNA	-0.502656	9.69002e-26
1759	'DNM1'	mRNA	0.901691	3.59955e-15			4541	'MT-ND6'	mRNA	-2.24533	1.17643e-25
340061	'STING1'	mRNA	0.428398	4.41273e-15			8829	'NRP1'	mRNA	-0.759872	1.50807e-25
57731	'SPTBN4'	mRNA	0.823367	4.50091e-15			10346	'TRIM22'	mRNA	1.50611	1.97612e-25
2519	'FUCA2'	mRNA	0.421087	4.95864e-15			4205	'MEF2A'	mRNA	0.476457	2.46328e-25
145389	'SLC38A6'	mRNA	1.03033	6.46212e-15			11273	'ATXN2L'	mRNA	0.356914	2.70567e-25
3382	'ICA1'	mRNA	0.872113	6.89192e-15			3336	'HSPE1'	mRNA	-1.21695	2.73883e-25
11083	'DIDO1'	mRNA	-0.251941	7.74392e-15			10898	'CPSF4'	mRNA	0.637132	2.90696e-25
392255	'GDF6'	mRNA	-0.639555	8.56849e-15			23468	'CBX5'	mRNA	0.414747	3.02586e-25
8682	'PEA15'	mRNA	0.351337	8.9764e-15			8884	'SLC5A6'	mRNA	-0.511287	3.18596e-25
4135	'MAP6'	mRNA	0.502345	9.10161e-15			5693	'PSMB5'	mRNA	-0.513849	3.19183e-25
171568	'POLR3H'	mRNA	-0.322255	9.8487e-15			89958	'SAPCD2'	mRNA	-0.486735	3.29133e-25
9729	'KIAA0408'	mRNA	1.36157	1.1915e-14			51241	'COX16'	mRNA	-0.690184	4.71531e-25
25805	'BAMBI'	mRNA	-0.600027	1.19551e-14			28966	'SNX24'	mRNA	0.619474	6.18888e-25
22885	'ABLIM3'	mRNA	1.29779	1.21387e-14			1106	'CHD2'	mRNA	0.569064	7.31137e-25
83879	'CDCA7'	mRNA	-0.347355	1.4394e-14			23210	'JMJD6'	mRNA	-0.52395	7.74516e-25
55323	'LARP6'	mRNA	0.496928	1.45701e-14			81031	'SLC2A10'	mRNA	0.908849	8.25918e-25
23072	'HECW1'	mRNA	0.931351	1.68999e-14			6996	'TDG'	mRNA	-0.489784	1.06881e-24
375790	'AGRN'	mRNA	-0.491996	1.92229e-14			387763	'C11orf96'	mRNA	2.04205	1.07632e-24
254263	'CNIH2'	mRNA	-1.09405	1.97193e-14			91056	'AP5B1'	mRNA	-0.41615	1.12927e-24
10797	'MTHFD2'	mRNA	0.632611	2.22481e-14			85480	'TSLP'	mRNA	1.29574	1.16875e-24
282973	'JAKMIP3'	mRNA	1.71994	2.2422e-14			445	'ASS1'	mRNA	0.839993	1.16875e-24
64757	'MTARC1'	mRNA	-0.377375	2.32694e-14			151176	'ERFE'	mRNA	0.735651	1.23004e-24
79815	'NIPAL2'	mRNA	0.572126	3.0602e-14			84524	'ZC3H8'	mRNA	0.555298	1.58616e-24
54541	'DDIT4'	mRNA	1.08897	3.30598e-14			286343	'LURAP1L'	mRNA	1.91218	1.59204e-24
8574	'AKR7A2'	mRNA	-0.359722	3.37095e-14			57050	'UTP3'	mRNA	-0.505664	1.62239e-24
100131244	'ANKRD63'	mRNA	-0.834988	3.43183e-14			9702	'CEP57'	mRNA	0.571412	1.73728e-24
55666	'NPLOC4'	mRNA	0.373843	3.57669e-14			51084	'CRYL1'	mRNA	0.725525	1.92776e-24
285613	'RELL2'	mRNA	0.868181	3.57669e-14			287	'ANK2'	mRNA	1.01659	1.95777e-24
4253	'MIA2'	mRNA	0.500502	3.60903e-14			4884	'NPTX1'	mRNA	-1.0553	2.22752e-24
1649	'DDIT3'	mRNA	1.04683	4.50041e-14			4860	'PNP'	mRNA	-0.511675	2.22752e-24
51062	'ATL1'	mRNA	0.82579	4.64793e-14			3696	'ITGB8'	mRNA	-0.849105	2.44847e-24
375	'ARF1'	mRNA	-0.371629	4.72303e-14			79053	'ALG8'	mRNA	-0.366771	3.5436e-24
60492	'CCDC90B'	mRNA	0.40044	4.94195e-14			54498	'SMOX'	mRNA	0.84926	4.93338e-24
5054	'SERPINE1'	mRNA	1.39488	5.06241e-14			4610	'MYCL'	mRNA	1.10554	8.85226e-24
7453	'WARS1'	mRNA	0.676622	5.2569e-14			56647	'BCCIP'	mRNA	-0.484563	8.86243e-24
8349	'H2BC21'	mRNA	-1.20355	5.47156e-14			2735	'GLI1'	mRNA	1.53171	9.20368e-24
3070	'HELLS'	mRNA	-0.34179	5.58617e-14			196792	'FAM24B'	mRNA	1.31626	1.11532e-23
5226	'PGD'	mRNA	0.25975	6.20629e-14			79800	'CARF'	mRNA	1.03999	1.16537e-23
8120	'AP3B2'	mRNA	1.46894	6.20629e-14			50804	'MYEF2'	mRNA	0.405202	1.16537e-23
7474	'WNT5A'	mRNA	-0.484288	6.50486e-14			23046	'KIF21B'	mRNA	1.02071	1.24117e-23
23786	'BCL2L13'	mRNA	0.385042	6.62401e-14			80216	'ALPK1'	mRNA	0.825175	1.25636e-23
10694	'CCT8'	mRNA	-0.328451	7.30685e-14			3157	'HMGCS1'	mRNA	-0.934667	1.3081e-23
9540	'TP53I3'	mRNA	1.00316	7.79552e-14			57798	'GATAD1'	mRNA	0.490695	1.34995e-23
6464	'SHC1'	mRNA	0.341136	7.80164e-14			9470	'EIF4E2'	mRNA	-0.582687	1.39973e-23
57159	'TRIM54'	mRNA	2.36041	8.64416e-14			54480	'CHPF2'	mRNA	-0.724846	1.47846e-23
23479	'ISCU'	mRNA	0.362172	8.98993e-14			4535	'MT-ND1'	mRNA	-2.15532	1.69141e-23
7035	'TFPI'	mRNA	0.580964	8.98993e-14			5630	'PRPH'	mRNA	1.66166	1.70549e-23
27165	'GLS2'	mRNA	0.811017	9.87744e-14			91754	'NEK9'	mRNA	0.433515	1.71665e-23
54839	'LRRC49'	mRNA	0.579858	1.1686e-13			2702	'GJA5'	mRNA	2.45974	1.83852e-23
5522	'PPP2R2C'	mRNA	0.610458	1.26656e-13			3939	'LDHA'	mRNA	-0.816648	1.86181e-23
144406	'CFAP251'	mRNA	0.710958	1.48704e-13			22996	'TTC39A'	mRNA	0.540424	2.93698e-23
2624	'GATA2'	mRNA	-0.515273	1.59553e-13			5607	'MAP2K5'	mRNA	0.593729	3.38967e-23
146760	'RTN4RL1'	mRNA	-0.913905	1.7028e-13			29071	'C1GALT1C1'	mRNA	-0.777467	3.61301e-23
9601	'PDIA4'	mRNA	-0.548045	1.74569e-13			245972	'ATP6V0D2'	mRNA	2.57838	3.71081e-23
8507	'ENC1'	mRNA	-0.416592	1.90625e-13			727910	'TLCD2'	mRNA	0.864162	3.71081e-23
2752	'GLUL'	mRNA	-0.246696	1.99523e-13			64946	'CENPH'	mRNA	0.383004	4.10422e-23
51804	'SIX4'	mRNA	-0.406086	1.99523e-13			715	'C1R'	mRNA	-0.838025	4.14304e-23
55636	'CHD7'	mRNA	-0.412669	2.2514e-13			23203	'PMPCA'	mRNA	-0.513903	4.14304e-23
23392	'ECPAS'	mRNA	0.34228	2.2514e-13			89781	'HPS4'	mRNA	0.377399	4.56523e-23
6926	'TBX3'	mRNA	-0.414577	2.2514e-13			8682	'PEA15'	mRNA	0.377701	5.42539e-23
1687	'GSDME'	mRNA	0.559557	2.27242e-13			2673	'GFPT1'	mRNA	1.27565	5.42539e-23
55290	'BRF2'	mRNA	0.569231	2.28069e-13			6421	'SFPQ'	mRNA	-0.607091	6.83159e-23
10239	'AP3S2'	mRNA	0.37979	2.28912e-13			115701	'ALPK2'	mRNA	1.87386	7.06146e-23
5496	'PPM1G'	mRNA	-0.248771	2.68781e-13			79174	'CRELD2'	mRNA	-0.803978	7.80975e-23
898	'CCNE1'	mRNA	-0.522209	2.73106e-13			5518	'PPP2R1A'	mRNA	-0.36018	9.086e-23
2026	'ENO2'	mRNA	0.452231	2.95364e-13			9601	'PDIA4'	mRNA	-0.692361	9.31097e-23
4008	'LMO7'	mRNA	-0.55227	3.53553e-13			153222	'CREBRF'	mRNA	0.686188	9.94393e-23
5757	'PTMA'	mRNA	-0.562367	3.69791e-13			8125	'ANP32A'	mRNA	-0.430936	1.05919e-22
3185	'HNRNPF'	mRNA	-0.270695	3.87116e-13			1277	'COL1A1'	mRNA	-0.488424	1.33082e-22
191	'AHCY'	mRNA	-0.225804	4.02255e-13			57597	'BAHCC1'	mRNA	-0.872064	1.56427e-22
6597	'SMARCA4'	mRNA	-0.315452	4.04881e-13			9780	'PIEZO1'	mRNA	0.352314	1.57818e-22
84958	'SYTL1'	mRNA	1.02403	4.37805e-13			26286	'ARFGAP3'	mRNA	0.416746	1.7822e-22
1267	'CNP'	mRNA	-0.33813	4.54623e-13			1486	'CTBS'	mRNA	0.765631	2.12867e-22
3106	'HLA-B'	mRNA	0.394255	5.04171e-13			5794	'PTPRH'	mRNA	1.82154	2.1551e-22
1152	'CKB'	mRNA	-0.794621	5.60477e-13			9743	'ARHGAP32'	mRNA	0.61133	2.42297e-22
1718	'DHCR24'	mRNA	-0.500635	5.60612e-13			4677	'NARS1'	mRNA	0.221393	2.73245e-22
121268	'RHEBL1'	mRNA	1.00802	6.03715e-13			29116	'MYLIP'	mRNA	-0.792365	4.26056e-22
54704	'PDP1'	mRNA	0.390557	6.47367e-13			259266	'ASPM'	mRNA	-0.375293	4.31598e-22
27254	'CSDC2'	mRNA	0.700182	7.12024e-13			90639	'COX19'	mRNA	0.552399	4.32122e-22
3486	'IGFBP3'	mRNA	-0.847583	8.28068e-13			282996	'RBM20'	mRNA	0.490431	5.19274e-22
116442	'RAB39B'	mRNA	2.21106	8.97203e-13			2512	'FTL'	mRNA	0.511059	5.19274e-22
2273	'FHL1'	mRNA	-0.390194	9.3168e-13			56154	'TEX15'	mRNA	-0.621221	5.21919e-22
84913	'ATOH8'	mRNA	-0.648655	9.34383e-13			340277	'FAM221A'	mRNA	0.816164	5.384e-22
94122	'SYTL5'	mRNA	-0.839026	1.01903e-12			54839	'LRRC49'	mRNA	0.710638	5.89878e-22
6261	'RYR1'	mRNA	2.04286	1.1142e-12			146760	'RTN4RL1'	mRNA	-1.25551	6.38958e-22
80169	'CTC1'	mRNA	0.396379	1.13718e-12			10626	'TRIM16'	mRNA	0.526787	6.75087e-22
3107	'HLA-C'	mRNA	0.437621	1.21197e-12			79803	'HPS6'	mRNA	-0.561233	7.03533e-22
5271	'SERPINB8'	mRNA	1.15202	1.41065e-12			55672	'NBPF1'	mRNA	1.16693	7.03533e-22
399664	'MEX3D'	mRNA	-0.499442	1.41764e-12			6426	'SRSF1'	mRNA	-0.300548	8.13406e-22
93145	'OLFM2'	mRNA	0.91706	1.50277e-12			2806	'GOT2'	mRNA	-0.399929	8.78025e-22
91768	'CABLES1'	mRNA	-0.454302	1.57511e-12			160857	'CCDC122'	mRNA	0.704912	9.83929e-22
84231	'TRAF7'	mRNA	-0.27625	1.63676e-12			100188893	'TOMM6'	mRNA	-0.670031	9.92786e-22
28969	'BZW2'	mRNA	-0.285532	1.6537e-12			60	'ACTB'	mRNA	-1.05734	1.0143e-21
10576	'CCT2'	mRNA	-0.198142	1.92828e-12			28958	'COA3'	mRNA	-0.724985	1.16731e-21
80003	'PCNX2'	mRNA	0.422491	1.96692e-12			2322	'FLT3'	mRNA	0.98805	1.19513e-21
7343	'UBTF'	mRNA	-0.245005	2.04087e-12			51083	'GAL'	mRNA	-0.632074	1.24371e-21
54205	'CYCS'	mRNA	-0.388932	2.08817e-12			5440	'POLR2K'	mRNA	-0.554806	1.35677e-21
4082	'MARCKS'	mRNA	-0.42098	2.08859e-12			1173	'AP2M1'	mRNA	-0.222283	1.41935e-21
83729	'INHBE'	mRNA	1.89772	2.12484e-12			55683	'KANSL3'	mRNA	0.457446	1.93192e-21
4154	'MBNL1'	mRNA	-0.253281	2.12484e-12			899	'CCNF'	mRNA	-0.448013	2.17938e-21
3183	'HNRNPC'	mRNA	-0.441932	2.21054e-12			4946	'OAZ1'	mRNA	-0.474877	2.25523e-21
3149	'HMGB3'	mRNA	-0.345632	2.25916e-12			9314	'KLF4'	mRNA	0.667954	2.37206e-21
5936	'RBM4'	mRNA	-0.337789	2.52768e-12			80727	'TTYH3'	mRNA	-0.344468	3.25348e-21
64167	'ERAP2'	mRNA	0.934955	2.57273e-12			7873	'MANF'	mRNA	-0.528599	3.27552e-21
284119	'CAVIN1'	mRNA	-0.409175	2.70261e-12			1475	'CSTA'	mRNA	2.77942	3.60594e-21
5366	'PMAIP1'	mRNA	0.230703	2.73684e-12			26986	'PABPC1'	mRNA	0.386714	3.80458e-21
2321	'FLT1'	mRNA	-0.611332	2.7518e-12			348110	'ARPIN'	mRNA	0.543388	4.40616e-21
23013	'SPEN'	mRNA	-0.542832	2.90929e-12			7531	'YWHAE'	mRNA	-0.318343	4.67105e-21
22901	'ARSG'	mRNA	0.555076	3.26981e-12			3185	'HNRNPF'	mRNA	-0.273603	4.93285e-21
3304	'HSPA1B'	mRNA	-0.28775	3.32692e-12			6541	'SLC7A1'	mRNA	0.750912	5.3845e-21
55379	'LRRC59'	mRNA	-0.310262	3.43136e-12			55529	'PIP4P2'	mRNA	0.60997	5.77323e-21
1978	'EIF4EBP1'	mRNA	0.928848	3.73561e-12			27244	'SESN1'	mRNA	0.596605	6.78514e-21
55269	'PSPC1'	mRNA	-0.403068	4.38293e-12			79090	'TRAPPC6A'	mRNA	0.849709	6.93337e-21
1747	'DLX3'	mRNA	-0.581619	4.41804e-12			221037	'JMJD1C'	mRNA	0.463158	6.93675e-21
5928	'RBBP4'	mRNA	-0.220989	4.6748e-12			51728	'POLR3K'	mRNA	-0.389491	7.65097e-21
4884	'NPTX1'	mRNA	-0.830549	4.71408e-12			4718	'NDUFC2'	mRNA	-0.403058	7.94828e-21
2625	'GATA3'	mRNA	-0.588632	4.71408e-12			8543	'LMO4'	mRNA	0.360752	8.37856e-21
134111	'UBE2QL1'	mRNA	-0.624744	5.09179e-12			175	'AGA'	mRNA	0.764731	9.21846e-21
9180	'OSMR'	mRNA	0.665466	5.14664e-12			54930	'HAUS4'	mRNA	0.625163	9.52678e-21
7520	'XRCC5'	mRNA	-0.332616	5.3095e-12			11062	'DUS4L'	mRNA	0.609444	9.70368e-21
760	'CA2'	mRNA	-0.941649	5.31016e-12			2923	'PDIA3'	mRNA	-0.408328	9.90414e-21
8837	'CFLAR'	mRNA	0.327052	5.41213e-12			11124	'FAF1'	mRNA	0.497967	9.90414e-21
57722	'IGDCC4'	mRNA	0.559677	6.30001e-12			652	'BMP4'	mRNA	-0.967579	1.09053e-20
8943	'AP3D1'	mRNA	-0.379834	6.36772e-12			51646	'YPEL5'	mRNA	0.604197	1.2415e-20
83666	'PARP9'	mRNA	0.409105	7.18836e-12			55841	'WWC3'	mRNA	0.561343	1.24627e-20
4176	'MCM7'	mRNA	-0.348168	7.74448e-12			10529	'NEBL'	mRNA	0.995517	1.26111e-20
6535	'SLC6A8'	mRNA	-0.260201	8.30089e-12			396	'ARHGDIA'	mRNA	-0.466365	1.33777e-20
115752	'DIS3L'	mRNA	0.299309	9.09702e-12			346157	'ZNF391'	mRNA	0.601711	1.38072e-20
7167	'TPI1'	mRNA	-0.323936	9.67968e-12			4023	'LPL'	mRNA	0.995213	1.3831e-20
53826	'FXYD6'	mRNA	-0.588599	9.90765e-12			2821	'GPI'	mRNA	-0.36851	1.4057e-20
3749	'KCNC4'	mRNA	-0.592534	1.00015e-11			91624	'NEXN'	mRNA	-0.779621	1.55428e-20
5331	'PLCB3'	mRNA	-0.334684	1.04486e-11			5336	'PLCG2'	mRNA	0.600667	1.56612e-20
10758	'TRAF3IP2'	mRNA	0.500499	1.15799e-11			81579	'PLA2G12A'	mRNA	0.571757	1.8296e-20
3856	'KRT8'	mRNA	-0.69501	1.26707e-11			10121	'ACTR1A'	mRNA	-0.445359	2.43797e-20
1854	'DUT'	mRNA	-0.369733	1.31482e-11			23585	'TMEM50A'	mRNA	-0.338933	2.45518e-20
84627	'ZNF469'	mRNA	0.742078	1.35198e-11			92675	'DTD1'	mRNA	0.47942	2.52269e-20
10732	'TCFL5'	mRNA	-0.290894	1.35419e-11			51187	'RSL24D1'	mRNA	0.472445	2.94349e-20
3191	'HNRNPL'	mRNA	-0.342779	1.47856e-11			51512	'GTSE1'	mRNA	-0.444576	3.82463e-20
2771	'GNAI2'	mRNA	-0.315221	1.63906e-11			51071	'DERA'	mRNA	0.444056	3.8526e-20
217	'ALDH2'	mRNA	0.606194	1.73841e-11			54821	'ERCC6L'	mRNA	-0.521777	3.91158e-20
51523	'CXXC5'	mRNA	-0.481526	1.73841e-11			130612	'TMEM198'	mRNA	1.39652	4.0473e-20
1796	'DOK1'	mRNA	0.599153	1.89972e-11			259236	'TMIE'	mRNA	1.86598	4.51753e-20
6623	'SNCG'	mRNA	1.73293	2.09075e-11			65059	'RAPH1'	mRNA	0.640862	4.69946e-20
10155	'TRIM28'	mRNA	-0.355285	2.15684e-11			57531	'HACE1'	mRNA	0.496856	4.7568e-20
204	'AK2'	mRNA	-0.20204	2.24274e-11			6662	'SOX9'	mRNA	-0.660735	4.82601e-20
3437	'IFIT3'	mRNA	1.05997	2.27688e-11			9493	'KIF23'	mRNA	-0.283353	5.26273e-20
5101	'PCDH9'	mRNA	-0.440132	2.30453e-11			113675	'SDSL'	mRNA	1.01041	5.26913e-20
23597	'ACOT9'	mRNA	-0.169214	2.32639e-11			4131	'MAP1B'	mRNA	0.915852	5.26913e-20
9810	'RNF40'	mRNA	-0.24049	2.3318e-11			823	'CAPN1'	mRNA	-0.479657	5.54094e-20
5119	'CHMP1A'	mRNA	-0.316429	2.35846e-11			54942	'ABITRAM'	mRNA	0.442	5.87734e-20
134266	'GRPEL2'	mRNA	0.305716	2.4295e-11			2194	'FASN'	mRNA	-0.680734	7.04547e-20
27244	'SESN1'	mRNA	0.341676	2.46473e-11			51400	'PPME1'	mRNA	-0.262267	7.29741e-20
84532	'ACSS1'	mRNA	0.450739	2.58408e-11			100506658	'OCLN'	mRNA	0.428865	7.34111e-20
81671	'VMP1'	mRNA	0.215154	2.60637e-11			10056	'FARSB'	mRNA	0.336412	7.38551e-20
8634	'RTCA'	mRNA	0.291665	2.70443e-11			1047	'CLGN'	mRNA	1.28183	8.09081e-20
64506	'CPEB1'	mRNA	0.788753	2.70443e-11			4738	'NEDD8'	mRNA	-0.699138	9.12682e-20
7052	'TGM2'	mRNA	-0.924685	2.78521e-11			627	'BDNF'	mRNA	-0.637188	9.19872e-20
5836	'PYGL'	mRNA	0.229578	2.96189e-11			6477	'SIAH1'	mRNA	0.940447	9.19872e-20
1958	'EGR1'	mRNA	1.22618	3.08306e-11			4488	'MSX2'	mRNA	-0.70696	9.32526e-20
4864	'NPC1'	mRNA	0.493113	3.11795e-11			79650	'USB1'	mRNA	-0.473273	9.43869e-20
100505573	'INAFM2'	mRNA	-0.400832	3.12421e-11			64065	'PERP'	mRNA	-0.350124	9.57235e-20
22900	'CARD8'	mRNA	0.526839	3.53399e-11			257415	'FAM133B'	mRNA	-0.500686	1.00322e-19
9235	'IL32'	mRNA	1.01825	3.53399e-11			79156	'PLEKHF1'	mRNA	1.22111	1.02817e-19
4501	'MT1X'	mRNA	-0.771917	3.59015e-11			10189	'ALYREF'	mRNA	-0.874505	1.09333e-19
3123	'HLA-DRB1'	mRNA	0.508238	3.62927e-11			57805	'CCAR2'	mRNA	-0.327162	1.09359e-19
5464	'PPA1'	mRNA	-0.341754	3.63311e-11			6790	'AURKA'	mRNA	-0.395277	1.16128e-19
4781	'NFIB'	mRNA	-0.430037	3.8157e-11			1072	'CFL1'	mRNA	-0.646743	1.22308e-19
1104	'RCC1'	mRNA	-0.255334	3.99806e-11			7760	'ZNF213'	mRNA	0.527559	1.27859e-19
80148	'SLC66A2'	mRNA	-0.47711	4.5656e-11			83932	'SPRTN'	mRNA	-0.433591	1.27859e-19
39	'ACAT2'	mRNA	-0.334866	4.63529e-11			9563	'H6PD'	mRNA	0.589161	1.31455e-19
22979	'EFR3B'	mRNA	-0.372237	4.73266e-11			124900217	'LOC124900217'	mRNA	1.47608	1.31761e-19
255104	'TMCO4'	mRNA	0.499755	4.73266e-11			51251	'NT5C3A'	mRNA	0.588596	1.38191e-19
8829	'NRP1'	mRNA	-0.487101	4.95633e-11			11338	'U2AF2'	mRNA	-0.487436	1.51753e-19
55356	'SLC22A15'	mRNA	0.663906	5.00307e-11			79600	'TCTN1'	mRNA	0.450178	1.52596e-19
89927	'BMERB1'	mRNA	0.95384	5.065e-11			81847	'RNF146'	mRNA	0.435586	1.61981e-19
50861	'STMN3'	mRNA	-0.481301	5.08247e-11			8992	'ATP6V0E1'	mRNA	-0.663418	1.74798e-19
51659	'GINS2'	mRNA	-0.42287	5.10732e-11			5932	'RBBP8'	mRNA	0.636993	1.7538e-19
26155	'NOC2L'	mRNA	-0.390554	5.31151e-11			9729	'KIAA0408'	mRNA	1.52768	1.77855e-19
3801	'KIFC3'	mRNA	0.396219	5.51678e-11			7372	'UMPS'	mRNA	-0.319302	1.91315e-19
284361	'EMC10'	mRNA	-0.345112	6.07091e-11			1267	'CNP'	mRNA	-0.379545	2.20306e-19
2923	'PDIA3'	mRNA	-0.273511	6.32787e-11			5245	'PHB1'	mRNA	-0.428826	2.22397e-19
3696	'ITGB8'	mRNA	-0.506853	6.58752e-11			126432	'RINL'	mRNA	0.786195	2.27573e-19
10512	'SEMA3C'	mRNA	-0.422831	6.60815e-11			10808	'HSPH1'	mRNA	-0.926647	2.30967e-19
7004	'TEAD4'	mRNA	-0.391023	6.60973e-11			124842	'TMEM132E'	mRNA	1.0798	2.3724e-19
25927	'CNRIP1'	mRNA	0.655921	6.67873e-11			54499	'TMCO1'	mRNA	-0.359987	2.37254e-19
65992	'DDRGK1'	mRNA	0.267891	7.19977e-11			4795	'NFKBIL1'	mRNA	0.789569	2.59719e-19
8061	'FOSL1'	mRNA	0.96888	8.03688e-11			2020	'EN2'	mRNA	-0.868998	2.80204e-19
55122	'AKIRIN2'	mRNA	0.338334	8.34804e-11			25809	'TTLL1'	mRNA	0.978171	2.81081e-19
9021	'SOCS3'	mRNA	-0.72653	8.54114e-11			54931	'TRMT10C'	mRNA	-0.47693	3.11685e-19
9241	'NOG'	mRNA	-1.2407	9.08212e-11			5052	'PRDX1'	mRNA	-0.780267	3.67739e-19
1869	'E2F1'	mRNA	-0.436861	9.15397e-11			85013	'TMEM128'	mRNA	0.555663	3.74091e-19
81688	'C6orf62'	mRNA	0.35404	9.94371e-11			79633	'FAT4'	mRNA	-1.09426	4.01567e-19
55831	'EMC3'	mRNA	0.326247	1.03924e-10			22827	'PUF60'	mRNA	-0.472137	4.35331e-19
10457	'GPNMB'	mRNA	0.552873	1.08285e-10			1209	'CLPTM1'	mRNA	-0.588489	5.13807e-19
10561	'IFI44'	mRNA	1.94405	1.08894e-10			1948	'EFNB2'	mRNA	-0.708445	5.25164e-19
9394	'HS6ST1'	mRNA	-0.336671	1.12067e-10			25907	'TMEM158'	mRNA	-1.1706	5.44132e-19
81037	'CLPTM1L'	mRNA	-0.249299	1.12564e-10			26249	'KLHL3'	mRNA	1.01496	5.5092e-19
6497	'SKI'	mRNA	-0.294602	1.27705e-10			9555	'MACROH2A1'	mRNA	-0.363011	5.5092e-19
54858	'PGPEP1'	mRNA	0.52932	1.37389e-10			201163	'FLCN'	mRNA	0.42816	5.82448e-19
22859	'ADGRL1'	mRNA	-0.343345	1.50377e-10			515	'ATP5PB'	mRNA	-0.368248	6.01206e-19
317762	'CCDC85C'	mRNA	-0.301744	1.56526e-10			10069	'RWDD2B'	mRNA	0.815158	6.70612e-19
8974	'P4HA2'	mRNA	0.291402	1.63343e-10			81035	'COLEC12'	mRNA	-0.601034	7.27084e-19
518	'ATP5MC3'	mRNA	-0.420135	1.66127e-10			27101	'CACYBP'	mRNA	-0.356008	7.57418e-19
330	'BIRC3'	mRNA	0.613168	1.66127e-10			55254	'TMEM39A'	mRNA	0.415825	8.03195e-19
64208	'POPDC3'	mRNA	0.625414	1.68558e-10			11266	'DUSP12'	mRNA	0.815248	8.04377e-19
25976	'TIPARP'	mRNA	0.524426	1.77055e-10			24139	'EML2'	mRNA	0.628461	9.23914e-19
85236	'H2BC12'	mRNA	-0.583941	1.84507e-10			2150	'F2RL1'	mRNA	-0.514388	9.89048e-19
51635	'DHRS7'	mRNA	0.478509	1.84507e-10			151525	'WDSUB1'	mRNA	0.569672	1.02534e-18
10473	'HMGN4'	mRNA	0.341603	1.87068e-10			51593	'SRRT'	mRNA	-0.786922	1.13427e-18
8795	'TNFRSF10B'	mRNA	0.511278	1.99983e-10			6487	'ST3GAL3'	mRNA	0.586013	1.35817e-18
57658	'CALCOCO1'	mRNA	0.327823	2.00991e-10			5817	'PVR'	mRNA	0.386595	1.35975e-18
2193	'FARSA'	mRNA	-0.307674	2.06331e-10			7739	'ZNF185'	mRNA	1.00519	1.4826e-18
23678	'SGK3'	mRNA	-0.474801	2.20254e-10			1622	'DBI'	mRNA	-0.776408	1.4826e-18
6778	'STAT6'	mRNA	0.302329	2.3666e-10			57658	'CALCOCO1'	mRNA	0.486363	1.55502e-18
9353	'SLIT2'	mRNA	-0.850895	2.45829e-10			11182	'SLC2A6'	mRNA	-0.771586	1.5589e-18
554251	'FBXO48'	mRNA	0.576337	2.49757e-10			4637	'MYL6'	mRNA	-0.591515	1.74817e-18
9898	'UBAP2L'	mRNA	-0.339242	2.54697e-10			27258	'LSM3'	mRNA	-0.442869	1.7672e-18
5701	'PSMC2'	mRNA	0.251025	2.66853e-10			27245	'AHDC1'	mRNA	-0.601539	1.7672e-18
55144	'LRRC8D'	mRNA	0.303949	2.70754e-10			64755	'RUSF1'	mRNA	0.444257	2.04538e-18
133396	'IL31RA'	mRNA	0.723465	2.80557e-10			9783	'RIMS3'	mRNA	1.03541	2.55895e-18
29103	'DNAJC15'	mRNA	-1.44115	2.86259e-10			4712	'NDUFB6'	mRNA	-0.447021	2.98119e-18
8324	'FZD7'	mRNA	-0.384798	2.86259e-10			84298	'LLPH'	mRNA	-0.467317	3.09066e-18
94239	'H2AZ2'	mRNA	-0.217067	3.09036e-10			201229	'LYRM9'	mRNA	1.24952	3.71781e-18
266727	'MDGA1'	mRNA	-0.732347	3.107e-10			653464	'SRGAP2C'	mRNA	0.546996	3.74705e-18
4191	'MDH2'	mRNA	-0.301354	3.17095e-10			7008	'TEF'	mRNA	0.723497	3.77642e-18
55219	'MACO1'	mRNA	0.339947	3.18141e-10			6658	'SOX3'	mRNA	-1.53536	4.10764e-18
5912	'RAP2B'	mRNA	0.361617	3.2191e-10			5984	'RFC4'	mRNA	0.34144	4.21737e-18
1293	'COL6A3'	mRNA	1.91889	3.22116e-10			266727	'MDGA1'	mRNA	-1.00256	4.52583e-18
27339	'PRPF19'	mRNA	-0.318135	3.24029e-10			4154	'MBNL1'	mRNA	-0.282565	4.88156e-18
5806	'PTX3'	mRNA	1.04881	3.42808e-10			55005	'RMND1'	mRNA	0.462286	5.0695e-18
6613	'SUMO2'	mRNA	-0.337413	3.48627e-10			10193	'RNF41'	mRNA	0.50612	6.13746e-18
8322	'FZD4'	mRNA	-0.5169	3.48627e-10			25879	'DCAF13'	mRNA	-0.278262	6.29417e-18
151636	'DTX3L'	mRNA	0.493011	3.94865e-10			84958	'SYTL1'	mRNA	1.38886	6.72136e-18
79745	'CLIP4'	mRNA	1.66855	4.00769e-10			56672	'AKIP1'	mRNA	0.461072	7.20933e-18
7077	'TIMP2'	mRNA	-0.482361	4.14127e-10			309	'ANXA6'	mRNA	-0.515959	7.59417e-18
2739	'GLO1'	mRNA	-0.250585	4.1915e-10			29109	'FHOD1'	mRNA	-0.48764	7.85097e-18
54436	'SH3TC1'	mRNA	0.832272	4.24494e-10			7415	'VCP'	mRNA	-0.676914	8.47695e-18
55210	'ATAD3A'	mRNA	-0.344055	4.56891e-10			3815	'KIT'	mRNA	-0.63165	8.85403e-18
54976	'ADISSP'	mRNA	-0.490869	4.61309e-10			5787	'PTPRB'	mRNA	0.728475	9.27423e-18
4036	'LRP2'	mRNA	-1.19689	4.88525e-10			23466	'CBX6'	mRNA	-0.480858	9.36968e-18
9501	'RPH3AL'	mRNA	0.608652	4.91526e-10			7322	'UBE2D2'	mRNA	0.251585	1.06052e-17
6574	'SLC20A1'	mRNA	0.331005	5.22414e-10			23127	'COLGALT2'	mRNA	0.579717	1.10959e-17
4359	'MPZ'	mRNA	2.12386	5.31084e-10			124905558	'LOC124905558'	mRNA	1.15375	1.17878e-17
8869	'ST3GAL5'	mRNA	-0.449404	5.68778e-10			79810	'PTCD2'	mRNA	0.478137	1.21212e-17
120227	'CYP2R1'	mRNA	0.528351	5.75538e-10			79583	'TMEM231'	mRNA	0.547466	1.24018e-17
5822	'PWP2'	mRNA	-0.335119	5.76741e-10			8767	'RIPK2'	mRNA	0.498427	1.29931e-17
3730	'ANOS1'	mRNA	-0.622505	6.17649e-10			9374	'PPT2'	mRNA	-0.44298	1.31362e-17
27030	'MLH3'	mRNA	1.0369	6.26007e-10			27346	'TMEM97'	mRNA	-0.440351	1.45342e-17
9725	'TMEM63A'	mRNA	0.42962	6.30718e-10			80254	'CEP63'	mRNA	0.456884	1.46972e-17
5889	'RAD51C'	mRNA	0.408778	6.44024e-10			1153	'CIRBP'	mRNA	0.579537	1.46972e-17
5141	'PDE4A'	mRNA	-0.447012	6.50978e-10			7552	'ZNF711'	mRNA	0.884629	1.54951e-17
83852	'SETDB2'	mRNA	0.439256	6.95992e-10			51602	'NOP58'	mRNA	-0.425146	1.7169e-17
9919	'SEC16A'	mRNA	-0.208414	7.10921e-10			5359	'PLSCR1'	mRNA	0.405538	1.73523e-17
9935	'MAFB'	mRNA	-0.720227	7.26019e-10			1062	'CENPE'	mRNA	-0.437309	1.82843e-17
51728	'POLR3K'	mRNA	-0.296569	7.28436e-10			9937	'DCLRE1A'	mRNA	0.423405	1.82926e-17
7022	'TFAP2C'	mRNA	-0.407902	7.66066e-10			81611	'ANP32E'	mRNA	-0.368611	1.85586e-17
9987	'HNRNPDL'	mRNA	-0.255971	7.68425e-10			57562	'CEP126'	mRNA	0.510445	1.86897e-17
1876	'E2F6'	mRNA	0.386683	7.86804e-10			94239	'H2AZ2'	mRNA	-0.259601	2.39097e-17
5441	'POLR2L'	mRNA	-0.60853	8.77201e-10			7332	'UBE2L3'	mRNA	-0.493661	2.44967e-17
6932	'TCF7'	mRNA	-0.428546	9.16117e-10			54704	'PDP1'	mRNA	0.436264	2.54883e-17
79585	'CORO7'	mRNA	-0.382258	9.26689e-10			7335	'UBE2V1'	mRNA	-0.338278	2.64446e-17
11338	'U2AF2'	mRNA	-0.356676	9.63505e-10			5606	'MAP2K3'	mRNA	-0.491612	2.65555e-17
7026	'NR2F2'	mRNA	-0.391295	1.04741e-09			22848	'AAK1'	mRNA	0.582379	2.65555e-17
57535	'ELAPOR1'	mRNA	1.36277	1.08445e-09			57062	'DDX24'	mRNA	-0.369519	2.76004e-17
80727	'TTYH3'	mRNA	-0.22423	1.12688e-09			5351	'PLOD1'	mRNA	-0.375076	2.8383e-17
2232	'FDXR'	mRNA	0.396275	1.19916e-09			5264	'PHYH'	mRNA	0.655873	3.30232e-17
374882	'TMEM205'	mRNA	0.514105	1.2075e-09			53833	'IL20RB'	mRNA	1.46425	3.39229e-17
1545	'CYP1B1'	mRNA	0.672588	1.2765e-09			127703	'C1orf216'	mRNA	-0.538074	3.39229e-17
25797	'QPCT'	mRNA	0.320413	1.32449e-09			1938	'EEF2'	mRNA	0.267831	3.42701e-17
157285	'PRAG1'	mRNA	-0.607016	1.48806e-09			7846	'TUBA1A'	mRNA	-0.554123	3.59163e-17
83940	'TATDN1'	mRNA	0.421219	1.51251e-09			26520	'TIMM9'	mRNA	0.641312	3.66353e-17
56927	'GPR108'	mRNA	0.412633	1.55107e-09			79611	'ACSS3'	mRNA	0.486489	3.88495e-17
11178	'LZTS1'	mRNA	-0.501059	1.55107e-09			133522	'PPARGC1B'	mRNA	-0.618025	4.01868e-17
254887	'ZDHHC23'	mRNA	-0.331429	1.7113e-09			90634	'N4BP2L1'	mRNA	1.00929	4.09206e-17
221527	'ZBTB12'	mRNA	-0.510007	1.84839e-09			861	'RUNX1'	mRNA	0.51497	4.43856e-17
8632	'DNAH17'	mRNA	1.00132	1.88276e-09			114926	'SMIM19'	mRNA	0.854893	4.65891e-17
4791	'NFKB2'	mRNA	0.627078	1.88649e-09			9837	'GINS1'	mRNA	-0.346321	4.7544e-17
10743	'RAI1'	mRNA	-0.395584	1.89842e-09			10014	'HDAC5'	mRNA	0.373541	5.0143e-17
10133	'OPTN'	mRNA	0.549009	1.9098e-09			153339	'TMEM167A'	mRNA	-0.511349	5.74705e-17
3955	'LFNG'	mRNA	-1.01473	2.1379e-09			6635	'SNRPE'	mRNA	-0.526703	5.92016e-17
3192	'HNRNPU'	mRNA	-0.226031	2.14132e-09			5991	'RFX3'	mRNA	0.725751	5.95052e-17
272	'AMPD3'	mRNA	0.923146	2.29362e-09			5119	'CHMP1A'	mRNA	-0.489139	6.5035e-17
10036	'CHAF1A'	mRNA	-0.24311	2.45225e-09			5905	'RANGAP1'	mRNA	-0.431883	6.8048e-17
5395	'PMS2'	mRNA	0.251831	2.46996e-09			7582	'ZNF33B'	mRNA	0.345631	6.87147e-17
8607	'RUVBL1'	mRNA	-0.279143	2.48648e-09			221443	'OARD1'	mRNA	0.538151	7.2352e-17
121551	'ABTB3'	mRNA	-0.554397	2.49164e-09			54478	'PIMREG'	mRNA	-0.43275	7.80595e-17
285195	'SLC9A9'	mRNA	1.04529	2.87895e-09			2053	'EPHX2'	mRNA	0.59397	7.9842e-17
57104	'PNPLA2'	mRNA	-0.359844	3.01682e-09			708	'C1QBP'	mRNA	-0.60155	8.30589e-17
10346	'TRIM22'	mRNA	0.868773	3.11062e-09			102724250	'LOC102724250'	mRNA	0.978148	8.89199e-17
10857	'PGRMC1'	mRNA	0.218791	3.19693e-09			114883	'OSBPL9'	mRNA	0.217863	9.00988e-17
5499	'PPP1CA'	mRNA	-0.351261	3.2177e-09			112399	'EGLN3'	mRNA	-1.00814	9.14042e-17
23475	'QPRT'	mRNA	0.343189	3.23286e-09			79906	'MORN1'	mRNA	0.864176	9.17345e-17
5596	'MAPK4'	mRNA	-0.715144	3.24997e-09			54456	'MOV10L1'	mRNA	3.31434	9.50556e-17
200558	'APLF'	mRNA	0.780919	3.2659e-09			3303	'HSPA1A'	mRNA	-1.80671	9.5852e-17
26153	'KIF26A'	mRNA	-0.461644	3.30652e-09			83479	'DDX59'	mRNA	0.482007	9.77879e-17
389692	'MAFA'	mRNA	-0.839719	3.30684e-09			7343	'UBTF'	mRNA	-0.327182	1.01372e-16
10966	'RAB40B'	mRNA	-0.404858	3.36482e-09			1911	'PHC1'	mRNA	0.284024	1.1131e-16
84206	'MEX3B'	mRNA	-0.569132	3.41584e-09			5270	'SERPINE2'	mRNA	0.602333	1.19971e-16
84105	'PCBD2'	mRNA	0.754454	3.49865e-09			22909	'FAN1'	mRNA	0.326754	1.22966e-16
9732	'DOCK4'	mRNA	-0.841307	3.50886e-09			1604	'CD55'	mRNA	0.376656	1.26708e-16
51646	'YPEL5'	mRNA	0.406429	3.50886e-09			51734	'MSRB1'	mRNA	-0.711974	1.3636e-16
51083	'GAL'	mRNA	-0.479573	3.97864e-09			10788	'IQGAP2'	mRNA	-0.722009	1.44031e-16
2896	'GRN'	mRNA	0.232739	4.00618e-09			23061	'TBC1D9B'	mRNA	-0.287222	1.45207e-16
9236	'CCPG1'	mRNA	0.804051	4.00618e-09			10155	'TRIM28'	mRNA	-0.46589	1.54906e-16
57597	'BAHCC1'	mRNA	-0.49347	4.38941e-09			6199	'RPS6KB2'	mRNA	-0.363191	1.55868e-16
389432	'SAMD5'	mRNA	-0.472262	4.39064e-09			114987	'WDR31'	mRNA	1.00677	1.74795e-16
124842	'TMEM132E'	mRNA	-1.21562	4.39064e-09			57862	'ZNF410'	mRNA	0.412035	1.83423e-16
3033	'HADH'	mRNA	-0.271842	4.63017e-09			25974	'MMACHC'	mRNA	-0.590501	1.84438e-16
91107	'TRIM47'	mRNA	0.594556	4.72966e-09			5954	'RCN1'	mRNA	0.210955	1.92141e-16
63933	'MCUR1'	mRNA	0.249361	4.74116e-09			4001	'LMNB1'	mRNA	-0.448704	1.9753e-16
7203	'CCT3'	mRNA	-0.262185	4.83292e-09			90956	'ADCK2'	mRNA	0.495374	2.01774e-16
10018	'BCL2L11'	mRNA	-0.512619	4.83656e-09			10923	'SUB1'	mRNA	-0.303168	2.11822e-16
9701	'PPP6R2'	mRNA	-0.265116	5.01958e-09			3635	'INPP5D'	mRNA	1.19006	2.19854e-16
84886	'C1orf198'	mRNA	-0.420264	5.32475e-09			5799	'PTPRN2'	mRNA	0.929942	2.37368e-16
23174	'ZCCHC14'	mRNA	-0.307572	5.53111e-09			64943	'NT5DC2'	mRNA	-0.47843	2.65105e-16
390874	'ONECUT3'	mRNA	-1.19354	5.73234e-09			23345	'SYNE1'	mRNA	0.637605	2.74122e-16
84193	'SETD3'	mRNA	-0.296236	5.76754e-09			5095	'PCCA'	mRNA	0.647101	2.80387e-16
5817	'PVR'	mRNA	0.354026	5.81987e-09			283078	'MKX'	mRNA	0.494023	2.83352e-16
84875	'PARP10'	mRNA	1.17875	6.00092e-09			25891	'PAMR1'	mRNA	0.662613	3.27597e-16
9638	'FEZ1'	mRNA	0.446591	6.02873e-09			317762	'CCDC85C'	mRNA	-0.391931	3.44229e-16
4940	'OAS3'	mRNA	0.478236	6.02873e-09			55800	'SCN3B'	mRNA	1.55329	4.3163e-16
7772	'ZNF229'	mRNA	0.360485	6.0363e-09			8445	'DYRK2'	mRNA	-0.481226	4.47145e-16
4001	'LMNB1'	mRNA	-0.314647	6.21134e-09			5725	'PTBP1'	mRNA	-0.268494	4.63391e-16
80336	'PABPC1L'	mRNA	0.61376	6.21577e-09			5361	'PLXNA1'	mRNA	-0.345165	4.78324e-16
8439	'NSMAF'	mRNA	0.321252	6.28145e-09			3190	'HNRNPK'	mRNA	-0.224823	4.79529e-16
4141	'MARS1'	mRNA	0.477058	6.42911e-09			4084	'MXD1'	mRNA	0.632607	4.83088e-16
9201	'DCLK1'	mRNA	0.730817	6.52766e-09			202374	'STK32A'	mRNA	3.70469	4.83088e-16
56647	'BCCIP'	mRNA	-0.323067	6.54048e-09			6819	'SULT1C2'	mRNA	1.88298	4.8855e-16
56954	'NIT2'	mRNA	0.61904	6.56004e-09			54455	'FBXO42'	mRNA	0.574252	4.95136e-16
861	'RUNX1'	mRNA	0.356712	7.29443e-09			4599	'MX1'	mRNA	1.23608	4.98345e-16
79953	'SYNDIG1'	mRNA	-0.603831	7.4706e-09			84645	'C22orf23'	mRNA	0.60725	5.08939e-16
23270	'TSPYL4'	mRNA	-0.219726	7.50758e-09			5445	'PON2'	mRNA	-0.352126	5.17146e-16
23246	'BOP1'	mRNA	-0.525168	7.70423e-09			79142	'PHF23'	mRNA	-0.454091	5.30075e-16
23787	'MTCH1'	mRNA	-0.17723	7.70423e-09			5514	'PPP1R10'	mRNA	-0.576623	5.45652e-16
107984345	'SMIM38'	mRNA	0.8204	7.70423e-09			5496	'PPM1G'	mRNA	-0.34808	5.85047e-16
401474	'SAMD12'	mRNA	0.4779	8.06348e-09			1984	'EIF5A'	mRNA	-0.699162	5.93663e-16
280636	'SELENOH'	mRNA	-0.675187	8.24247e-09			4288	'MKI67'	mRNA	-0.620761	5.93663e-16
84915	'FAM222A'	mRNA	-0.919788	8.3268e-09			64834	'ELOVL1'	mRNA	-0.33428	6.80392e-16
10923	'SUB1'	mRNA	-0.270808	8.3268e-09			387914	'SHISA2'	mRNA	-0.863864	6.84289e-16
54897	'CASZ1'	mRNA	-0.557758	8.33338e-09			6585	'SLIT1'	mRNA	1.13923	6.87372e-16
994	'CDC25B'	mRNA	0.266977	8.41838e-09			928	'CD9'	mRNA	-0.519417	7.14304e-16
56963	'RGMA'	mRNA	-0.522211	8.55969e-09			9787	'DLGAP5'	mRNA	-0.618314	7.19969e-16
8805	'TRIM24'	mRNA	-0.300041	8.55969e-09			25875	'LETMD1'	mRNA	0.489764	7.2921e-16
23788	'MTCH2'	mRNA	-0.254568	9.05503e-09			51657	'STYXL1'	mRNA	0.460677	7.52875e-16
7083	'TK1'	mRNA	-0.449442	9.97488e-09			3422	'IDI1'	mRNA	-0.936276	7.83497e-16
79901	'CYBRD1'	mRNA	0.398295	1.03919e-08			158219	'TTC39B'	mRNA	0.68819	8.13754e-16
5832	'ALDH18A1'	mRNA	-0.330843	1.05471e-08			124900275	'LOC124900275'	mRNA	0.942479	8.20006e-16
51279	'C1RL'	mRNA	0.536729	1.09983e-08			6183	'MRPS12'	mRNA	-0.619846	8.36027e-16
221	'ALDH3B1'	mRNA	0.619989	1.10633e-08			51321	'AMZ2'	mRNA	0.301511	8.37101e-16
54884	'RETSAT'	mRNA	0.359923	1.12254e-08			81570	'CLPB'	mRNA	-0.45494	1.01938e-15
2263	'FGFR2'	mRNA	-0.394355	1.15111e-08			10549	'PRDX4'	mRNA	-0.379254	1.04729e-15
80221	'ACSF2'	mRNA	0.438065	1.19447e-08			586	'BCAT1'	mRNA	1.06144	1.06007e-15
3216	'HOXB6'	mRNA	-0.764055	1.23812e-08			27166	'PRELID1'	mRNA	-0.28501	1.14756e-15
1636	'ACE'	mRNA	0.474933	1.24578e-08			55240	'STEAP3'	mRNA	-0.56629	1.15292e-15
27316	'RBMX'	mRNA	-0.200413	1.25459e-08			3643	'INSR'	mRNA	0.35116	1.2642e-15
10213	'PSMD14'	mRNA	0.351589	1.27049e-08			203238	'CCDC171'	mRNA	1.14112	1.31628e-15
57820	'CCNB1IP1'	mRNA	0.431043	1.28092e-08			9131	'AIFM1'	mRNA	-0.334816	1.33745e-15
30011	'SH3KBP1'	mRNA	0.295803	1.29849e-08			2491	'CENPI'	mRNA	-0.415794	1.36289e-15
51176	'LEF1'	mRNA	-0.35338	1.33708e-08			347862	'GATD1'	mRNA	-0.338925	1.39056e-15
7852	'CXCR4'	mRNA	-0.731738	1.35588e-08			23245	'ASTN2'	mRNA	0.783061	1.41385e-15
22836	'RHOBTB3'	mRNA	-0.316026	1.41256e-08			647135	'SRGAP2B'	mRNA	0.474356	1.46129e-15
51171	'HSD17B14'	mRNA	0.858873	1.45276e-08			3172	'HNF4A'	mRNA	4.91649	1.53917e-15
4674	'NAP1L2'	mRNA	1.36574	1.45658e-08			7025	'NR2F1'	mRNA	-0.993669	1.54714e-15
84288	'EFCAB2'	mRNA	0.529464	1.47423e-08			8629	'JRK'	mRNA	-0.39811	1.57691e-15
84695	'LOXL3'	mRNA	0.600761	1.49231e-08			116966	'WDR17'	mRNA	0.874827	1.59597e-15
150864	'FAM117B'	mRNA	-0.424591	1.5351e-08			51441	'YTHDF2'	mRNA	-0.258254	1.62327e-15
7334	'UBE2N'	mRNA	-0.266836	1.54946e-08			55135	'WRAP53'	mRNA	-0.509469	1.69886e-15
26012	'NSMF'	mRNA	-0.298913	1.61724e-08			88745	'RRP36'	mRNA	-0.409336	1.83407e-15
1717	'DHCR7'	mRNA	-0.356835	1.6468e-08			200844	'CFAP20DC'	mRNA	0.755733	1.99828e-15
8542	'APOL1'	mRNA	2.82805	1.7138e-08			51754	'TMEM8B'	mRNA	0.522216	2.23163e-15
6303	'SAT1'	mRNA	0.656595	1.84741e-08			701	'BUB1B'	mRNA	-0.402806	2.29443e-15
4613	'MYCN'	mRNA	-1.01255	1.86108e-08			494143	'CHAC2'	mRNA	-0.531536	2.34737e-15
80227	'PAAF1'	mRNA	0.269104	1.8843e-08			6857	'SYT1'	mRNA	0.861066	2.41498e-15
81606	'LBH'	mRNA	-0.429794	1.88704e-08			27242	'TNFRSF21'	mRNA	-0.479715	2.43712e-15
23299	'BICD2'	mRNA	-0.196635	1.9587e-08			10279	'PRSS16'	mRNA	0.821759	2.45923e-15
6389	'SDHA'	mRNA	-0.220631	1.9587e-08			113444	'SMIM12'	mRNA	-0.376082	2.5358e-15
81706	'PPP1R14C'	mRNA	-0.267777	1.95992e-08			133746	'JMY'	mRNA	0.762712	2.59e-15
55800	'SCN3B'	mRNA	1.24281	2.13498e-08			81539	'SLC38A1'	mRNA	0.583416	2.62903e-15
9837	'GINS1'	mRNA	-0.26679	2.15131e-08			5884	'RAD17'	mRNA	0.503439	2.73719e-15
6891	'TAP2'	mRNA	0.320033	2.17297e-08			3954	'LETM1'	mRNA	-0.432677	2.89928e-15
84961	'FBXL20'	mRNA	-0.302399	2.19922e-08			55857	'KIZ'	mRNA	0.488513	3.38546e-15
203547	'VMA21'	mRNA	-0.254315	2.26026e-08			51804	'SIX4'	mRNA	-0.44911	3.44116e-15
5635	'PRPSAP1'	mRNA	0.230891	2.28079e-08			14	'AAMP'	mRNA	-0.371579	3.55039e-15
3687	'ITGAX'	mRNA	1.5476	2.32587e-08			6611	'SMS'	mRNA	-0.300098	3.55177e-15
7329	'UBE2I'	mRNA	-0.291985	2.33269e-08			157506	'RDH10'	mRNA	-0.5298	3.83449e-15
1397	'CRIP2'	mRNA	-0.653723	2.37975e-08			2771	'GNAI2'	mRNA	-0.351355	3.84734e-15
2119	'ETV5'	mRNA	1.18372	2.43413e-08			54956	'PARP16'	mRNA	0.585824	3.97229e-15
60528	'ELAC2'	mRNA	-0.187379	2.48741e-08			10687	'PNMA2'	mRNA	0.933293	4.16145e-15
9817	'KEAP1'	mRNA	0.320821	2.49633e-08			6650	'CAPN15'	mRNA	-0.9174	4.33175e-15
64787	'EPS8L2'	mRNA	0.54525	2.58251e-08			3488	'IGFBP5'	mRNA	-1.06811	4.39756e-15
387640	'SKIDA1'	mRNA	-0.712092	2.58251e-08			201254	'CENPX'	mRNA	-0.780868	4.5775e-15
10160	'FARP1'	mRNA	-0.306937	2.64817e-08			168455	'CCDC71L'	mRNA	0.531519	4.6417e-15
203068	'TUBB'	mRNA	-0.198075	2.67407e-08			51388	'NIP7'	mRNA	-0.34802	4.79955e-15
3073	'HEXA'	mRNA	0.206315	2.75632e-08			5395	'PMS2'	mRNA	0.341526	5.03778e-15
114794	'ELFN2'	mRNA	-0.433777	2.76774e-08			406	'BMAL1'	mRNA	0.98875	5.2658e-15
150465	'TTL'	mRNA	0.243247	2.85509e-08			9919	'SEC16A'	mRNA	-0.245986	5.43267e-15
26973	'CHORDC1'	mRNA	-0.377174	3.02708e-08			64417	'TMEM267'	mRNA	0.452222	5.64931e-15
283537	'SLC46A3'	mRNA	0.442272	3.06684e-08			2280	'FKBP1A'	mRNA	-0.348351	5.99348e-15
23435	'TARDBP'	mRNA	-0.20052	3.11584e-08			128338	'DRAM2'	mRNA	0.499214	6.03709e-15
81844	'TRIM56'	mRNA	0.380959	3.14493e-08			50640	'PNPLA8'	mRNA	0.572549	6.12646e-15
1265	'CNN2'	mRNA	-0.475265	3.29358e-08			9057	'SLC7A6'	mRNA	-0.564526	6.24474e-15
610	'HCN2'	mRNA	-0.41779	3.30661e-08			653333	'FAM86B2'	mRNA	0.72278	6.2587e-15
219285	'SAMD9L'	mRNA	1.49103	3.65875e-08			374618	'TEX9'	mRNA	0.624181	6.77933e-15
10755	'GIPC1'	mRNA	-0.316324	3.695e-08			401474	'SAMD12'	mRNA	0.61642	7.28437e-15
1072	'CFL1'	mRNA	-0.391056	3.73837e-08			387882	'C12orf75'	mRNA	-0.366999	7.41015e-15
1612	'DAPK1'	mRNA	-0.350668	3.76266e-08			126068	'ZNF441'	mRNA	0.684411	8.15202e-15
10057	'ABCC5'	mRNA	0.277023	3.87463e-08			79745	'CLIP4'	mRNA	1.92026	8.15772e-15
2539	'G6PD'	mRNA	0.272545	3.98853e-08			4190	'MDH1'	mRNA	-0.252854	8.16356e-15
1191	'CLU'	mRNA	0.287818	4.10584e-08			5718	'PSMD12'	mRNA	-0.407528	8.27344e-15
9688	'NUP93'	mRNA	-0.252001	4.14217e-08			55432	'YOD1'	mRNA	-0.479879	9.09887e-15
5296	'PIK3R2'	mRNA	-0.263695	4.54667e-08			2303	'FOXC2'	mRNA	-1.04182	9.85973e-15
7091	'TLE4'	mRNA	-0.456783	4.69414e-08			6578	'SLCO2A1'	mRNA	0.743863	1.12745e-14
5211	'PFKL'	mRNA	-0.284908	4.80668e-08			11083	'DIDO1'	mRNA	-0.305517	1.1773e-14
4800	'NFYA'	mRNA	-0.319002	4.85874e-08			8872	'CDC123'	mRNA	-0.269195	1.24045e-14
285852	'TREML4'	mRNA	5.56759	4.92524e-08			4093	'SMAD9'	mRNA	0.383317	1.25199e-14
1843	'DUSP1'	mRNA	-0.528916	4.99635e-08			2321	'FLT1'	mRNA	-0.647522	1.27882e-14
64288	'ZSCAN31'	mRNA	0.697176	5.19522e-08			51371	'POMP'	mRNA	-0.458422	1.28484e-14
7409	'VAV1'	mRNA	0.67667	5.35875e-08			857	'CAV1'	mRNA	-0.706025	1.33081e-14
80737	'VWA7'	mRNA	1.0886	5.36289e-08			120863	'DEPDC4'	mRNA	0.91253	1.34417e-14
157638	'LRATD2'	mRNA	-0.543744	5.60307e-08			10053	'AP1M2'	mRNA	-1.06363	1.40799e-14
23173	'METAP1'	mRNA	-0.225195	5.73281e-08			135154	'SDHAF4'	mRNA	0.898843	1.48964e-14
9466	'IL27RA'	mRNA	0.560269	5.75728e-08			117246	'FTSJ3'	mRNA	-0.463469	1.59482e-14
6799	'SULT1A2'	mRNA	1.30092	5.95881e-08			89927	'BMERB1'	mRNA	1.04587	1.60095e-14
23558	'WBP2'	mRNA	0.223186	6.02355e-08			4803	'NGF'	mRNA	1.70797	1.65092e-14
644815	'FAM83G'	mRNA	0.290351	6.04005e-08			83443	'SF3B5'	mRNA	-0.478827	1.67017e-14
613	'BCR'	mRNA	-0.212738	6.18645e-08			65991	'FUNDC2'	mRNA	-0.465847	1.72086e-14
55602	'CDKN2AIP'	mRNA	0.317568	6.37451e-08			83734	'ATG10'	mRNA	0.641365	1.8444e-14
3601	'IL15RA'	mRNA	1.17588	6.48328e-08			9394	'HS6ST1'	mRNA	-0.460253	1.85063e-14
6627	'SNRPA1'	mRNA	-0.483013	6.48328e-08			57722	'IGDCC4'	mRNA	0.642626	1.86698e-14
23595	'ORC3'	mRNA	0.266472	6.7129e-08			64757	'MTARC1'	mRNA	-0.386111	1.9739e-14
94056	'SYAP1'	mRNA	-0.330546	6.86882e-08			2036	'EPB41L1'	mRNA	-0.34138	2.01684e-14
1756	'DMD'	mRNA	-0.478852	7.28216e-08			727	'C5'	mRNA	1.52271	2.03014e-14
6749	'SSRP1'	mRNA	-0.289084	7.48121e-08			1741	'DLG3'	mRNA	0.374138	2.13968e-14
57559	'STAMBPL1'	mRNA	0.625073	7.49176e-08			196441	'ZFC3H1'	mRNA	-0.31257	2.1968e-14
147463	'ANKRD29'	mRNA	0.685255	7.5341e-08			27113	'BBC3'	mRNA	0.992248	2.2291e-14
3939	'LDHA'	mRNA	-0.467762	7.68434e-08			81607	'NECTIN4'	mRNA	0.884164	2.25535e-14
6347	'CCL2'	mRNA	0.884776	7.70547e-08			23113	'CUL9'	mRNA	0.424781	2.25535e-14
347862	'GATD1'	mRNA	-0.287103	7.92432e-08			25821	'MTO1'	mRNA	0.508127	2.28243e-14
11152	'WDR45'	mRNA	0.574954	8.65445e-08			222223	'ELAPOR2'	mRNA	0.839351	2.29875e-14
79628	'SH3TC2'	mRNA	0.756455	8.67744e-08			3229	'HOXC13'	mRNA	-0.478266	2.33733e-14
5434	'POLR2E'	mRNA	-0.479601	8.82129e-08			3927	'LASP1'	mRNA	-0.427325	2.37153e-14
27336	'HTATSF1'	mRNA	-0.210871	8.92193e-08			1717	'DHCR7'	mRNA	-0.468927	2.40638e-14
23277	'CLUH'	mRNA	-0.294026	9.1248e-08			22907	'DHX30'	mRNA	-0.374258	2.43824e-14
1201	'CLN3'	mRNA	0.343859	9.17798e-08			55160	'ARHGEF10L'	mRNA	0.561724	2.44552e-14
9982	'FGFBP1'	mRNA	1.07138	9.34992e-08			51073	'MRPL4'	mRNA	-0.333246	2.49416e-14
55857	'KIZ'	mRNA	0.322543	9.55862e-08			9665	'MARF1'	mRNA	0.337183	2.54015e-14
285141	'ERICH2'	mRNA	0.949091	9.72674e-08			23028	'KDM1A'	mRNA	-0.293054	2.67495e-14
51321	'AMZ2'	mRNA	0.181711	1.00213e-07			650	'BMP2'	mRNA	-0.697301	2.81895e-14
170689	'ADAMTS15'	mRNA	-0.674223	1.00213e-07			133396	'IL31RA'	mRNA	0.852759	2.81895e-14
148479	'PHF13'	mRNA	-0.224454	1.00475e-07			9987	'HNRNPDL'	mRNA	-0.224594	2.88201e-14
5892	'RAD51D'	mRNA	0.327187	1.04608e-07			6505	'SLC1A1'	mRNA	-0.697744	2.96332e-14
3133	'HLA-E'	mRNA	0.274714	1.05347e-07			11156	'PTP4A3'	mRNA	0.588545	3.06867e-14
57221	'ARFGEF3'	mRNA	0.477445	1.05348e-07			5928	'RBBP4'	mRNA	-0.189762	3.11102e-14
6909	'TBX2'	mRNA	-0.570941	1.08827e-07			285755	'PPIL6'	mRNA	0.973955	3.24245e-14
5599	'MAPK8'	mRNA	-0.192744	1.14317e-07			7419	'VDAC3'	mRNA	-0.501778	3.25934e-14
130026	'ICA1L'	mRNA	0.411322	1.18606e-07			4126	'MANBA'	mRNA	0.545056	3.25962e-14
5723	'PSPH'	mRNA	0.380769	1.18986e-07			7784	'ZP3'	mRNA	0.949589	3.43118e-14
3400	'ID4'	mRNA	-0.318853	1.23338e-07			8291	'DYSF'	mRNA	1.50926	3.50083e-14
123720	'WHAMM'	mRNA	0.355079	1.23338e-07			4709	'NDUFB3'	mRNA	-0.639385	3.67005e-14
653	'BMP5'	mRNA	-2.29536	1.25533e-07			10962	'MLLT11'	mRNA	-0.459624	3.80209e-14
65263	'PYCR3'	mRNA	-0.479386	1.3412e-07			149111	'CNIH3'	mRNA	1.04966	4.27711e-14
3570	'IL6R'	mRNA	0.88621	1.34785e-07			130026	'ICA1L'	mRNA	0.555615	4.62021e-14
3628	'INPP1'	mRNA	0.426499	1.39112e-07			516	'ATP5MC1'	mRNA	-0.96667	4.64156e-14
29086	'BABAM1'	mRNA	0.266061	1.41263e-07			49854	'ZBTB21'	mRNA	0.537488	5.03607e-14
56906	'THAP10'	mRNA	0.503671	1.42105e-07			5716	'PSMD10'	mRNA	-0.29244	5.03607e-14
1012	'CDH13'	mRNA	-0.663251	1.42289e-07			117583	'PARD3B'	mRNA	0.865069	5.07e-14
6713	'SQLE'	mRNA	-0.304127	1.52959e-07			57221	'ARFGEF3'	mRNA	0.715461	5.14883e-14
2260	'FGFR1'	mRNA	-0.370763	1.56128e-07			51569	'UFM1'	mRNA	0.431805	5.39343e-14
9121	'SLC16A5'	mRNA	0.643414	1.57884e-07			56888	'KCMF1'	mRNA	0.373668	5.50704e-14
84530	'SRRM4'	mRNA	1.43306	1.59224e-07			151636	'DTX3L'	mRNA	0.592833	5.78482e-14
9126	'SMC3'	mRNA	-0.171924	1.59707e-07			282991	'BLOC1S2'	mRNA	0.39413	5.80884e-14
79633	'FAT4'	mRNA	-0.642137	1.60058e-07			55971	'BAIAP2L1'	mRNA	0.293958	5.8661e-14
55063	'ZCWPW1'	mRNA	0.705448	1.61672e-07			50814	'NSDHL'	mRNA	-0.660693	6.56891e-14
3229	'HOXC13'	mRNA	-0.396287	1.63149e-07			3141	'HLCS'	mRNA	0.513621	6.83449e-14
80781	'COL18A1'	mRNA	-0.401565	1.74979e-07			10501	'SEMA6B'	mRNA	-0.489044	7.0773e-14
65244	'SPATS2'	mRNA	0.205016	1.99833e-07			5822	'PWP2'	mRNA	-0.407678	7.07736e-14
10602	'CDC42EP3'	mRNA	-0.221746	2.00745e-07			8237	'USP11'	mRNA	0.302068	7.17961e-14
10445	'MCRS1'	mRNA	-0.316262	2.19181e-07			93594	'TBC1D31'	mRNA	0.444763	7.37206e-14
126567	'C2CD4C'	mRNA	-0.69537	2.19793e-07			84236	'RHBDD1'	mRNA	0.724647	7.37234e-14
573	'BAG1'	mRNA	0.399821	2.23172e-07			387755	'INSC'	mRNA	2.84396	7.77553e-14
57554	'LRRC7'	mRNA	-0.443822	2.28597e-07			23481	'PES1'	mRNA	-0.352539	7.92404e-14
6999	'TDO2'	mRNA	2.92526	2.29756e-07			7090	'TLE3'	mRNA	-0.410202	8.72159e-14
55504	'TNFRSF19'	mRNA	-0.524633	2.34228e-07			114794	'ELFN2'	mRNA	-0.55995	8.9515e-14
84928	'TMEM209'	mRNA	0.295393	2.37172e-07			5141	'PDE4A'	mRNA	-0.499659	9.02584e-14
55034	'MOCOS'	mRNA	0.543998	2.38376e-07			27333	'GOLIM4'	mRNA	-0.388663	9.12588e-14
55332	'DRAM1'	mRNA	0.538407	2.39436e-07			55341	'LSG1'	mRNA	-0.350769	9.15857e-14
22943	'DKK1'	mRNA	-0.640175	2.46051e-07			10766	'TOB2'	mRNA	-0.364814	9.47346e-14
1645	'AKR1C1'	mRNA	1.01323	2.61455e-07			348751	'FTCDNL1'	mRNA	0.953355	9.53326e-14
56256	'SERTAD4'	mRNA	-0.432011	2.64109e-07			9500	'MAGED1'	mRNA	-0.562741	9.95037e-14
23274	'CLEC16A'	mRNA	-0.247412	2.78592e-07			284565	'NBPF15'	mRNA	0.426194	9.95037e-14
4126	'MANBA'	mRNA	0.431174	2.81526e-07			875	'CBS'	mRNA	1.35727	1.01841e-13
2271	'FH'	mRNA	-0.239687	2.83286e-07			862	'RUNX1T1'	mRNA	0.657996	1.0324e-13
3059	'HCLS1'	mRNA	0.667433	2.90995e-07			10126	'DNAL4'	mRNA	0.566431	1.04994e-13
8473	'OGT'	mRNA	0.305558	2.94346e-07			283358	'B4GALNT3'	mRNA	-0.333982	1.10641e-13
627	'BDNF'	mRNA	-0.352202	3.0771e-07			1903	'S1PR3'	mRNA	-0.835841	1.11622e-13
55501	'CHST12'	mRNA	-0.319015	3.13558e-07			55969	'RAB5IF'	mRNA	-0.320865	1.15995e-13
84309	'NUDT16L1'	mRNA	-0.388013	3.21799e-07			94122	'SYTL5'	mRNA	-0.888988	1.16914e-13
24139	'EML2'	mRNA	0.389353	3.29239e-07			113829	'SLC35A4'	mRNA	-0.381769	1.19074e-13
51384	'WNT16'	mRNA	-1.53673	3.30106e-07			63874	'ABHD4'	mRNA	0.534815	1.30027e-13
91283	'MSANTD3'	mRNA	0.420514	3.30751e-07			11222	'MRPL3'	mRNA	-0.219867	1.31033e-13
3914	'LAMB3'	mRNA	0.608866	3.33098e-07			83743	'GRWD1'	mRNA	-0.516915	1.31173e-13
208	'AKT2'	mRNA	-0.202023	3.51386e-07			54858	'PGPEP1'	mRNA	0.576158	1.33463e-13
28977	'MRPL42'	mRNA	-0.208173	3.53521e-07			6286	'S100P'	mRNA	5.201	1.41335e-13
137695	'TMEM68'	mRNA	0.306409	3.53896e-07			10019	'SH2B3'	mRNA	0.517787	1.41335e-13
94031	'HTRA3'	mRNA	0.482909	3.6451e-07			6341	'SCO1'	mRNA	-0.396644	1.49145e-13
2239	'GPC4'	mRNA	-0.452235	3.6799e-07			55226	'NAT10'	mRNA	-0.328291	1.54009e-13
5719	'PSMD13'	mRNA	0.268396	3.6799e-07			9967	'THRAP3'	mRNA	-0.404629	1.56098e-13
55922	'NKRF'	mRNA	-0.24685	3.70202e-07			23302	'WSCD1'	mRNA	0.591624	1.66355e-13
55684	'RABL6'	mRNA	-0.227599	3.76483e-07			255104	'TMCO4'	mRNA	0.594854	1.74814e-13
22827	'PUF60'	mRNA	-0.261766	3.83827e-07			29761	'USP25'	mRNA	0.469636	1.8711e-13
22927	'HABP4'	mRNA	-0.366274	3.87775e-07			5686	'PSMA5'	mRNA	-0.441871	1.93612e-13
84818	'IL17RC'	mRNA	0.484941	4.03229e-07			64802	'NMNAT1'	mRNA	0.684934	1.99143e-13
2651	'GCNT2'	mRNA	0.649012	4.0421e-07			148479	'PHF13'	mRNA	-0.292877	2.1054e-13
6857	'SYT1'	mRNA	0.475326	4.04902e-07			55761	'TTC17'	mRNA	0.448668	2.15842e-13
89894	'TMEM116'	mRNA	0.89766	4.08505e-07			55922	'NKRF'	mRNA	-0.307238	2.19906e-13
78987	'CRELD1'	mRNA	-0.50778	4.08505e-07			84101	'USP44'	mRNA	0.920663	2.26474e-13
127703	'C1orf216'	mRNA	0.291205	4.09067e-07			5536	'PPP5C'	mRNA	-0.294355	2.26474e-13
57664	'PLEKHA4'	mRNA	0.607782	4.13898e-07			114880	'OSBPL6'	mRNA	0.626559	2.33291e-13
11001	'SLC27A2'	mRNA	0.383677	4.23142e-07			23741	'EID1'	mRNA	-0.510232	2.44006e-13
10907	'TXNL4A'	mRNA	-0.334763	4.24172e-07			9779	'TBC1D5'	mRNA	1.05933	2.45119e-13
339318	'ZNF181'	mRNA	0.380124	4.3092e-07			29070	'CCDC113'	mRNA	0.586536	2.49659e-13
57223	'PPP4R3B'	mRNA	0.267983	4.35466e-07			330	'BIRC3'	mRNA	0.770457	2.51379e-13
79027	'ZNF655'	mRNA	0.200496	4.37856e-07			6921	'ELOC'	mRNA	-0.317157	2.5487e-13
4047	'LSS'	mRNA	-0.365673	4.57261e-07			55504	'TNFRSF19'	mRNA	-0.665497	2.72045e-13
8208	'CHAF1B'	mRNA	-0.209874	4.57674e-07			3604	'TNFRSF9'	mRNA	1.30449	3.01859e-13
344558	'SH3RF3'	mRNA	-0.355991	4.61107e-07			593	'BCKDHA'	mRNA	0.640192	3.07518e-13
26030	'PLEKHG3'	mRNA	-0.329996	4.71529e-07			9688	'NUP93'	mRNA	-0.269343	3.16092e-13
57125	'PLXDC1'	mRNA	1.0492	4.74363e-07			7026	'NR2F2'	mRNA	-0.503563	3.23235e-13
1893	'ECM1'	mRNA	0.606607	4.92171e-07			221120	'ALKBH3'	mRNA	0.581382	3.28787e-13
3430	'IFI35'	mRNA	0.422713	4.9613e-07			1727	'CYB5R3'	mRNA	-0.285103	3.60237e-13
2805	'GOT1'	mRNA	0.221098	5.0662e-07			10296	'MAEA'	mRNA	-0.407686	3.72888e-13
5245	'PHB1'	mRNA	-0.284257	5.45561e-07			54443	'ANLN'	mRNA	-0.48048	3.99524e-13
2523	'FUT1'	mRNA	0.580754	5.76909e-07			5089	'PBX2'	mRNA	-0.219729	4.27845e-13
4849	'CNOT3'	mRNA	-0.351597	5.77366e-07			23252	'OTUD3'	mRNA	-0.290984	4.44881e-13
8912	'CACNA1H'	mRNA	-0.440179	5.82933e-07			84274	'COQ5'	mRNA	0.482261	4.46382e-13
2077	'ERF'	mRNA	-0.278707	6.00246e-07			23787	'MTCH1'	mRNA	-0.225359	4.60514e-13
92667	'MGME1'	mRNA	0.190135	6.01894e-07			199692	'ZNF627'	mRNA	0.644259	4.76654e-13
22934	'RPIA'	mRNA	-0.337648	6.10944e-07			29777	'ABT1'	mRNA	-0.357159	5.17891e-13
8445	'DYRK2'	mRNA	-0.283995	6.15119e-07			573	'BAG1'	mRNA	-0.396976	5.17891e-13
116113	'FOXP4'	mRNA	-0.289434	6.18488e-07			89894	'TMEM116'	mRNA	1.16215	5.69105e-13
10667	'FARS2'	mRNA	0.441379	6.20993e-07			51202	'DDX47'	mRNA	-0.450191	6.62734e-13
841	'CASP8'	mRNA	0.292249	6.20993e-07			3015	'H2AZ1'	mRNA	-0.187316	6.71657e-13
5717	'PSMD11'	mRNA	0.361459	6.23808e-07			54946	'SLC41A3'	mRNA	0.420101	6.72695e-13
86	'ACTL6A'	mRNA	-0.204759	6.384e-07			84975	'MFSD5'	mRNA	-0.575928	7.6153e-13
2806	'GOT2'	mRNA	-0.212333	6.39713e-07			51535	'PPHLN1'	mRNA	-0.370051	7.65277e-13
102724197	'LOC102724197'	mRNA	0.897058	6.40326e-07			8986	'RPS6KA4'	mRNA	-0.467549	7.80683e-13
6818	'SULT1A3'	mRNA	0.688997	6.59851e-07			136227	'COL26A1'	mRNA	-0.776374	7.89608e-13
5991	'RFX3'	mRNA	0.406694	6.62185e-07			27327	'TNRC6A'	mRNA	-0.287881	8.71324e-13
7275	'TUB'	mRNA	-0.348277	6.6353e-07			25901	'CCDC28A'	mRNA	0.423031	8.82455e-13
311	'ANXA11'	mRNA	-0.27209	6.66386e-07			23616	'SH3BP1'	mRNA	-0.539223	8.91962e-13
100131390	'SP9'	mRNA	-0.642669	6.74928e-07			79080	'CCDC86'	mRNA	-0.575748	8.99766e-13
5565	'PRKAB2'	mRNA	0.514975	6.74928e-07			55835	'CENPJ'	mRNA	0.433862	9.37692e-13
5217	'PFN2'	mRNA	0.338852	6.88149e-07			10782	'ZNF274'	mRNA	0.344037	9.53268e-13
9532	'BAG2'	mRNA	0.313598	6.89792e-07			3301	'DNAJA1'	mRNA	-0.557966	9.67974e-13
515	'ATP5PB'	mRNA	-0.279944	6.91e-07			26155	'NOC2L'	mRNA	-0.433023	9.8332e-13
3659	'IRF1'	mRNA	0.387409	7.14894e-07			51097	'SCCPDH'	mRNA	0.364519	1.00811e-12
9373	'PLAA'	mRNA	0.353744	7.21713e-07			23130	'ATG2A'	mRNA	-0.398482	1.03075e-12
388389	'CCDC103'	mRNA	0.558831	7.37479e-07			5108	'PCM1'	mRNA	0.331548	1.03812e-12
441631	'TSPAN11'	mRNA	0.681374	7.37479e-07			9093	'DNAJA3'	mRNA	0.453107	1.10298e-12
60312	'AFAP1'	mRNA	-0.501249	7.49474e-07			23376	'UFL1'	mRNA	0.333679	1.10298e-12
22861	'NLRP1'	mRNA	0.790048	7.63684e-07			55791	'LRIF1'	mRNA	0.375598	1.11622e-12
6904	'TBCD'	mRNA	-0.386583	7.68926e-07			51611	'DPH5'	mRNA	0.30791	1.12383e-12
9209	'LRRFIP2'	mRNA	0.26536	7.82912e-07			375190	'FAM228B'	mRNA	0.982017	1.13337e-12
4257	'MGST1'	mRNA	0.403837	7.83102e-07			79815	'NIPAL2'	mRNA	0.574954	1.14124e-12
65268	'WNK2'	mRNA	-0.273038	7.9344e-07			53346	'TM6SF1'	mRNA	2.24649	1.23598e-12
10969	'EBNA1BP2'	mRNA	-0.230008	8.01048e-07			54832	'VPS13C'	mRNA	0.351096	1.23598e-12
23428	'SLC7A8'	mRNA	-0.412871	8.13812e-07			144165	'PRICKLE1'	mRNA	-0.699032	1.25756e-12
79966	'SCD5'	mRNA	-0.528792	8.42935e-07			6196	'RPS6KA2'	mRNA	0.990828	1.36172e-12
55671	'PPP4R3A'	mRNA	0.206256	8.53812e-07			140710	'SOGA1'	mRNA	-0.328453	1.41623e-12
8612	'PLPP2'	mRNA	0.89689	8.54272e-07			10313	'RTN3'	mRNA	0.285153	1.48796e-12
2262	'GPC5'	mRNA	-0.444999	8.55409e-07			56901	'NDUFA4L2'	mRNA	3.67985	1.60425e-12
57332	'CBX8'	mRNA	-0.425331	8.68154e-07			8863	'PER3'	mRNA	0.649789	1.65029e-12
54962	'TIPIN'	mRNA	-0.295927	8.91308e-07			2790	'GNG10'	mRNA	-0.452943	1.71295e-12
6650	'CAPN15'	mRNA	-0.517071	9.0245e-07			4091	'SMAD6'	mRNA	-0.647569	1.71949e-12
26136	'TES'	mRNA	-0.312862	9.04853e-07			22859	'ADGRL1'	mRNA	-0.310206	1.74235e-12
377	'ARF3'	mRNA	-0.310722	9.05221e-07			79677	'SMC6'	mRNA	0.296985	1.74841e-12
3880	'KRT19'	mRNA	-0.550769	9.09147e-07			54870	'QRICH1'	mRNA	-0.32474	1.89402e-12
144165	'PRICKLE1'	mRNA	-0.449566	9.1554e-07			5098	'PCDHGC3'	mRNA	-0.863315	1.92078e-12
9120	'SLC16A6'	mRNA	0.573559	9.23854e-07			9915	'ARNT2'	mRNA	0.566188	1.95935e-12
1984	'EIF5A'	mRNA	-0.46599	9.27315e-07			6238	'RRBP1'	mRNA	-0.519793	2.044e-12
113263	'GLCCI1'	mRNA	-0.277152	9.40853e-07			23788	'MTCH2'	mRNA	-0.220653	2.06117e-12
22909	'FAN1'	mRNA	0.256791	9.43604e-07			116832	'RPL39L'	mRNA	0.588848	2.12807e-12
64857	'PLEKHG2'	mRNA	-0.322491	9.43604e-07			10598	'AHSA1'	mRNA	-0.661549	2.22948e-12
4869	'NPM1'	mRNA	-0.316262	9.57965e-07			80830	'APOL6'	mRNA	2.41574	2.4653e-12
56261	'GPCPD1'	mRNA	0.269233	9.66492e-07			25960	'ADGRA2'	mRNA	0.475956	2.57469e-12
4670	'HNRNPM'	mRNA	-0.348095	9.75268e-07			8899	'PRPF4B'	mRNA	-0.228491	2.65834e-12
6874	'TAF4'	mRNA	-0.305744	9.84693e-07			10150	'MBNL2'	mRNA	0.534125	2.67496e-12
8802	'SUCLG1'	mRNA	-0.229694	9.85654e-07			57224	'NHSL1'	mRNA	0.975111	2.67496e-12
8237	'USP11'	mRNA	0.22065	1.01009e-06			2261	'FGFR3'	mRNA	-0.631873	2.69382e-12
90701	'SEC11C'	mRNA	0.310202	1.02708e-06			8313	'AXIN2'	mRNA	-0.535346	3.00357e-12
64359	'NXN'	mRNA	-0.321021	1.03455e-06			7022	'TFAP2C'	mRNA	-0.465612	3.27109e-12
4704	'NDUFA9'	mRNA	-0.27926	1.04304e-06			220963	'SLC16A9'	mRNA	0.489306	3.27856e-12
5700	'PSMC1'	mRNA	0.278411	1.04928e-06			91039	'DPP9'	mRNA	-0.326678	3.33966e-12
2790	'GNG10'	mRNA	-0.337481	1.05458e-06			3099	'HK2'	mRNA	0.539358	3.59588e-12
148789	'B3GALNT2'	mRNA	0.25718	1.06284e-06			2274	'FHL2'	mRNA	0.454812	3.59588e-12
23111	'SPART'	mRNA	0.272615	1.07296e-06			10610	'ST6GALNAC2'	mRNA	0.761894	3.71379e-12
92558	'BICDL1'	mRNA	0.93543	1.09744e-06			10623	'POLR3C'	mRNA	0.353498	3.72907e-12
79583	'TMEM231'	mRNA	0.358211	1.10361e-06			8079	'MLF2'	mRNA	-0.348179	3.79756e-12
1786	'DNMT1'	mRNA	-0.273788	1.11462e-06			7852	'CXCR4'	mRNA	-0.882344	3.82841e-12
11332	'ACOT7'	mRNA	-0.330879	1.12552e-06			138050	'HGSNAT'	mRNA	0.320263	3.82841e-12
3600	'IL15'	mRNA	1.01994	1.12844e-06			201973	'PRIMPOL'	mRNA	0.551138	3.87547e-12
23239	'PHLPP1'	mRNA	-0.39129	1.14419e-06			92421	'CHMP4C'	mRNA	0.623963	3.97159e-12
8402	'SLC25A11'	mRNA	-0.239734	1.15926e-06			54742	'LY6K'	mRNA	-0.983577	4.0201e-12
858	'CAV2'	mRNA	-0.254363	1.18903e-06			6507	'SLC1A3'	mRNA	-0.671107	4.0212e-12
2295	'FOXF2'	mRNA	-0.329076	1.18903e-06			26995	'TRUB2'	mRNA	-0.407622	4.18272e-12
79828	'METTL8'	mRNA	0.302562	1.20405e-06			51704	'GPRC5B'	mRNA	-0.852452	4.33226e-12
832	'CAPZB'	mRNA	-0.363243	1.21704e-06			5709	'PSMD3'	mRNA	-0.417188	4.40416e-12
50488	'MINK1'	mRNA	-0.217865	1.22258e-06			100131244	'ANKRD63'	mRNA	-0.710889	4.43271e-12
23316	'CUX2'	mRNA	-0.92804	1.22995e-06			7520	'XRCC5'	mRNA	-0.36242	4.59481e-12
23648	'SSBP3'	mRNA	-0.400337	1.30898e-06			7052	'TGM2'	mRNA	-0.914538	4.78181e-12
2091	'FBL'	mRNA	-0.412427	1.33292e-06			8882	'ZPR1'	mRNA	0.316762	4.80502e-12
54103	'GSAP'	mRNA	0.565876	1.33292e-06			10046	'MAMLD1'	mRNA	-0.71702	4.85218e-12
79650	'USB1'	mRNA	-0.288778	1.33484e-06			8464	'SUPT3H'	mRNA	0.4388	4.8667e-12
79084	'WDR77'	mRNA	-0.292664	1.33484e-06			3638	'INSIG1'	mRNA	-0.653463	4.87115e-12
8605	'PLA2G4C'	mRNA	0.858121	1.36998e-06			168620	'BHLHA15'	mRNA	0.924012	5.10576e-12
10384	'BTN3A3'	mRNA	0.477474	1.37618e-06			1902	'LPAR1'	mRNA	-0.518307	5.12803e-12
482	'ATP1B2'	mRNA	-0.893735	1.40345e-06			79621	'RNASEH2B'	mRNA	0.450823	5.18433e-12
3785	'KCNQ2'	mRNA	-0.810303	1.40828e-06			11107	'PRDM5'	mRNA	0.709583	5.37441e-12
9639	'ARHGEF10'	mRNA	-0.324749	1.40876e-06			7702	'ZNF143'	mRNA	-0.498201	5.5689e-12
79611	'ACSS3'	mRNA	0.307208	1.40876e-06			122553	'TRAPPC6B'	mRNA	0.499585	5.59963e-12
50804	'MYEF2'	mRNA	0.213563	1.41265e-06			64766	'S100PBP'	mRNA	0.330663	5.9666e-12
57763	'ANKRA2'	mRNA	0.297892	1.47057e-06			54919	'DNAAF5'	mRNA	-0.30346	5.98379e-12
26509	'MYOF'	mRNA	0.805175	1.47405e-06			4706	'NDUFAB1'	mRNA	-0.359848	5.99148e-12
23729	'SHPK'	mRNA	-0.433885	1.47405e-06			23059	'CLUAP1'	mRNA	0.380929	6.05913e-12
79711	'IPO4'	mRNA	-0.378401	1.48197e-06			85360	'SYDE1'	mRNA	-0.405286	6.07417e-12
84823	'LMNB2'	mRNA	-0.41735	1.51747e-06			3163	'HMOX2'	mRNA	-0.460418	6.41412e-12
6422	'SFRP1'	mRNA	-0.44267	1.57401e-06			25902	'MTHFD1L'	mRNA	0.66992	6.53264e-12
23310	'NCAPD3'	mRNA	-0.331269	1.58306e-06			6342	'SCP2'	mRNA	-0.232903	6.74089e-12
81621	'KAZALD1'	mRNA	-0.486587	1.58438e-06			158747	'MOSPD2'	mRNA	0.437415	6.76581e-12
84674	'CARD6'	mRNA	0.751288	1.60085e-06			2743	'GLRB'	mRNA	0.456253	6.8156e-12
11238	'CA5B'	mRNA	-0.45917	1.63439e-06			7428	'VHL'	mRNA	0.451242	6.99712e-12
84950	'PRPF38A'	mRNA	-0.175215	1.64001e-06			79027	'ZNF655'	mRNA	0.24738	7.09059e-12
153090	'DAB2IP'	mRNA	-0.325038	1.64001e-06			91272	'BOD1'	mRNA	0.469803	7.11816e-12
10054	'UBA2'	mRNA	-0.18653	1.64301e-06			10134	'BCAP31'	mRNA	-0.534343	7.14994e-12
654364	'NME1-NME2'	mRNA	-0.732168	1.64301e-06			57507	'ZNF608'	mRNA	-0.413191	7.19718e-12
6696	'SPP1'	mRNA	2.92633	1.64301e-06			23636	'NUP62'	mRNA	-0.331419	7.30003e-12
222166	'MTURN'	mRNA	-0.241794	1.68063e-06			6262	'RYR2'	mRNA	0.39531	7.35583e-12
1058	'CENPA'	mRNA	0.243587	1.68965e-06			441518	'RTL8B'	mRNA	-0.536289	7.35583e-12
353355	'ZNF233'	mRNA	0.531254	1.70433e-06			79847	'MFSD13A'	mRNA	0.655046	7.5973e-12
5634	'PRPS2'	mRNA	-0.322184	1.73272e-06			670	'BPHL'	mRNA	0.428703	8.0183e-12
79085	'SLC25A23'	mRNA	-0.278338	1.80154e-06			284114	'TMEM102'	mRNA	-0.890017	8.2348e-12
51602	'NOP58'	mRNA	-0.243364	1.80154e-06			5635	'PRPSAP1'	mRNA	0.304763	8.39568e-12
7138	'TNNT1'	mRNA	0.539908	1.81082e-06			4650	'MYO9B'	mRNA	-0.291216	8.4391e-12
64417	'TMEM267'	mRNA	0.283972	1.82118e-06			64403	'CDH24'	mRNA	-0.445097	8.61477e-12
51175	'TUBE1'	mRNA	0.357449	1.84242e-06			152815	'THAP6'	mRNA	0.405091	8.68054e-12
8630	'HSD17B6'	mRNA	0.59569	1.87494e-06			58527	'ABRACL'	mRNA	-0.419956	8.68054e-12
5283	'PIGH'	mRNA	0.290778	1.89038e-06			1107	'CHD3'	mRNA	-0.478046	8.77835e-12
27152	'INTU'	mRNA	0.317112	1.89042e-06			387787	'LIPT2'	mRNA	0.506995	8.80979e-12
1281	'COL3A1'	mRNA	-0.849432	1.89302e-06			404672	'GTF2H5'	mRNA	-0.494645	8.81545e-12
10992	'SF3B2'	mRNA	-0.163668	1.91112e-06			6427	'SRSF2'	mRNA	-0.593198	8.90237e-12
55672	'NBPF1'	mRNA	0.485839	1.93274e-06			1438	'CSF2RA'	mRNA	1.06172	8.9297e-12
23314	'SATB2'	mRNA	-0.407785	1.94781e-06			9727	'RAB11FIP3'	mRNA	-0.298399	9.33635e-12
220988	'HNRNPA3'	mRNA	-0.253675	1.97132e-06			55582	'KIF27'	mRNA	0.512704	9.33635e-12
9727	'RAB11FIP3'	mRNA	-0.233907	1.98794e-06			25791	'NGEF'	mRNA	0.643682	9.36283e-12
6199	'RPS6KB2'	mRNA	-0.28845	1.99819e-06			85236	'H2BC12'	mRNA	-0.621095	9.65085e-12
10678	'B3GNT2'	mRNA	-0.373723	1.99919e-06			23479	'ISCU'	mRNA	0.346674	9.85052e-12
54815	'GATAD2A'	mRNA	-0.185559	2.02526e-06			9368	'NHERF1'	mRNA	-0.525336	1.00015e-11
4948	'OCA2'	mRNA	-0.648034	2.04213e-06			387640	'SKIDA1'	mRNA	-0.885737	1.0933e-11
6249	'CLIP1'	mRNA	0.358829	2.04236e-06			144110	'TMEM86A'	mRNA	0.664553	1.10532e-11
9828	'ARHGEF17'	mRNA	-0.334054	2.09766e-06			5700	'PSMC1'	mRNA	-0.297538	1.11739e-11
5536	'PPP5C'	mRNA	-0.209008	2.13802e-06			54830	'NUP62CL'	mRNA	0.473616	1.24827e-11
57805	'CCAR2'	mRNA	-0.195954	2.20383e-06			705	'BYSL'	mRNA	-0.393131	1.28052e-11
9509	'ADAMTS2'	mRNA	-0.329845	2.21511e-06			9649	'RALGPS1'	mRNA	0.385307	1.34432e-11
1994	'ELAVL1'	mRNA	-0.228318	2.21511e-06			10133	'OPTN'	mRNA	0.634203	1.36576e-11
26118	'WSB1'	mRNA	0.223449	2.22047e-06			146909	'KIF18B'	mRNA	-0.339032	1.39629e-11
10344	'CCL26'	mRNA	2.14542	2.22709e-06			9209	'LRRFIP2'	mRNA	0.323357	1.41211e-11
23710	'GABARAPL1'	mRNA	0.562341	2.23021e-06			328	'APEX1'	mRNA	-0.246231	1.44259e-11
26750	'RPS6KC1'	mRNA	0.349628	2.24632e-06			27335	'EIF3K'	mRNA	-0.321759	1.45357e-11
84318	'CCDC77'	mRNA	0.244853	2.24632e-06			3628	'INPP1'	mRNA	0.504163	1.46836e-11
79047	'KCTD15'	mRNA	0.239938	2.24632e-06			22838	'RNF44'	mRNA	0.483384	1.48637e-11
9921	'RNF10'	mRNA	0.162794	2.26648e-06			6389	'SDHA'	mRNA	-0.251478	1.4901e-11
55240	'STEAP3'	mRNA	-0.333675	2.30414e-06			10231	'RCAN2'	mRNA	0.959956	1.53577e-11
2664	'GDI1'	mRNA	-0.172779	2.305e-06			7170	'TPM3'	mRNA	-0.417577	1.55343e-11
4312	'MMP1'	mRNA	1.41877	2.32167e-06			6871	'TADA2A'	mRNA	0.33505	1.55463e-11
80127	'BBOF1'	mRNA	0.692446	2.33381e-06			54753	'ZNF853'	mRNA	0.661257	1.59505e-11
1130	'LYST'	mRNA	0.306948	2.41683e-06			84129	'ACAD11'	mRNA	0.648521	1.60028e-11
8683	'SRSF9'	mRNA	-0.260014	2.43068e-06			375444	'C5orf34'	mRNA	0.385728	1.62461e-11
7025	'NR2F1'	mRNA	-0.519263	2.43211e-06			4008	'LMO7'	mRNA	-0.441981	1.62869e-11
84336	'TMEM101'	mRNA	0.267338	2.43765e-06			81037	'CLPTM1L'	mRNA	-0.308225	1.63647e-11
6996	'TDG'	mRNA	-0.280431	2.43901e-06			1063	'CENPF'	mRNA	-0.406143	1.64174e-11
6398	'SECTM1'	mRNA	0.814098	2.47747e-06			23476	'BRD4'	mRNA	0.314666	1.64848e-11
54033	'RBM11'	mRNA	0.501128	2.53759e-06			3183	'HNRNPC'	mRNA	-0.365455	1.66996e-11
2335	'FN1'	mRNA	-0.67748	2.53911e-06			5819	'NECTIN2'	mRNA	-0.373856	1.68491e-11
392197	'USP17L7'	mRNA	1.6552	2.5493e-06			8321	'FZD1'	mRNA	-0.366433	1.70555e-11
138151	'NACC2'	mRNA	-0.202481	2.62156e-06			22836	'RHOBTB3'	mRNA	0.462502	1.70594e-11
4061	'LY6E'	mRNA	-0.303742	2.64685e-06			5694	'PSMB6'	mRNA	-0.417359	1.76804e-11
20	'ABCA2'	mRNA	0.371857	2.69511e-06			154467	'CCDC167'	mRNA	-0.451009	1.79086e-11
2023	'ENO1'	mRNA	-0.150533	2.6994e-06			22845	'DOLK'	mRNA	-0.509647	1.82367e-11
2296	'FOXC1'	mRNA	-0.245512	2.76079e-06			11092	'SPACA9'	mRNA	0.668826	1.83591e-11
708	'C1QBP'	mRNA	-0.44491	2.79148e-06			25792	'CIZ1'	mRNA	0.297431	1.90803e-11
90864	'SPSB3'	mRNA	0.429256	2.81246e-06			55760	'DHX32'	mRNA	0.402379	1.92331e-11
4093	'SMAD9'	mRNA	-0.21955	2.83519e-06			5565	'PRKAB2'	mRNA	0.817872	2.0729e-11
5252	'PHF1'	mRNA	0.427862	2.8355e-06			80227	'PAAF1'	mRNA	0.300022	2.16825e-11
3433	'IFIT2'	mRNA	1.38965	2.85141e-06			8835	'SOCS2'	mRNA	0.460477	2.17712e-11
4298	'MLLT1'	mRNA	-0.251104	2.89158e-06			23013	'SPEN'	mRNA	-0.511106	2.17726e-11
10121	'ACTR1A'	mRNA	-0.202271	2.90293e-06			8402	'SLC25A11'	mRNA	-0.273393	2.19896e-11
3481	'IGF2'	mRNA	-1.18695	2.91363e-06			27339	'PRPF19'	mRNA	-0.300436	2.22448e-11
122786	'FRMD6'	mRNA	-0.442325	2.91762e-06			3887	'KRT81'	mRNA	1.33394	2.29161e-11
83648	'FAM167A'	mRNA	1.04957	3.05175e-06			7409	'VAV1'	mRNA	0.841288	2.29873e-11
124901232	'LOC124901232'	mRNA	-0.558227	3.12148e-06			121551	'ABTB3'	mRNA	-0.543897	2.33216e-11
79858	'NEK11'	mRNA	0.657615	3.12148e-06			54897	'CASZ1'	mRNA	-0.622196	2.38748e-11
636	'BICD1'	mRNA	0.232324	3.22578e-06			11333	'PDAP1'	mRNA	-0.295288	2.38748e-11
10953	'TOMM34'	mRNA	-0.256179	3.22829e-06			79915	'ATAD5'	mRNA	0.282564	2.38863e-11
1861	'TOR1A'	mRNA	0.162183	3.28737e-06			949	'SCARB1'	mRNA	-0.273989	2.56256e-11
81543	'LRRC3'	mRNA	-0.577057	3.31446e-06			29128	'UHRF1'	mRNA	-0.381576	2.62667e-11
23007	'PLCH1'	mRNA	0.350487	3.48529e-06			332	'BIRC5'	mRNA	-0.472222	2.71484e-11
160857	'CCDC122'	mRNA	0.370208	3.5019e-06			55624	'POMGNT1'	mRNA	-0.269408	2.74639e-11
1655	'DDX5'	mRNA	-0.142778	3.50271e-06			23336	'SYNM'	mRNA	-0.312489	2.78333e-11
9144	'SYNGR2'	mRNA	-0.222295	3.50271e-06			8503	'PIK3R3'	mRNA	-0.754741	2.83024e-11
51251	'NT5C3A'	mRNA	0.312253	3.7113e-06			9929	'JOSD1'	mRNA	0.356057	2.88227e-11
9702	'CEP57'	mRNA	0.180736	3.82433e-06			115572	'TENT5B'	mRNA	-0.568803	2.88461e-11
8318	'CDC45'	mRNA	-0.258995	3.83787e-06			1477	'CSTF1'	mRNA	-0.273434	2.95225e-11
1911	'PHC1'	mRNA	0.174365	3.84238e-06			8674	'VAMP4'	mRNA	0.484107	2.95225e-11
79934	'COQ8B'	mRNA	0.334382	3.86782e-06			10239	'AP3S2'	mRNA	0.346231	3.01526e-11
23201	'FAM168A'	mRNA	-0.245699	3.8887e-06			57661	'PHRF1'	mRNA	-0.424543	3.02223e-11
64863	'METTL4'	mRNA	0.401587	4.18095e-06			7059	'THBS3'	mRNA	1.08195	3.07263e-11
9500	'MAGED1'	mRNA	-0.370591	4.18398e-06			206358	'SLC36A1'	mRNA	-0.399416	3.25388e-11
55757	'UGGT2'	mRNA	0.355411	4.40033e-06			51103	'NDUFAF1'	mRNA	-0.464461	3.36207e-11
865	'CBFB'	mRNA	-0.30127	4.40033e-06			79029	'SPATA5L1'	mRNA	-0.506849	3.45068e-11
165545	'DQX1'	mRNA	0.96335	4.4543e-06			126626	'GABPB2'	mRNA	0.441434	3.51865e-11
83855	'KLF16'	mRNA	-0.306006	4.4543e-06			7923	'HSD17B8'	mRNA	0.689541	3.57987e-11
25996	'REXO2'	mRNA	0.389866	4.48494e-06			1944	'EFNA3'	mRNA	-0.74726	3.63478e-11
2122	'MECOM'	mRNA	-0.348446	4.48494e-06			93627	'TBCK'	mRNA	0.59373	3.63478e-11
6305	'SBF1'	mRNA	-0.215915	4.48494e-06			983	'CDK1'	mRNA	-0.168819	3.67248e-11
58505	'OSTC'	mRNA	-0.227016	4.53364e-06			4836	'NMT1'	mRNA	-0.188969	3.70084e-11
9289	'ADGRG1'	mRNA	1.3647	4.55108e-06			400818	'NBPF9'	mRNA	0.314287	3.70624e-11
9245	'GCNT3'	mRNA	4.06557	4.68239e-06			80195	'TMEM254'	mRNA	0.39705	3.74066e-11
11335	'CBX3'	mRNA	-0.262781	4.6903e-06			200558	'APLF'	mRNA	0.882888	3.82525e-11
23129	'PLXND1'	mRNA	-0.25469	4.84003e-06			54981	'NMRK1'	mRNA	0.859304	3.82529e-11
3155	'HMGCL'	mRNA	0.34725	4.90186e-06			196394	'AMN1'	mRNA	0.577575	3.85393e-11
57555	'NLGN2'	mRNA	-0.391336	4.95967e-06			54800	'KLHL24'	mRNA	0.497553	3.87766e-11
7917	'BAG6'	mRNA	-0.188263	4.99213e-06			3995	'FADS3'	mRNA	0.754279	3.92393e-11
5706	'PSMC6'	mRNA	0.22188	5.01288e-06			26137	'ZBTB20'	mRNA	0.798933	4.11896e-11
119032	'BORCS7'	mRNA	0.411778	5.03202e-06			63897	'HEATR6'	mRNA	0.428739	4.24591e-11
83440	'ADPGK'	mRNA	0.251283	5.19097e-06			28231	'SLCO4A1'	mRNA	-0.652412	4.33961e-11
192111	'PGAM5'	mRNA	-0.32265	5.29128e-06			10531	'PITRM1'	mRNA	-0.274751	4.54539e-11
8570	'KHSRP'	mRNA	-0.252858	5.30077e-06			401152	'C4orf3'	mRNA	-0.61943	4.65093e-11
25894	'PLEKHG4'	mRNA	0.443754	5.33567e-06			57568	'SIPA1L2'	mRNA	0.659314	4.69673e-11
55071	'C9orf40'	mRNA	-0.260861	5.47886e-06			59285	'CACNG6'	mRNA	1.0859	4.89519e-11
282809	'POC1B'	mRNA	0.348666	5.54606e-06			23154	'NCDN'	mRNA	-0.445286	5.04479e-11
11107	'PRDM5'	mRNA	0.492862	5.54606e-06			83940	'TATDN1'	mRNA	0.39747	5.09331e-11
6948	'TCN2'	mRNA	1.05186	5.54805e-06			55501	'CHST12'	mRNA	-0.502388	5.38335e-11
29116	'MYLIP'	mRNA	-0.354825	5.58179e-06			3434	'IFIT1'	mRNA	-0.760621	5.40868e-11
58480	'RHOU'	mRNA	-0.341994	5.58195e-06			51337	'THEM6'	mRNA	-0.458706	5.69558e-11
64135	'IFIH1'	mRNA	0.694601	5.59186e-06			4047	'LSS'	mRNA	-0.373525	5.94836e-11
375061	'FAM89A'	mRNA	-0.428334	5.62807e-06			23229	'ARHGEF9'	mRNA	0.402197	6.10027e-11
64087	'MCCC2'	mRNA	-0.167106	5.64375e-06			64856	'VWA1'	mRNA	-0.944682	6.19025e-11
11123	'RCAN3'	mRNA	-0.250684	5.73978e-06			119504	'ANAPC16'	mRNA	0.404702	6.19165e-11
7073	'TIAL1'	mRNA	0.251825	5.81872e-06			387921	'NHLRC3'	mRNA	0.571495	6.23054e-11
10921	'RNPS1'	mRNA	-0.191357	5.9291e-06			11335	'CBX3'	mRNA	-0.267494	6.29925e-11
2308	'FOXO1'	mRNA	-0.416152	5.9291e-06			54968	'TMEM70'	mRNA	-0.374088	6.38237e-11
79156	'PLEKHF1'	mRNA	0.715008	5.96742e-06			79829	'NAA40'	mRNA	-0.277042	6.52247e-11
6046	'BRD2'	mRNA	-0.109881	5.97477e-06			91445	'RNF185'	mRNA	0.509994	6.54594e-11
6950	'TCP1'	mRNA	-0.322249	6.2023e-06			8091	'HMGA2'	mRNA	-0.539824	6.62732e-11
112694756	'LOC112694756'	mRNA	0.353111	6.23752e-06			8692	'HYAL2'	mRNA	-0.523188	6.6425e-11
389337	'ARHGEF37'	mRNA	0.48032	6.23752e-06			5372	'PMM1'	mRNA	0.431139	6.72898e-11
56005	'MYDGF'	mRNA	-0.291324	6.28207e-06			63935	'PCIF1'	mRNA	0.431373	7.42369e-11
5690	'PSMB2'	mRNA	0.233052	6.32041e-06			3202	'HOXA5'	mRNA	-0.935561	7.43995e-11
113675	'SDSL'	mRNA	0.618833	6.4748e-06			25912	'C1orf43'	mRNA	0.425757	7.62732e-11
51421	'AMOTL2'	mRNA	-0.334138	6.4748e-06			6445	'SGCG'	mRNA	2.6468	7.69857e-11
58477	'SRPRB'	mRNA	0.17897	6.53499e-06			51135	'IRAK4'	mRNA	0.419372	7.81551e-11
54749	'EPDR1'	mRNA	0.719871	6.88045e-06			375790	'AGRN'	mRNA	-0.44532	7.82903e-11
79892	'MCMBP'	mRNA	-0.267811	6.95061e-06			56967	'C14orf132'	mRNA	-0.559783	7.9222e-11
200879	'LIPH'	mRNA	0.761474	7.01179e-06			3032	'HADHB'	mRNA	0.349801	8.58906e-11
9110	'MTMR4'	mRNA	-0.212247	7.02964e-06			55278	'QRSL1'	mRNA	0.468293	8.73563e-11
11222	'MRPL3'	mRNA	-0.216192	7.08392e-06			56616	'DIABLO'	mRNA	0.273652	9.31162e-11
2322	'FLT3'	mRNA	0.55728	7.13631e-06			10124	'ARL4A'	mRNA	-0.336208	9.31462e-11
729515	'TMEM242'	mRNA	0.271732	7.25186e-06			64400	'AKTIP'	mRNA	0.553899	9.33528e-11
6456	'SH3GL2'	mRNA	-0.381037	7.25186e-06			11319	'ECD'	mRNA	-0.310269	9.51349e-11
9508	'ADAMTS3'	mRNA	-0.403622	7.2527e-06			2185	'PTK2B'	mRNA	0.66404	9.68125e-11
8859	'STK19'	mRNA	0.347938	7.28252e-06			55210	'ATAD3A'	mRNA	-0.31188	9.87364e-11
7296	'TXNRD1'	mRNA	0.713538	7.28387e-06			112939	'NACC1'	mRNA	-0.579077	1.01421e-10
79071	'ELOVL6'	mRNA	-0.249892	7.3138e-06			10382	'TUBB4A'	mRNA	-0.64094	1.05476e-10
9555	'MACROH2A1'	mRNA	-0.244274	7.31539e-06			23786	'BCL2L13'	mRNA	0.396114	1.09293e-10
5829	'PXN'	mRNA	-0.169648	7.31539e-06			5564	'PRKAB1'	mRNA	0.384251	1.10374e-10
161176	'SYNE3'	mRNA	0.510705	7.36162e-06			57542	'KLHL42'	mRNA	0.287018	1.11581e-10
11266	'DUSP12'	mRNA	0.431372	7.36162e-06			6632	'SNRPD1'	mRNA	-0.416184	1.12803e-10
22848	'AAK1'	mRNA	0.338331	7.54317e-06			22979	'EFR3B'	mRNA	-0.351409	1.16178e-10
5025	'P2RX4'	mRNA	0.340029	7.77244e-06			317662	'FAM149B1'	mRNA	0.470849	1.24977e-10
10742	'RAI2'	mRNA	-0.564366	7.88689e-06			131965	'METTL6'	mRNA	0.362374	1.27895e-10
3218	'HOXB8'	mRNA	-0.709802	8.05884e-06			84617	'TUBB6'	mRNA	-0.611196	1.28014e-10
9344	'TAOK2'	mRNA	-0.25712	8.06008e-06			760	'CA2'	mRNA	-0.831063	1.34661e-10
79763	'ISOC2'	mRNA	-0.5238	8.29522e-06			5271	'SERPINB8'	mRNA	1.23369	1.43038e-10
9129	'PRPF3'	mRNA	-0.230037	8.31736e-06			25870	'SUMF2'	mRNA	0.517549	1.45978e-10
54498	'SMOX'	mRNA	0.43126	8.35011e-06			1874	'E2F4'	mRNA	-0.31955	1.46309e-10
57491	'AHRR'	mRNA	0.409559	8.35011e-06			5593	'PRKG2'	mRNA	1.22462	1.50899e-10
127833	'SYT2'	mRNA	1.89672	8.41858e-06			2318	'FLNC'	mRNA	0.826537	1.51248e-10
1915	'EEF1A1'	mRNA	0.236601	8.60137e-06			199953	'TMEM201'	mRNA	-0.47893	1.55617e-10
55160	'ARHGEF10L'	mRNA	0.332054	8.72688e-06			79622	'SNRNP25'	mRNA	-0.861371	1.57287e-10
84144	'SYDE2'	mRNA	-0.344377	8.80054e-06			51244	'CCDC174'	mRNA	0.446716	1.58329e-10
26053	'AUTS2'	mRNA	-0.286941	8.9135e-06			26353	'HSPB8'	mRNA	-0.329131	1.6286e-10
10579	'TACC2'	mRNA	0.335777	8.9135e-06			9832	'JAKMIP2'	mRNA	0.496833	1.66195e-10
23028	'KDM1A'	mRNA	-0.184686	8.93359e-06			9064	'MAP3K6'	mRNA	-0.542858	1.6784e-10
5096	'PCCB'	mRNA	-0.313033	9.02439e-06			5434	'POLR2E'	mRNA	-0.525849	1.71299e-10
169792	'GLIS3'	mRNA	0.471412	9.07836e-06			56905	'C15orf39'	mRNA	-0.39767	1.74107e-10
56850	'GRIPAP1'	mRNA	0.258135	9.1028e-06			56133	'PCDHB2'	mRNA	-0.440215	1.74418e-10
4190	'MDH1'	mRNA	-0.195675	9.15054e-06			54880	'BCOR'	mRNA	-0.328021	1.76011e-10
55005	'RMND1'	mRNA	0.231697	9.21811e-06			10051	'SMC4'	mRNA	-0.195551	1.77291e-10
64411	'ARAP3'	mRNA	0.450252	9.25902e-06			11041	'B4GAT1'	mRNA	-0.352792	1.77443e-10
22809	'ATF5'	mRNA	0.358412	9.29823e-06			5585	'PKN1'	mRNA	0.394849	1.79366e-10
7957	'EPM2A'	mRNA	0.559473	9.384e-06			9501	'RPH3AL'	mRNA	0.551204	1.80621e-10
9902	'MRC2'	mRNA	0.454282	9.51387e-06			8443	'GNPAT'	mRNA	0.241113	1.84461e-10
10849	'POLR1G'	mRNA	-0.456838	9.54393e-06			10383	'TUBB4B'	mRNA	-0.799075	1.89682e-10
144453	'BEST3'	mRNA	1.3885	9.84725e-06			55209	'SETD5'	mRNA	0.217507	1.89879e-10
284716	'RIMKLA'	mRNA	0.695105	9.87323e-06			3659	'IRF1'	mRNA	0.589832	1.90723e-10
516	'ATP5MC1'	mRNA	-0.590516	1.01779e-05			1981	'EIF4G1'	mRNA	-0.65316	1.91304e-10
5335	'PLCG1'	mRNA	-0.212649	1.07111e-05			81706	'PPP1R14C'	mRNA	0.297955	1.94749e-10
2521	'FUS'	mRNA	-0.196448	1.08724e-05			90864	'SPSB3'	mRNA	0.634139	2.03518e-10
54845	'ESRP1'	mRNA	2.40785	1.08764e-05			6256	'RXRA'	mRNA	-0.309811	2.04974e-10
6509	'SLC1A4'	mRNA	0.510935	1.12182e-05			5829	'PXN'	mRNA	-0.299428	2.13301e-10
7127	'TNFAIP2'	mRNA	0.330873	1.14271e-05			22843	'PPM1E'	mRNA	0.648606	2.19119e-10
1777	'DNASE2'	mRNA	0.291579	1.15436e-05			11040	'PIM2'	mRNA	-0.482241	2.19501e-10
51170	'HSD17B11'	mRNA	-0.23177	1.16823e-05			4613	'MYCN'	mRNA	-1.14254	2.19869e-10
991	'CDC20'	mRNA	-0.192446	1.17028e-05			4747	'NEFL'	mRNA	-0.511855	2.21249e-10
116150	'NUS1'	mRNA	-0.249625	1.18043e-05			8575	'PRKRA'	mRNA	0.286867	2.31558e-10
2670	'GFAP'	mRNA	1.28867	1.18596e-05			3073	'HEXA'	mRNA	0.263395	2.35901e-10
5454	'POU3F2'	mRNA	-1.13909	1.18596e-05			6329	'SCN4A'	mRNA	1.19873	2.421e-10
9331	'B4GALT6'	mRNA	-0.281633	1.19856e-05			5447	'POR'	mRNA	-0.35758	2.43853e-10
79137	'RETREG2'	mRNA	0.26061	1.20795e-05			2672	'GFI1'	mRNA	0.553253	2.50912e-10
51315	'KRCC1'	mRNA	0.378926	1.21608e-05			79269	'DCAF10'	mRNA	0.487891	2.55495e-10
10003	'NAALAD2'	mRNA	-0.239204	1.21639e-05			9020	'MAP3K14'	mRNA	-0.369	2.68035e-10
10492	'SYNCRIP'	mRNA	-0.256788	1.22657e-05			87769	'GGACT'	mRNA	0.4876	2.68228e-10
54504	'CPVL'	mRNA	0.242439	1.23458e-05			54976	'ADISSP'	mRNA	-0.444477	2.7212e-10
359845	'RFLNB'	mRNA	-0.252843	1.23702e-05			55854	'ZC3H15'	mRNA	-0.190528	2.77502e-10
23380	'SRGAP2'	mRNA	-0.235047	1.28289e-05			11340	'EXOSC8'	mRNA	0.568677	2.77502e-10
58472	'SQOR'	mRNA	0.700084	1.31235e-05			7168	'TPM1'	mRNA	-0.562467	2.87248e-10
3119	'HLA-DQB1'	mRNA	0.509371	1.31235e-05			84897	'TBRG1'	mRNA	0.524196	3.03837e-10
84102	'SLC41A2'	mRNA	0.349956	1.31377e-05			6533	'SLC6A6'	mRNA	-0.503331	3.04153e-10
26232	'FBXO2'	mRNA	0.633025	1.31408e-05			5376	'PMP22'	mRNA	-0.354682	3.06267e-10
5360	'PLTP'	mRNA	0.428588	1.368e-05			10622	'POLR3G'	mRNA	-0.432242	3.1301e-10
79864	'JHY'	mRNA	0.42499	1.39625e-05			79632	'FAM184A'	mRNA	0.525907	3.17327e-10
5787	'PTPRB'	mRNA	0.445684	1.41467e-05			112611	'RWDD2A'	mRNA	0.46231	3.23951e-10
55735	'DNAJC11'	mRNA	-0.179893	1.46271e-05			1998	'ELF2'	mRNA	0.262455	3.25702e-10
9076	'CLDN1'	mRNA	0.749568	1.47701e-05			468	'ATF4'	mRNA	0.896086	3.38174e-10
55388	'MCM10'	mRNA	-0.363842	1.48622e-05			57149	'LYRM1'	mRNA	0.453178	3.42854e-10
7357	'UGCG'	mRNA	-0.254824	1.51094e-05			54808	'DYM'	mRNA	0.678576	3.42854e-10
1944	'EFNA3'	mRNA	-0.839248	1.51232e-05			50628	'GEMIN4'	mRNA	-0.52252	3.59894e-10
9994	'CASP8AP2'	mRNA	-0.236691	1.53957e-05			132321	'C4orf33'	mRNA	0.440218	3.63703e-10
11240	'PADI2'	mRNA	-0.54818	1.55156e-05			51542	'VPS54'	mRNA	0.463744	3.64525e-10
11013	'TMSB15A'	mRNA	-0.625117	1.557e-05			11064	'CNTRL'	mRNA	0.334206	3.79491e-10
10289	'EIF1B'	mRNA	0.297654	1.55735e-05			653308	'ASAH2B'	mRNA	0.526293	3.91102e-10
4705	'NDUFA10'	mRNA	-0.208112	1.56787e-05			90637	'ZFAND2A'	mRNA	0.633656	3.97029e-10
11095	'ADAMTS8'	mRNA	-0.516222	1.57291e-05			222229	'LRWD1'	mRNA	-0.372595	3.97029e-10
27101	'CACYBP'	mRNA	-0.281218	1.58367e-05			6917	'TCEA1'	mRNA	0.889013	3.99441e-10
3422	'IDI1'	mRNA	-0.440302	1.6295e-05			23328	'SASH1'	mRNA	0.497984	4.27676e-10
126433	'FBXO27'	mRNA	0.515133	1.63134e-05			26269	'FBXO8'	mRNA	0.467093	4.27759e-10
9061	'PAPSS1'	mRNA	-0.223696	1.65478e-05			55063	'ZCWPW1'	mRNA	0.807894	4.36196e-10
5976	'UPF1'	mRNA	-0.286293	1.66281e-05			317671	'RFESD'	mRNA	0.687748	4.44859e-10
54981	'NMRK1'	mRNA	0.610646	1.66378e-05			6909	'TBX2'	mRNA	-0.715508	4.48682e-10
79600	'TCTN1'	mRNA	0.261433	1.68062e-05			7917	'BAG6'	mRNA	-0.196778	4.50792e-10
55159	'RFWD3'	mRNA	-0.315631	1.68889e-05			26275	'HIBCH'	mRNA	-0.366056	4.60917e-10
6894	'TARBP1'	mRNA	-0.189967	1.68889e-05			91408	'BTF3L4'	mRNA	0.384126	4.71975e-10
84908	'FAM136A'	mRNA	0.165059	1.69292e-05			5557	'PRIM1'	mRNA	0.595778	4.78185e-10
9694	'EMC2'	mRNA	-0.278056	1.71874e-05			10016	'PDCD6'	mRNA	-0.350943	4.81177e-10
4947	'OAZ2'	mRNA	-0.177729	1.71874e-05			57645	'POGK'	mRNA	0.218269	5.01331e-10
6611	'SMS'	mRNA	-0.205547	1.73624e-05			51081	'MRPS7'	mRNA	-0.339472	5.07082e-10
5089	'PBX2'	mRNA	-0.151686	1.74684e-05			84230	'LRRC8C'	mRNA	-0.598865	5.09582e-10
23221	'RHOBTB2'	mRNA	-0.266086	1.75073e-05			54816	'ZNF280D'	mRNA	0.495492	5.09582e-10
345651	'ACTBL2'	mRNA	-0.619949	1.75773e-05			1603	'DAD1'	mRNA	-0.356699	5.24267e-10
2280	'FKBP1A'	mRNA	-0.268464	1.7632e-05			220134	'SKA1'	mRNA	0.360423	5.34701e-10
7468	'NSD2'	mRNA	-0.132159	1.77674e-05			89782	'LMLN'	mRNA	0.488396	5.57629e-10
3489	'IGFBP6'	mRNA	0.876011	1.78508e-05			9238	'TBRG4'	mRNA	-0.433399	5.58609e-10
57674	'RNF213'	mRNA	0.291789	1.79353e-05			3833	'KIFC1'	mRNA	-0.38217	5.72103e-10
3954	'LETM1'	mRNA	-0.275004	1.79967e-05			201181	'ZNF385C'	mRNA	0.763647	5.82035e-10
3480	'IGF1R'	mRNA	-0.153995	1.80432e-05			3169	'FOXA1'	mRNA	-0.608676	5.82669e-10
10806	'SDCCAG8'	mRNA	0.29071	1.80685e-05			8766	'RAB11A'	mRNA	-0.229608	5.97118e-10
23503	'ZFYVE26'	mRNA	0.304688	1.82221e-05			7357	'UGCG'	mRNA	-0.405818	6.00585e-10
11227	'GALNT5'	mRNA	0.775714	1.84388e-05			56986	'DTWD1'	mRNA	0.457667	6.11659e-10
1475	'CSTA'	mRNA	1.73438	1.85459e-05			100131390	'SP9'	mRNA	-0.801137	6.11659e-10
2987	'GUK1'	mRNA	-0.425757	1.88043e-05			6843	'VAMP1'	mRNA	-0.658022	6.14023e-10
54480	'CHPF2'	mRNA	0.28733	1.91316e-05			29799	'YPEL1'	mRNA	0.609656	6.17831e-10
22870	'PPP6R1'	mRNA	-0.267485	1.95026e-05			6637	'SNRPG'	mRNA	-0.658367	6.19228e-10
292	'SLC25A5'	mRNA	-0.289237	1.95041e-05			159090	'PABIR2'	mRNA	-0.243159	6.21356e-10
130612	'TMEM198'	mRNA	0.79892	1.99581e-05			127602	'DNAH14'	mRNA	0.466732	6.3052e-10
79810	'PTCD2'	mRNA	0.26476	1.99593e-05			8322	'FZD4'	mRNA	-0.408865	6.30892e-10
7784	'ZP3'	mRNA	0.605969	2.00117e-05			2193	'FARSA'	mRNA	-0.322949	6.35002e-10
5023	'P2RX1'	mRNA	1.55274	2.00117e-05			55735	'DNAJC11'	mRNA	-0.31187	6.48125e-10
81619	'TSPAN14'	mRNA	-0.234692	2.01173e-05			8428	'STK24'	mRNA	0.45974	6.48125e-10
2983	'GUCY1B1'	mRNA	-0.303804	2.02016e-05			116461	'TSEN15'	mRNA	0.361171	6.56561e-10
7098	'TLR3'	mRNA	1.01136	2.02484e-05			157313	'CDCA2'	mRNA	-0.282265	6.58281e-10
4185	'ADAM11'	mRNA	-0.347268	2.10159e-05			5140	'PDE3B'	mRNA	-0.619761	6.647e-10
9891	'NUAK1'	mRNA	-0.593482	2.11556e-05			8120	'AP3B2'	mRNA	1.23401	6.7275e-10
54919	'DNAAF5'	mRNA	-0.222205	2.12335e-05			5714	'PSMD8'	mRNA	-0.240647	6.83924e-10
3632	'INPP5A'	mRNA	-0.364642	2.12977e-05			5250	'SLC25A3'	mRNA	-0.152011	6.85927e-10
124903211	'LOC124903211'	mRNA	-0.565907	2.1361e-05			9619	'ABCG1'	mRNA	1.9906	6.86906e-10
81876	'RAB1B'	mRNA	-0.371603	2.17004e-05			57718	'PPP4R4'	mRNA	0.629176	6.98e-10
582	'BBS1'	mRNA	0.235853	2.17222e-05			84817	'TXNDC17'	mRNA	-0.734807	6.98e-10
8775	'NAPA'	mRNA	-0.281042	2.18088e-05			79571	'GCC1'	mRNA	0.952656	7.04461e-10
89876	'CFAP91'	mRNA	0.785635	2.20183e-05			155061	'ZNF746'	mRNA	-0.325835	7.08596e-10
6446	'SGK1'	mRNA	0.330679	2.20437e-05			79991	'STN1'	mRNA	0.443677	7.57887e-10
23024	'PDZRN3'	mRNA	-0.599745	2.21236e-05			3191	'HNRNPL'	mRNA	-0.257864	7.83897e-10
4605	'MYBL2'	mRNA	-0.326637	2.21542e-05			55249	'YY1AP1'	mRNA	0.249131	7.84331e-10
90637	'ZFAND2A'	mRNA	0.499168	2.26259e-05			10857	'PGRMC1'	mRNA	-0.276505	7.90693e-10
51339	'DACT1'	mRNA	-0.309322	2.28848e-05			10542	'LAMTOR5'	mRNA	-0.546124	8.00049e-10
8737	'RIPK1'	mRNA	0.262517	2.29239e-05			23595	'ORC3'	mRNA	0.238434	8.10147e-10
51317	'PHF21A'	mRNA	0.311027	2.31258e-05			2997	'GYS1'	mRNA	-0.492784	8.19964e-10
5129	'CDK18'	mRNA	0.385809	2.33369e-05			1020	'CDK5'	mRNA	-0.508779	8.30635e-10
54879	'ST7L'	mRNA	0.362437	2.33369e-05			6838	'SURF6'	mRNA	-0.324005	8.36396e-10
51207	'DUSP13'	mRNA	2.74083	2.35489e-05			51082	'POLR1D'	mRNA	0.263964	8.80592e-10
5293	'PIK3CD'	mRNA	0.353115	2.36024e-05			10826	'FAXDC2'	mRNA	0.822405	8.84971e-10
57661	'PHRF1'	mRNA	-0.254678	2.4135e-05			54934	'KANSL2'	mRNA	0.449595	8.89575e-10
8766	'RAB11A'	mRNA	-0.197587	2.41405e-05			10295	'BCKDK'	mRNA	-0.284539	8.97746e-10
11091	'WDR5'	mRNA	-0.216023	2.41592e-05			2130	'EWSR1'	mRNA	-0.544284	9.077e-10
6664	'SOX11'	mRNA	-0.566678	2.42862e-05			6525	'SMTN'	mRNA	-0.429027	9.26968e-10
23155	'CLCC1'	mRNA	0.325883	2.44541e-05			2653	'GCSH'	mRNA	-0.395829	9.32487e-10
5373	'PMM2'	mRNA	-0.224081	2.45026e-05			84722	'PSRC1'	mRNA	-0.488675	9.34961e-10
23529	'CLCF1'	mRNA	0.800185	2.47283e-05			84186	'ZCCHC7'	mRNA	0.478062	9.34961e-10
9604	'RNF14'	mRNA	0.468677	2.47283e-05			89797	'NAV2'	mRNA	0.393537	9.35191e-10
121457	'IKBIP'	mRNA	0.214274	2.49474e-05			9669	'EIF5B'	mRNA	-0.340996	9.39571e-10
64218	'SEMA4A'	mRNA	0.739291	2.49474e-05			5097	'PCDH1'	mRNA	1.1617	9.39575e-10
153020	'RASGEF1B'	mRNA	-0.504439	2.51914e-05			5684	'PSMA3'	mRNA	-0.51367	9.3958e-10
5098	'PCDHGC3'	mRNA	-0.493311	2.51914e-05			57020	'VPS35L'	mRNA	0.321368	9.54464e-10
57542	'KLHL42'	mRNA	0.198944	2.55524e-05			5976	'UPF1'	mRNA	-0.355752	9.56542e-10
387755	'INSC'	mRNA	1.89238	2.55524e-05			55733	'HHAT'	mRNA	0.774481	9.64836e-10
80349	'SKIC8'	mRNA	-0.210184	2.60134e-05			5378	'PMS1'	mRNA	0.296597	1.00881e-09
54793	'KCTD9'	mRNA	0.30204	2.61248e-05			205428	'DIPK2A'	mRNA	-0.356739	1.0227e-09
56125	'PCDHB11'	mRNA	-0.629921	2.62394e-05			339804	'C2orf74'	mRNA	0.680547	1.04931e-09
27063	'ANKRD1'	mRNA	-0.493048	2.63474e-05			7171	'TPM4'	mRNA	-0.328935	1.06102e-09
23178	'PASK'	mRNA	-0.248093	2.63474e-05			79091	'METTL22'	mRNA	0.525372	1.10719e-09
6741	'SSB'	mRNA	-0.226536	2.63474e-05			27044	'SND1'	mRNA	0.187619	1.12156e-09
585	'BBS4'	mRNA	0.310891	2.65637e-05			11332	'ACOT7'	mRNA	-0.308088	1.12774e-09
3872	'KRT17'	mRNA	0.878703	2.65751e-05			64506	'CPEB1'	mRNA	0.769554	1.15564e-09
10329	'RXYLT1'	mRNA	0.256106	2.67703e-05			283383	'ADGRD1'	mRNA	2.30592	1.15674e-09
7538	'ZFP36'	mRNA	0.716974	2.68042e-05			83987	'CCDC8'	mRNA	-0.28695	1.16391e-09
164045	'HFM1'	mRNA	0.540436	2.69226e-05			27229	'TUBGCP4'	mRNA	-0.34418	1.17559e-09
84513	'PLPP5'	mRNA	0.345443	2.73062e-05			26260	'FBXO25'	mRNA	0.483691	1.17638e-09
80114	'BICC1'	mRNA	-0.338024	2.74786e-05			94241	'TP53INP1'	mRNA	0.532426	1.1865e-09
51218	'GLRX5'	mRNA	-0.336781	2.76143e-05			10769	'PLK2'	mRNA	-0.344093	1.18811e-09
171586	'ABHD3'	mRNA	0.328253	2.78861e-05			10849	'POLR1G'	mRNA	-0.658652	1.19649e-09
54681	'P4HTM'	mRNA	0.404007	2.79659e-05			51320	'MEX3C'	mRNA	0.508555	1.19649e-09
124900416	'LOC124900416'	mRNA	-0.621103	2.86095e-05			79188	'TMEM43'	mRNA	0.203951	1.19843e-09
2786	'GNG4'	mRNA	0.300879	2.8739e-05			26354	'GNL3'	mRNA	-0.332981	1.21862e-09
9881	'TRANK1'	mRNA	0.745031	2.91507e-05			79065	'ATG9A'	mRNA	-0.329127	1.22447e-09
3975	'LHX1'	mRNA	-0.46379	2.9374e-05			3376	'IARS1'	mRNA	0.886929	1.23897e-09
124905558	'LOC124905558'	mRNA	0.479214	2.95439e-05			26291	'FGF21'	mRNA	3.65553	1.28143e-09
79180	'EFHD2'	mRNA	-0.431152	2.95439e-05			2547	'XRCC6'	mRNA	-0.419668	1.28403e-09
51542	'VPS54'	mRNA	0.25711	2.97682e-05			3192	'HNRNPU'	mRNA	-0.247586	1.30364e-09
8538	'BARX2'	mRNA	-0.514272	2.98539e-05			84450	'ZNF512'	mRNA	-0.291931	1.31529e-09
9413	'ENTREP1'	mRNA	-0.64392	3.0032e-05			1265	'CNN2'	mRNA	-0.47845	1.31529e-09
166824	'RASSF6'	mRNA	0.869809	3.07394e-05			7289	'TULP3'	mRNA	0.401634	1.31968e-09
28988	'DBNL'	mRNA	-0.176604	3.07805e-05			80114	'BICC1'	mRNA	-0.499538	1.32327e-09
6660	'SOX5'	mRNA	-0.928739	3.09596e-05			164045	'HFM1'	mRNA	0.782405	1.3281e-09
51302	'CYP39A1'	mRNA	0.475476	3.10341e-05			79575	'ABHD8'	mRNA	0.461246	1.36352e-09
10397	'NDRG1'	mRNA	0.750052	3.18363e-05			117177	'RAB3IP'	mRNA	0.434343	1.39036e-09
81847	'RNF146'	mRNA	0.226337	3.18363e-05			10345	'TRDN'	mRNA	1.12136	1.4084e-09
55745	'AP5M1'	mRNA	0.189527	3.24106e-05			166815	'TIGD2'	mRNA	0.570317	1.44412e-09
25821	'MTO1'	mRNA	0.329566	3.24708e-05			81876	'RAB1B'	mRNA	-0.485229	1.46198e-09
27163	'NAAA'	mRNA	0.39689	3.26305e-05			1281	'COL3A1'	mRNA	-1.26623	1.51859e-09
57688	'ZSWIM6'	mRNA	-0.217373	3.30113e-05			10049	'DNAJB6'	mRNA	-0.320535	1.56677e-09
30851	'TAX1BP3'	mRNA	-0.451655	3.30227e-05			3234	'HOXD8'	mRNA	0.524304	1.58113e-09
159090	'PABIR2'	mRNA	-0.176741	3.30227e-05			84879	'MFSD2A'	mRNA	-0.53634	1.58916e-09
2175	'FANCA'	mRNA	-0.211084	3.33356e-05			81620	'CDT1'	mRNA	0.366386	1.60821e-09
222194	'RSBN1L'	mRNA	-0.217965	3.35758e-05			100861412	'FSBP'	mRNA	1.01408	1.63395e-09
51136	'RNFT1'	mRNA	0.208678	3.39796e-05			4174	'MCM5'	mRNA	-0.306835	1.66846e-09
2696	'GIPR'	mRNA	0.713585	3.39796e-05			10093	'ARPC4'	mRNA	-0.384175	1.69817e-09
2052	'EPHX1'	mRNA	0.261361	3.44559e-05			85315	'PAQR8'	mRNA	0.606045	1.75423e-09
5127	'CDK16'	mRNA	-0.134504	3.44559e-05			5832	'ALDH18A1'	mRNA	-0.331699	1.75423e-09
51131	'PHF11'	mRNA	0.551727	3.45529e-05			5774	'PTPN3'	mRNA	0.48869	1.76361e-09
6319	'SCD'	mRNA	-0.575294	3.45531e-05			93436	'ARMC6'	mRNA	-0.340061	1.76947e-09
651746	'ANKRD33B'	mRNA	-0.292958	3.45836e-05			54558	'SPATA6'	mRNA	0.656818	1.84926e-09
128866	'CHMP4B'	mRNA	-0.201807	3.4623e-05			2230	'FDX1'	mRNA	-0.294733	1.87027e-09
2902	'GRIN1'	mRNA	-0.745435	3.5085e-05			9353	'SLIT2'	mRNA	-0.790094	1.90041e-09
6470	'SHMT1'	mRNA	-0.179706	3.50954e-05			107984345	'SMIM38'	mRNA	0.893669	2.01034e-09
2760	'GM2A'	mRNA	-0.239456	3.54444e-05			475	'ATOX1'	mRNA	-0.547574	2.04967e-09
84188	'FAR1'	mRNA	-0.207687	3.56648e-05			3337	'DNAJB1'	mRNA	-0.293008	2.04967e-09
10150	'MBNL2'	mRNA	0.229961	3.57945e-05			81554	'RCC1L'	mRNA	-0.334289	2.07092e-09
283248	'RCOR2'	mRNA	-0.592957	3.59294e-05			5836	'PYGL'	mRNA	0.190183	2.10931e-09
84561	'SLC12A8'	mRNA	1.27905	3.60304e-05			128153	'SPATA17'	mRNA	0.967437	2.14205e-09
57531	'HACE1'	mRNA	0.234916	3.62061e-05			55146	'ZDHHC4'	mRNA	0.408497	2.22878e-09
80021	'TMEM62'	mRNA	0.381876	3.63664e-05			1747	'DLX3'	mRNA	-0.506527	2.24163e-09
5130	'PCYT1A'	mRNA	0.298086	3.63664e-05			23433	'RHOQ'	mRNA	0.256002	2.26385e-09
3336	'HSPE1'	mRNA	-0.585756	3.65906e-05			10001	'MED6'	mRNA	-0.325747	2.29418e-09
11096	'ADAMTS5'	mRNA	-1.01474	3.82298e-05			134218	'DNAJC21'	mRNA	0.33022	2.30827e-09
54816	'ZNF280D'	mRNA	0.294099	3.86103e-05			5797	'PTPRM'	mRNA	0.469962	2.37625e-09
84632	'AFAP1L2'	mRNA	-0.526903	3.86447e-05			91653	'BOC'	mRNA	-0.63891	2.41288e-09
57514	'ARHGAP31'	mRNA	0.474313	3.86798e-05			57337	'SENP7'	mRNA	0.43062	2.42442e-09
100289678	'ZNF783'	mRNA	0.3134	3.87547e-05			1059	'CENPB'	mRNA	-0.29583	2.46079e-09
2729	'GCLC'	mRNA	0.263437	3.94158e-05			414328	'IDNK'	mRNA	0.864602	2.52935e-09
586	'BCAT1'	mRNA	0.505155	3.99567e-05			1436	'CSF1R'	mRNA	2.29776	2.60477e-09
5300	'PIN1'	mRNA	-0.240525	4.0055e-05			51101	'ZC2HC1A'	mRNA	0.455898	2.64289e-09
9324	'HMGN3'	mRNA	-0.420405	4.02393e-05			9275	'BCL7B'	mRNA	0.364298	2.66763e-09
5521	'PPP2R2B'	mRNA	-0.529656	4.05304e-05			65975	'STK33'	mRNA	0.541225	2.70075e-09
51241	'COX16'	mRNA	-0.35371	4.06549e-05			10057	'ABCC5'	mRNA	-0.282611	2.73236e-09
100529240	'ZNF816-ZNF321P'	mRNA	-0.551503	4.17048e-05			23428	'SLC7A8'	mRNA	-0.747707	2.73503e-09
222389	'BEND7'	mRNA	0.30608	4.17048e-05			9120	'SLC16A6'	mRNA	0.716693	2.8469e-09
149986	'LSM14B'	mRNA	-0.236133	4.18842e-05			960	'CD44'	mRNA	-0.281617	2.85311e-09
79829	'NAA40'	mRNA	-0.194188	4.30068e-05			23514	'SPIDR'	mRNA	0.350672	2.85474e-09
57473	'ZNF512B'	mRNA	-0.288464	4.31366e-05			55666	'NPLOC4'	mRNA	-0.296532	2.86458e-09
11267	'SNF8'	mRNA	-0.243456	4.31923e-05			9324	'HMGN3'	mRNA	-0.601144	2.86718e-09
3202	'HOXA5'	mRNA	-0.649329	4.33969e-05			201294	'UNC13D'	mRNA	0.852061	2.87312e-09
22907	'DHX30'	mRNA	-0.199548	4.34406e-05			11019	'LIAS'	mRNA	0.568491	2.87312e-09
9669	'EIF5B'	mRNA	-0.24909	4.37831e-05			26517	'TIMM13'	mRNA	-0.502773	2.89418e-09
170394	'PWWP2B'	mRNA	0.382568	4.40842e-05			203523	'ZNF449'	mRNA	0.453403	2.89418e-09
3725	'JUN'	mRNA	-0.323929	4.422e-05			90410	'IFT20'	mRNA	0.437444	2.9069e-09
7317	'UBA1'	mRNA	-0.356403	4.52017e-05			3170	'FOXA2'	mRNA	-1.31941	2.95295e-09
1303	'COL12A1'	mRNA	-0.74939	4.55671e-05			240	'ALOX5'	mRNA	0.776593	3.0102e-09
90427	'BMF'	mRNA	-0.39062	4.57106e-05			54932	'EXD3'	mRNA	0.996363	3.01394e-09
65985	'AACS'	mRNA	-0.286583	4.65663e-05			23266	'ADGRL2'	mRNA	-0.485895	3.02108e-09
6038	'RNASE4'	mRNA	0.583064	4.6904e-05			5164	'PDK2'	mRNA	-0.3361	3.09595e-09
374618	'TEX9'	mRNA	0.37911	4.6904e-05			8535	'CBX4'	mRNA	0.457472	3.20491e-09
143	'PARP4'	mRNA	0.349364	4.73461e-05			64927	'TTC23'	mRNA	0.385388	3.34148e-09
107987025	'LOC107987025'	mRNA	-0.517655	4.74314e-05			79364	'ZXDC'	mRNA	0.332216	3.39652e-09
283455	'KSR2'	mRNA	0.906187	4.78479e-05			10678	'B3GNT2'	mRNA	-0.475373	3.67013e-09
9429	'ABCG2'	mRNA	0.845588	4.82137e-05			55004	'LAMTOR1'	mRNA	-0.290123	3.74505e-09
114327	'EFHC1'	mRNA	0.331692	4.85687e-05			5214	'PFKP'	mRNA	-0.25785	3.74505e-09
55226	'NAT10'	mRNA	-0.19596	4.94544e-05			25805	'BAMBI'	mRNA	-0.337525	3.76521e-09
55139	'ANKZF1'	mRNA	0.299878	4.97975e-05			8609	'KLF7'	mRNA	0.81166	3.79551e-09
5268	'SERPINB5'	mRNA	1.74752	5.01455e-05			9319	'TRIP13'	mRNA	-0.190905	3.81926e-09
57596	'BEGAIN'	mRNA	0.889016	5.09628e-05			23408	'SIRT5'	mRNA	0.30237	3.84631e-09
124245	'ZC3H18'	mRNA	-0.207274	5.15107e-05			9236	'CCPG1'	mRNA	0.83494	3.86193e-09
25837	'RAB26'	mRNA	-0.617153	5.21953e-05			51142	'CHCHD2'	mRNA	-0.297647	3.93655e-09
1438	'CSF2RA'	mRNA	0.725912	5.23873e-05			79966	'SCD5'	mRNA	-0.614773	4.00573e-09
10273	'STUB1'	mRNA	-0.237925	5.33044e-05			439921	'MXRA7'	mRNA	-0.256503	4.01389e-09
80014	'WWC2'	mRNA	-0.305326	5.40007e-05			4779	'NFE2L1'	mRNA	0.683642	4.07623e-09
646	'BNC1'	mRNA	0.951817	5.4206e-05			10267	'RAMP1'	mRNA	-1.03	4.07666e-09
55753	'OGDHL'	mRNA	-0.473277	5.48026e-05			63893	'UBE2O'	mRNA	-0.265677	4.10148e-09
7483	'WNT9A'	mRNA	-0.507103	5.48124e-05			11052	'CPSF6'	mRNA	-0.185912	4.11313e-09
819	'CAMLG'	mRNA	0.249562	5.48874e-05			124906262	'LOC124906262'	mRNA	0.289604	4.18826e-09
4010	'LMX1B'	mRNA	-0.349579	5.53423e-05			129831	'RBM45'	mRNA	-0.47339	4.20405e-09
100499483	'CCDC180'	mRNA	0.593024	5.54237e-05			1643	'DDB2'	mRNA	0.398508	4.2426e-09
11158	'RABL2B'	mRNA	0.285344	5.60022e-05			3219	'HOXB9'	mRNA	0.333976	4.40441e-09
261729	'STEAP2'	mRNA	0.2598	5.608e-05			10552	'ARPC1A'	mRNA	-0.36384	4.4671e-09
83443	'SF3B5'	mRNA	-0.261313	5.62188e-05			56912	'IFT46'	mRNA	0.302234	4.51101e-09
84866	'TMEM25'	mRNA	0.37798	5.63348e-05			85377	'MICALL1'	mRNA	0.459965	4.60461e-09
10409	'BASP1'	mRNA	-0.301098	5.64366e-05			63877	'FAM204A'	mRNA	0.267101	4.60461e-09
112268186	'LOC112268186'	mRNA	-0.754849	5.67242e-05			57523	'NYNRIN'	mRNA	-0.646025	4.68799e-09
2653	'GCSH'	mRNA	-0.345606	5.67242e-05			246184	'CDC26'	mRNA	-0.354752	4.68857e-09
5426	'POLE'	mRNA	-0.314276	5.73309e-05			162681	'C18orf54'	mRNA	0.433965	4.68857e-09
4739	'NEDD9'	mRNA	-0.5653	5.7943e-05			837	'CASP4'	mRNA	0.580704	4.74647e-09
9687	'GREB1'	mRNA	0.400922	5.91612e-05			9871	'SEC24D'	mRNA	0.500319	4.96957e-09
5562	'PRKAA1'	mRNA	-0.120102	6.01656e-05			83852	'SETDB2'	mRNA	0.439613	4.97584e-09
134359	'POC5'	mRNA	0.409636	6.1072e-05			29785	'CYP2S1'	mRNA	0.562457	5.10572e-09
493869	'GPX8'	mRNA	0.257471	6.15813e-05			378	'ARF4'	mRNA	-0.232526	5.24826e-09
27237	'ARHGEF16'	mRNA	0.361668	6.18376e-05			81848	'SPRY4'	mRNA	-0.975638	5.28761e-09
29888	'STRN4'	mRNA	-0.165149	6.18376e-05			8550	'MAPKAPK5'	mRNA	0.238263	5.39435e-09
5901	'RAN'	mRNA	-0.20399	6.31358e-05			91010	'FMNL3'	mRNA	0.479665	5.51679e-09
64129	'TINAGL1'	mRNA	0.37138	6.38244e-05			10961	'ERP29'	mRNA	0.442986	5.59966e-09
468	'ATF4'	mRNA	0.588212	6.40791e-05			10371	'SEMA3A'	mRNA	-0.700465	5.7501e-09
8880	'FUBP1'	mRNA	-0.138926	6.40791e-05			54904	'NSD3'	mRNA	0.414718	6.19246e-09
10039	'PARP3'	mRNA	0.534471	6.44361e-05			553115	'PEF1'	mRNA	-0.334585	6.21539e-09
2068	'ERCC2'	mRNA	-0.220258	6.94968e-05			1939	'EIF2D'	mRNA	0.388368	6.21845e-09
1525	'CXADR'	mRNA	-0.365383	6.96202e-05			1677	'DFFB'	mRNA	-0.407254	6.2365e-09
51073	'MRPL4'	mRNA	-0.171997	7.0692e-05			84460	'ZMAT1'	mRNA	2.06987	6.23903e-09
8446	'DUSP11'	mRNA	0.224022	7.07255e-05			25759	'SHC2'	mRNA	0.834884	6.26059e-09
10763	'NES'	mRNA	0.34384	7.1223e-05			78997	'GDAP1L1'	mRNA	3.96302	6.26408e-09
7481	'WNT11'	mRNA	-0.525565	7.25228e-05			84946	'LTV1'	mRNA	-0.481869	6.35198e-09
100129520	'TEX13C'	mRNA	1.90151	7.26522e-05			1687	'GSDME'	mRNA	0.449662	6.61701e-09
10529	'NEBL'	mRNA	0.411307	7.295e-05			28988	'DBNL'	mRNA	-0.223552	6.61916e-09
79948	'PLPPR3'	mRNA	-0.594127	7.295e-05			9612	'NCOR2'	mRNA	0.269578	6.61916e-09
220963	'SLC16A9'	mRNA	0.266242	7.41876e-05			26118	'WSB1'	mRNA	0.307427	6.63449e-09
55052	'MRPL20'	mRNA	-0.257491	7.43945e-05			144455	'E2F7'	mRNA	0.814502	6.63449e-09
7779	'SLC30A1'	mRNA	0.355664	7.48533e-05			339983	'NAT8L'	mRNA	-0.457835	6.73614e-09
23635	'SSBP2'	mRNA	-0.186649	7.57774e-05			57178	'ZMIZ1'	mRNA	-0.244754	6.77797e-09
79751	'SLC25A22'	mRNA	-0.247579	7.57774e-05			51520	'LARS1'	mRNA	0.485153	6.80522e-09
10401	'PIAS3'	mRNA	-0.22785	7.62636e-05			11093	'ADAMTS13'	mRNA	0.678294	6.886e-09
9054	'NFS1'	mRNA	-0.22404	7.65662e-05			54822	'TRPM7'	mRNA	0.356888	6.89275e-09
23152	'CIC'	mRNA	-0.284848	7.66311e-05			9700	'ESPL1'	mRNA	-0.311254	6.9009e-09
388	'RHOB'	mRNA	-0.243026	7.72292e-05			7804	'LRP8'	mRNA	-0.367058	6.91849e-09
25870	'SUMF2'	mRNA	0.375313	7.82362e-05			51435	'SCARA3'	mRNA	-0.311113	6.91956e-09
7013	'TERF1'	mRNA	-0.200892	7.86041e-05			54916	'TMEM260'	mRNA	0.343126	6.92497e-09
26751	'SH3YL1'	mRNA	0.610932	7.93264e-05			2710	'GK'	mRNA	0.429282	6.93521e-09
128239	'IQGAP3'	mRNA	0.3683	7.97393e-05			10137	'RBM12'	mRNA	-0.780894	6.97546e-09
114827	'FHAD1'	mRNA	0.313259	8.01784e-05			22873	'DZIP1'	mRNA	0.292639	7.01976e-09
10608	'MXD4'	mRNA	-0.226855	8.07888e-05			1789	'DNMT3B'	mRNA	-0.27927	7.05752e-09
10488	'CREB3'	mRNA	0.294593	8.14973e-05			5554	'PRH1'	mRNA	1.11579	7.139e-09
4684	'NCAM1'	mRNA	-0.32351	8.2034e-05			84281	'C2orf88'	mRNA	0.74441	7.21157e-09
25895	'EEF1AKMT3'	mRNA	0.357134	8.2194e-05			9344	'TAOK2'	mRNA	-0.380069	7.33058e-09
10783	'NEK6'	mRNA	-0.235627	8.24291e-05			122525	'C14orf28'	mRNA	0.669994	7.44942e-09
9246	'UBE2L6'	mRNA	0.820664	8.29585e-05			202018	'TAPT1'	mRNA	0.303575	7.49848e-09
54978	'SLC35F6'	mRNA	0.263709	8.30154e-05			10966	'RAB40B'	mRNA	-0.356397	7.59507e-09
2053	'EPHX2'	mRNA	0.3233	8.30154e-05			55332	'DRAM1'	mRNA	0.646411	7.67749e-09
4862	'NPAS2'	mRNA	0.316259	8.46621e-05			51053	'GMNN'	mRNA	-0.21885	7.69939e-09
55203	'LGI2'	mRNA	-0.513574	8.54739e-05			114294	'LACTB'	mRNA	-0.489662	7.70091e-09
475	'ATOX1'	mRNA	-0.392437	8.58109e-05			3224	'HOXC8'	mRNA	-0.708213	7.78024e-09
4675	'NAP1L3'	mRNA	-0.674259	8.60918e-05			6590	'SLPI'	mRNA	1.78845	7.81726e-09
56888	'KCMF1'	mRNA	0.231118	8.78222e-05			554313	'H4C15'	mRNA	0.387349	7.85443e-09
80017	'DGLUCY'	mRNA	0.346661	8.83066e-05			57575	'PCDH10'	mRNA	-0.674538	7.87163e-09
10552	'ARPC1A'	mRNA	-0.250248	8.84213e-05			3955	'LFNG'	mRNA	-0.910624	7.96392e-09
253738	'EBF3'	mRNA	-0.277432	8.85328e-05			7093	'TLL2'	mRNA	-0.877033	8.24915e-09
4335	'MNT'	mRNA	-0.312589	8.85328e-05			201134	'CEP112'	mRNA	0.432015	8.30512e-09
55254	'TMEM39A'	mRNA	0.198385	8.85328e-05			9416	'DDX23'	mRNA	-0.406567	8.33701e-09
3910	'LAMA4'	mRNA	-0.440035	8.89678e-05			3633	'INPP5B'	mRNA	0.374347	8.51684e-09
10846	'PDE10A'	mRNA	-0.310818	9.10547e-05			23532	'PRAME'	mRNA	-0.437952	8.5945e-09
10475	'TRIM38'	mRNA	0.24161	9.17415e-05			54103	'GSAP'	mRNA	0.62008	8.61274e-09
26872	'STEAP1'	mRNA	0.643687	9.35179e-05			26751	'SH3YL1'	mRNA	0.831995	8.72379e-09
90187	'EMILIN3'	mRNA	-0.411634	9.40123e-05			8576	'STK16'	mRNA	0.40051	8.98981e-09
80306	'MED28'	mRNA	-0.198553	9.40123e-05			64077	'LHPP'	mRNA	0.558665	9.12958e-09
55959	'SULF2'	mRNA	-0.233018	9.44047e-05			171546	'SPTSSA'	mRNA	-0.314167	9.15061e-09
54620	'FBXL19'	mRNA	-0.217918	9.59064e-05			51691	'LSM8'	mRNA	0.265634	9.41497e-09
1289	'COL5A1'	mRNA	-0.375575	9.62507e-05			11342	'RNF13'	mRNA	0.344959	9.44279e-09
7027	'TFDP1'	mRNA	-0.32099	9.66469e-05			55366	'LGR4'	mRNA	-0.751095	9.44666e-09
11167	'FSTL1'	mRNA	-0.47522	9.79942e-05			9775	'EIF4A3'	mRNA	-0.346521	9.48693e-09
54972	'TMEM132A'	mRNA	-0.303794	9.88243e-05			54836	'BSPRY'	mRNA	1.0677	1.00777e-08
10069	'RWDD2B'	mRNA	0.37486	0.000100427			10435	'CDC42EP2'	mRNA	-0.614421	1.01532e-08
653145	'ANXA8'	mRNA	-0.426328	0.000103709			8439	'NSMAF'	mRNA	0.276692	1.02764e-08
83931	'STK40'	mRNA	0.454372	0.000107015			1031	'CDKN2C'	mRNA	-0.400995	1.05977e-08
10961	'ERP29'	mRNA	0.281853	0.000107498			81930	'KIF18A'	mRNA	-0.251575	1.06084e-08
9360	'PPIG'	mRNA	-0.174194	0.000108203			144233	'BCDIN3D'	mRNA	0.452789	1.07465e-08
8797	'TNFRSF10A'	mRNA	0.473332	0.000112308			3417	'IDH1'	mRNA	0.407486	1.0768e-08
287	'ANK2'	mRNA	0.368911	0.000113013			91662	'NLRP12'	mRNA	3.20633	1.07896e-08
340719	'NANOS1'	mRNA	-0.369573	0.000113804			6950	'TCP1'	mRNA	-0.446168	1.09908e-08
2547	'XRCC6'	mRNA	-0.260333	0.000114356			64777	'RMND5B'	mRNA	0.260049	1.1022e-08
9833	'MELK'	mRNA	0.170925	0.000115178			284451	'ODF3L2'	mRNA	1.04128	1.12237e-08
57575	'PCDH10'	mRNA	-0.484265	0.000117186			3021	'H3-3B'	mRNA	0.289257	1.12278e-08
11333	'PDAP1'	mRNA	-0.211917	0.000117225			57089	'ENTPD7'	mRNA	-0.411485	1.12961e-08
8714	'ABCC3'	mRNA	4.06233	0.000117225			3899	'AFF3'	mRNA	0.781587	1.13048e-08
6383	'SDC2'	mRNA	-0.466913	0.000118596			7020	'TFAP2A'	mRNA	-0.489074	1.14599e-08
1622	'DBI'	mRNA	-0.470543	0.000119786			84079	'ANKRD27'	mRNA	0.301593	1.18023e-08
54455	'FBXO42'	mRNA	0.239762	0.000119786			98	'ACYP2'	mRNA	0.859627	1.1956e-08
22881	'ANKRD6'	mRNA	0.229248	0.00012026			6641	'SNTB1'	mRNA	0.721711	1.1956e-08
4094	'MAF'	mRNA	-0.6069	0.000123565			3612	'IMPA1'	mRNA	-0.300945	1.19796e-08
1534	'CYB561'	mRNA	0.296826	0.000123668			27173	'SLC39A1'	mRNA	-0.367699	1.25705e-08
60598	'KCNK15'	mRNA	1.35845	0.000123668			90293	'KLHL13'	mRNA	-0.609231	1.26089e-08
4133	'MAP2'	mRNA	0.474025	0.000123798			163589	'TDRD5'	mRNA	0.665565	1.27527e-08
10298	'PAK4'	mRNA	-0.221356	0.000123848			93166	'PRDM6'	mRNA	-0.479684	1.27694e-08
2055	'CLN8'	mRNA	0.290351	0.000123848			283385	'MORN3'	mRNA	1.37602	1.29373e-08
54622	'ARL15'	mRNA	-0.253725	0.000124098			79896	'THNSL1'	mRNA	0.405109	1.36681e-08
140685	'ZBTB46'	mRNA	-0.433601	0.000124964			23187	'PHLDB1'	mRNA	-0.389399	1.37776e-08
165055	'CCDC138'	mRNA	-0.215942	0.00012497			6175	'RPLP0'	mRNA	0.188382	1.41241e-08
6405	'SEMA3F'	mRNA	-0.478946	0.000125879			5094	'PCBP2'	mRNA	0.201828	1.41438e-08
222950	'NYAP1'	mRNA	0.695203	0.000125914			51317	'PHF21A'	mRNA	0.414335	1.4754e-08
55646	'LYAR'	mRNA	-0.30166	0.000127752			4130	'MAP1A'	mRNA	-0.659418	1.47609e-08
54477	'PLEKHA5'	mRNA	-0.175645	0.000129736			388650	'DIPK1A'	mRNA	-0.460466	1.48587e-08
84814	'PLPP7'	mRNA	0.541964	0.000129815			158293	'FAM120AOS'	mRNA	0.29144	1.49334e-08
8986	'RPS6KA4'	mRNA	-0.222816	0.000130124			957	'ENTPD5'	mRNA	0.337051	1.50993e-08
56986	'DTWD1'	mRNA	0.296832	0.000130587			286128	'ZFP41'	mRNA	0.409323	1.54972e-08
160	'AP2A1'	mRNA	-0.306582	0.000131045			8999	'CDKL2'	mRNA	0.512549	1.56495e-08
56901	'NDUFA4L2'	mRNA	2.50304	0.000131378			54868	'TMEM104'	mRNA	-0.435103	1.56495e-08
5564	'PRKAB1'	mRNA	0.267428	0.000133637			89884	'LHX4'	mRNA	-0.49374	1.57804e-08
84451	'MAP3K21'	mRNA	-0.209498	0.000135471			252983	'STXBP4'	mRNA	-0.326118	1.58897e-08
55174	'INTS10'	mRNA	0.208968	0.00013552			896	'CCND3'	mRNA	-0.40993	1.60269e-08
3237	'HOXD11'	mRNA	-0.385713	0.00013552			84950	'PRPF38A'	mRNA	-0.217112	1.60609e-08
64848	'YTHDC2'	mRNA	-0.16007	0.000136351			2224	'FDPS'	mRNA	-0.253237	1.6132e-08
4677	'NARS1'	mRNA	0.12375	0.00013658			3490	'IGFBP7'	mRNA	-0.337568	1.62979e-08
8408	'ULK1'	mRNA	0.235744	0.000138056			79143	'MBOAT7'	mRNA	-0.35799	1.6302e-08
9528	'TMEM59'	mRNA	0.370484	0.000138564			9526	'MPDU1'	mRNA	-0.337558	1.6302e-08
58508	'KMT2C'	mRNA	-0.217384	0.000138999			28957	'MRPS28'	mRNA	-0.416922	1.64135e-08
84919	'PPP1R15B'	mRNA	0.206572	0.000139709			79180	'EFHD2'	mRNA	-0.60197	1.67796e-08
5256	'PHKA2'	mRNA	-0.191571	0.000142109			25940	'FAM98A'	mRNA	-0.715332	1.72573e-08
54870	'QRICH1'	mRNA	-0.163027	0.000142109			388341	'LRRC75A'	mRNA	0.506444	1.76602e-08
9495	'AKAP5'	mRNA	-0.451243	0.000142399			4061	'LY6E'	mRNA	-0.355859	1.77792e-08
83857	'TMTC1'	mRNA	0.569692	0.00014341			23212	'RRS1'	mRNA	-0.699525	1.7795e-08
3790	'KCNS3'	mRNA	0.425879	0.000144593			55014	'STX17'	mRNA	0.462185	1.78692e-08
55229	'PANK4'	mRNA	-0.221442	0.00014568			10554	'AGPAT1'	mRNA	-0.221101	1.79729e-08
5501	'PPP1CC'	mRNA	-0.20733	0.000146165			342892	'ZNF850'	mRNA	-0.415487	1.81408e-08
92369	'SPSB4'	mRNA	-0.463427	0.000146218			7456	'WIPF1'	mRNA	0.462136	1.82282e-08
4681	'NBL1'	mRNA	-0.26861	0.000146218			3984	'LIMK1'	mRNA	-0.392161	1.88828e-08
126068	'ZNF441'	mRNA	0.326675	0.000148337			57622	'LRFN1'	mRNA	-0.727613	1.91266e-08
7059	'THBS3'	mRNA	0.553545	0.000148547			115560	'ZNF501'	mRNA	0.7484	1.95114e-08
5603	'MAPK13'	mRNA	0.273384	0.00014877			9912	'ARHGAP44'	mRNA	0.36561	1.95813e-08
182	'JAG1'	mRNA	-0.350032	0.000149953			221	'ALDH3B1'	mRNA	0.659489	1.96466e-08
27341	'RRP7A'	mRNA	-0.295716	0.000151503			23295	'MGRN1'	mRNA	-0.222316	1.9665e-08
27330	'RPS6KA6'	mRNA	0.430765	0.000151683			6715	'SRD5A1'	mRNA	0.4425	2.00093e-08
138639	'PTPDC1'	mRNA	0.207187	0.000153212			286144	'TRIQK'	mRNA	0.49308	2.01479e-08
5593	'PRKG2'	mRNA	0.749964	0.000153988			11118	'BTN3A2'	mRNA	-0.421173	2.02567e-08
65997	'RASL11B'	mRNA	-0.535698	0.000154849			51809	'GALNT7'	mRNA	-0.299805	2.03186e-08
56896	'DPYSL5'	mRNA	-0.364208	0.000155396			389692	'MAFA'	mRNA	-0.652406	2.1202e-08
79847	'MFSD13A'	mRNA	0.425929	0.000155497			4060	'LUM'	mRNA	-1.38576	2.12147e-08
4218	'RAB8A'	mRNA	-0.230054	0.000155916			55287	'TMEM40'	mRNA	0.903812	2.16858e-08
2013	'EMP2'	mRNA	-0.291625	0.000157202			201895	'SMIM14'	mRNA	0.615794	2.17312e-08
90871	'DMAC1'	mRNA	-0.31604	0.000157206			9657	'IQCB1'	mRNA	0.285816	2.18402e-08
6710	'SPTB'	mRNA	-0.427976	0.000158425			105370092	'LOC105370092'	mRNA	1.6195	2.19087e-08
283358	'B4GALNT3'	mRNA	-0.221034	0.000158877			7275	'TUB'	mRNA	-0.334396	2.22302e-08
203238	'CCDC171'	mRNA	0.61584	0.000158877			84865	'CCDC142'	mRNA	-0.489991	2.22562e-08
57561	'ARRDC3'	mRNA	0.385992	0.000159063			79018	'GID4'	mRNA	0.275423	2.26694e-08
55037	'PTCD3'	mRNA	-0.138264	0.000159063			144577	'KICS2'	mRNA	0.546878	2.35375e-08
912	'CD1D'	mRNA	-0.850714	0.000160542			26505	'CNNM3'	mRNA	-0.241138	2.35962e-08
55366	'LGR4'	mRNA	-0.502866	0.000163173			10120	'ACTR1B'	mRNA	0.465082	2.36203e-08
79090	'TRAPPC6A'	mRNA	0.37484	0.000163173			22902	'RUFY3'	mRNA	0.336731	2.36203e-08
23542	'MAPK8IP2'	mRNA	0.464124	0.000163461			2140	'EYA3'	mRNA	-0.344727	2.38938e-08
84897	'TBRG1'	mRNA	0.370158	0.000163461			2995	'GYPC'	mRNA	0.895371	2.40612e-08
55038	'CDCA4'	mRNA	-0.249175	0.000164407			5608	'MAP2K6'	mRNA	-0.986522	2.41485e-08
4628	'MYH10'	mRNA	-0.236895	0.000164407			80183	'RUBCNL'	mRNA	1.16383	2.47656e-08
11130	'ZWINT'	mRNA	-0.185888	0.000164407			57480	'PLEKHG1'	mRNA	0.591668	2.52904e-08
2130	'EWSR1'	mRNA	-0.335459	0.000165942			23506	'BICRAL'	mRNA	0.481949	2.58905e-08
151176	'ERFE'	mRNA	0.4021	0.000167804			729085	'GASK1A'	mRNA	0.945637	2.63643e-08
8629	'JRK'	mRNA	-0.202526	0.000167811			79631	'EFL1'	mRNA	0.412551	2.63785e-08
7178	'TPT1'	mRNA	0.388338	0.000168425			128	'ADH5'	mRNA	-0.169572	2.66379e-08
2548	'GAA'	mRNA	0.344809	0.000168819			91748	'MIDEAS'	mRNA	0.360434	2.68939e-08
6712	'SPTBN2'	mRNA	-0.18075	0.000169329			3181	'HNRNPA2B1'	mRNA	-0.395495	2.69641e-08
255758	'DYNLT2B'	mRNA	0.544092	0.000169329			64855	'NIBAN2'	mRNA	-0.530308	2.71992e-08
7417	'VDAC2'	mRNA	-0.175518	0.000169873			57674	'RNF213'	mRNA	0.206959	2.72806e-08
2131	'EXT1'	mRNA	-0.330199	0.000170324			10450	'PPIE'	mRNA	0.273358	2.74426e-08
50805	'IRX4'	mRNA	0.554822	0.000173473			10129	'FRY'	mRNA	0.644567	2.82148e-08
8443	'GNPAT'	mRNA	0.155078	0.000173478			85365	'ALG2'	mRNA	0.384886	2.85378e-08
84296	'GINS4'	mRNA	-0.233325	0.000174466			9928	'KIF14'	mRNA	-0.320103	2.85378e-08
55741	'EDEM2'	mRNA	0.314554	0.000174981			65083	'NOL6'	mRNA	-0.297597	2.86825e-08
7161	'TP73'	mRNA	-0.377623	0.000174983			57223	'PPP4R3B'	mRNA	0.366028	2.86825e-08
51257	'MARCHF2'	mRNA	-0.421861	0.000175953			23101	'MCF2L2'	mRNA	0.510757	2.86825e-08
63941	'NECAB3'	mRNA	0.265053	0.000176368			55070	'DET1'	mRNA	0.481854	2.89173e-08
5973	'RENBP'	mRNA	0.587654	0.000177908			84283	'TMEM79'	mRNA	0.63362	2.90359e-08
7280	'TUBB2A'	mRNA	-0.253595	0.000178778			56985	'ADPRM'	mRNA	0.659552	2.93419e-08
4706	'NDUFAB1'	mRNA	-0.299425	0.000178778			55143	'CDCA8'	mRNA	-0.36768	3.10434e-08
1399	'CRKL'	mRNA	-0.168817	0.000179507			115290	'FBXO17'	mRNA	0.4397	3.11959e-08
30812	'SOX8'	mRNA	-0.551714	0.000180051			9904	'RBM19'	mRNA	-0.350866	3.18475e-08
22903	'BTBD3'	mRNA	-0.353248	0.000183519			151393	'RMDN2'	mRNA	-0.889092	3.22772e-08
147694	'ZNF548'	mRNA	0.2681	0.000184197			64105	'CENPK'	mRNA	0.299758	3.25191e-08
89796	'NAV1'	mRNA	-0.326722	0.00018554			55017	'C14orf119'	mRNA	-0.474246	3.31608e-08
9937	'DCLRE1A'	mRNA	0.16573	0.000185989			255928	'SYT14'	mRNA	0.894174	3.36239e-08
8576	'STK16'	mRNA	0.298893	0.000186302			83596	'BCL2L12'	mRNA	-0.457602	3.44181e-08
11093	'ADAMTS13'	mRNA	0.366339	0.000186548			54520	'CCDC93'	mRNA	0.234628	3.49093e-08
23451	'SF3B1'	mRNA	-0.1139	0.000188043			8440	'NCK2'	mRNA	0.3078	3.55836e-08
64782	'AEN'	mRNA	0.193456	0.000188324			7905	'REEP5'	mRNA	-0.273573	3.60574e-08
55683	'KANSL3'	mRNA	0.184717	0.000188418			124997	'WDR81'	mRNA	-0.418968	3.60996e-08
5630	'PRPH'	mRNA	0.688568	0.000188929			22926	'ATF6'	mRNA	0.802774	3.63223e-08
642	'BLMH'	mRNA	0.251447	0.000189309			728	'C5AR1'	mRNA	1.60297	3.63378e-08
145173	'B3GLCT'	mRNA	-0.231263	0.000189309			211	'ALAS1'	mRNA	0.4864	3.63429e-08
5292	'PIM1'	mRNA	-0.223813	0.000190033			126282	'TNFAIP8L1'	mRNA	-0.476219	3.64736e-08
79154	'DHRS11'	mRNA	-0.368476	0.000193841			5870	'RAB6A'	mRNA	0.314467	3.67268e-08
57520	'HECW2'	mRNA	0.361786	0.000194202			55973	'BCAP29'	mRNA	0.314788	3.67268e-08
93166	'PRDM6'	mRNA	-0.320256	0.000196352			554251	'FBXO48'	mRNA	0.480469	3.69343e-08
307	'ANXA4'	mRNA	0.219919	0.000197424			3209	'HOXA13'	mRNA	-0.441898	3.70669e-08
151313	'FAHD2B'	mRNA	0.241693	0.0001976			2122	'MECOM'	mRNA	-0.375459	3.773e-08
84817	'TXNDC17'	mRNA	-0.488261	0.000200141			5045	'FURIN'	mRNA	-0.406729	3.78724e-08
9470	'EIF4E2'	mRNA	-0.264881	0.000201229			23091	'ZC3H13'	mRNA	-0.171029	3.81162e-08
23252	'OTUD3'	mRNA	-0.196374	0.000207873			3675	'ITGA3'	mRNA	0.322131	3.83692e-08
10296	'MAEA'	mRNA	-0.195735	0.000210986			4036	'LRP2'	mRNA	-1.06696	3.90025e-08
92749	'DRC1'	mRNA	1.45466	0.000210986			27230	'SERP1'	mRNA	0.332922	3.92945e-08
8347	'H2BC4'	mRNA	-1.00919	0.000210986			10743	'RAI1'	mRNA	-0.319099	3.95955e-08
3015	'H2AZ1'	mRNA	-0.196086	0.000212188			145508	'CEP128'	mRNA	0.448887	4.00121e-08
2879	'GPX4'	mRNA	-0.421902	0.000212953			92935	'MARS2'	mRNA	-0.437713	4.12978e-08
64802	'NMNAT1'	mRNA	0.43211	0.000213176			84520	'GON7'	mRNA	-0.464706	4.14906e-08
286077	'FAM83H'	mRNA	0.279255	0.000213176			57620	'STIM2'	mRNA	-0.326314	4.19205e-08
6833	'ABCC8'	mRNA	1.12619	0.000214554			54407	'SLC38A2'	mRNA	0.289555	4.277e-08
29105	'CFAP20'	mRNA	-0.276069	0.000215766			641339	'ZNF674'	mRNA	0.609854	4.31326e-08
55698	'RADIL'	mRNA	-0.362756	0.000218786			83877	'TM2D2'	mRNA	-0.311735	4.40462e-08
8773	'SNAP23'	mRNA	-0.193712	0.000219681			83858	'ATAD3B'	mRNA	-0.735449	4.66515e-08
283229	'CRACR2B'	mRNA	-0.623792	0.000220726			23644	'EDC4'	mRNA	-0.277794	4.94572e-08
1026	'CDKN1A'	mRNA	0.40466	0.00022152			4885	'NPTX2'	mRNA	0.693456	4.96265e-08
4162	'MCAM'	mRNA	-0.299695	0.000222927			126433	'FBXO27'	mRNA	0.644747	5.00658e-08
55920	'RCC2'	mRNA	-0.117223	0.000224934			65998	'ZFTA'	mRNA	-0.332021	5.02516e-08
5125	'PCSK5'	mRNA	-0.338209	0.000226603			114818	'KLHL29'	mRNA	0.312281	5.2962e-08
346157	'ZNF391'	mRNA	0.259108	0.000226889			481	'ATP1B1'	mRNA	-0.251419	5.36824e-08
22997	'IGSF9B'	mRNA	0.360887	0.000227793			114804	'RNF157'	mRNA	0.272103	5.38788e-08
134429	'STARD4'	mRNA	-0.318398	0.000232138			79711	'IPO4'	mRNA	-0.452734	5.38788e-08
6421	'SFPQ'	mRNA	-0.223443	0.000239373			153396	'TMEM161B'	mRNA	0.266382	5.47796e-08
5142	'PDE4B'	mRNA	-0.723512	0.000239488			55102	'ATG2B'	mRNA	0.315335	5.49435e-08
4361	'MRE11'	mRNA	-0.13032	0.000241642			10975	'UQCR11'	mRNA	-0.386754	5.63566e-08
55768	'NGLY1'	mRNA	0.31342	0.000242775			2017	'CTTN'	mRNA	-0.191383	5.67672e-08
2710	'GK'	mRNA	0.322203	0.0002452			64089	'SNX16'	mRNA	0.431449	5.7061e-08
4664	'NAB1'	mRNA	-0.199603	0.000245393			10289	'EIF1B'	mRNA	0.363481	5.80267e-08
57326	'PBXIP1'	mRNA	0.297198	0.000249029			80273	'GRPEL1'	mRNA	-0.328292	5.82481e-08
7277	'TUBA4A'	mRNA	0.850445	0.000250176			65268	'WNK2'	mRNA	-0.336159	5.84669e-08
114569	'MAL2'	mRNA	0.413105	0.000251424			80184	'CEP290'	mRNA	0.260221	5.86305e-08
340120	'ANKRD34B'	mRNA	-0.433272	0.000251424			55506	'MACROH2A2'	mRNA	0.265825	5.9063e-08
146923	'RUNDC1'	mRNA	0.207232	0.000251424			9465	'AKAP7'	mRNA	0.44331	5.92792e-08
387509	'GPR153'	mRNA	-0.35097	0.000251424			3028	'HSD17B10'	mRNA	-0.435059	6.1133e-08
54982	'CLN6'	mRNA	-0.333691	0.000251537			7752	'ZNF200'	mRNA	-0.236436	6.13615e-08
219699	'UNC5B'	mRNA	-0.413243	0.000252949			92126	'DSEL'	mRNA	-0.621977	6.1567e-08
64799	'IQCH'	mRNA	0.617081	0.000252949			10298	'PAK4'	mRNA	-0.305928	6.16743e-08
5514	'PPP1R10'	mRNA	-0.284154	0.000252973			119032	'BORCS7'	mRNA	0.487855	6.31232e-08
258010	'SVIP'	mRNA	-0.305293	0.000253112			113000	'RPUSD1'	mRNA	-0.517857	6.37723e-08
2036	'EPB41L1'	mRNA	-0.191891	0.000263907			11151	'CORO1A'	mRNA	-0.759231	6.39821e-08
6392	'SDHD'	mRNA	-0.233688	0.000264007			389	'RHOC'	mRNA	-0.280357	6.45637e-08
245972	'ATP6V0D2'	mRNA	1.21167	0.000267334			199857	'ALG14'	mRNA	-0.509972	6.7037e-08
84698	'CAPS2'	mRNA	0.606479	0.000273092			1075	'CTSC'	mRNA	-0.253763	6.7629e-08
27293	'SMPDL3B'	mRNA	0.451154	0.00027497			374	'AREG'	mRNA	1.90075	6.78253e-08
92211	'CDHR1'	mRNA	0.608365	0.000279941			10270	'AKAP8'	mRNA	-0.398374	6.81684e-08
8905	'AP1S2'	mRNA	-0.225929	0.000285347			27102	'EIF2AK1'	mRNA	0.188456	6.84306e-08
58190	'CTDSP1'	mRNA	-0.256308	0.000285505			2237	'FEN1'	mRNA	-0.390701	6.98438e-08
55278	'QRSL1'	mRNA	0.268255	0.000286079			56963	'RGMA'	mRNA	-0.450955	7.01051e-08
10207	'PATJ'	mRNA	0.302627	0.000286711			130535	'KCTD18'	mRNA	0.379979	7.0449e-08
10313	'RTN3'	mRNA	0.160928	0.000288863			7508	'XPC'	mRNA	0.600585	7.10179e-08
2743	'GLRB'	mRNA	0.267552	0.000288884			91608	'RASL10B'	mRNA	0.57614	7.11573e-08
25998	'IBTK'	mRNA	0.293155	0.000289956			92106	'OXNAD1'	mRNA	0.422585	7.26635e-08
5862	'RAB2A'	mRNA	-0.166141	0.000290652			4595	'MUTYH'	mRNA	0.65702	7.44316e-08
348262	'MCRIP1'	mRNA	-0.352478	0.000292572			10445	'MCRS1'	mRNA	-0.308625	7.46764e-08
2627	'GATA6'	mRNA	-0.298844	0.000293909			56052	'ALG1'	mRNA	-0.321603	7.59681e-08
51741	'WWOX'	mRNA	0.359672	0.000294355			3913	'LAMB2'	mRNA	0.380135	7.60207e-08
3141	'HLCS'	mRNA	0.236924	0.000295195			442213	'PTCHD4'	mRNA	0.857771	7.62993e-08
80209	'PROSER1'	mRNA	0.138294	0.000295509			10714	'POLD3'	mRNA	0.225028	7.73579e-08
27229	'TUBGCP4'	mRNA	-0.216417	0.000296379			55809	'TRERF1'	mRNA	-0.553696	7.7552e-08
65998	'ZFTA'	mRNA	-0.259034	0.000298223			375061	'FAM89A'	mRNA	-0.501066	7.75842e-08
90378	'SAMD1'	mRNA	-0.509466	0.000298226			26050	'SLITRK5'	mRNA	-0.589295	7.77669e-08
3911	'LAMA5'	mRNA	-0.330975	0.000298414			1201	'CLN3'	mRNA	-0.35247	7.85588e-08
6752	'SSTR2'	mRNA	-0.525117	0.000298414			717	'C2'	mRNA	1.31486	7.88594e-08
6498	'SKIL'	mRNA	-0.406026	0.000298498			6629	'SNRPB2'	mRNA	-0.386504	7.94141e-08
727910	'TLCD2'	mRNA	0.412932	0.000303471			23355	'VPS8'	mRNA	0.249796	7.99047e-08
22998	'LIMCH1'	mRNA	-0.269724	0.000304826			374354	'NHLRC2'	mRNA	0.23675	7.99405e-08
10782	'ZNF274'	mRNA	0.188276	0.000304933			2583	'B4GALNT1'	mRNA	-0.577255	7.99643e-08
66035	'SLC2A11'	mRNA	0.507081	0.000305638			4628	'MYH10'	mRNA	-0.306314	8.02015e-08
4792	'NFKBIA'	mRNA	0.351769	0.000306278			5704	'PSMC4'	mRNA	-0.455311	8.07358e-08
2936	'GSR'	mRNA	0.51804	0.000306278			687	'KLF9'	mRNA	0.525492	8.31858e-08
223117	'SEMA3D'	mRNA	-0.649284	0.000306278			137872	'ADHFE1'	mRNA	1.43455	8.35502e-08
23398	'PPWD1'	mRNA	0.171028	0.000308164			57727	'NCOA5'	mRNA	-0.300838	8.36842e-08
23741	'EID1'	mRNA	-0.299889	0.000308164			5129	'CDK18'	mRNA	0.525479	8.48828e-08
83643	'CCDC3'	mRNA	-0.27349	0.000311556			55789	'DEPDC1B'	mRNA	-0.268844	8.50921e-08
56138	'PCDHA11'	mRNA	1.00214	0.000312823			58528	'RRAGD'	mRNA	0.599085	8.87194e-08
9953	'HS3ST3B1'	mRNA	-0.287851	0.000312823			92211	'CDHR1'	mRNA	0.762235	9.06495e-08
10572	'SIVA1'	mRNA	-0.403465	0.000315699			10758	'TRAF3IP2'	mRNA	0.398908	9.07108e-08
8463	'TEAD2'	mRNA	-0.229613	0.000318975			79101	'TAF1D'	mRNA	0.342083	9.39099e-08
8633	'UNC5C'	mRNA	-0.454042	0.000322244			10482	'NXF1'	mRNA	-0.396076	9.39299e-08
56971	'CEACAM19'	mRNA	0.663251	0.000325383			140733	'MACROD2'	mRNA	1.40668	9.44881e-08
55295	'KLHL26'	mRNA	-0.320977	0.000325598			54888	'NSUN2'	mRNA	-0.470992	9.46614e-08
2551	'GABPA'	mRNA	-0.233122	0.000331485			27152	'INTU'	mRNA	0.33028	9.64593e-08
151742	'PPM1L'	mRNA	-0.426206	0.000332127			23082	'PPRC1'	mRNA	-0.298901	9.66595e-08
92017	'SNX29'	mRNA	0.421234	0.000333033			63917	'GALNT11'	mRNA	-0.437356	9.69383e-08
51608	'GET4'	mRNA	-0.238617	0.000333051			163059	'ZNF433'	mRNA	0.722095	9.74128e-08
51569	'UFM1'	mRNA	0.21759	0.000334934			84034	'EMILIN2'	mRNA	-0.491191	9.76229e-08
6451	'SH3BGRL'	mRNA	-0.220962	0.000337196			54517	'PUS7'	mRNA	-0.295585	9.76412e-08
2736	'GLI2'	mRNA	-0.297929	0.000337765			6400	'SEL1L'	mRNA	0.803919	9.80591e-08
4055	'LTBR'	mRNA	0.436493	0.000340813			145447	'ABHD12B'	mRNA	-0.468263	9.85563e-08
51209	'RAB9B'	mRNA	0.396581	0.000341996			4435	'CITED1'	mRNA	-0.977384	9.88941e-08
162461	'TMEM92'	mRNA	0.482647	0.000342541			998	'CDC42'	mRNA	-0.504911	1.03814e-07
2632	'GBE1'	mRNA	0.32228	0.000345079			23313	'KIAA0930'	mRNA	-0.246185	1.04296e-07
8019	'BRD3'	mRNA	-0.165326	0.000345079			60626	'RIC8A'	mRNA	-0.273612	1.05638e-07
7430	'EZR'	mRNA	-0.237627	0.000345312			7436	'VLDLR'	mRNA	0.479593	1.06121e-07
54836	'BSPRY'	mRNA	0.711513	0.000345661			84498	'FAM120B'	mRNA	-0.308041	1.06181e-07
84074	'QRICH2'	mRNA	0.530802	0.000349287			10617	'STAMBP'	mRNA	0.235956	1.06182e-07
26084	'ARHGEF26'	mRNA	-0.394123	0.000349314			4140	'MARK3'	mRNA	0.236246	1.08168e-07
10439	'OLFM1'	mRNA	0.523664	0.000352023			8607	'RUVBL1'	mRNA	-0.271654	1.09226e-07
51611	'DPH5'	mRNA	0.211702	0.000352202			1385	'CREB1'	mRNA	0.323999	1.09439e-07
30001	'ERO1A'	mRNA	-0.153037	0.000354532			10317	'B3GALT5'	mRNA	0.546834	1.11338e-07
259236	'TMIE'	mRNA	0.990448	0.000359169			85301	'COL27A1'	mRNA	-0.630118	1.11593e-07
124905135	'LOC124905135'	mRNA	-1.12475	0.000359639			54732	'TMED9'	mRNA	-0.249046	1.14996e-07
56900	'TMEM167B'	mRNA	0.305508	0.000360463			5499	'PPP1CA'	mRNA	-0.276912	1.16702e-07
6760	'SS18'	mRNA	0.198478	0.000361574			3420	'IDH3B'	mRNA	-0.268535	1.17109e-07
3157	'HMGCS1'	mRNA	-0.351372	0.000361574			3315	'HSPB1'	mRNA	-0.828856	1.17147e-07
9665	'MARF1'	mRNA	0.18037	0.000365371			4162	'MCAM'	mRNA	-0.372721	1.17147e-07
29886	'SNX8'	mRNA	-0.239566	0.000368238			514	'ATP5F1E'	mRNA	-0.51357	1.18157e-07
117584	'RFFL'	mRNA	0.544437	0.00036874			25888	'ZNF473'	mRNA	0.288555	1.18616e-07
79796	'ALG9'	mRNA	0.244006	0.000369616			342346	'C16orf96'	mRNA	1.16586	1.20661e-07
8701	'DNAH11'	mRNA	0.507456	0.000370975			23527	'ACAP2'	mRNA	0.701839	1.22942e-07
51657	'STYXL1'	mRNA	0.268667	0.000372387			5892	'RAD51D'	mRNA	0.371666	1.22942e-07
301	'ANXA1'	mRNA	0.403335	0.000373034			51154	'MRTO4'	mRNA	-0.407502	1.23186e-07
5621	'PRNP'	mRNA	0.255828	0.000376828			11281	'POU6F2'	mRNA	0.554438	1.24598e-07
25912	'C1orf43'	mRNA	0.221939	0.000377116			8545	'CGGBP1'	mRNA	0.379275	1.24832e-07
8745	'ADAM23'	mRNA	0.295661	0.000378444			7976	'FZD3'	mRNA	-0.257858	1.25844e-07
1746	'DLX2'	mRNA	-0.323032	0.000378845			3800	'KIF5C'	mRNA	0.477789	1.2759e-07
102724250	'LOC102724250'	mRNA	0.35695	0.000379375			84632	'AFAP1L2'	mRNA	-0.580366	1.28226e-07
85013	'TMEM128'	mRNA	0.262477	0.000382031			10486	'CAP2'	mRNA	-0.315127	1.28794e-07
84717	'HDGFL2'	mRNA	-0.339802	0.000383968			7260	'EIPR1'	mRNA	0.278409	1.30663e-07
135398	'C6orf141'	mRNA	0.553202	0.000385007			4193	'MDM2'	mRNA	0.467753	1.30796e-07
390927	'ZNF793'	mRNA	0.24878	0.000390362			79796	'ALG9'	mRNA	0.318871	1.32022e-07
9789	'SPCS2'	mRNA	-0.151661	0.000394521			55959	'SULF2'	mRNA	-0.344484	1.32308e-07
284207	'METRNL'	mRNA	-0.479152	0.000396966			80723	'SLC35G2'	mRNA	0.356121	1.32308e-07
81575	'APOLD1'	mRNA	0.458205	0.00039816			3880	'KRT19'	mRNA	-0.544592	1.34306e-07
94	'ACVRL1'	mRNA	0.361324	0.000401003			55364	'IMPACT'	mRNA	0.529852	1.34458e-07
54997	'TESC'	mRNA	-0.445553	0.000401247			26054	'SENP6'	mRNA	0.329789	1.34906e-07
7335	'UBE2V1'	mRNA	-0.185469	0.000401247			11068	'CYB561D2'	mRNA	-0.502732	1.37233e-07
91746	'YTHDC1'	mRNA	-0.140855	0.000401281			5719	'PSMD13'	mRNA	-0.319741	1.38868e-07
10100	'TSPAN2'	mRNA	0.349895	0.000411922			22882	'ZHX2'	mRNA	0.540824	1.41283e-07
10634	'GAS2L1'	mRNA	-0.382464	0.000411922			26017	'FAM32A'	mRNA	-0.262309	1.41726e-07
283316	'CD163L1'	mRNA	1.24658	0.000415167			9603	'NFE2L3'	mRNA	-0.224431	1.44284e-07
5608	'MAP2K6'	mRNA	-0.577915	0.000417907			9096	'TBX18'	mRNA	0.299209	1.45928e-07
101059918	'GOLGA8R'	mRNA	0.461561	0.000417907			11313	'LYPLA2'	mRNA	-0.253224	1.47109e-07
5325	'PLAGL1'	mRNA	0.329137	0.000417907			226	'ALDOA'	mRNA	-0.48673	1.49375e-07
4718	'NDUFC2'	mRNA	-0.220347	0.000423204			63977	'PRDM15'	mRNA	-0.519985	1.49666e-07
23170	'TTLL12'	mRNA	-0.379852	0.000425543			11152	'WDR45'	mRNA	0.522103	1.50308e-07
27092	'CACNG4'	mRNA	-0.521446	0.000427656			5973	'RENBP'	mRNA	0.781527	1.51882e-07
168667	'BMPER'	mRNA	-1.05602	0.000427656			2537	'IFI6'	mRNA	-0.653635	1.53252e-07
6717	'SRI'	mRNA	-0.218348	0.000429265			654364	'NME1-NME2'	mRNA	-0.587482	1.53332e-07
55108	'BSDC1'	mRNA	0.327453	0.000429265			128866	'CHMP4B'	mRNA	-0.259534	1.54475e-07
123	'PLIN2'	mRNA	0.410088	0.000430898			5156	'PDGFRA'	mRNA	-1.02801	1.54537e-07
90634	'N4BP2L1'	mRNA	0.541963	0.000432973			81553	'CYRIA'	mRNA	1.07611	1.54537e-07
245812	'CNPY4'	mRNA	0.468971	0.000434765			9551	'ATP5MF'	mRNA	-0.78348	1.56107e-07
51074	'APIP'	mRNA	-0.190664	0.000437246			29789	'OLA1'	mRNA	0.194569	1.57609e-07
6692	'SPINT1'	mRNA	0.360049	0.000437947			6648	'SOD2'	mRNA	-0.25882	1.58465e-07
29028	'ATAD2'	mRNA	-0.34511	0.000439041			100128731	'OST4'	mRNA	-0.746309	1.5893e-07
857	'CAV1'	mRNA	-0.339035	0.000439041			858	'CAV2'	mRNA	-0.300789	1.63582e-07
25886	'POC1A'	mRNA	0.324595	0.000439041			56980	'PRDM10'	mRNA	-0.439639	1.64228e-07
1780	'DYNC1I1'	mRNA	0.677997	0.000440607			86	'ACTL6A'	mRNA	-0.2232	1.64454e-07
83891	'SNX25'	mRNA	-0.292614	0.000445333			79763	'ISOC2'	mRNA	-0.642011	1.66117e-07
112611	'RWDD2A'	mRNA	-0.313322	0.0004489			196385	'DNAH10'	mRNA	1.04513	1.66446e-07
11342	'RNF13'	mRNA	0.232151	0.000450679			5216	'PFN1'	mRNA	-0.410504	1.67064e-07
3635	'INPP5D'	mRNA	0.529094	0.000450679			51088	'KLHL5'	mRNA	0.684723	1.69883e-07
55146	'ZDHHC4'	mRNA	0.237306	0.000451282			54516	'MTRF1L'	mRNA	-0.216598	1.70278e-07
6590	'SLPI'	mRNA	1.27984	0.000451661			2624	'GATA2'	mRNA	-0.404265	1.72528e-07
89782	'LMLN'	mRNA	0.304293	0.000455765			10605	'PAIP1'	mRNA	0.15285	1.74067e-07
8425	'LTBP4'	mRNA	0.313495	0.000455765			3142	'HLX'	mRNA	-0.968126	1.74968e-07
8844	'KSR1'	mRNA	0.284177	0.000455839			51373	'MRPS17'	mRNA	-0.427948	1.75116e-07
64403	'CDH24'	mRNA	-0.234696	0.00045832			81	'ACTN4'	mRNA	-0.324548	1.78035e-07
89944	'GLB1L2'	mRNA	-0.181242	0.000461417			10929	'SRSF8'	mRNA	-0.21665	1.78669e-07
387882	'C12orf75'	mRNA	-0.247951	0.000462197			7879	'RAB7A'	mRNA	-0.152037	1.83743e-07
6777	'STAT5B'	mRNA	0.170823	0.000463739			79739	'TTLL7'	mRNA	0.3466	1.85545e-07
84060	'RBM48'	mRNA	0.241386	0.000465672			57701	'NCKAP5L'	mRNA	0.551844	1.8591e-07
1528	'CYB5A'	mRNA	-0.368083	0.000472446			57332	'CBX8'	mRNA	-0.521221	1.8591e-07
23549	'DNPEP'	mRNA	0.199104	0.000474227			155066	'ATP6V0E2'	mRNA	-0.350404	1.86159e-07
28978	'TMEM14A'	mRNA	-0.20047	0.000474227			53637	'S1PR5'	mRNA	-1.20332	1.86234e-07
1464	'CSPG4'	mRNA	0.381609	0.000474227			50861	'STMN3'	mRNA	-0.325483	1.93516e-07
55344	'PLCXD1'	mRNA	-0.3001	0.000474227			1808	'DPYSL2'	mRNA	0.561033	1.95268e-07
10428	'CFDP1'	mRNA	-0.256367	0.000476323			8161	'COIL'	mRNA	-0.213018	1.96311e-07
79029	'SPATA5L1'	mRNA	-0.295063	0.000477219			84140	'FAM161A'	mRNA	0.353816	1.96319e-07
5026	'P2RX5'	mRNA	0.497723	0.000478079			127700	'OSCP1'	mRNA	0.472216	1.96856e-07
2184	'FAH'	mRNA	0.1998	0.000481769			80303	'EFHD1'	mRNA	-0.363784	1.97222e-07
83858	'ATAD3B'	mRNA	-0.392066	0.000484569			118429	'ANTXR2'	mRNA	0.735863	1.97576e-07
5274	'SERPINI1'	mRNA	0.645642	0.000486236			8793	'TNFRSF10D'	mRNA	-0.809285	1.98173e-07
84524	'ZC3H8'	mRNA	0.214908	0.000487269			5217	'PFN2'	mRNA	-0.31427	1.98892e-07
3150	'HMGN1'	mRNA	-0.203543	0.000487752			7029	'TFDP2'	mRNA	0.290161	2.00816e-07
27335	'EIF3K'	mRNA	-0.20752	0.000489582			5600	'MAPK11'	mRNA	0.584392	2.01535e-07
57679	'ALS2'	mRNA	0.289986	0.000489731			348938	'NIPAL4'	mRNA	1.67943	2.01535e-07
55245	'UQCC1'	mRNA	0.18241	0.000491448			9577	'BABAM2'	mRNA	0.269761	2.01535e-07
23705	'CADM1'	mRNA	-0.434181	0.000491448			3131	'HLF'	mRNA	0.778438	2.06329e-07
140730	'RIMS4'	mRNA	-0.435965	0.000498001			79680	'RTL10'	mRNA	-0.30826	2.07778e-07
158158	'RASEF'	mRNA	-0.270121	0.000504297			9404	'LPXN'	mRNA	0.499583	2.0831e-07
27164	'SALL3'	mRNA	-0.43078	0.000511577			1915	'EEF1A1'	mRNA	0.312146	2.08659e-07
116211	'TM4SF19'	mRNA	1.6673	0.000512555			23231	'SEL1L3'	mRNA	0.717004	2.09871e-07
84321	'THOC3'	mRNA	-0.181074	0.000513191			57648	'KIAA1522'	mRNA	-0.228387	2.11655e-07
399909	'PCNX3'	mRNA	-0.236456	0.000518663			6811	'STX5'	mRNA	0.409388	2.11682e-07
1299	'COL9A3'	mRNA	-0.482584	0.000522683			5476	'CTSA'	mRNA	-0.433506	2.14274e-07
56650	'CLDND1'	mRNA	0.153761	0.00052659			9866	'TRIM66'	mRNA	0.44634	2.18916e-07
5187	'PER1'	mRNA	-0.248742	0.00052659			1954	'MEGF8'	mRNA	-0.376102	2.18916e-07
10093	'ARPC4'	mRNA	-0.25215	0.00052758			80169	'CTC1'	mRNA	0.301032	2.22424e-07
1434	'CSE1L'	mRNA	-0.21955	0.00053033			1745	'DLX1'	mRNA	-0.558235	2.23544e-07
10668	'CGRRF1'	mRNA	0.286922	0.000535516			10607	'TBL3'	mRNA	-0.433696	2.24912e-07
8930	'MBD4'	mRNA	0.179047	0.000538073			79363	'CPLANE2'	mRNA	0.81663	2.25551e-07
84514	'GHDC'	mRNA	0.304336	0.000539807			81577	'GFOD2'	mRNA	-0.395445	2.25551e-07
3615	'IMPDH2'	mRNA	-0.23829	0.00054506			80271	'ITPKC'	mRNA	0.351973	2.28402e-07
10957	'PNRC1'	mRNA	-0.235067	0.000545487			5373	'PMM2'	mRNA	-0.271206	2.29494e-07
10204	'NUTF2'	mRNA	-0.442335	0.000545913			6392	'SDHD'	mRNA	-0.203133	2.32151e-07
26091	'HERC4'	mRNA	0.156983	0.000551689			4218	'RAB8A'	mRNA	-0.28911	2.36416e-07
6695	'SPOCK1'	mRNA	0.553129	0.000564049			9205	'ZMYM5'	mRNA	0.397298	2.39597e-07
1486	'CTBS'	mRNA	0.27049	0.000564628			56943	'ENY2'	mRNA	-0.415601	2.40513e-07
388121	'TNFAIP8L3'	mRNA	-0.976006	0.00056678			25927	'CNRIP1'	mRNA	0.492148	2.40528e-07
84962	'AJUBA'	mRNA	0.289305	0.000573178			9939	'RBM8A'	mRNA	-0.199502	2.42244e-07
5799	'PTPRN2'	mRNA	0.470319	0.000575151			92749	'DRC1'	mRNA	2.02081	2.46897e-07
79811	'SLTM'	mRNA	0.140261	0.000578544			1175	'AP2S1'	mRNA	-0.308427	2.57826e-07
7431	'VIM'	mRNA	-0.351914	0.000582335			4724	'NDUFS4'	mRNA	0.327366	2.60996e-07
201134	'CEP112'	mRNA	0.241729	0.000583077			84083	'ZRANB3'	mRNA	0.542311	2.61365e-07
1244	'ABCC2'	mRNA	0.623559	0.00058474			57146	'LDAF1'	mRNA	0.803207	2.62183e-07
11168	'PSIP1'	mRNA	-0.140054	0.00058546			302	'ANXA2'	mRNA	-0.475762	2.66993e-07
2517	'FUCA1'	mRNA	0.197253	0.000586117			26872	'STEAP1'	mRNA	-1.03121	2.67015e-07
6567	'SLC16A2'	mRNA	-0.456916	0.000588195			129450	'TYW5'	mRNA	0.451649	2.67918e-07
92105	'INTS4'	mRNA	0.152318	0.000588438			79868	'ALG13'	mRNA	0.451121	2.68279e-07
54520	'CCDC93'	mRNA	0.198188	0.000590332			285513	'GPRIN3'	mRNA	-0.501698	2.72594e-07
360	'AQP3'	mRNA	0.641702	0.000593768			5707	'PSMD1'	mRNA	-0.718005	2.76615e-07
5713	'PSMD7'	mRNA	0.266317	0.00060323			22924	'MAPRE3'	mRNA	0.371518	2.77225e-07
284021	'MILR1'	mRNA	1.03524	0.00060323			2260	'FGFR1'	mRNA	-0.26766	2.77787e-07
200162	'SPAG17'	mRNA	0.632884	0.000603692			84913	'ATOH8'	mRNA	-0.537361	2.90364e-07
79587	'CARS2'	mRNA	-0.322881	0.000611191			2810	'SFN'	mRNA	-0.696892	2.92158e-07
2920	'CXCL2'	mRNA	1.11599	0.000612699			10907	'TXNL4A'	mRNA	-0.380162	2.94366e-07
51599	'LSR'	mRNA	0.35171	0.000613746			9730	'DCAF1'	mRNA	-0.312889	2.95372e-07
25925	'ZNF521'	mRNA	-0.492181	0.000614273			6936	'GCFC2'	mRNA	0.190218	2.98159e-07
10263	'CDK2AP2'	mRNA	-0.568475	0.000615804			84928	'TMEM209'	mRNA	0.276671	3.01219e-07
4651	'MYO10'	mRNA	-0.338642	0.000623323			221336	'BEND6'	mRNA	0.874255	3.03938e-07
51643	'TMBIM4'	mRNA	0.176702	0.000623323			63827	'BCAN'	mRNA	0.769961	3.03956e-07
27069	'GHITM'	mRNA	0.342725	0.000626507			2339	'FNTA'	mRNA	0.265408	3.05141e-07
6341	'SCO1'	mRNA	-0.188946	0.00062992			282809	'POC1B'	mRNA	0.511631	3.06506e-07
84678	'KDM2B'	mRNA	-0.154781	0.000630473			130271	'PLEKHH2'	mRNA	0.533899	3.07406e-07
23613	'ZMYND8'	mRNA	0.203894	0.000630473			5025	'P2RX4'	mRNA	0.387419	3.08319e-07
3236	'HOXD10'	mRNA	-0.394745	0.000630708			669	'BPGM'	mRNA	-0.345264	3.17769e-07
80235	'PIGZ'	mRNA	0.610021	0.000632698			6497	'SKI'	mRNA	-0.22203	3.24209e-07
94081	'SFXN1'	mRNA	-0.293512	0.000634466			132160	'PPM1M'	mRNA	0.70184	3.34239e-07
25974	'MMACHC'	mRNA	-0.293731	0.00063706			84629	'TNRC18'	mRNA	-0.292243	3.34797e-07
196051	'PLPP4'	mRNA	-0.493363	0.000640923			11334	'TUSC2'	mRNA	-0.340793	3.34869e-07
1388	'ATF6B'	mRNA	0.161194	0.000641278			80318	'GKAP1'	mRNA	0.540943	3.40262e-07
3397	'ID1'	mRNA	-0.457384	0.000644936			79039	'DDX54'	mRNA	-0.278622	3.40591e-07
6006	'RHCE'	mRNA	1.24789	0.000645207			4698	'NDUFA5'	mRNA	-0.214405	3.41956e-07
3276	'PRMT1'	mRNA	-0.341485	0.000649576			116224	'PABIR1'	mRNA	0.25716	3.63096e-07
6487	'ST3GAL3'	mRNA	0.274119	0.000654062			10061	'ABCF2'	mRNA	-0.405828	3.65263e-07
91807	'MYLK3'	mRNA	-0.627422	0.000654363			392197	'USP17L7'	mRNA	1.8958	3.70246e-07
55026	'TMEM255A'	mRNA	0.705077	0.000654369			6941	'TCF19'	mRNA	0.182672	3.70456e-07
221443	'OARD1'	mRNA	0.265613	0.000658315			84243	'ZDHHC18'	mRNA	-0.260049	3.74765e-07
5793	'PTPRG'	mRNA	-0.412165	0.000663384			8028	'MLLT10'	mRNA	0.281379	3.8434e-07
134548	'SOWAHA'	mRNA	-0.639124	0.000663384			819	'CAMLG'	mRNA	0.323823	3.87522e-07
80777	'CYB5B'	mRNA	-0.190382	0.000663384			349565	'NMNAT3'	mRNA	0.816102	3.88266e-07
120114	'FAT3'	mRNA	-0.472624	0.000663676			2049	'EPHB3'	mRNA	-0.569797	3.88804e-07
29993	'PACSIN1'	mRNA	-0.407059	0.00066814			9421	'HAND1'	mRNA	-0.402993	3.92192e-07
84914	'ZNF587'	mRNA	-0.321751	0.00067561			51118	'UTP11'	mRNA	-0.20462	3.92195e-07
7320	'UBE2B'	mRNA	-0.174465	0.000676899			8780	'RIOK3'	mRNA	0.415149	3.92195e-07
91687	'CENPL'	mRNA	0.242063	0.00067802			192111	'PGAM5'	mRNA	-0.354171	3.96976e-07
146857	'SLFN13'	mRNA	-0.635133	0.000692465			27330	'RPS6KA6'	mRNA	0.667532	3.98861e-07
2237	'FEN1'	mRNA	-0.287158	0.000696086			6579	'SLCO1A2'	mRNA	0.822511	4.05097e-07
55656	'INTS8'	mRNA	-0.225215	0.000696086			79993	'ELOVL7'	mRNA	0.453747	4.06291e-07
23676	'SMPX'	mRNA	1.01328	0.00069889			56927	'GPR108'	mRNA	0.326812	4.07928e-07
93	'ACVR2B'	mRNA	-0.201302	0.000704747			27343	'POLL'	mRNA	0.283545	4.1264e-07
4650	'MYO9B'	mRNA	-0.177686	0.000706011			8538	'BARX2'	mRNA	-0.576084	4.15309e-07
51236	'HGH1'	mRNA	-0.341866	0.000708147			5603	'MAPK13'	mRNA	0.351449	4.16591e-07
808	'CALM3'	mRNA	-0.441146	0.00071167			399665	'EEIG1'	mRNA	0.405514	4.19253e-07
2045	'EPHA7'	mRNA	-1.47624	0.000714153			93487	'MAPK1IP1L'	mRNA	-0.185946	4.20079e-07
91156	'IGFN1'	mRNA	1.10362	0.000714768			90423	'ATP6V1E2'	mRNA	0.517698	4.29243e-07
10785	'WDR4'	mRNA	-0.393999	0.000714768			27095	'TRAPPC3'	mRNA	-0.226867	4.37561e-07
10395	'DLC1'	mRNA	-0.406668	0.000715819			30000	'TNPO2'	mRNA	-0.478382	4.40603e-07
81539	'SLC38A1'	mRNA	0.293101	0.000716059			167691	'LCA5'	mRNA	0.519381	4.43915e-07
56204	'ATOSA'	mRNA	0.321529	0.000724083			79026	'AHNAK'	mRNA	-0.664735	4.43915e-07
1431	'CS'	mRNA	-0.288	0.000724911			84309	'NUDT16L1'	mRNA	-0.372676	4.45484e-07
753	'LDLRAD4'	mRNA	-0.44097	0.000726043			79924	'ADM2'	mRNA	3.61205	4.47693e-07
26517	'TIMM13'	mRNA	-0.327714	0.000726808			9310	'ZNF235'	mRNA	-0.593742	4.53235e-07
63877	'FAM204A'	mRNA	0.184378	0.000726808			22955	'SCMH1'	mRNA	0.326856	4.56217e-07
1468	'SLC25A10'	mRNA	-0.260568	0.000728413			51805	'COQ3'	mRNA	-0.355496	4.57284e-07
51593	'SRRT'	mRNA	-0.256219	0.000730353			7286	'TUFT1'	mRNA	0.493517	4.60951e-07
5090	'PBX3'	mRNA	-0.268775	0.000730353			1842	'ECM2'	mRNA	2.74956	4.61492e-07
493856	'CISD2'	mRNA	0.18011	0.000733294			84313	'VPS25'	mRNA	-0.190892	4.61623e-07
8987	'STBD1'	mRNA	0.312506	0.000736377			25837	'RAB26'	mRNA	-0.696212	4.62487e-07
124995	'MRPL10'	mRNA	0.204198	0.000736377			10282	'BET1'	mRNA	0.330192	4.66756e-07
3251	'HPRT1'	mRNA	-0.289383	0.000745917			9121	'SLC16A5'	mRNA	0.586427	4.67862e-07
80232	'WDR26'	mRNA	0.113285	0.000748127			8848	'TSC22D1'	mRNA	0.23783	4.67862e-07
440574	'MICOS10'	mRNA	-0.349838	0.000762947			1347	'COX7A2'	mRNA	-0.436458	4.67862e-07
5455	'POU3F3'	mRNA	-0.437572	0.000762947			84792	'FAM220A'	mRNA	0.411594	4.67862e-07
81691	'REXO5'	mRNA	0.293271	0.000763226			122526779	'SAGSIN1'	mRNA	0.411594	4.67862e-07
79175	'ZNF343'	mRNA	0.237804	0.000769127			115426	'UHRF2'	mRNA	0.328522	4.78383e-07
81602	'CDADC1'	mRNA	0.267729	0.000769127			7050	'TGIF1'	mRNA	0.615701	4.79942e-07
51000	'SLC35B3'	mRNA	0.264959	0.000769355			23312	'DMXL2'	mRNA	0.401887	4.84579e-07
57592	'ZNF687'	mRNA	-0.246815	0.00076949			1459	'CSNK2A2'	mRNA	0.308191	4.92922e-07
5160	'PDHA1'	mRNA	-0.333178	0.000773795			84062	'DTNBP1'	mRNA	0.341093	4.95225e-07
7170	'TPM3'	mRNA	-0.228943	0.000775107			9055	'PRC1'	mRNA	-0.2591	4.99661e-07
3875	'KRT18'	mRNA	-0.539841	0.000778547			151313	'FAHD2B'	mRNA	0.3717	5.043e-07
26054	'SENP6'	mRNA	0.22515	0.000784484			54039	'PCBP3'	mRNA	1.30136	5.21289e-07
80031	'SEMA6D'	mRNA	-0.477759	0.000795532			123096	'SLC25A29'	mRNA	0.676136	5.24283e-07
2737	'GLI3'	mRNA	-0.298885	0.000801856			85450	'ITPRIP'	mRNA	0.360378	5.25833e-07
3140	'MR1'	mRNA	0.564572	0.000810952			54463	'RETREG1'	mRNA	0.464696	5.34016e-07
11072	'DUSP14'	mRNA	0.304622	0.000810952			84925	'SLC49A4'	mRNA	0.286737	5.37728e-07
1798	'DPAGT1'	mRNA	0.188903	0.00081213			8725	'URI1'	mRNA	0.272251	5.4152e-07
4173	'MCM4'	mRNA	-0.455517	0.00081213			80208	'SPG11'	mRNA	0.413176	5.45888e-07
80045	'GPR157'	mRNA	-0.297026	0.000815372			80071	'CCDC15'	mRNA	0.448006	5.52843e-07
9580	'SOX13'	mRNA	-0.326539	0.000819615			6006	'RHCE'	mRNA	1.63182	5.57189e-07
2631	'NIPSNAP2'	mRNA	-0.296268	0.000824082			9440	'MED17'	mRNA	-0.238511	5.65537e-07
23168	'RTF1'	mRNA	-0.274681	0.000824082			10272	'FSTL3'	mRNA	-0.342348	5.70961e-07
149478	'BTBD19'	mRNA	0.486773	0.000824306			7057	'THBS1'	mRNA	-0.791177	5.72578e-07
145508	'CEP128'	mRNA	0.286508	0.000833198			9219	'MTA2'	mRNA	-0.167574	5.75879e-07
26520	'TIMM9'	mRNA	0.317574	0.000833789			5074	'PAWR'	mRNA	0.33137	5.75879e-07
375057	'STUM'	mRNA	-0.721343	0.000835778			54625	'PARP14'	mRNA	0.325067	5.85212e-07
11097	'NUP42'	mRNA	0.216755	0.000836695			89796	'NAV1'	mRNA	-0.368307	5.85212e-07
5420	'PODXL'	mRNA	-0.262553	0.000837505			11130	'ZWINT'	mRNA	-0.209331	5.91222e-07
8751	'ADAM15'	mRNA	0.215791	0.000873825			339318	'ZNF181'	mRNA	0.40011	6.05733e-07
122553	'TRAPPC6B'	mRNA	0.216469	0.000879516			51626	'DYNC2LI1'	mRNA	0.318635	6.10227e-07
2016	'EMX1'	mRNA	-0.70381	0.00088569			9553	'MRPL33'	mRNA	-0.388632	6.1083e-07
10317	'B3GALT5'	mRNA	0.384064	0.000886621			340527	'NHSL2'	mRNA	-0.64474	6.23358e-07
55582	'KIF27'	mRNA	0.280893	0.000887624			267	'AMFR'	mRNA	0.35278	6.46971e-07
5924	'RASGRF2'	mRNA	-0.3376	0.000893265			55505	'NOP10'	mRNA	-0.54225	6.4799e-07
14	'AAMP'	mRNA	-0.197779	0.00089552			25980	'AAR2'	mRNA	-0.254847	6.54456e-07
4712	'NDUFB6'	mRNA	-0.305163	0.000898348			28970	'C11orf54'	mRNA	0.34357	6.54456e-07
975	'CD81'	mRNA	-0.22979	0.000900038			167681	'PRSS35'	mRNA	-0.996463	6.57186e-07
1059	'CENPB'	mRNA	-0.172563	0.000901396			1650	'DDOST'	mRNA	-0.1579	6.58581e-07
54457	'TAF7L'	mRNA	0.32977	0.000902771			51093	'METTL25B'	mRNA	0.520731	6.62776e-07
55718	'POLR3E'	mRNA	0.203763	0.000909884			6284	'S100A13'	mRNA	-0.426058	6.6614e-07
146325	'PRR35'	mRNA	-1.30245	0.000915352			6249	'CLIP1'	mRNA	0.420058	6.67627e-07
113246	'C12orf57'	mRNA	0.441356	0.000918495			2121	'EVC'	mRNA	0.282022	6.76551e-07
65258	'MPPE1'	mRNA	0.236746	0.000919847			91156	'IGFN1'	mRNA	1.46959	6.81259e-07
5859	'QARS1'	mRNA	-0.12827	0.000920968			90529	'STPG1'	mRNA	0.324407	6.81856e-07
85012	'TCEAL3'	mRNA	-0.508217	0.000929765			84002	'B3GNT5'	mRNA	-0.408456	6.84188e-07
8692	'HYAL2'	mRNA	-0.273096	0.000930095			9132	'KCNQ4'	mRNA	0.568247	6.93101e-07
4846	'NOS3'	mRNA	0.5133	0.000933543			10210	'TOPORS'	mRNA	-0.25583	6.97551e-07
1175	'AP2S1'	mRNA	-0.254626	0.000934191			148327	'CREB3L4'	mRNA	0.640631	6.99635e-07
79871	'RPAP2'	mRNA	0.179713	0.000938149			163050	'ZNF564'	mRNA	0.486725	6.99635e-07
5937	'RBMS1'	mRNA	-0.341432	0.000944582			51759	'C9orf78'	mRNA	-0.214826	6.99635e-07
23135	'KDM6B'	mRNA	0.298699	0.000947564			9910	'RABGAP1L'	mRNA	0.302819	7.12108e-07
64114	'TMBIM1'	mRNA	0.325688	0.000966434			6468	'FBXW4'	mRNA	0.504039	7.17525e-07
201973	'PRIMPOL'	mRNA	0.29993	0.000966782			51050	'PI15'	mRNA	0.65363	7.21768e-07
5105	'PCK1'	mRNA	-0.921895	0.000976611			5717	'PSMD11'	mRNA	-0.374394	7.22059e-07
339804	'C2orf74'	mRNA	0.459511	0.000977678			56993	'TOMM22'	mRNA	-0.419573	7.34507e-07
85441	'HELZ2'	mRNA	-0.321494	0.000977881			197259	'MLKL'	mRNA	-0.694541	7.38407e-07
124900301	'LOC124900301'	mRNA	-0.375744	0.000977881			4753	'NELL2'	mRNA	0.521687	7.54429e-07
8870	'IER3'	mRNA	0.428473	0.00097859			340526	'RTL5'	mRNA	0.420241	7.57446e-07
4038	'LRP4'	mRNA	-0.305704	0.000979948			6786	'STIM1'	mRNA	0.438742	7.59641e-07
90639	'COX19'	mRNA	0.24244	0.000993043			343450	'KCNT2'	mRNA	1.50321	7.64228e-07
7089	'TLE2'	mRNA	-0.478959	0.000993268			4217	'MAP3K5'	mRNA	-0.418306	7.70601e-07
6723	'SRM'	mRNA	-0.470107	0.000997211			1636	'ACE'	mRNA	0.38781	7.92131e-07
514	'ATP5F1E'	mRNA	-0.420497	0.00100123			83746	'L3MBTL2'	mRNA	-0.27739	7.92562e-07
1749	'DLX5'	mRNA	-0.792866	0.00100923			3726	'JUNB'	mRNA	-0.479494	8.02437e-07
79622	'SNRNP25'	mRNA	-0.470427	0.00101681			284325	'ACTMAP'	mRNA	0.364759	8.08361e-07
4946	'OAZ1'	mRNA	-0.224017	0.00101877			55636	'CHD7'	mRNA	-0.321149	8.15041e-07
402	'ARL2'	mRNA	-0.299414	0.00101926			2018	'EMX2'	mRNA	0.720928	8.17135e-07
401565	'FAM166A'	mRNA	-0.633635	0.0010256			10102	'TSFM'	mRNA	-0.327371	8.23897e-07
253152	'EPHX4'	mRNA	0.392456	0.0010359			119391	'GSTO2'	mRNA	0.783911	8.35597e-07
54753	'ZNF853'	mRNA	0.358463	0.00103937			10398	'MYL9'	mRNA	-0.740325	8.37737e-07
23341	'DNAJC16'	mRNA	0.231285	0.00105775			116028	'RMI2'	mRNA	0.302504	8.43197e-07
9242	'MSC'	mRNA	1.20006	0.00105775			65263	'PYCR3'	mRNA	-0.5109	8.5374e-07
54830	'NUP62CL'	mRNA	0.236536	0.00105965			5575	'PRKAR1B'	mRNA	-0.441022	8.72529e-07
84542	'SANBR'	mRNA	0.263157	0.00106253			4043	'LRPAP1'	mRNA	-0.368078	8.73246e-07
333926	'PPM1J'	mRNA	-0.490302	0.00107052			9398	'CD101'	mRNA	-1.21247	8.81228e-07
129607	'CMPK2'	mRNA	-0.699995	0.00107202			686	'BTD'	mRNA	-0.613098	8.88472e-07
6598	'SMARCB1'	mRNA	-0.273757	0.00107202			6782	'HSPA13'	mRNA	0.714594	8.99993e-07
80216	'ALPK1'	mRNA	0.332335	0.00107965			1386	'ATF2'	mRNA	0.236999	9.04804e-07
1577	'CYP3A5'	mRNA	0.489218	0.0010823			171024	'SYNPO2'	mRNA	1.00834	9.05257e-07
64849	'SLC13A3'	mRNA	0.700817	0.00109215			91050	'CCDC149'	mRNA	0.455923	9.11778e-07
51191	'HERC5'	mRNA	0.225528	0.00109787			113	'ADCY7'	mRNA	0.352797	9.12055e-07
23612	'PHLDA3'	mRNA	0.38816	0.00111292			22877	'MLXIP'	mRNA	-0.284949	9.14272e-07
136853	'SSC4D'	mRNA	0.521721	0.00112058			56999	'ADAMTS9'	mRNA	-1.11489	9.16119e-07
57687	'VAT1L'	mRNA	-0.86629	0.00112255			64326	'COP1'	mRNA	0.335514	9.18366e-07
51805	'COQ3'	mRNA	-0.243216	0.00112255			5756	'TWF1'	mRNA	-0.29813	9.2392e-07
84696	'ABHD1'	mRNA	0.91891	0.001128			2012	'EMP1'	mRNA	-0.854088	9.32906e-07
63926	'ANKEF1'	mRNA	0.388371	0.00113189			84727	'SPSB2'	mRNA	0.655415	9.32906e-07
57530	'CGN'	mRNA	-0.319675	0.00113938			7782	'SLC30A4'	mRNA	0.51902	9.33619e-07
7088	'TLE1'	mRNA	-0.282152	0.00113944			51696	'HECA'	mRNA	0.346382	9.44454e-07
57062	'DDX24'	mRNA	-0.158605	0.00114451			90673	'PPP1R3E'	mRNA	0.67048	9.45634e-07
79006	'METRN'	mRNA	-0.397836	0.0011483			25904	'CNOT10'	mRNA	0.226032	9.47614e-07
80210	'ARMC9'	mRNA	0.23101	0.00116133			4726	'NDUFS6'	mRNA	-0.489284	9.51918e-07
84570	'COL25A1'	mRNA	-0.261761	0.00116638			6464	'SHC1'	mRNA	-0.236224	9.58452e-07
9459	'ARHGEF6'	mRNA	0.445345	0.00116775			7265	'TTC1'	mRNA	-0.265071	9.59999e-07
28970	'C11orf54'	mRNA	0.257536	0.00117388			7345	'UCHL1'	mRNA	0.243866	9.59999e-07
118980	'SFXN2'	mRNA	-0.174361	0.00118922			57556	'SEMA6A'	mRNA	-0.369509	9.65617e-07
6461	'SHB'	mRNA	-0.256093	0.00118986			7078	'TIMP3'	mRNA	0.600132	9.68484e-07
509	'ATP5F1C'	mRNA	-0.348776	0.00119802			3749	'KCNC4'	mRNA	-0.433926	9.74974e-07
8913	'CACNA1G'	mRNA	-0.452981	0.00119802			148156	'ZNF558'	mRNA	0.488969	9.76166e-07
607	'BCL9'	mRNA	-0.228546	0.00119865			163126	'EID2'	mRNA	-0.440915	9.82361e-07
64743	'WDR13'	mRNA	0.30758	0.00119865			29103	'DNAJC15'	mRNA	-1.13362	1.00765e-06
4237	'MFAP2'	mRNA	-0.356895	0.00119865			81844	'TRIM56'	mRNA	0.309472	1.00765e-06
27295	'PDLIM3'	mRNA	0.330011	0.00120842			84464	'SLX4'	mRNA	-0.276178	1.01641e-06
7704	'ZBTB16'	mRNA	-0.617535	0.00121462			3276	'PRMT1'	mRNA	-0.466169	1.02584e-06
129450	'TYW5'	mRNA	0.261791	0.00122567			2131	'EXT1'	mRNA	-0.430858	1.03596e-06
79290	'OR13A1'	mRNA	-1.15464	0.00123724			55671	'PPP4R3A'	mRNA	0.200766	1.03904e-06
79087	'ALG12'	mRNA	-0.25422	0.00123724			402	'ARL2'	mRNA	-0.288642	1.04505e-06
79080	'CCDC86'	mRNA	-0.291707	0.00123724			1192	'CLIC1'	mRNA	-0.376395	1.05436e-06
10319	'LAMC3'	mRNA	0.294105	0.00123809			10294	'DNAJA2'	mRNA	-0.259802	1.05918e-06
6949	'TCOF1'	mRNA	-0.189218	0.00124229			57447	'NDRG2'	mRNA	-0.479625	1.09085e-06
117144	'CATSPER1'	mRNA	1.62089	0.00124262			547	'KIF1A'	mRNA	0.524228	1.09728e-06
10713	'USP39'	mRNA	-0.159929	0.00124361			54433	'GAR1'	mRNA	-0.304626	1.10058e-06
727	'C5'	mRNA	0.692077	0.00124395			256227	'STEAP1B'	mRNA	-0.625629	1.10378e-06
8241	'RBM10'	mRNA	-0.213223	0.00124911			120103	'SLC36A4'	mRNA	-0.277227	1.11169e-06
1270	'CNTF'	mRNA	-0.637531	0.00125233			25816	'TNFAIP8'	mRNA	0.352556	1.11684e-06
162	'AP1B1'	mRNA	-0.303792	0.00127547			64151	'NCAPG'	mRNA	-0.188926	1.13304e-06
93134	'ZNF561'	mRNA	0.214975	0.00127547			81875	'ISG20L2'	mRNA	-0.414434	1.13838e-06
10956	'OS9'	mRNA	0.26588	0.00128944			10671	'DCTN6'	mRNA	-0.269415	1.16111e-06
23051	'ZHX3'	mRNA	-0.224534	0.00128944			284656	'EPHA10'	mRNA	0.839776	1.16111e-06
10669	'CGREF1'	mRNA	0.619454	0.00129217			166824	'RASSF6'	mRNA	0.935081	1.17381e-06
56943	'ENY2'	mRNA	-0.359391	0.00129347			5110	'PCMT1'	mRNA	-0.176926	1.1758e-06
28514	'DLL1'	mRNA	-0.403197	0.0012968			57142	'RTN4'	mRNA	0.277579	1.1767e-06
4645	'MYO5B'	mRNA	0.292455	0.00130159			79587	'CARS2'	mRNA	-0.372561	1.18064e-06
93594	'TBC1D31'	mRNA	0.208981	0.00130159			84105	'PCBD2'	mRNA	0.572733	1.18064e-06
506	'ATP5F1B'	mRNA	-0.369943	0.00130495			3418	'IDH2'	mRNA	0.204125	1.18964e-06
2230	'FDX1'	mRNA	-0.212526	0.00131274			59286	'UBL5'	mRNA	-0.644919	1.18974e-06
6449	'SGTA'	mRNA	-0.281033	0.00131471			27098	'CLUL1'	mRNA	1.20715	1.20861e-06
63943	'FKBPL'	mRNA	0.400436	0.0013204			6457	'SH3GL3'	mRNA	0.323723	1.23576e-06
10295	'BCKDK'	mRNA	-0.197816	0.00132095			8324	'FZD7'	mRNA	-0.272288	1.2483e-06
23287	'AGTPBP1'	mRNA	0.230224	0.00132147			5930	'RBBP6'	mRNA	-0.241907	1.25712e-06
10948	'STARD3'	mRNA	0.180521	0.00132622			2669	'GEM'	mRNA	0.503479	1.27607e-06
4300	'MLLT3'	mRNA	-0.32343	0.00133279			387496	'RASL11A'	mRNA	-0.659948	1.27655e-06
51629	'SLC25A39'	mRNA	-0.358191	0.00133591			23195	'MDN1'	mRNA	-0.364251	1.2768e-06
3184	'HNRNPD'	mRNA	-0.282991	0.00133773			5498	'PPOX'	mRNA	0.400345	1.27772e-06
64093	'SMOC1'	mRNA	-0.379721	0.0013383			4660	'PPP1R12B'	mRNA	0.360549	1.2779e-06
54619	'CCNJ'	mRNA	0.198666	0.0013448			29993	'PACSIN1'	mRNA	-0.531353	1.28472e-06
55521	'TRIM36'	mRNA	-0.33077	0.00134501			22826	'DNAJC8'	mRNA	-0.29157	1.29434e-06
55611	'OTUB1'	mRNA	-0.258823	0.00134528			102288414	'C11orf98'	mRNA	-0.48687	1.30636e-06
2997	'GYS1'	mRNA	-0.260177	0.00134939			166378	'SPATA5'	mRNA	-0.328478	1.32466e-06
10650	'PRELID3A'	mRNA	0.396711	0.00134939			10409	'BASP1'	mRNA	-0.345691	1.32477e-06
57205	'ATP10D'	mRNA	0.536266	0.00135218			10616	'RBCK1'	mRNA	0.580389	1.32569e-06
2673	'GFPT1'	mRNA	0.405647	0.00135478			2823	'GPM6A'	mRNA	0.787423	1.3298e-06
8780	'RIOK3'	mRNA	0.218993	0.00136487			10457	'GPNMB'	mRNA	0.470134	1.33202e-06
23286	'WWC1'	mRNA	-0.225804	0.00136732			85007	'PHYKPL'	mRNA	0.518067	1.33991e-06
23646	'PLD3'	mRNA	0.365693	0.00136732			1026	'CDKN1A'	mRNA	0.552489	1.34507e-06
727957	'MROH1'	mRNA	0.39165	0.00137353			55051	'NRDE2'	mRNA	-0.290984	1.37013e-06
11311	'VPS45'	mRNA	0.185026	0.00137654			84905	'ZNF341'	mRNA	-0.65874	1.37239e-06
8841	'HDAC3'	mRNA	-0.183559	0.00137916			84969	'TOX2'	mRNA	0.452165	1.37306e-06
84141	'EVA1A'	mRNA	0.473318	0.00138702			653	'BMP5'	mRNA	-1.89485	1.3732e-06
2700	'GJA3'	mRNA	0.319484	0.00138762			9289	'ADGRG1'	mRNA	1.31946	1.40831e-06
64777	'RMND5B'	mRNA	0.18142	0.00138979			607	'BCL9'	mRNA	-0.305978	1.40998e-06
55591	'VEZT'	mRNA	0.331447	0.00141002			83931	'STK40'	mRNA	0.530334	1.42983e-06
5345	'SERPINF2'	mRNA	2.12794	0.00142733			4016	'LOXL1'	mRNA	-0.601897	1.43394e-06
10404	'CPQ'	mRNA	0.363783	0.00143789			28964	'GIT1'	mRNA	0.1904	1.43806e-06
71	'ACTG1'	mRNA	-0.21163	0.00144297			6573	'SLC19A1'	mRNA	-0.486811	1.45192e-06
29980	'DONSON'	mRNA	-0.167542	0.00144297			1795	'DOCK3'	mRNA	0.53984	1.46941e-06
81887	'LAS1L'	mRNA	-0.291325	0.00144713			10524	'KAT5'	mRNA	-0.218927	1.49171e-06
92935	'MARS2'	mRNA	-0.274764	0.00144776			1384	'CRAT'	mRNA	0.323581	1.527e-06
56985	'ADPRM'	mRNA	0.482259	0.00145136			84142	'ABRAXAS1'	mRNA	0.753573	1.53121e-06
619279	'ZNF704'	mRNA	-0.269257	0.00145286			79031	'PDCL3'	mRNA	-0.46739	1.54328e-06
112476	'PRRT2'	mRNA	-0.690886	0.00146139			146057	'TTBK2'	mRNA	0.272014	1.55145e-06
3837	'KPNB1'	mRNA	-0.180388	0.00146841			57522	'SRGAP1'	mRNA	0.381273	1.55253e-06
23389	'MED13L'	mRNA	-0.130654	0.00147352			56953	'NT5M'	mRNA	1.15732	1.58016e-06
170384	'FUT11'	mRNA	-0.32081	0.00147706			1774	'DNASE1L1'	mRNA	0.253793	1.58304e-06
9131	'AIFM1'	mRNA	-0.167231	0.00147782			136895	'C7orf31'	mRNA	0.445896	1.59039e-06
25849	'PARM1'	mRNA	-0.595183	0.0014826			54887	'BLTP3A'	mRNA	0.648586	1.59639e-06
9894	'TELO2'	mRNA	-0.384817	0.00148514			5914	'RARA'	mRNA	0.426303	1.5968e-06
4780	'NFE2L2'	mRNA	0.381218	0.00149345			63027	'SLC22A23'	mRNA	-0.302648	1.60226e-06
27343	'POLL'	mRNA	0.191365	0.00149345			9938	'ARHGAP25'	mRNA	1.00287	1.63943e-06
5916	'RARG'	mRNA	-0.266182	0.00149345			23246	'BOP1'	mRNA	-0.462625	1.65481e-06
57465	'TBC1D24'	mRNA	-0.213088	0.00150243			90871	'DMAC1'	mRNA	-0.384381	1.66384e-06
9124	'PDLIM1'	mRNA	-0.313628	0.00150617			29035	'HAPSTR1'	mRNA	0.233127	1.66477e-06
2098	'ESD'	mRNA	-0.226644	0.00150842			51258	'MRPL51'	mRNA	-0.473785	1.66985e-06
27113	'BBC3'	mRNA	0.450868	0.0015219			8633	'UNC5C'	mRNA	-0.495433	1.67741e-06
23259	'DDHD2'	mRNA	-0.155665	0.00152725			84886	'C1orf198'	mRNA	-0.459392	1.68219e-06
3151	'HMGN2'	mRNA	-0.199901	0.00153505			112694756	'LOC112694756'	mRNA	-0.457509	1.69064e-06
27245	'AHDC1'	mRNA	-0.255262	0.00154314			88455	'ANKRD13A'	mRNA	0.267739	1.69149e-06
404672	'GTF2H5'	mRNA	-0.301872	0.00156323			153241	'CEP120'	mRNA	0.275116	1.69741e-06
57099	'AVEN'	mRNA	0.387183	0.00157158			3911	'LAMA5'	mRNA	-0.446412	1.69858e-06
[truncated: 4,056 more rows]
