# Supplementary material for: Multi-Omics Analysis Reveals Distinct Lipid Remodelling and Mitochondrial Stress in SH-SY5Y Cells Modelling Parkinson’s Disease
Source: Metabolites. 2025 Dec 4;15(12):781. doi: 10.3390/metabo15120781 (PMC12735079; doi:10.3390/metabo15120781)
Supplement: Supplementary file 1 [file metabolites-15-00781-s001.zip › Table S3.xlsx]

## Sheet: KEGG 6-OHDA vs control
KEGG Pathway Term ID	KEGG Pathway Term Desc	KEGG Pathway Term Level1	KEGG Pathway Term Level2	Term Candidate Gene Num	Total Candidate Gene Num	Term Gene Num	Total Gene Num	Rich Ratio	P value	Q value	Gene ids	Gene Symbols
4390	Hippo signaling pathway	Environmental Information Processing	Signal transduction	63	1731	157	7948	0.401274	1.23688e-07	2.17817e-05	10207,10297,122786,1453,154796,166824,174,1741,1742,1855,23286,23513,26524,27113,2736,329,330,3397,392255,4092,5054,51176,51384,5499,5501,5515,5518,5521,5522,5590,595,652,653,654,655,656,659,6591,6932,7004,7042,71,7161,7474,7477,7481,7483,7531,7855,81029,8313,8321,8322,8324,8325,83439,84552,8463,84962,85407,85409,894,92597	PATJ,APC2,FRMD6,CSNK1D,AMOT,RASSF6,AFP,DLG3,DLG4,DVL1,WWC1,SCRIB,LATS2,BBC3,GLI2,BIRC2,BIRC3,ID1,GDF6,SMAD7,SERPINE1,LEF1,WNT16,PPP1CA,PPP1CC,PPP2CA,PPP2R1A,PPP2R2B,PPP2R2C,PRKCZ,CCND1,BMP4,BMP5,BMP6,BMP7,BMP8B,BMPR2,SNAI2,TCF7,TEAD4,TGFB2,ACTG1,TP73,WNT5A,WNT7B,WNT11,WNT9A,YWHAE,FZD5,WNT5B,AXIN2,FZD1,FZD4,FZD7,FZD8,TCF7L1,PARD6G,TEAD2,AJUBA,NKD1,NKD2,CCND2,MOB1B
5016	Huntington disease	Human Diseases	Neurodegenerative disease	105	1731	306	7948	0.343137	1.85113e-07	2.17817e-05	10121,10213,10376,10488,10975,1173,1175,1211,126328,1349,1350,148327,1537,160,1639,1742,1767,196385,203068,2081,27113,2876,2878,2902,292,29796,3065,3066,347733,4539,4540,4702,4704,4705,4706,4708,4709,4710,4712,4718,4726,493869,498,506,509,51164,514,515,516,518,522,5331,5332,54205,5434,5435,5437,5440,5441,548644,5599,5602,5682,5685,5687,5690,56901,5700,5701,5704,5705,5706,5709,5713,5717,5718,5719,…	ACTR1A,PSMD14,TUBA1B,CREB3,UQCR11,AP2M1,AP2S1,CLTA,NDUFA11,COX7B,COX7C,CREB3L4,CYC1,AP2A1,DCTN1,DLG4,DNAH5,DNAH10,TUBB,ERN1,BBC3,GPX1,GPX3,GRIN1,SLC25A5,UQCR10,HDAC1,HDAC2,TUBB2B,MT-ND4L,MT-ND5,NDUFA8,NDUFA9,NDUFA10,NDUFAB1,NDUFB2,NDUFB3,NDUFB4,NDUFB6,NDUFC2,NDUFS6,GPX8,ATP5F1A,ATP5F1B,ATP5F1C,DCTN4,ATP5F1E,ATP5PB,ATP5MC1,ATP5MC3,ATP5PF,PLCB3,PLCB4,CYCS,POLR2E,POLR2F,POLR2H,POLR2K,POLR2L,POLR2J3,…
5022	Pathways of neurodegeneration - multiple diseases	Human Diseases	Neurodegenerative disease	152	1731	476	7948	0.319328	7.4035e-08	2.17817e-05	10010,10121,10131,10133,1020,10213,10297,10376,10452,10975,11273,1139,116442,120892,126328,1349,1350,1435,1452,1537,1639,1649,1742,1767,1855,196385,203068,2081,22926,22943,23435,2521,2876,2878,2902,2906,29110,292,29796,3028,3309,347733,355,3552,4218,440738,4539,4540,468,4702,4704,4705,4706,4708,4709,4710,4712,4718,4726,493869,498,506,509,51164,51384,514,515,516,518,522,5331,5332,5335,54205,5582,5…	TANK,ACTR1A,TRAP1,OPTN,CDK5,PSMD14,APC2,TUBA1B,TOMM40,UQCR11,ATXN2L,CHRNA7,RAB39B,LRRK2,NDUFA11,COX7B,COX7C,CSF1,CSNK1A1,CYC1,DCTN1,DDIT3,DLG4,DNAH5,DVL1,DNAH10,TUBB,ERN1,ATF6,DKK1,TARDBP,FUS,GPX1,GPX3,GRIN1,GRIN2D,TBK1,SLC25A5,UQCR10,HSD17B10,HSPA5,TUBB2B,FAS,IL1A,RAB8A,MAP1LC3C,MT-ND4L,MT-ND5,ATF4,NDUFA8,NDUFA9,NDUFA10,NDUFAB1,NDUFB2,NDUFB3,NDUFB4,NDUFB6,NDUFC2,NDUFS6,GPX8,ATP5F1A,ATP5F1B,ATP5F…
5020	Prion disease	Human Diseases	Neurodegenerative disease	95	1731	273	7948	0.347985	3.46645e-07	3.05915e-05	10213,10376,10488,10963,10975,126328,1349,1350,1388,148327,1537,1649,1958,203068,2534,2902,2906,292,29796,3304,3309,347733,3552,4539,4540,468,4684,4702,4704,4705,4706,4708,4709,4710,4712,4718,4726,4851,498,506,509,514,515,516,518,522,5293,5296,54205,5566,5567,5580,5599,5600,5602,5603,5621,5682,5685,5687,5690,56901,5700,5701,5704,5705,5706,5709,5713,5717,5718,5719,581,5879,6261,6389,6390,6392,6476…	PSMD14,TUBA1B,CREB3,STIP1,UQCR11,NDUFA11,COX7B,COX7C,ATF6B,CREB3L4,CYC1,DDIT3,EGR1,TUBB,FYN,GRIN1,GRIN2D,SLC25A5,UQCR10,HSPA1B,HSPA5,TUBB2B,IL1A,MT-ND4L,MT-ND5,ATF4,NCAM1,NDUFA8,NDUFA9,NDUFA10,NDUFAB1,NDUFB2,NDUFB3,NDUFB4,NDUFB6,NDUFC2,NDUFS6,NOTCH1,ATP5F1A,ATP5F1B,ATP5F1C,ATP5F1E,ATP5PB,ATP5MC1,ATP5MC3,ATP5PF,PIK3CD,PIK3R2,CYCS,PRKACA,PRKACB,PRKCD,MAPK8,MAPK11,MAPK10,MAPK13,PRNP,PSMA1,PSMA4,PSMA…
3040	Spliceosome	Genetic Information Processing	Transcription	53	1731	132	7948	0.401515	1.20351e-06	8.49678e-05	10189,10262,10285,10523,10713,10907,10992,11157,11338,144983,1655,220988,22827,22985,23450,23451,2521,25804,26121,27258,27316,27339,3183,3190,3192,3304,4670,4809,51690,57187,6426,6427,6428,6429,6432,6625,6626,6627,6628,6629,6632,6633,6634,6635,6637,7919,83443,84321,84950,8683,9129,9775,9785	ALYREF,SF3B4,SMNDC1,CHERP,USP39,TXNL4A,SF3B2,LSM6,U2AF2,HNRNPA1L2,DDX5,HNRNPA3,PUF60,ACIN1,SF3B3,SF3B1,FUS,LSM4,PRPF31,LSM3,RBMX,PRPF19,HNRNPC,HNRNPK,HNRNPU,HSPA1B,HNRNPM,SNU13,LSM7,THOC2,SRSF1,SRSF2,SRSF3,SRSF4,SRSF7,SNRNP70,SNRPA,SNRPA1,SNRPB,SNRPB2,SNRPD1,SNRPD2,SNRPD3,SNRPE,SNRPG,DDX39B,SF3B5,THOC3,PRPF38A,SRSF9,PRPF3,EIF4A3,DHX38
4668	TNF signaling pathway	Environmental Information Processing	Signal transduction	46	1731	112	7948	0.410714	2.89919e-06	0.000137779	1.04881e+185	CREB3,CEBPB,ATF6B,CSF1,CREB3L4,DAB2IP,JAG1,PGAM5,AKT1,AKT2,FOS,TAB3,CXCL2,BIRC2,BIRC3,FAS,IL15,IRF1,JUN,LIF,ATF4,NFKBIA,PIK3CD,PIK3R2,MAPK8,MAPK11,MAPK10,MAPK13,MAP2K3,MAP2K6,CCL2,CCL20,CREB3L2,TNFAIP3,TNFRSF1A,TRAF1,CASP8,CASP10,PIK3R3,RIPK1,FADD,IL18R1,CFLAR,RPS6KA4,SOCS3,CREB3L1
4932	Non-alcoholic fatty liver disease	Human Diseases	Endocrine and metabolic disease	59	1731	155	7948	0.380645	2.45579e-06	0.000137779	10018,10975,126328,1349,1350,1537,1649,207,208,2081,22877,2353,29796,355,3552,3570,3576,3643,3725,4296,468,4702,4704,4705,4706,4708,4709,4710,4712,4718,4726,51422,5293,5296,54205,5562,5564,5565,5599,5600,5602,5603,56901,581,5879,6256,6389,6390,6392,7132,7381,7384,7386,7388,841,8503,9021,9377,998	BCL2L11,UQCR11,NDUFA11,COX7B,COX7C,CYC1,DDIT3,AKT1,AKT2,ERN1,MLXIP,FOS,UQCR10,FAS,IL1A,IL6R,CXCL8,INSR,JUN,MAP3K11,ATF4,NDUFA8,NDUFA9,NDUFA10,NDUFAB1,NDUFB2,NDUFB3,NDUFB4,NDUFB6,NDUFC2,NDUFS6,PRKAG2,PIK3CD,PIK3R2,CYCS,PRKAA1,PRKAB1,PRKAB2,MAPK8,MAPK11,MAPK10,MAPK13,NDUFA4L2,BAX,RAC1,RXRA,SDHA,SDHB,SDHD,TNFRSF1A,UQCRB,UQCRC1,UQCRFS1,UQCRH,CASP8,PIK3R3,SOCS3,COX5A,CDC42
5014	Amyotrophic lateral sclerosis	Human Diseases	Neurodegenerative disease	116	1731	364	7948	0.318681	3.12246e-06	0.000137779	10010,10121,10133,10189,10213,10376,10452,10975,11273,116442,126328,1349,1350,144983,1537,1639,1649,1767,196385,203068,2081,220988,22926,23435,2521,2876,2878,2902,2906,29110,29796,3084,310,311,3181,3309,347733,4218,440738,4539,4540,468,4702,4704,4705,4706,4708,4709,4710,4712,4718,4726,493869,498,506,509,51164,514,515,516,518,5216,5217,522,54205,5600,5603,5606,5608,5630,5682,5685,5687,5690,56901,5…	TANK,ACTR1A,OPTN,ALYREF,PSMD14,TUBA1B,TOMM40,UQCR11,ATXN2L,RAB39B,NDUFA11,COX7B,COX7C,HNRNPA1L2,CYC1,DCTN1,DDIT3,DNAH5,DNAH10,TUBB,ERN1,HNRNPA3,ATF6,TARDBP,FUS,GPX1,GPX3,GRIN1,GRIN2D,TBK1,UQCR10,NRG1,ANXA7,ANXA11,HNRNPA2B1,HSPA5,TUBB2B,RAB8A,MAP1LC3C,MT-ND4L,MT-ND5,ATF4,NDUFA8,NDUFA9,NDUFA10,NDUFAB1,NDUFB2,NDUFB3,NDUFB4,NDUFB6,NDUFC2,NDUFS6,GPX8,ATP5F1A,ATP5F1B,ATP5F1C,DCTN4,ATP5F1E,ATP5PB,ATP5MC…
5415	Diabetic cardiomyopathy	Human Diseases	Cardiovascular disease	72	1731	203	7948	0.35468	4.23228e-06	0.000165999	10975,126328,1277,1281,1349,1350,1509,1537,1636,207,208,2539,2673,292,2936,29796,2997,3643,4539,4540,4702,4704,4705,4706,4708,4709,4710,4712,4718,4726,4846,498,506,509,514,515,516,5160,5162,5166,518,522,5293,5296,5331,5332,5499,5501,5580,5582,5590,5599,5600,5602,5603,56901,5879,6389,6390,6392,6513,7042,7381,7384,7386,7388,7416,7417,8503,9377,9882,9945	UQCR11,NDUFA11,COL1A1,COL3A1,COX7B,COX7C,CTSD,CYC1,ACE,AKT1,AKT2,G6PD,GFPT1,SLC25A5,GSR,UQCR10,GYS1,INSR,MT-ND4L,MT-ND5,NDUFA8,NDUFA9,NDUFA10,NDUFAB1,NDUFB2,NDUFB3,NDUFB4,NDUFB6,NDUFC2,NDUFS6,NOS3,ATP5F1A,ATP5F1B,ATP5F1C,ATP5F1E,ATP5PB,ATP5MC1,PDHA1,PDHB,PDK4,ATP5MC3,ATP5PF,PIK3CD,PIK3R2,PLCB3,PLCB4,PPP1CA,PPP1CC,PRKCD,PRKCG,PRKCZ,MAPK8,MAPK11,MAPK10,MAPK13,NDUFA4L2,RAC1,SDHA,SDHB,SDHD,SLC2A1,TGF…
5165	Human papillomavirus infection	Human Diseases	Infectious disease: viral	106	1731	331	7948	0.320242	6.56162e-06	0.000231625	1019,10207,1026,10297,10319,10488,1108,1277,1285,1293,1299,131873,1452,148327,155066,1741,182,1855,1869,1950,1978,207,208,2308,2335,23352,23462,23493,23513,245972,2885,29110,3065,3066,3105,3106,3107,3133,355,3659,3675,3690,3696,3909,3910,3911,3913,3914,3955,4193,4599,4799,4851,51384,527,5293,5296,5315,5515,5518,5521,5522,5527,55534,5566,5567,5590,5663,5700,5734,581,5829,595,6199,64764,6696,6773,6…	CDK4,PATJ,CDKN1A,APC2,LAMC3,CREB3,CHD4,COL1A1,COL4A3,COL6A3,COL9A3,COL6A6,CSNK1A1,CREB3L4,ATP6V0E2,DLG3,JAG1,DVL1,E2F1,EGF,EIF4EBP1,AKT1,AKT2,FOXO1,FN1,UBR4,HEY1,HEY2,SCRIB,ATP6V0D2,GRB2,TBK1,HDAC1,HDAC2,HLA-A,HLA-B,HLA-C,HLA-E,FAS,IRF1,ITGA3,ITGB3,ITGB8,LAMA3,LAMA4,LAMA5,LAMB2,LAMB3,LFNG,MDM2,MX1,NFX1,NOTCH1,WNT16,ATP6V0C,PIK3CD,PIK3R2,PKM,PPP2CA,PPP2R1A,PPP2R2B,PPP2R2C,PPP2R5C,MAML3,PRKACA,PRKA…
5169	Epstein-Barr virus infection	Human Diseases	Infectious disease: viral	70	1731	202	7948	0.346535	1.42764e-05	0.000458142	10018,1019,10213,1026,1647,1869,1870,207,208,29110,2923,3065,3066,3105,3106,3107,3108,3109,3112,3119,3123,3133,355,3725,4193,4791,4792,4940,5293,5296,54205,5599,5600,5602,5603,5606,5608,5700,5701,5704,5705,5706,5709,5713,5717,5718,5719,581,5879,595,5971,6502,6773,6890,6891,6892,7128,7431,811,841,842,8503,8737,8772,894,898,9134,960,9612,965	BCL2L11,CDK4,PSMD14,CDKN1A,GADD45A,E2F1,E2F2,AKT1,AKT2,TBK1,PDIA3,HDAC1,HDAC2,HLA-A,HLA-B,HLA-C,HLA-DMA,HLA-DMB,HLA-DOB,HLA-DQB1,HLA-DRB1,HLA-E,FAS,JUN,MDM2,NFKB2,NFKBIA,OAS3,PIK3CD,PIK3R2,CYCS,MAPK8,MAPK11,MAPK10,MAPK13,MAP2K3,MAP2K6,PSMC1,PSMC2,PSMC4,PSMC5,PSMC6,PSMD3,PSMD7,PSMD11,PSMD12,PSMD13,BAX,RAC1,CCND1,RELB,SKP2,STAT2,TAP1,TAP2,TAPBP,TNFAIP3,VIM,CALR,CASP8,CASP9,PIK3R3,RIPK1,FADD,CCND2,C…
5012	Parkinson disease	Human Diseases	Neurodegenerative disease	87	1731	266	7948	0.327068	1.81942e-05	0.000535212	10131,10213,10376,10975,120892,126328,1349,1350,1537,1649,1843,203068,2081,22926,2771,292,29796,3309,347733,4539,4540,468,4702,4704,4705,4706,4708,4709,4710,4712,4718,4726,4780,498,506,509,514,515,516,518,522,5335,54205,5566,5567,5599,5602,5682,5685,5687,5690,56901,5700,5701,5704,5705,5706,5709,5713,5717,5718,5719,581,6389,6390,6392,64116,7277,7280,7316,7317,7332,7345,7381,7384,7386,7388,7416,741…	TRAP1,PSMD14,TUBA1B,UQCR11,LRRK2,NDUFA11,COX7B,COX7C,CYC1,DDIT3,DUSP1,TUBB,ERN1,ATF6,GNAI2,SLC25A5,UQCR10,HSPA5,TUBB2B,MT-ND4L,MT-ND5,ATF4,NDUFA8,NDUFA9,NDUFA10,NDUFAB1,NDUFB2,NDUFB3,NDUFB4,NDUFB6,NDUFC2,NDUFS6,NFE2L2,ATP5F1A,ATP5F1B,ATP5F1C,ATP5F1E,ATP5PB,ATP5MC1,ATP5MC3,ATP5PF,PLCG1,CYCS,PRKACA,PRKACB,MAPK8,MAPK10,PSMA1,PSMA4,PSMA6,PSMB2,NDUFA4L2,PSMC1,PSMC2,PSMC4,PSMC5,PSMC6,PSMD3,PSMD7,PSMD11…
4931	Insulin resistance	Human Diseases	Endocrine and metabolic disease	42	1731	108	7948	0.388889	3.7525e-05	0.00101895	1.04881e+179	CREB3,SLC27A3,SLC27A2,PPARGC1B,CREB3L4,AKT1,AKT2,MLXIP,FOXO1,GFPT1,RPS6KA6,GYS1,INSR,NFKBIA,NOS3,PCK1,PCK2,PRKAG2,PIK3CD,PIK3R2,PPP1CA,PPP1CC,PRKAA1,PRKAB1,PRKAB2,PRKCD,PRKCZ,MAPK8,MAPK10,TRIB3,PYGL,RPS6KB2,CREB3L2,SLC2A1,TNFRSF1A,OGT,PIK3R3,SOCS3,CREB3L1,G6PC3,TBC1D4,GFPT2
5206	MicroRNAs in cancer	Human Diseases	Cancer: overview	57	1731	161	7948	0.354037	4.4118e-05	0.0011124	10018,10253,1026,10297,10298,1399,1545,1591,1786,1869,1870,1943,1944,2261,23414,27165,2885,3065,3066,3162,3190,3236,3690,4082,4193,4851,5156,5268,5292,5293,5296,5328,5335,54541,5582,595,599,6464,659,6624,6659,7042,7168,7329,7422,7430,7431,8091,8503,894,898,90427,9134,9493,960,993,994	BCL2L11,SPRY2,CDKN1A,APC2,PAK4,CRKL,CYP1B1,CYP24A1,DNMT1,E2F1,E2F2,EFNA2,EFNA3,FGFR3,ZFPM2,GLS2,GRB2,HDAC1,HDAC2,HMOX1,HNRNPK,HOXD10,ITGB3,MARCKS,MDM2,NOTCH1,PDGFRA,SERPINB5,PIM1,PIK3CD,PIK3R2,PLAU,PLCG1,DDIT4,PRKCG,CCND1,BCL2L2,SHC1,BMPR2,FSCN1,SOX4,TGFB2,TPM1,UBE2I,VEGFA,EZR,VIM,HMGA2,PIK3R3,CCND2,CCNE1,BMF,CCNE2,KIF23,CD44,CDC25A,CDC25B
5205	Proteoglycans in cancer	Human Diseases	Cancer: overview	67	1731	202	7948	0.331683	0.000102184	0.00240473	1026,1277,1514,1655,207,208,2247,2260,22800,2317,2318,2335,2549,287,2885,3059,3236,3480,3481,355,3690,4193,4660,5058,51196,51384,5293,5296,5328,5335,5499,5501,5566,5567,5582,5600,5603,5727,5829,5879,595,6199,6382,6383,7042,7074,71,7409,7410,7422,7430,7474,7477,7481,7483,7855,81029,8321,8322,8324,8325,84309,8503,857,858,960,998	CDKN1A,COL1A1,CTSL,DDX5,AKT1,AKT2,FGF2,FGFR1,RRAS2,FLNB,FLNC,FN1,GAB1,ANK2,GRB2,HCLS1,HOXD10,IGF1R,IGF2,FAS,ITGB3,MDM2,PPP1R12B,PAK1,PLCE1,WNT16,PIK3CD,PIK3R2,PLAU,PLCG1,PPP1CA,PPP1CC,PRKACA,PRKACB,PRKCG,MAPK11,MAPK13,PTCH1,PXN,RAC1,CCND1,RPS6KB2,SDC1,SDC2,TGFB2,TIAM1,ACTG1,VAV1,VAV2,VEGFA,EZR,WNT5A,WNT7B,WNT11,WNT9A,FZD5,WNT5B,FZD1,FZD4,FZD7,FZD8,NUDT16L1,PIK3R3,CAV1,CAV2,CD44,CDC42
970	Aminoacyl-tRNA biosynthesis	Genetic Information Processing	Translation	21	1731	44	7948	0.477273	0.000118204	0.00245447	10667,16,1615,2193,2617,3376,3735,4141,4677,51091,55278,5859,6301,6897,7407,7453,79587,79731,833,8565,92935	FARS2,AARS1,DARS1,FARSA,GARS1,IARS1,KARS1,MARS1,NARS1,SEPSECS,QRSL1,QARS1,SARS1,TARS1,VARS1,WARS1,CARS2,NARS2,CARS1,YARS1,MARS2
5163	Human cytomegalovirus infection	Human Diseases	Infectious disease: viral	73	1731	225	7948	0.324444	0.000112838	0.00245447	1019,1026,10488,113,1388,1399,148327,1869,1870,1978,207,208,2767,2771,2783,2786,2790,2885,29110,2923,3105,3106,3107,3133,340061,355,3570,3576,3588,3690,4193,468,4772,4776,4792,5156,5293,5296,5331,5332,54205,5566,5567,5582,5600,5603,5608,5734,581,5829,5879,5881,595,6199,6347,6387,64764,6890,6891,6892,7132,7248,7422,7852,805,808,811,841,842,8503,8737,8772,90993	CDK4,CDKN1A,CREB3,ADCY7,ATF6B,CRKL,CREB3L4,E2F1,E2F2,EIF4EBP1,AKT1,AKT2,GNA11,GNAI2,GNB2,GNG4,GNG10,GRB2,TBK1,PDIA3,HLA-A,HLA-B,HLA-C,HLA-E,STING1,FAS,IL6R,CXCL8,IL10RB,ITGB3,MDM2,ATF4,NFATC1,NFATC4,NFKBIA,PDGFRA,PIK3CD,PIK3R2,PLCB3,PLCB4,CYCS,PRKACA,PRKACB,PRKCG,MAPK11,MAPK13,MAP2K6,PTGER4,BAX,PXN,RAC1,RAC3,CCND1,RPS6KB2,CCL2,CXCL12,CREB3L2,TAP1,TAP2,TAPBP,TNFRSF1A,TSC1,VEGFA,CXCR4,CALM2,CALM3,C…
20	Citrate cycle (TCA cycle)	Metabolism	Carbohydrate metabolism	16	1731	30	7948	0.533333	0.000148947	0.00276729	1431,2271,3417,3420,4190,4191,47,5105,5106,5160,5162,55753,6389,6390,6392,8802	CS,FH,IDH1,IDH3B,MDH1,MDH2,ACLY,PCK1,PCK2,PDHA1,PDHB,OGDHL,SDHA,SDHB,SDHD,SUCLG1
5208	Chemical carcinogenesis - reactive oxygen species	Human Diseases	Cancer: overview	72	1731	223	7948	0.32287	0.000148537	0.00276729	10327,10975,126328,1349,1350,1537,1543,1545,1645,1646,1728,1950,2052,2053,207,208,2353,253152,25865,2885,292,2948,29796,3162,3725,4257,4539,4540,4702,4704,4705,4706,4708,4709,4710,4712,4718,4726,4780,4792,498,506,509,514,515,516,518,522,5293,5296,5580,5599,5600,5602,5603,56901,5879,6389,6390,6392,6648,7381,7384,7386,7388,7416,7417,7422,8503,8644,9377,9817	AKR1A1,UQCR11,NDUFA11,COX7B,COX7C,CYC1,CYP1A1,CYP1B1,AKR1C1,AKR1C2,NQO1,EGF,EPHX1,EPHX2,AKT1,AKT2,FOS,EPHX4,PRKD2,GRB2,SLC25A5,GSTM4,UQCR10,HMOX1,JUN,MGST1,MT-ND4L,MT-ND5,NDUFA8,NDUFA9,NDUFA10,NDUFAB1,NDUFB2,NDUFB3,NDUFB4,NDUFB6,NDUFC2,NDUFS6,NFE2L2,NFKBIA,ATP5F1A,ATP5F1B,ATP5F1C,ATP5F1E,ATP5PB,ATP5MC1,ATP5MC3,ATP5PF,PIK3CD,PIK3R2,PRKCD,MAPK8,MAPK11,MAPK10,MAPK13,NDUFA4L2,RAC1,SDHA,SDHB,SDHD,SOD2…
4210	Apoptosis	Cellular Processes	Cell growth and death	48	1731	136	7948	0.352941	0.000187663	0.00331225	10018,10038,10039,10376,143,1509,1514,153090,1647,1649,207,208,2081,2353,27113,329,330,355,3725,4001,468,4792,5293,5296,5366,54205,5599,5602,56616,5783,581,71,7132,7185,7277,823,835,841,842,843,84823,8503,8737,8772,8795,8797,8837,9131	BCL2L11,PARP2,PARP3,TUBA1B,PARP4,CTSD,CTSL,DAB2IP,GADD45A,DDIT3,AKT1,AKT2,ERN1,FOS,BBC3,BIRC2,BIRC3,FAS,JUN,LMNB1,ATF4,NFKBIA,PIK3CD,PIK3R2,PMAIP1,CYCS,MAPK8,MAPK10,DIABLO,PTPN13,BAX,ACTG1,TNFRSF1A,TRAF1,TUBA4A,CAPN1,CASP2,CASP8,CASP9,CASP10,LMNB2,PIK3R3,RIPK1,FADD,TNFRSF10B,TNFRSF10A,CFLAR,AIFM1
1200	Carbon metabolism	Metabolism	Global and overview maps	42	1731	115	7948	0.365217	0.000198873	0.00334296	113675,128,1431,1892,2023,2026,2098,2271,22934,2539,26227,2653,2805,2806,29968,3417,3420,39,4190,4191,4199,5096,51,5160,5162,5211,5223,5226,5315,55753,5634,5723,6389,6390,6392,6470,6472,7167,83440,84532,84706,8802	SDSL,ADH5,CS,ECHS1,ENO1,ENO2,ESD,FH,RPIA,G6PD,PHGDH,GCSH,GOT1,GOT2,PSAT1,IDH1,IDH3B,ACAT2,MDH1,MDH2,ME1,PCCB,ACOX1,PDHA1,PDHB,PFKL,PGAM1,PGD,PKM,OGDHL,PRPS2,PSPH,SDHA,SDHB,SDHD,SHMT1,SHMT2,TPI1,ADPGK,ACSS1,GPT2,SUCLG1
5200	Pathways in cancer	Human Diseases	Cancer: overview	149	1731	530	7948	0.281132	0.0002242	0.00359739	10018,1019,1026,10297,10319,113,1285,1399,1438,1488,1612,1647,1728,182,1855,1869,1870,1950,207,208,2122,2247,2260,2261,2263,2264,2271,2308,2322,2323,2335,23462,23493,2353,23566,27113,2736,2737,27436,2767,2771,2783,2786,2790,28514,2885,2948,2956,3065,3066,3162,329,330,3326,3459,3480,3481,355,3570,3575,3576,3600,3601,3675,3725,3815,3909,3910,3911,3913,3914,4193,4254,4257,4312,4436,4780,4791,4792,48…	BCL2L11,CDK4,CDKN1A,APC2,LAMC3,ADCY7,COL4A3,CRKL,CSF2RA,CTBP2,DAPK1,GADD45A,NQO1,JAG1,DVL1,E2F1,E2F2,EGF,AKT1,AKT2,MECOM,FGF2,FGFR1,FGFR3,FGFR2,FGFR4,FH,FOXO1,FLT3,FLT3LG,FN1,HEY1,HEY2,FOS,LPAR3,BBC3,GLI2,GLI3,EML4,GNA11,GNAI2,GNB2,GNG4,GNG10,DLL1,GRB2,GSTM4,MSH6,HDAC1,HDAC2,HMOX1,BIRC2,BIRC3,HSP90AB1,IFNGR1,IGF1R,IGF2,FAS,IL6R,IL7R,CXCL8,IL15,IL15RA,ITGA3,JUN,KIT,LAMA3,LAMA4,LAMA5,LAMB2,LAMB3,MD…
1230	Biosynthesis of amino acids	Metabolism	Global and overview maps	30	1731	75	7948	0.4	0.000262882	0.00396632	1.02725e+127	LOC102724560,SDSL,CS,CTH,ENO1,ENO2,RPIA,PHGDH,GLUL,GOT1,GOT2,PSAT1,IDH1,IDH3B,ARG2,ASNS,PFKL,PGAM1,PKM,PRPS2,PSPH,PYCR1,ALDH18A1,BCAT1,SHMT1,SHMT2,PYCR3,TPI1,GPT2,CBS
4218	Cellular senescence	Cellular Processes	Cell growth and death	53	1731	156	7948	0.339744	0.000269665	0.00396632	10114,1019,1026,10758,11200,144715,1647,1869,1870,1874,1978,207,208,22800,2308,292,3105,3106,3107,3133,3486,3552,3576,4193,4361,4605,4772,4776,5054,5293,5296,5499,5501,5600,5603,5606,5608,5928,595,7042,7248,7416,7417,805,808,823,8503,8878,894,898,90550,9134,993	HIPK3,CDK4,CDKN1A,TRAF3IP2,CHEK2,RAD9B,GADD45A,E2F1,E2F2,E2F4,EIF4EBP1,AKT1,AKT2,RRAS2,FOXO1,SLC25A5,HLA-A,HLA-B,HLA-C,HLA-E,IGFBP3,IL1A,CXCL8,MDM2,MRE11,MYBL2,NFATC1,NFATC4,SERPINE1,PIK3CD,PIK3R2,PPP1CA,PPP1CC,MAPK11,MAPK13,MAP2K3,MAP2K6,RBBP4,CCND1,TGFB2,TSC1,VDAC1,VDAC2,CALM2,CALM3,CAPN1,PIK3R3,SQSTM1,CCND2,CCNE1,MCU,CCNE2,CDC25A
5010	Alzheimer disease	Human Diseases	Neurodegenerative disease	112	1731	384	7948	0.291667	0.000305853	0.00431865	1020,10213,10297,10313,10376,10975,1139,126328,1349,1350,1435,1452,1537,1649,1855,203068,207,208,2081,22926,22943,2902,2906,292,29796,3028,3416,347733,355,3552,3643,4539,4540,468,4702,4704,4705,4706,4708,4709,4710,4712,4718,4726,498,506,509,51384,514,515,516,518,522,5293,5296,5331,5332,54205,5599,5602,5663,5682,5685,5687,5690,56901,5700,5701,5704,5705,5706,5709,5713,57142,5717,5718,5719,6389,6390…	CDK5,PSMD14,APC2,RTN3,TUBA1B,UQCR11,CHRNA7,NDUFA11,COX7B,COX7C,CSF1,CSNK1A1,CYC1,DDIT3,DVL1,TUBB,AKT1,AKT2,ERN1,ATF6,DKK1,GRIN1,GRIN2D,SLC25A5,UQCR10,HSD17B10,IDE,TUBB2B,FAS,IL1A,INSR,MT-ND4L,MT-ND5,ATF4,NDUFA8,NDUFA9,NDUFA10,NDUFAB1,NDUFB2,NDUFB3,NDUFB4,NDUFB6,NDUFC2,NDUFS6,ATP5F1A,ATP5F1B,ATP5F1C,WNT16,ATP5F1E,ATP5PB,ATP5MC1,ATP5MC3,ATP5PF,PIK3CD,PIK3R2,PLCB3,PLCB4,CYCS,MAPK8,MAPK10,PSEN1,PSMA1…
4933	AGE-RAGE signaling pathway in diabetic complications	Human Diseases	Endocrine and metabolic disease	37	1731	100	7948	0.37	0.000347474	0.00471763	1.01913e+143	CDK4,COL1A1,COL3A1,COL4A3,EGR1,AKT1,AKT2,FOXO1,FN1,IL1A,CXCL8,JUN,NFATC1,NOS3,SERPINE1,PLCE1,PIM1,PIK3CD,PIK3R2,PLCB3,PLCB4,PLCG1,PRKCD,PRKCZ,MAPK8,MAPK11,MAPK10,MAPK13,BAX,RAC1,CCND1,CCL2,STAT5B,TGFB2,VEGFA,PIK3R3,CDC42
4115	p53 signaling pathway	Cellular Processes	Cell growth and death	29	1731	73	7948	0.39726	0.000379672	0.00496386	1.0191e+117	CDK4,CDKN1A,SIVA1,CHEK2,GADD45A,BBC3,SESN1,IGFBP3,FAS,MDM2,SERPINE1,SHISA5,SERPINB5,PMAIP1,CYCS,STEAP3,BAX,CCND1,TP73,SESN2,CASP8,CASP9,AIFM2,TNFRSF10B,TNFRSF10A,CCND2,CCNE1,CCNE2,TP53I3
4550	Signaling pathways regulating pluripotency of stem cells	Cellular Processes	Cellular community - eukaryotes	48	1731	143	7948	0.335664	0.000698784	0.00880967	10297,1749,1852,1855,207,208,2247,2260,2261,2263,2264,2885,3397,3399,3400,3480,3670,3976,4093,463,51384,5293,5296,5600,5603,5978,6498,652,659,6926,6929,6932,7474,7477,7481,7483,7855,81029,8313,8321,8322,8324,8325,83729,8503,93,9421,9869	APC2,DLX5,DUSP9,DVL1,AKT1,AKT2,FGF2,FGFR1,FGFR3,FGFR2,FGFR4,GRB2,ID1,ID3,ID4,IGF1R,ISL1,LIF,SMAD9,ZFHX3,WNT16,PIK3CD,PIK3R2,MAPK11,MAPK13,REST,SKIL,BMP4,BMPR2,TBX3,TCF3,TCF7,WNT5A,WNT7B,WNT11,WNT9A,FZD5,WNT5B,AXIN2,FZD1,FZD4,FZD7,FZD8,INHBE,PIK3R3,ACVR2B,HAND1,SETDB1
5210	Colorectal cancer	Human Diseases	Cancer: specific types	32	1731	86	7948	0.372093	0.000760342	0.00925519	1.00181e+128	BCL2L11,CDKN1A,APC2,GADD45A,EGF,AKT1,AKT2,FOS,BBC3,GRB2,MSH6,JUN,MSH2,LEF1,PIK3CD,PIK3R2,PMAIP1,CYCS,MAPK8,MAPK10,BAX,RAC1,RAC3,CCND1,RPS6KB2,TCF7,TGFA,TGFB2,AXIN2,TCF7L1,CASP9,PIK3R3
5215	Prostate cancer	Human Diseases	Cancer: specific types	35	1731	97	7948	0.360825	0.000846254	0.00995758	1.0261e+140	CDKN1A,CREB3,CREB3L4,E2F1,E2F2,EGF,AKT1,AKT2,ETV5,FGFR1,FGFR2,FOXO1,GRB2,HSP90AB1,IGF1R,MDM2,ATF4,NFKBIA,LEF1,PDGFRA,PIK3CD,PIK3R2,PLAU,CCND1,CREB3L2,SPINT1,TCF7,TGFA,HSP90B1,TCF7L1,CASP9,PIK3R3,CCNE1,CREB3L1,CCNE2
4110	Cell cycle	Cellular Processes	Cell growth and death	43	1731	126	7948	0.34127	0.000887019	0.0101006	1.0191e+170	CDK4,CDKN1A,CDKN1C,DBF4,CHEK2,ANAPC16,GADD45A,E2F1,E2F2,E2F4,ORC3,ANAPC15,HDAC1,HDAC2,MCM2,MCM3,MCM4,MCM5,MCM6,MCM7,MDM2,PCNA,CCND1,SKP2,TFDP1,TGFB2,TTK,YWHAE,ZBTB17,CDC7,CDC45,CDC14B,CDC14A,CDC16,CCND2,CCNE1,PKMYT1,SMC3,CCNE2,CDC6,CDC20,CDC25A,CDC25B
4310	Wnt signaling pathway	Environmental Information Processing	Signal transduction	54	1731	167	7948	0.323353	0.000921351	0.0101636	10297,144165,1452,1488,1855,2239,22943,23002,25805,27101,27130,3725,4772,4776,50964,51176,51384,51701,5331,5332,55366,5566,5567,5582,5599,5602,5663,5879,5881,595,6422,6932,7088,7089,7090,7091,7474,7477,7481,7483,7855,8061,81029,8313,8321,8322,8324,8325,83439,85407,85409,8549,8607,894	APC2,PRICKLE1,CSNK1A1,CTBP2,DVL1,GPC4,DKK1,DAAM1,BAMBI,CACYBP,INVS,JUN,NFATC1,NFATC4,SOST,LEF1,WNT16,NLK,PLCB3,PLCB4,LGR4,PRKACA,PRKACB,PRKCG,MAPK8,MAPK10,PSEN1,RAC1,RAC3,CCND1,SFRP1,TCF7,TLE1,TLE2,TLE3,TLE4,WNT5A,WNT7B,WNT11,WNT9A,FZD5,FOSL1,WNT5B,AXIN2,FZD1,FZD4,FZD7,FZD8,TCF7L1,NKD1,NKD2,LGR5,RUVBL1,CCND2
190	Oxidative phosphorylation	Metabolism	Energy metabolism	45	1731	134	7948	0.335821	0.00100059	0.0107033	1.06321e+182	ATP5MG,UQCR11,NDUFA11,COX7B,COX7C,COX10,COX11,CYC1,ATP6V0E2,ATP6V0D2,UQCR10,MT-ND4L,MT-ND5,NDUFA8,NDUFA9,NDUFA10,NDUFAB1,NDUFB2,NDUFB3,NDUFB4,NDUFB6,NDUFC2,NDUFS6,ATP5F1A,ATP5F1B,ATP5F1C,ATP5F1E,ATP5PB,ATP5MC1,ATP5MC3,ATP5PF,ATP6V0C,CYCS,PPA1,NDUFA4L2,SDHA,SDHB,SDHD,UQCRB,UQCRC1,UQCRFS1,UQCRH,ATP6V1E2,COX5A,ATP5MF
5166	Human T-cell leukemia virus 1 infection	Human Diseases	Infectious disease: viral	68	1731	222	7948	0.306306	0.00114731	0.0119118	1019,1026,10488,11200,113,119504,1388,148327,1869,1870,1958,207,208,2353,25906,292,3105,3106,3107,3108,3109,3112,3119,3123,3133,3600,3601,3725,4055,4488,468,4772,4776,4791,4792,5293,5296,5566,5567,55697,5599,5602,581,5901,5902,595,5971,64764,6513,6777,6929,7042,7132,7416,7417,7538,8061,811,8498,8503,8829,8881,894,898,90993,9134,9519,991	CDK4,CDKN1A,CREB3,CHEK2,ADCY7,ANAPC16,ATF6B,CREB3L4,E2F1,E2F2,EGR1,AKT1,AKT2,FOS,ANAPC15,SLC25A5,HLA-A,HLA-B,HLA-C,HLA-DMA,HLA-DMB,HLA-DOB,HLA-DQB1,HLA-DRB1,HLA-E,IL15,IL15RA,JUN,LTBR,MSX2,ATF4,NFATC1,NFATC4,NFKB2,NFKBIA,PIK3CD,PIK3R2,PRKACA,PRKACB,VAC14,MAPK8,MAPK10,BAX,RAN,RANBP1,CCND1,RELB,CREB3L2,SLC2A1,STAT5B,TCF3,TGFB2,TNFRSF1A,VDAC1,VDAC2,ZFP36,FOSL1,CALR,RANBP3,PIK3R3,NRP1,CDC16,CCND2,CCN…
4530	Tight junction	Cellular Processes	Cellular community - eukaryotes	54	1731	169	7948	0.319527	0.00125386	0.0126461	100506658,10093,10095,1019,10207,10376,10552,123720,154796,1741,23513,3059,3308,3725,4218,4627,4628,4637,5111,51421,51422,5515,5518,5521,5522,5562,5564,5565,5566,5567,5590,5599,5602,57530,58494,5879,5906,595,7074,71,7277,7430,79778,79784,81,84552,861,87,9076,912,9181,91862,9693,998	OCLN,ARPC4,ARPC1B,CDK4,PATJ,TUBA1B,ARPC1A,WHAMM,AMOT,DLG3,SCRIB,HCLS1,HSPA4,JUN,RAB8A,MYH9,MYH10,MYL6,PCNA,AMOTL2,PRKAG2,PPP2CA,PPP2R1A,PPP2R2B,PPP2R2C,PRKAA1,PRKAB1,PRKAB2,PRKACA,PRKACB,PRKCZ,MAPK8,MAPK10,CGN,JAM2,RAC1,RAP1A,CCND1,TIAM1,ACTG1,TUBA4A,EZR,MICALL2,MYH14,ACTN4,PARD6G,RUNX1,ACTN1,CLDN1,CD1D,ARHGEF2,MARVELD3,RAPGEF2,CDC42
5222	Small cell lung cancer	Human Diseases	Cancer: specific types	33	1731	92	7948	0.358696	0.00131995	0.0129428	1.0191e+125	CDK4,CDKN1A,LAMC3,COL4A3,GADD45A,E2F1,E2F2,AKT1,AKT2,FHIT,FN1,BIRC2,BIRC3,ITGA3,LAMA3,LAMA4,LAMA5,LAMB2,LAMB3,NFKBIA,PIK3CD,PIK3R2,CYCS,BAX,CCND1,RXRA,SKP2,TRAF1,ZBTB17,CASP9,PIK3R3,CCNE1,CCNE2
4215	Apoptosis - multiple species	Cellular Processes	Cell growth and death	15	1731	32	7948	0.46875	0.00139539	0.0133127	1.00183e+58	BCL2L11,BBC3,BIRC2,BIRC3,NGFR,PMAIP1,CYCS,MAPK8,MAPK10,DIABLO,BAX,TNFRSF1A,CASP8,CASP9,FADD
4714	Thermogenesis	Organismal Systems	Environmental adaptation	70	1731	232	7948	0.301724	0.00152588	0.0138112	10488,10632,10975,113,126328,1349,1350,1352,1353,137682,148327,1537,2260,23028,27330,2885,29796,4539,4540,4702,4704,4705,4706,4708,4709,4710,4712,4718,4726,498,506,509,51241,514,51422,515,516,518,522,5562,5564,5565,5566,5567,5593,5600,5603,5606,56901,57104,6199,6389,6390,6392,64764,656,6597,6598,6605,71,7248,7381,7384,7386,7388,86,90639,90993,9377,9551	CREB3,ATP5MG,UQCR11,ADCY7,NDUFA11,COX7B,COX7C,COX10,COX11,NDUFAF6,CREB3L4,CYC1,FGFR1,KDM1A,RPS6KA6,GRB2,UQCR10,MT-ND4L,MT-ND5,NDUFA8,NDUFA9,NDUFA10,NDUFAB1,NDUFB2,NDUFB3,NDUFB4,NDUFB6,NDUFC2,NDUFS6,ATP5F1A,ATP5F1B,ATP5F1C,COX16,ATP5F1E,PRKAG2,ATP5PB,ATP5MC1,ATP5MC3,ATP5PF,PRKAA1,PRKAB1,PRKAB2,PRKACA,PRKACB,PRKG2,MAPK11,MAPK13,MAP2K3,NDUFA4L2,PNPLA2,RPS6KB2,SDHA,SDHB,SDHD,CREB3L2,BMP8B,SMARCA4,SMA…
4922	Glucagon signaling pathway	Organismal Systems	Endocrine system	37	1731	107	7948	0.345794	0.00150495	0.0138112	1.04881e+153	CREB3,CREB3L4,SIK1,AKT1,AKT2,FOXO1,GYS1,PRMT1,LDHA,LDHB,ATF4,PCK1,PCK2,PRKAG2,PDHA1,PDHB,PFKL,PGAM1,PHKA1,PHKA2,PKM,PLCB3,PLCB4,PRKAA1,PRKAB1,PRKAB2,PRKACA,PRKACB,PPP4R3A,PPP4R3B,PYGL,CREB3L2,SLC2A1,CALM2,CALM3,CREB3L1,G6PC3
4360	Axon guidance	Organismal Systems	Development and regeneration	57	1731	182	7948	0.313187	0.00158186	0.01396	1020,10298,10501,10509,10512,1072,1943,1944,1948,1969,2043,2045,2047,219699,223117,2242,22885,23380,2534,2771,3984,4776,5058,5293,5296,5335,5361,5362,54437,5590,56896,56963,5727,57556,5879,5881,59277,5998,6091,6387,6405,64101,64218,64221,655,659,7474,7852,80031,81029,84552,8503,8633,8829,90249,9353,998	CDK5,PAK4,SEMA6B,SEMA4B,SEMA3C,CFL1,EFNA2,EFNA3,EFNB2,EPHA2,EPHA4,EPHA7,EPHB1,UNC5B,SEMA3D,FES,ABLIM3,SRGAP2,FYN,GNAI2,LIMK1,NFATC4,PAK1,PIK3CD,PIK3R2,PLCG1,PLXNA1,PLXNA2,SEMA5B,PRKCZ,DPYSL5,RGMA,PTCH1,SEMA6A,RAC1,RAC3,NTN4,RGS3,ROBO1,CXCL12,SEMA3F,LRRC4,SEMA4A,ROBO3,BMP7,BMPR2,WNT5A,CXCR4,SEMA6D,WNT5B,PARD6G,PIK3R3,UNC5C,NRP1,UNC5A,SLIT2,CDC42
4137	Mitophagy - animal	Cellular Processes	Transport and catabolism	27	1731	72	7948	0.375	0.00166982	0.0140344	1.01331e+123	OPTN,CALCOCO2,CITED2,E2F1,PGAM5,RRAS2,GABARAPL1,BCL2L13,ATG9B,TBK1,RAB7B,JUN,MAP1LC3C,ATF4,MAPK8,MAPK10,TBC1D15,BNIP3,TFE3,UBC,RAB7A,TFEB,MAP1LC3B,ULK1,SQSTM1,RHOT2,MFN2
5225	Hepatocellular carcinoma	Human Diseases	Cancer: specific types	53	1731	167	7948	0.317365	0.00163985	0.0140344	1019,1026,10297,1452,1647,1728,1855,1869,1870,207,208,2549,2885,29117,2948,3162,3480,3481,4257,4780,51176,51384,5293,5296,5335,5582,581,595,6199,6464,6597,6598,6605,6932,7039,7042,71,7296,7474,7477,7481,7483,7855,81029,8313,8321,8322,8324,8325,83439,8503,86,9817	CDK4,CDKN1A,APC2,CSNK1A1,GADD45A,NQO1,DVL1,E2F1,E2F2,AKT1,AKT2,GAB1,GRB2,BRD7,GSTM4,HMOX1,IGF1R,IGF2,MGST1,NFE2L2,LEF1,WNT16,PIK3CD,PIK3R2,PLCG1,PRKCG,BAX,CCND1,RPS6KB2,SHC1,SMARCA4,SMARCB1,SMARCE1,TCF7,TGFA,TGFB2,ACTG1,TXNRD1,WNT5A,WNT7B,WNT11,WNT9A,FZD5,WNT5B,AXIN2,FZD1,FZD4,FZD7,FZD8,TCF7L1,PIK3R3,ACTL6A,KEAP1
5418	Fluid shear stress and atherosclerosis	Human Diseases	Cardiovascular disease	45	1731	138	7948	0.326087	0.00196481	0.0161297	1514,1728,1843,207,208,2353,2948,3162,3326,3552,3690,3725,4257,4780,4846,5293,5296,5562,5590,5599,5600,5602,5603,5608,5879,5881,6347,6382,6383,652,659,6613,71,7132,7184,7422,805,808,8503,857,858,8878,9181,93,9817	CTSL,NQO1,DUSP1,AKT1,AKT2,FOS,GSTM4,HMOX1,HSP90AB1,IL1A,ITGB3,JUN,MGST1,NFE2L2,NOS3,PIK3CD,PIK3R2,PRKAA1,PRKCZ,MAPK8,MAPK11,MAPK10,MAPK13,MAP2K6,RAC1,RAC3,CCL2,SDC1,SDC2,BMP4,BMPR2,SUMO2,ACTG1,TNFRSF1A,HSP90B1,VEGFA,CALM2,CALM3,PIK3R3,CAV1,CAV2,SQSTM1,ARHGEF2,ACVR2B,KEAP1
3410	Base excision repair	Genetic Information Processing	Replication and repair	15	1731	33	7948	0.454545	0.00204942	0.0164419	1.00381e+63	PARP2,PARP3,PARP4,FEN1,APEX2,POLL,HMGB1,PCNA,POLD1,POLD2,POLE,POLD4,TDG,UNG,MBD4
4152	AMPK signaling pathway	Environmental Information Processing	Signal transduction	40	1731	120	7948	0.333333	0.00217269	0.016673	1.04881e+164	CREB3,CREB3L4,EIF4EBP1,ELAVL1,AKT1,AKT2,FASN,FOXO1,GYS1,HMGCR,HNF4A,IGF1R,INSR,RAB8A,PCK1,PCK2,PRKAG2,PFKFB3,PFKL,PIK3CD,PIK3R2,PPP2CA,PPP2R1A,PPP2R2B,PPP2R2C,PPP2R5C,PRKAA1,PRKAB1,PRKAB2,RAB2A,CCND1,RPS6KB2,SCD,CREB3L2,TSC1,SCD5,ULK1,PIK3R3,CREB3L1,G6PC3
5231	Choline metabolism in cancer	Human Diseases	Cancer: overview	34	1731	98	7948	0.346939	0.00215396	0.016673	1.60616e+141	DGKA,DGKG,DGKH,EGF,EIF4EBP1,AKT1,AKT2,PIP5K1C,SLC44A1,FOS,PLA2G4F,GRB2,JUN,PCYT1A,PDGFRA,PIK3CD,PIK3R2,PLCG1,PRKCG,MAPK8,MAPK10,GPCPD1,CHPT1,RAC1,RAC3,RPS6KB2,SLC22A4,TSC1,PIK3R3,DGKZ,DGKD,PLA2G4C,PLPP2,PCYT1B
5203	Viral carcinogenesis	Human Diseases	Cancer: overview	62	1731	204	7948	0.303922	0.00228202	0.0170335	1019,1026,10488,1108,1388,148327,23352,23513,245972,27044,2885,2965,3065,3066,3105,3106,3107,3133,3190,3725,4055,4193,468,4791,4792,5293,5296,5315,5366,554313,5566,5567,55697,5700,581,5829,5879,5902,595,64764,6502,6672,6777,718,7185,7531,81,8347,8349,841,8503,85236,87,8841,894,898,90993,9134,9519,9734,991,998	CDK4,CDKN1A,CREB3,CHD4,ATF6B,CREB3L4,UBR4,SCRIB,ATP6V0D2,SND1,GRB2,GTF2H1,HDAC1,HDAC2,HLA-A,HLA-B,HLA-C,HLA-E,HNRNPK,JUN,LTBR,MDM2,ATF4,NFKB2,NFKBIA,PIK3CD,PIK3R2,PKM,PMAIP1,H4C15,PRKACA,PRKACB,VAC14,PSMC1,BAX,PXN,RAC1,RANBP1,CCND1,CREB3L2,SKP2,SP100,STAT5B,C3,TRAF1,YWHAE,ACTN4,H2BC4,H2BC21,CASP8,PIK3R3,H2BC12,ACTN1,HDAC3,CCND2,CCNE1,CREB3L1,CCNE2,TBPL1,HDAC9,CDC20,CDC42
5217	Basal cell carcinoma	Human Diseases	Cancer: specific types	24	1731	63	7948	0.380952	0.00231616	0.0170335	1.0261e+98	CDKN1A,APC2,GADD45A,DVL1,GLI2,GLI3,LEF1,WNT16,PTCH1,BAX,BMP4,TCF7,WNT5A,WNT7B,WNT11,WNT9A,FZD5,WNT5B,AXIN2,FZD1,FZD4,FZD7,FZD8,TCF7L1
5416	Viral myocarditis	Human Diseases	Cardiovascular disease	23	1731	60	7948	0.383333	0.0025783	0.0185743	1525,1604,1756,1981,2534,3105,3106,3107,3108,3109,3112,3119,3123,3133,54205,5879,5881,595,6445,71,841,842,857	CXADR,CD55,DMD,EIF4G1,FYN,HLA-A,HLA-B,HLA-C,HLA-DMA,HLA-DMB,HLA-DOB,HLA-DQB1,HLA-DRB1,HLA-E,CYCS,RAC1,RAC3,CCND1,SGCG,ACTG1,CASP8,CASP9,CAV1
270	Cysteine and methionine metabolism	Metabolism	Amino acid metabolism	20	1731	50	7948	0.4	0.00268442	0.0185804	1.02725e+86	LOC102724560,SDSL,CTH,DNMT1,AHCY,PHGDH,GCLC,GCLM,GOT1,GOT2,PSAT1,LDHA,LDHB,MDH1,MDH2,APIP,BCAT1,SMS,SRM,CBS
330	Arginine and proline metabolism	Metabolism	Amino acid metabolism	20	1731	50	7948	0.4	0.00268442	0.0185804	1.12817e+83	HOGA1,L3HYPDH,CKB,CKMT1B,ALDH2,ALDH1B1,GOT1,GOT2,ARG2,NOS3,OAT,SMOX,CNDP2,PYCR1,ALDH18A1,SAT1,PYCR3,SMS,SRM,P4HA2
4212	Longevity regulating pathway - worm	Organismal Systems	Aging	32	1731	92	7948	0.347826	0.00273712	0.0185808	1.00381e+132	PARP2,PARP3,PARP4,AKT1,AKT2,GABARAPL1,GCLC,GSTM4,HSBP1,HSPA9,HSPD1,INSR,MGST1,MT1F,MT1X,ATF4,NFE2L2,WASHC3,PIK3CD,PPP4R3A,MAPK8,MAPK11,MAPK10,MAPK13,MAP2K6,PPP4R3B,UBL5,RPS6KB2,SCD,SOD2,SCD5,FAR1
5132	Salmonella infection	Human Diseases	Infectious disease: bacterial	73	1731	249	7948	0.293173	0.00283062	0.018853	10093,10095,10121,10333,10376,10552,114609,127829,1434,1639,1778,1780,1785,203068,207,208,2317,2318,2353,257397,26084,26263,29109,329,330,3326,338382,347733,3576,3725,375,3836,388,4792,5058,51164,51176,51209,51429,51626,5216,5217,5293,5420,54205,55823,55845,5599,5600,5602,5603,5606,5608,581,5878,5879,6281,6932,6990,71,7132,7184,7277,7280,7879,83439,837,841,8737,8772,8795,8797,998	ARPC4,ARPC1B,ACTR1A,TLR6,TUBA1B,ARPC1A,TIRAP,ARL8A,CSE1L,DCTN1,DYNC1H1,DYNC1I1,DNM2,TUBB,AKT1,AKT2,FLNB,FLNC,FOS,TAB3,ARHGEF26,FBXO22,FHOD1,BIRC2,BIRC3,HSP90AB1,RAB7B,TUBB2B,CXCL8,JUN,ARF1,KPNA1,RHOB,NFKBIA,PAK1,DCTN4,LEF1,RAB9B,SNX9,DYNC2LI1,PFN1,PFN2,PIK3CD,PODXL,CYCS,VPS11,BRK1,MAPK8,MAPK11,MAPK10,MAPK13,MAP2K3,MAP2K6,BAX,RAB5C,RAC1,S100A10,TCF7,DYNLT3,ACTG1,TNFRSF1A,HSP90B1,TUBA4A,TUBB2A,RAB7…
620	Pyruvate metabolism	Metabolism	Carbohydrate metabolism	19	1731	47	7948	0.404255	0.00294972	0.0192825	10327,128,217,219,2271,2739,39,3939,3945,4190,4191,4199,5105,5106,5160,5162,5315,84532,98	AKR1A1,ADH5,ALDH2,ALDH1B1,FH,GLO1,ACAT2,LDHA,LDHB,MDH1,MDH2,ME1,PCK1,PCK2,PDHA1,PDHB,PKM,ACSS1,ACYP2
4216	Ferroptosis	Cellular Processes	Cell growth and death	17	1731	41	7948	0.414634	0.00352358	0.022615	2.36572e+73	SLC7A11,FTH1,FTL,GCLC,GCLM,GPX4,HMOX1,MAP1LC3C,PCBP2,STEAP3,PRNP,SAT1,SLC39A8,SLC3A2,TFRC,VDAC2,MAP1LC3B
5170	Human immunodeficiency virus 1 infection	Human Diseases	Infectious disease: viral	63	1731	212	7948	0.29717	0.00378692	0.0238711	10298,1072,1399,162,164668,200316,207,208,2353,2767,2771,2783,2786,2790,29110,2923,3105,3106,3107,3133,340061,355,3725,3984,4772,4776,4792,5058,5293,5296,5335,54205,5582,5599,5600,5602,5603,5606,5608,581,5829,5879,5881,60489,6199,6890,6891,6892,7132,7852,805,808,811,841,842,8503,85363,8737,8772,8905,8907,9582,9730	PAK4,CFL1,CRKL,AP1B1,APOBEC3H,APOBEC3F,AKT1,AKT2,FOS,GNA11,GNAI2,GNB2,GNG4,GNG10,TBK1,PDIA3,HLA-A,HLA-B,HLA-C,HLA-E,STING1,FAS,JUN,LIMK1,NFATC1,NFATC4,NFKBIA,PAK1,PIK3CD,PIK3R2,PLCG1,CYCS,PRKCG,MAPK8,MAPK11,MAPK10,MAPK13,MAP2K3,MAP2K6,BAX,PXN,RAC1,RAC3,APOBEC3G,RPS6KB2,TAP1,TAP2,TAPBP,TNFRSF1A,CXCR4,CALM2,CALM3,CALR,CASP8,CASP9,PIK3R3,TRIM5,RIPK1,FADD,AP1S2,AP1M1,APOBEC3B,DCAF1
4068	FoxO signaling pathway	Environmental Information Processing	Signal transduction	42	1731	131	7948	0.320611	0.00386457	0.0239332	1.00132e+174	FOXO6,BCL2L11,CDKN1A,FBXO32,PLK3,GADD45A,S1PR1,EGF,AKT1,AKT2,FOXO1,SGK3,GABARAPL1,GRB2,PRMT1,IGF1R,IL7R,INSR,MDM2,PCK1,PCK2,PRKAG2,NLK,PIK3CD,PIK3R2,PRKAA1,PRKAB1,PRKAB2,MAPK8,MAPK11,MAPK10,MAPK13,CCND1,BCL6,SGK1,SKP2,BNIP3,SOD2,TGFB2,PIK3R3,CCND2,G6PC3
4510	Focal adhesion	Cellular Processes	Cellular community - eukaryotes	60	1731	201	7948	0.298507	0.00416579	0.0253539	10298,10319,1277,1285,1293,1299,131873,1399,1950,207,208,2317,2318,2321,2335,23396,2534,2885,329,330,3480,3675,3690,3696,3725,3909,3910,3911,3913,3914,4660,5058,5156,5293,5296,5499,5501,5582,5599,5602,5829,5879,5881,5906,595,6464,6696,7059,71,7409,7410,7422,81,8503,857,858,87,894,91807,998	PAK4,LAMC3,COL1A1,COL4A3,COL6A3,COL9A3,COL6A6,CRKL,EGF,AKT1,AKT2,FLNB,FLNC,FLT1,FN1,PIP5K1C,FYN,GRB2,BIRC2,BIRC3,IGF1R,ITGA3,ITGB3,ITGB8,JUN,LAMA3,LAMA4,LAMA5,LAMB2,LAMB3,PPP1R12B,PAK1,PDGFRA,PIK3CD,PIK3R2,PPP1CA,PPP1CC,PRKCG,MAPK8,MAPK10,PXN,RAC1,RAC3,RAP1A,CCND1,SHC1,SPP1,THBS3,ACTG1,VAV1,VAV2,VEGFA,ACTN4,PIK3R3,CAV1,CAV2,ACTN1,CCND2,MYLK3,CDC42
5224	Breast cancer	Human Diseases	Cancer: specific types	46	1731	147	7948	0.312925	0.00434402	0.0259905	1.0191e+186	CDK4,CDKN1A,APC2,CSNK1A1,GADD45A,JAG1,DVL1,E2F1,E2F2,EGF,AKT1,AKT2,FGF2,FGFR1,HEY1,HEY2,FOS,DLL1,GRB2,IGF1R,JUN,KIT,NFKB2,NOTCH1,LEF1,WNT16,PIK3CD,PIK3R2,BAX,CCND1,RPS6KB2,SHC1,TCF7,WNT5A,WNT7B,WNT11,WNT9A,FZD5,WNT5B,AXIN2,FZD1,FZD4,FZD7,FZD8,TCF7L1,PIK3R3
5142	Chagas disease	Human Diseases	Infectious disease: parasitic	34	1731	102	7948	0.333333	0.0044947	0.0264439	1.03332e+130	TLR6,ACE,AKT1,AKT2,FOS,GNA11,GNAI2,IFNGR1,FAS,CXCL8,JUN,NFKBIA,SERPINE1,PIK3CD,PIK3R2,PLCB3,PLCB4,PPP2CA,PPP2R1A,PPP2R2B,PPP2R2C,MAPK8,MAPK11,MAPK10,MAPK13,CCL2,TGFB2,TNFRSF1A,C3,CALR,CASP8,PIK3R3,FADD,CFLAR
4010	MAPK signaling pathway	Environmental Information Processing	Signal transduction	83	1731	294	7948	0.282313	0.0047536	0.0275085	1399,1435,1647,1649,1843,1844,1847,1852,1943,1944,1950,1969,207,208,2122,2247,2260,2261,2263,2264,22800,2317,2318,2321,2322,2323,2353,23542,255189,27092,27330,2872,2885,3304,3480,3481,355,3552,3643,3725,3815,4254,4296,468,4772,4791,4804,5058,51295,5156,51701,5536,5566,5567,5582,5599,5600,5602,5603,5606,5608,5879,5881,5906,5924,5971,627,7039,7042,7132,7422,781,782,8605,8912,8913,8986,9064,9344,944…	CRKL,CSF1,GADD45A,DDIT3,DUSP1,DUSP2,DUSP5,DUSP9,EFNA2,EFNA3,EGF,EPHA2,AKT1,AKT2,MECOM,FGF2,FGFR1,FGFR3,FGFR2,FGFR4,RRAS2,FLNB,FLNC,FLT1,FLT3,FLT3LG,FOS,MAPK8IP2,PLA2G4F,CACNG4,RPS6KA6,MKNK2,GRB2,HSPA1B,IGF1R,IGF2,FAS,IL1A,INSR,JUN,KIT,KITLG,MAP3K11,ATF4,NFATC1,NFKB2,NGFR,PAK1,ECSIT,PDGFRA,NLK,PPP5C,PRKACA,PRKACB,PRKCG,MAPK8,MAPK11,MAPK10,MAPK13,MAP2K3,MAP2K6,RAC1,RAC3,RAP1A,RASGRF2,RELB,BDNF,TGFA…
5230	Central carbon metabolism in cancer	Human Diseases	Cancer: overview	25	1731	70	7948	0.357143	0.00516652	0.0294158	2.07208e+98	AKT1,AKT2,FGFR1,FGFR3,FGFR2,FLT3,G6PD,GLS2,IDH1,KIT,LDHA,LDHB,PDGFRA,PDHA1,PDHB,PFKL,PGAM1,PIK3CD,PIK3R2,PKM,SLC1A5,SLC2A1,SLC7A5,PIK3R3,SCO2
4211	Longevity regulating pathway	Organismal Systems	Aging	30	1731	89	7948	0.337079	0.00613647	0.0343837	1.04881e+122	CREB3,ADCY7,ATF6B,CREB3L4,EIF4EBP1,AKT1,AKT2,FOXO1,SESN1,IGF1R,INSR,ATF4,PRKAG2,PIK3CD,PIK3R2,PRKAA1,PRKAB1,PRKAB2,PRKACA,PRKACB,BAX,RPS6KB2,CREB3L2,SOD2,TSC1,SESN2,ULK1,PIK3R3,CREB3L1,EIF4E2
4666	Fc gamma R-mediated phagocytosis	Organismal Systems	Immune system	32	1731	97	7948	0.329897	0.00681546	0.0375916	1.00931e+130	ARPC4,ARPC1B,ARPC1A,CFL1,CRKL,DNM2,AKT1,AKT2,PIP5K1C,PLA2G4F,BIN1,INPP5D,INPPL1,LIMK1,MARCKS,MYO10,PAK1,PIK3CD,PIK3R2,PLCG1,PRKCD,PRKCG,RAC1,RPS6KB2,MARCKSL1,VAV1,VAV2,PIK3R3,PLA2G4C,PLPP2,ASAP2,CDC42
4910	Insulin signaling pathway	Organismal Systems	Endocrine system	42	1731	137	7948	0.306569	0.00919258	0.0499228	1.22809e+168	SOCS4,CRKL,EIF4EBP1,AKT1,AKT2,FASN,FOXO1,RHOQ,MKNK2,GRB2,GYS1,INPP5A,INPPL1,INSR,PCK1,PCK2,PRKAG2,PHKA1,PHKA2,PIK3CD,PIK3R2,PPP1CA,PPP1CC,PRKAA1,PRKAB1,PRKAB2,PRKACA,PRKACB,PRKAR2B,PRKCZ,MAPK8,MAPK10,PYGL,RPS6KB2,SHC1,TSC1,CALM2,CALM3,PIK3R3,SOCS3,G6PC3,EIF4E2
5017	Spinocerebellar ataxia	Human Diseases	Neurodegenerative disease	43	1731	142	7948	0.302817	0.0106532	0.0569786	1.02131e+174	PSMD14,ATXN2L,AKT1,AKT2,ERN1,CIC,PUM2,GRIN1,GRIN2D,SLC25A5,NFYA,PIK3CD,PIK3R2,PLCB3,PLCB4,CYCS,PRKCG,MAPK8,MAPK10,PSMA1,PSMA4,PSMA6,PSMB2,PSMC1,PSMC2,PSMC4,PSMC5,PSMC6,PSMD3,PSMD7,PSMD11,PSMD12,PSMD13,RYR1,ATXN1,SPTBN2,VDAC1,VDAC2,ULK1,PIK3R3,MCU,TBPL1,PUM1
4722	Neurotrophin signaling pathway	Organismal Systems	Nervous system	37	1731	119	7948	0.310924	0.010982	0.0578602	1.00191e+141	SH2B3,ZNF274,CRKL,AKT1,AKT2,GAB1,SH2B1,RPS6KA6,GRB2,IRAK2,JUN,ARHGDIA,ARHGDIB,ATF4,NFKBIA,NGFR,PIK3CD,PIK3R2,PLCG1,PRKCD,MAPK8,MAPK11,MAPK10,MAPK13,PSEN1,BAX,RAC1,RAP1A,BDNF,SHC1,TP73,YWHAE,CALM2,CALM3,PIK3R3,MAGED1,CDC42
4015	Rap1 signaling pathway	Environmental Information Processing	Signal transduction	60	1731	210	7948	0.285714	0.0114681	0.0595331	113,1399,1435,1943,1944,1950,1969,207,208,2247,2260,2261,2263,2264,2321,23566,25865,2771,2902,3397,3480,3643,3684,3690,3815,4254,4804,51196,5156,5216,5217,5293,5296,5331,5332,5335,5582,5590,5600,5603,5606,5608,57568,5879,5881,5906,64411,6494,7074,71,7409,7410,7422,805,808,84552,8503,9693,9732,998	ADCY7,CRKL,CSF1,EFNA2,EFNA3,EGF,EPHA2,AKT1,AKT2,FGF2,FGFR1,FGFR3,FGFR2,FGFR4,FLT1,LPAR3,PRKD2,GNAI2,GRIN1,ID1,IGF1R,INSR,ITGAM,ITGB3,KIT,KITLG,NGFR,PLCE1,PDGFRA,PFN1,PFN2,PIK3CD,PIK3R2,PLCB3,PLCB4,PLCG1,PRKCG,PRKCZ,MAPK11,MAPK13,MAP2K3,MAP2K6,SIPA1L2,RAC1,RAC3,RAP1A,ARAP3,SIPA1,TIAM1,ACTG1,VAV1,VAV2,VEGFA,CALM2,CALM3,PARD6G,PIK3R3,RAPGEF2,DOCK4,CDC42
5030	Cocaine addiction	Human Diseases	Substance dependence	18	1731	49	7948	0.367347	0.0119178	0.0609709	1.0201e+75	CDK5,CREB3,ATF6B,CREB3L4,DLG4,FOSB,GPSM1,GNAI2,GRIN1,GRIN2D,JUN,ATF4,PRKACA,PRKACB,BDNF,CREB3L2,CDK5R1,CREB3L1
4217	Necroptosis	Cellular Processes	Cell growth and death	47	1731	159	7948	0.295597	0.0125343	0.0623184	1.11241e+193	FAF1,SPATA2L,CHMP4B,PGAM5,FTH1,FTL,PLA2G4F,VPS4A,GLUL,SLC25A5,H2AZ1,HMGB1,BIRC2,BIRC3,HSP90AB1,IFNGR1,FAS,IL1A,CHMP1A,PPIA,MAPK8,MAPK10,CHMP1B,BAX,PYGL,STAT2,STAT5B,STAT6,TLR3,TNFAIP3,TNFRSF1A,VDAC1,VDAC2,CAPN1,H2AC18,CASP8,PLA2G4C,RIPK1,FADD,TNFRSF10B,TNFRSF10A,CFLAR,SQSTM1,AIFM1,H2AC25,H2AZ2,MACROH2A1
4934	Cushing syndrome	Human Diseases	Endocrine and metabolic disease	46	1731	155	7948	0.296774	0.0124487	0.0623184	1.0191e+190	CDK4,CDKN1A,APC2,CREB3,WDR5,ADCY7,ATF6B,CREB3L4,DVL1,E2F1,E2F2,FH,GNA11,GNAI2,KCNK3,ATF4,PBX1,LEF1,WNT16,PLCB3,PLCB4,PRKACA,PRKACB,RAP1A,CCND1,CREB3L2,TCF7,WNT5A,WNT7B,WNT11,WNT9A,FZD5,ARMC5,WNT5B,AXIN2,FZD1,FZD4,FZD7,FZD8,TCF7L1,CACNA1H,CACNA1G,CCNE1,CREB3L1,CCNE2,SCARB1
4142	Lysosome	Cellular Processes	Transport and catabolism	40	1731	132	7948	0.30303	0.0132674	0.0650469	10239,1200,1201,1211,138050,1509,1514,162,175,1777,20,22901,23062,23163,245972,2517,2519,2548,2629,27074,2717,2760,3073,3423,3425,4125,4126,4668,4864,527,5660,57192,8120,8692,8905,8907,8943,9179,9374,968	AP3S2,TPP1,CLN3,CLTA,HGSNAT,CTSD,CTSL,AP1B1,AGA,DNASE2,ABCA2,ARSG,GGA2,GGA3,ATP6V0D2,FUCA1,FUCA2,GAA,GBA1,LAMP3,GLA,GM2A,HEXA,IDS,IDUA,MAN2B1,MANBA,NAGA,NPC1,ATP6V0C,PSAP,MCOLN1,AP3B2,HYAL2,AP1S2,AP1M1,AP3D1,AP4M1,PPT2,CD68
4140	Autophagy - animal	Cellular Processes	Transport and catabolism	42	1731	141	7948	0.297872	0.0153899	0.0744199	1.00101e+183	TANK,RAB39B,CTSD,CTSL,DAPK1,AKT1,AKT2,ERN1,RRAS2,GABARAPL1,ATG9B,TBK1,HMGB1,RAB7B,IGF1R,RAB8A,MAP1LC3C,PIK3CD,PIK3R2,DDIT4,STX17,PPP2CA,SUPT20H,PRKAA1,PRKACA,PRKACB,PRKCD,MAPK8,MAPK10,TP53INP2,RPS6KB2,BNIP3,TSC1,RAB7A,MAP1LC3B,VMP1,ULK1,ATG4C,PIK3R3,CFLAR,SQSTM1,MTMR4
4964	Proximal tubule bicarbonate reclamation	Organismal Systems	Excretory system	10	1731	23	7948	0.434783	0.0161795	0.0762844	1.46827e+35	SLC25A10,GLS2,AQP1,MDH1,ATP1A2,ATP1A3,ATP1B2,PCK1,PCK2,CA2
5220	Chronic myeloid leukemia	Human Diseases	Cancer: specific types	25	1731	76	7948	0.328947	0.0162077	0.0762844	1.0191e+93	CDK4,CDKN1A,CRKL,CTBP2,GADD45A,E2F1,E2F2,AKT1,AKT2,MECOM,GRB2,HDAC1,HDAC2,MDM2,NFKBIA,PIK3CD,PIK3R2,BAX,CCND1,BCR,SHC1,STAT5B,TGFB2,PIK3R3,RUNX1
4151	PI3K-Akt signaling pathway	Environmental Information Processing	Signal transduction	94	1731	354	7948	0.265537	0.0168488	0.0782583	10018,1019,1026,10319,10488,11140,117145,1277,1285,1293,1299,131873,1388,1435,148327,1943,1944,1950,1969,1978,207,208,2247,2260,2261,2263,2264,2321,2322,2323,23239,2335,23566,23678,2783,2786,2790,2885,2997,3326,3480,3481,3570,3575,3643,3675,3690,3696,3815,3909,3910,3911,3913,3914,4193,4254,468,4804,4846,5105,5106,5156,5293,5296,54541,5515,5518,5521,5522,5527,5562,5879,595,6199,6256,627,6446,64764…	BCL2L11,CDK4,CDKN1A,LAMC3,CREB3,CDC37,THEM4,COL1A1,COL4A3,COL6A3,COL9A3,COL6A6,ATF6B,CSF1,CREB3L4,EFNA2,EFNA3,EGF,EPHA2,EIF4EBP1,AKT1,AKT2,FGF2,FGFR1,FGFR3,FGFR2,FGFR4,FLT1,FLT3,FLT3LG,PHLPP1,FN1,LPAR3,SGK3,GNB2,GNG4,GNG10,GRB2,GYS1,HSP90AB1,IGF1R,IGF2,IL6R,IL7R,INSR,ITGA3,ITGB3,ITGB8,KIT,LAMA3,LAMA4,LAMA5,LAMB2,LAMB3,MDM2,KITLG,ATF4,NGFR,NOS3,PCK1,PCK2,PDGFRA,PIK3CD,PIK3R2,DDIT4,PPP2CA,PPP2R1A,P…
100	Steroid biosynthesis	Metabolism	Lipid metabolism	9	1731	20	7948	0.45	0.0173026	0.0793225	1.20227e+39	CYP2R1,CYP24A1,DHCR7,DHCR24,LSS,NSDHL,HSD17B7,MSMO1,SQLE
250	Alanine, aspartate and glutamate metabolism	Metabolism	Amino acid metabolism	14	1731	37	7948	0.378378	0.0191502	0.0855699	1.82673e+59	ABAT,GFPT1,GLS2,GLUL,GOT1,GOT2,RIMKLA,NAT8L,ASNS,NIT2,RIMKLB,CAD,GPT2,GFPT2
4962	Vasopressin-regulated water reabsorption	Organismal Systems	Excretory system	16	1731	44	7948	0.363636	0.0190763	0.0855699	1.04881e+67	CREB3,CREB3L4,DCTN1,DYNC1H1,DYNC1I1,AQP3,ARHGDIA,ARHGDIB,DCTN4,DYNC2LI1,PRKACA,PRKACB,RAB5C,CREB3L2,RAB11A,CREB3L1
4330	Notch signaling pathway	Environmental Information Processing	Signal transduction	20	1731	59	7948	0.338983	0.021323	0.0938268	1.48815e+84	CTBP2,DTX3L,JAG1,DVL1,HEY1,HEY2,DLL1,HDAC1,HDAC2,LFNG,NOTCH1,MAML3,PSEN1,ATXN1,TLE1,TLE2,TLE3,TLE4,NUMBL,NCOR2
5202	Transcriptional misregulation in cancer	Human Diseases	Cancer: overview	54	1731	192	7948	0.28125	0.0215297	0.0938268	1026,1051,1647,1649,1655,2118,2119,2130,2308,2321,2322,2521,26471,3065,3066,3248,329,330,3480,3486,3576,3684,4094,4193,4298,4300,4613,4804,5087,5090,51384,51804,5328,581,604,6256,64332,64919,6495,6692,6756,6760,6929,7030,7185,7468,7704,7709,8091,861,8864,8938,894,9915	CDKN1A,CEBPB,GADD45A,DDIT3,DDX5,ETV4,ETV5,EWSR1,FOXO1,FLT1,FLT3,FUS,NUPR1,HDAC1,HDAC2,HPGD,BIRC2,BIRC3,IGF1R,IGFBP3,CXCL8,ITGAM,MAF,MDM2,MLLT1,MLLT3,MYCN,NGFR,PBX1,PBX3,WNT16,SIX4,PLAU,BAX,BCL6,RXRA,NFKBIZ,BCL11B,SIX1,SPINT1,SSX1,SS18,TCF3,TFE3,TRAF1,NSD2,ZBTB16,ZBTB17,HMGA2,RUNX1,PER2,BAIAP3,CCND2,ARNT2
4916	Melanogenesis	Organismal Systems	Endocrine system	31	1731	101	7948	0.306931	0.0225667	0.0971467	1.04881e+129	CREB3,ADCY7,CREB3L4,DCT,DVL1,GNAI2,KIT,KITLG,LEF1,WNT16,PLCB3,PLCB4,PRKACA,PRKACB,PRKCG,CREB3L2,TCF7,WNT5A,WNT7B,WNT11,WNT9A,FZD5,CALM2,CALM3,WNT5B,FZD1,FZD4,FZD7,FZD8,TCF7L1,CREB3L1
440	Phosphonate and phosphinate metabolism	Metabolism	Metabolism of other amino acids	4	1731	6	7948	0.666667	0.0230096	0.0977755	5.13057e+16	PCYT1A,CHPT1,PCYT2,PCYT1B
4066	HIF-1 signaling pathway	Environmental Information Processing	Signal transduction	33	1731	109	7948	0.302752	0.0232667	0.0977755	1.0262e+129	CDKN1A,EGF,EIF4EBP1,ENO1,ENO2,AKT1,AKT2,FLT1,MKNK2,HMOX1,IFNGR1,IGF1R,IL6R,INSR,LDHA,LDHB,LTBR,NOS3,SERPINE1,PDHA1,PDHB,PFKFB3,PFKL,PIK3CD,PIK3R2,PLCG1,PRKCG,RPS6KB2,SLC2A1,TFRC,VEGFA,PIK3R3,EIF4E2
4624	Toll and Imd signaling pathway	Organismal Systems	Immune system	16	1731	45	7948	0.355556	0.0237769	0.098744	1.11243e+60	FAF1,ANK2,BIRC2,BIRC3,JUN,NFKBIA,MAPK8,MAPK11,MAPK10,MAPK13,MAP2K3,UBE2N,UBE2V1,UBE2V2,CASP8,FADD
4926	Relaxin signaling pathway	Organismal Systems	Endocrine system	38	1731	129	7948	0.294574	0.0243214	0.0997333	10488,113,1277,1281,1285,1388,148327,207,208,2353,2771,2783,2786,2790,2885,3725,4312,4322,468,4792,4846,5293,5296,5331,5332,5566,5567,5590,5599,5600,5602,5603,59,6464,64764,7422,8503,90993	CREB3,ADCY7,COL1A1,COL3A1,COL4A3,ATF6B,CREB3L4,AKT1,AKT2,FOS,GNAI2,GNB2,GNG4,GNG10,GRB2,JUN,MMP1,MMP13,ATF4,NFKBIA,NOS3,PIK3CD,PIK3R2,PLCB3,PLCB4,PRKACA,PRKACB,PRKCZ,MAPK8,MAPK11,MAPK10,MAPK13,ACTA2,SHC1,CREB3L2,VEGFA,PIK3R3,CREB3L1
4936	Alcoholic liver disease	Human Diseases	Endocrine and metabolic disease	41	1731	141	7948	0.29078	0.0245802	0.0997333	114609,128,207,208,217,219,2194,2308,257397,29110,2920,355,3576,37,4792,51,51176,51422,5562,5564,5565,5599,5600,5602,5603,5606,5608,595,6319,6932,7132,718,719,727,728,79966,83439,841,84818,8737,8772	TIRAP,ADH5,AKT1,AKT2,ALDH2,ALDH1B1,FASN,FOXO1,TAB3,TBK1,CXCL2,FAS,CXCL8,ACADVL,NFKBIA,ACOX1,LEF1,PRKAG2,PRKAA1,PRKAB1,PRKAB2,MAPK8,MAPK11,MAPK10,MAPK13,MAP2K3,MAP2K6,CCND1,SCD,TCF7,TNFRSF1A,C3,C3AR1,C5,C5AR1,SCD5,TCF7L1,CASP8,IL17RC,RIPK1,FADD
4657	IL-17 signaling pathway	Organismal Systems	Immune system	29	1731	94	7948	0.308511	0.0250081	0.100317	1.05111e+120	CEBPB,TRAF3IP2,ELAVL1,FOS,FOSB,TAB3,TBK1,CXCL2,HSP90AB1,CXCL8,JUN,MMP1,MMP13,NFKBIA,IL17D,MAPK4,MAPK8,MAPK11,MAPK10,MAPK13,CCL2,CCL20,SRSF1,TNFAIP3,HSP90B1,FOSL1,CASP8,IL17RC,FADD
511	Other glycan degradation	Metabolism	Glycan biosynthesis and metabolism	8	1731	18	7948	0.444444	0.0265504	0.100777	1.75252e+31	AGA,FUCA1,FUCA2,GBA1,HEXA,MAN2B1,MANBA,ENGASE
564	Glycerophospholipid metabolism	Metabolism	Lipid metabolism	30	1731	98	7948	0.306122	0.0254606	0.100777	1.04231e+142	CDIPT,AGPAT1,AGPAT2,PNPLA6,LYPLA2,MBOAT2,DGKA,DGKG,DGKH,PLPP4,GPD1L,PLD3,PLA2G4F,GPD1,PCYT1A,ETNK1,GPCPD1,ADPRM,CHPT1,PCYT2,MBOAT7,LPCAT1,GNPAT,PLPP5,GPAT3,DGKZ,DGKD,PLA2G4C,PLPP2,PCYT1B
1521	EGFR tyrosine kinase inhibitor resistance	Human Diseases	Drug resistance: antineoplastic	25	1731	79	7948	0.316456	0.026357	0.100777	1.00182e+97	BCL2L11,EGF,EIF4EBP1,AKT1,AKT2,FGF2,FGFR3,FGFR2,GAB1,GRB2,NRG1,IGF1R,IL6R,PDGFRA,PIK3CD,PIK3R2,PLCG1,PRKCG,BAX,RPS6KB2,SHC1,TGFA,VEGFA,PIK3R3,EIF4E2
5146	Amoebiasis	Human Diseases	Infectious disease: parasitic	31	1731	102	7948	0.303922	0.0258568	0.100777	10319,1277,1281,1285,2335,2767,2920,338382,3576,3684,384,3909,3910,3911,3913,3914,5269,5293,5296,5331,5332,5566,5567,5582,5878,7042,7879,81,8503,87,912	LAMC3,COL1A1,COL3A1,COL4A3,FN1,GNA11,CXCL2,RAB7B,CXCL8,ITGAM,ARG2,LAMA3,LAMA4,LAMA5,LAMB2,LAMB3,SERPINB6,PIK3CD,PIK3R2,PLCB3,PLCB4,PRKACA,PRKACB,PRKCG,RAB5C,TGFB2,RAB7A,ACTN4,PIK3R3,ACTN1,CD1D
5167	Kaposi sarcoma-associated herpesvirus infection	Human Diseases	Infectious disease: viral	54	1731	194	7948	0.278351	0.0261361	0.100777	1019,1026,1869,1870,207,208,2247,2353,2783,2786,2790,29110,2920,3105,3106,3107,3133,3459,355,3576,3725,440738,4772,4776,4792,51176,5293,5296,5335,54205,5599,5600,5602,5603,5608,581,5879,595,6773,6932,7098,7132,718,7316,7422,7538,805,808,81631,83439,841,842,8503,8772	CDK4,CDKN1A,E2F1,E2F2,AKT1,AKT2,FGF2,FOS,GNB2,GNG4,GNG10,TBK1,CXCL2,HLA-A,HLA-B,HLA-C,HLA-E,IFNGR1,FAS,CXCL8,JUN,MAP1LC3C,NFATC1,NFATC4,NFKBIA,LEF1,PIK3CD,PIK3R2,PLCG1,CYCS,MAPK8,MAPK11,MAPK10,MAPK13,MAP2K6,BAX,RAC1,CCND1,STAT2,TCF7,TLR3,TNFRSF1A,C3,UBC,VEGFA,ZFP36,CALM2,CALM3,MAP1LC3B,TCF7L1,CASP8,CASP9,PIK3R3,FADD
5161	Hepatitis B	Human Diseases	Infectious disease: viral	46	1731	162	7948	0.283951	0.027276	0.10243	1.0261e+184	CDKN1A,CREB3,TIRAP,ATF6B,CREB3L4,E2F1,E2F2,AKT1,AKT2,FOS,GRB2,TBK1,FAS,CXCL8,JUN,ATF4,NFATC1,NFATC4,NFKBIA,PCNA,PIK3CD,PIK3R2,CYCS,PRKCG,MAPK8,MAPK11,MAPK10,MAPK13,MAP2K3,MAP2K6,BAX,IFIH1,CREB3L2,STAT2,STAT5B,STAT6,TGFB2,TLR3,CASP8,CASP9,CASP10,PIK3R3,FADD,CCNE1,CREB3L1,CCNE2
513	Various types of N-glycan biosynthesis	Metabolism	Glycan biosynthesis and metabolism	14	1731	39	7948	0.358974	0.0306526	0.110412	1.12532e+65	MAN1B1,DAD1,ALG14,B4GALNT3,HEXA,MAN2A2,MGAT1,ALG1,MAN1C1,CHST8,ST3GAL3,ALG12,ALG9,B4GALT2
561	Glycerolipid metabolism	Metabolism	Lipid metabolism	20	1731	61	7948	0.327869	0.0305513	0.110412	1.03271e+90	AKR1A1,AGPAT1,AGPAT2,MBOAT2,DGKA,DGKG,DGKH,PLPP4,ALDH2,ALDH1B1,GK,GLA,AKR1B10,PNPLA2,PLPP5,GPAT3,DGKZ,DGKD,PLPP2,LIPG
4145	Phagosome	Cellular Processes	Transport and catabolism	43	1731	151	7948	0.284768	0.0305624	0.110412	10333,10376,10952,1514,155066,1778,1780,203068,245972,3105,3106,3107,3108,3109,3112,3119,3123,3133,338382,347733,3684,3690,527,5878,5879,6890,6891,7037,7059,71,715,718,7277,7280,7879,81035,811,8411,8417,90423,9341,949,9902	TLR6,TUBA1B,SEC61B,CTSL,ATP6V0E2,DYNC1H1,DYNC1I1,TUBB,ATP6V0D2,HLA-A,HLA-B,HLA-C,HLA-DMA,HLA-DMB,HLA-DOB,HLA-DQB1,HLA-DRB1,HLA-E,RAB7B,TUBB2B,ITGAM,ITGB3,ATP6V0C,RAB5C,RAC1,TAP1,TAP2,TFRC,THBS3,ACTG1,C1R,C3,TUBA4A,TUBB2A,RAB7A,COLEC12,CALR,EEA1,STX7,ATP6V1E2,VAMP3,SCARB1,MRC2
5212	Pancreatic cancer	Human Diseases	Cancer: specific types	24	1731	76	7948	0.315789	0.029872	0.110412	1.0191e+89	CDK4,CDKN1A,GADD45A,E2F1,E2F2,EGF,AKT1,AKT2,PIK3CD,PIK3R2,MAPK8,MAPK10,BAX,RAC1,RAC3,CCND1,RPS6KB2,TGFA,TGFB2,VEGFA,CASP9,PIK3R3,ARHGEF6,CDC42
4361	Axon regeneration	Organismal Systems	Development and regeneration	28	1731	92	7948	0.304348	0.0324306	0.115636	1.60616e+115	DGKA,DGKG,DGKH,DUSP2,DUSP5,AGO3,EPHB1,INSR,NOTCH1,PIK3CD,PLCB3,PLCB4,PRKAA1,PRKACA,PRKACB,PRKCD,MAPK8,MAPK11,MAPK10,MAPK13,PSD,PSEN1,RAC1,RPS6KB2,SDC2,DGKZ,DGKD,SLIT2
900	Terpenoid backbone biosynthesis	Metabolism	Metabolism of terpenoids and polyketides	9	1731	22	7948	0.409091	0.0337194	0.116092	10654,116150,23463,3156,3157,3422,39,4597,9453	PMVK,NUS1,ICMT,HMGCR,HMGCS1,IDI1,ACAT2,MVD,GGPS1
1524	Platinum drug resistance	Human Diseases	Drug resistance: antineoplastic	23	1731	73	7948	0.315068	0.0338739	0.116092	1.02612e+85	CDKN1A,ABCC2,AKT1,AKT2,BBC3,GSTM4,MSH6,BIRC2,BIRC3,FAS,MDM2,MGST1,MSH2,PIK3CD,PIK3R2,PMAIP1,CYCS,POLH,BAX,CASP8,CASP9,PIK3R3,FADD
4940	Type I diabetes mellitus	Human Diseases	Endocrine and metabolic disease	15	1731	43	7948	0.348837	0.0333464	0.116092	3.10531e+58	HLA-A,HLA-B,HLA-C,HLA-DMA,HLA-DMB,HLA-DOB,HLA-DQB1,HLA-DRB1,HLA-E,HSPD1,ICA1,FAS,IL1A,PTPRN,PTPRN2
5211	Renal cell carcinoma	Human Diseases	Cancer: specific types	22	1731	69	7948	0.318841	0.0329064	0.116092	1.0261e+85	CDKN1A,PAK4,CRKL,AKT1,AKT2,FH,GAB1,GRB2,JUN,PAK1,PIK3CD,PIK3R2,RAC1,RAP1A,SLC2A1,TFE3,TGFA,TGFB2,VEGFA,PIK3R3,ARNT2,CDC42
3030	DNA replication	Genetic Information Processing	Replication and repair	13	1731	36	7948	0.361111	0.0348375	0.118247	2.23742e+52	FEN1,MCM2,MCM3,MCM4,MCM5,MCM6,MCM7,PCNA,POLD1,POLD2,POLE,POLD4,RFC2
4213	Longevity regulating pathway - multiple species	Organismal Systems	Aging	20	1731	62	7948	0.322581	0.0361559	0.121553	1.13207e+77	ADCY7,AKT1,AKT2,FOXO1,HDAC1,HDAC2,HSPA1B,IGF1R,INSR,PRKAG2,PIK3CD,PIK3R2,PRKAA1,PRKAB1,PRKAB2,PRKACA,PRKACB,RPS6KB2,SOD2,PIK3R3
1522	Endocrine resistance	Human Diseases	Drug resistance: antineoplastic	29	1731	97	7948	0.298969	0.0374401	0.123517	1.0191e+110	CDK4,CDKN1A,ADCY7,JAG1,E2F1,E2F2,AKT1,AKT2,FOS,DLL1,GPER1,GRB2,IGF1R,JUN,MDM2,NOTCH1,PIK3CD,PIK3R2,PRKACA,PRKACB,MAPK8,MAPK11,MAPK10,MAPK13,BAX,CCND1,RPS6KB2,SHC1,PIK3R3
4070	Phosphatidylinositol signaling system	Environmental Information Processing	Signal transduction	29	1731	97	7948	0.298969	0.0374401	0.123517	1.04232e+122	CDIPT,DGKA,DGKG,DGKH,PPIP5K2,PIP5K1C,IMPA1,INPP1,INPP5A,INPP5D,INPPL1,ITPK1,PLCE1,PIK3CD,PIK3R2,PLCB3,PLCB4,PLCG1,PI4K2A,PIP4P2,PRKCG,ITPKC,CALM2,CALM3,PIK3R3,DGKZ,DGKD,MTMR4,PPIP5K1
260	Glycine, serine and threonine metabolism	Metabolism	Amino acid metabolism	14	1731	40	7948	0.35	0.0379926	0.124179	1.02725e+64	LOC102724560,SDSL,CTH,ALAS1,PHGDH,GCSH,DMGDH,PSAT1,PIPOX,PGAM1,PSPH,SHMT1,SHMT2,CBS
5417	Lipid and atherosclerosis	Human Diseases	Cardiovascular disease	58	1731	215	7948	0.269767	0.0392627	0.127154	10010,10333,114609,1543,1649,207,208,2081,22926,2353,29110,2920,30001,3304,3308,3309,3326,3329,355,3576,3725,4312,468,4772,4780,4792,4846,5293,5296,5331,5332,5335,54205,5451,5599,5600,5602,5603,5606,5608,581,5879,5906,6256,6347,6648,7132,7184,7409,7410,805,808,841,842,8503,8795,8797,998	TANK,TLR6,TIRAP,CYP1A1,DDIT3,AKT1,AKT2,ERN1,ATF6,FOS,TBK1,CXCL2,ERO1A,HSPA1B,HSPA4,HSPA5,HSP90AB1,HSPD1,FAS,CXCL8,JUN,MMP1,ATF4,NFATC1,NFE2L2,NFKBIA,NOS3,PIK3CD,PIK3R2,PLCB3,PLCB4,PLCG1,CYCS,POU2F1,MAPK8,MAPK11,MAPK10,MAPK13,MAP2K3,MAP2K6,BAX,RAC1,RAP1A,RXRA,CCL2,SOD2,TNFRSF1A,HSP90B1,VAV1,VAV2,CALM2,CALM3,CASP8,CASP9,PIK3R3,TNFRSF10B,TNFRSF10A,CDC42
4370	VEGF signaling pathway	Environmental Information Processing	Signal transduction	19	1731	59	7948	0.322034	0.0411388	0.132018	2.07208e+73	AKT1,AKT2,PLA2G4F,NOS3,PIK3CD,PIK3R2,PLCG1,PRKCG,MAPK11,MAPK13,PXN,RAC1,RAC3,VEGFA,CASP9,PIK3R3,PLA2G4C,SH2D2A,CDC42
10	Glycolysis / Gluconeogenesis	Metabolism	Carbohydrate metabolism	21	1731	67	7948	0.313433	0.0436367	0.135956	1.03271e+85	AKR1A1,ADH5,GALM,ENO1,ENO2,ALDH2,ALDH1B1,ALDH3B1,LDHA,LDHB,PCK1,PCK2,PDHA1,PDHB,PFKL,PGAM1,PKM,TPI1,ADPGK,ACSS1,G6PC3
280	Valine, leucine and isoleucine degradation	Metabolism	Amino acid metabolism	16	1731	48	7948	0.333333	0.0430877	0.135956	11112,18,1892,217,219,3028,3032,3033,3155,3157,39,5096,56922,586,64087,65985	HIBADH,ABAT,ECHS1,ALDH2,ALDH1B1,HSD17B10,HADHB,HADH,HMGCL,HMGCS1,ACAT2,PCCB,MCCC1,BCAT1,MCCC2,AACS
630	Glyoxylate and dicarboxylate metabolism	Metabolism	Carbohydrate metabolism	11	1731	30	7948	0.366667	0.0450938	0.135956	112817,1431,2653,2752,39,4190,4191,5096,6470,6472,84532	HOGA1,CS,GCSH,GLUL,ACAT2,MDH1,MDH2,PCCB,SHMT1,SHMT2,ACSS1
3430	Mismatch repair	Genetic Information Processing	Replication and repair	9	1731	23	7948	0.391304	0.0449951	0.135956	2.70303e+37	MLH3,MSH6,MSH2,PCNA,PMS2,POLD1,POLD2,POLD4,RFC2
4141	Protein processing in endoplasmic reticulum	Genetic Information Processing	Folding, sorting and degradation	47	1731	171	7948	0.274854	0.0441427	0.135956	1.01301e+204	PDIA6,STUB1,SEC61B,OS9,ERP29,MAN1B1,ATF6B,DAD1,DDIT3,ERN1,SEC31A,ATF6,UBXN4,PPP1R15A,SVIP,FBXO2,AMFR,PDIA3,ERO1A,HSPA1B,HSPA5,HSP90AB1,ATF4,NFE2L2,DNAJB11,NPLOC4,EDEM2,UGGT2,NGLY1,NSFL1C,MAPK8,MAPK10,MAN1C1,BAG1,BAX,RRBP1,SEC13,HSP90B1,MOGS,CALR,CAPN1,DERL3,RNF185,PLAA,BAG2,PDIA4,HERPUD1
4520	Adherens junction	Cellular Processes	Cellular community - eukaryotes	22	1731	71	7948	0.309859	0.0446184	0.135956	10458,2241,2260,2534,3480,3643,4008,51176,51701,5787,5797,5818,5879,5881,6591,6932,71,81,81607,83439,87,998	BAIAP2,FER,FGFR1,FYN,IGF1R,INSR,LMO7,LEF1,NLK,PTPRB,PTPRM,NECTIN1,RAC1,RAC3,SNAI2,TCF7,ACTG1,ACTN4,NECTIN4,TCF7L1,ACTN1,CDC42
4918	Thyroid hormone synthesis	Organismal Systems	Endocrine system	23	1731	75	7948	0.306667	0.045447	0.135956	1.04881e+93	CREB3,ADCY7,ATF6B,CREB3L4,GPX1,GPX3,GSR,HSPA5,LRP2,ATF4,ATP1A2,ATP1A3,ATP1B2,GPX8,PLCB3,PLCB4,PRKACA,PRKACB,PRKCG,CREB3L2,HSP90B1,CREB3L1,PDIA4
5214	Glioma	Human Diseases	Cancer: specific types	23	1731	75	7948	0.306667	0.045447	0.135956	1.0191e+85	CDK4,CDKN1A,GADD45A,E2F1,E2F2,EGF,AKT1,AKT2,GRB2,IGF1R,MDM2,PDGFRA,PIK3CD,PIK3R2,PLCG1,PRKCG,BAX,CCND1,SHC1,TGFA,CALM2,CALM3,PIK3R3
4935	Growth hormone synthesis, secretion and action	Organismal Systems	Endocrine system	34	1731	119	7948	0.285714	0.0480299	0.142475	1.04881e+136	CREB3,ADCY7,ATF6B,CRKL,CREB3L4,AKT1,AKT2,FOS,GNA11,GNAI2,GRB2,IGFBP3,ATF4,PIK3CD,PIK3R2,PLCB3,PLCB4,PLCG1,PRKACA,PRKACB,PRKCG,MAPK8,MAPK11,MAPK10,MAPK13,MAP2K3,MAP2K6,SHC1,CREB3L2,SSTR2,STAT5B,PIK3R3,SOCS3,CREB3L1
3020	RNA polymerase	Genetic Information Processing	Transcription	12	1731	34	7948	0.352941	0.0494906	0.145585	1.06221e+56	POLR3G,POLR3C,POLR1G,POLR3H,POLR3K,POLR2E,POLR2F,POLR2H,POLR2K,POLR2L,POLR2J3,POLR3E
4664	Fc epsilon RI signaling pathway	Organismal Systems	Immune system	21	1731	68	7948	0.308824	0.0506253	0.147692	2.07208e+83	AKT1,AKT2,FYN,PLA2G4F,GRB2,INPP5D,PIK3CD,PIK3R2,PLCG1,MAPK8,MAPK11,MAPK10,MAPK13,MAP2K3,MAP2K6,RAC1,RAC3,VAV1,VAV2,PIK3R3,PLA2G4C
5223	Non-small cell lung cancer	Human Diseases	Cancer: specific types	22	1731	72	7948	0.305556	0.0514946	0.148997	1.0191e+83	CDK4,CDKN1A,GADD45A,E2F1,E2F2,EGF,AKT1,AKT2,FHIT,EML4,GRB2,PIK3CD,PIK3R2,PLCG1,PRKCG,BAX,CCND1,RXRA,STAT5B,TGFA,CASP9,PIK3R3
4014	Ras signaling pathway	Environmental Information Processing	Signal transduction	61	1731	232	7948	0.262931	0.0559551	0.160587	10156,10298,1435,1943,1944,1950,1969,207,208,2247,2260,2261,2263,2264,22800,2321,2322,2323,2549,255189,2783,2786,2790,283455,2885,2902,29110,3480,3481,3643,3815,4254,4804,5058,51196,5156,5293,5296,5335,5566,5567,5582,5599,5602,5878,5879,5881,5906,5924,627,6464,7039,7074,7422,805,808,8503,8605,8844,9610,998	RASA4,PAK4,CSF1,EFNA2,EFNA3,EGF,EPHA2,AKT1,AKT2,FGF2,FGFR1,FGFR3,FGFR2,FGFR4,RRAS2,FLT1,FLT3,FLT3LG,GAB1,PLA2G4F,GNB2,GNG4,GNG10,KSR2,GRB2,GRIN1,TBK1,IGF1R,IGF2,INSR,KIT,KITLG,NGFR,PAK1,PLCE1,PDGFRA,PIK3CD,PIK3R2,PLCG1,PRKACA,PRKACB,PRKCG,MAPK8,MAPK10,RAB5C,RAC1,RAC3,RAP1A,RASGRF2,BDNF,SHC1,TGFA,TIAM1,VEGFA,CALM2,CALM3,PIK3R3,PLA2G4C,KSR1,RIN1,CDC42
450	Selenocompound metabolism	Metabolism	Metabolism of other amino acids	7	1731	17	7948	0.411765	0.056816	0.161742	1.49123e+30	CTH,SEPHS2,MARS1,SEPSECS,TXNRD1,PAPSS1,MARS2
3050	Proteasome	Genetic Information Processing	Folding, sorting and degradation	15	1731	46	7948	0.326087	0.0588341	0.165812	1.02136e+60	PSMD14,PSMA1,PSMA4,PSMA6,PSMB2,PSMC1,PSMC2,PSMC4,PSMC5,PSMC6,PSMD3,PSMD7,PSMD11,PSMD12,PSMD13
4919	Thyroid hormone signaling pathway	Organismal Systems	Endocrine system	34	1731	121	7948	0.280992	0.0593645	0.165812	116931,207,208,2308,23389,3065,3066,3690,4193,477,478,482,4851,51196,5211,5293,5296,5331,5332,5335,5566,5567,5582,595,6256,6513,652,6567,71,842,8503,8841,9442,9882	MED12L,AKT1,AKT2,FOXO1,MED13L,HDAC1,HDAC2,ITGB3,MDM2,ATP1A2,ATP1A3,ATP1B2,NOTCH1,PLCE1,PFKL,PIK3CD,PIK3R2,PLCB3,PLCB4,PLCG1,PRKACA,PRKACB,PRKCG,CCND1,RXRA,SLC2A1,BMP4,SLC16A2,ACTG1,CASP9,PIK3R3,HDAC3,MED27,TBC1D4
5100	Bacterial invasion of epithelial cells	Human Diseases	Infectious disease: bacterial	23	1731	77	7948	0.298701	0.0596547	0.165812	10093,10095,10552,10801,1211,1399,1759,1785,2335,2549,26084,3059,5293,5296,55752,5829,5879,6464,71,8503,857,858,998	ARPC4,ARPC1B,ARPC1A,SEPTIN9,CLTA,CRKL,DNM1,DNM2,FN1,GAB1,ARHGEF26,HCLS1,PIK3CD,PIK3R2,SEPTIN11,PXN,RAC1,SHC1,ACTG1,PIK3R3,CAV1,CAV2,CDC42
4391	Hippo signaling pathway - fly	Environmental Information Processing	Signal transduction	21	1731	70	7948	0.3	0.0669244	0.184565	128077,23286,23513,26524,51114,5515,5518,5521,5522,5599,5602,7004,71,7531,79633,84552,8463,84962,898,9134,92597	LIX1L,WWC1,SCRIB,LATS2,ZDHHC9,PPP2CA,PPP2R1A,PPP2R2B,PPP2R2C,MAPK8,MAPK10,TEAD4,ACTG1,YWHAE,FAT4,PARD6G,TEAD2,AJUBA,CCNE1,CCNE2,MOB1B
4350	TGF-beta signaling pathway	Environmental Information Processing	Signal transduction	27	1731	94	7948	0.287234	0.0680874	0.186317	1874,25805,285704,3397,3399,3400,392255,4091,4092,4093,4681,5515,5518,56963,6199,652,653,654,655,656,659,7027,7042,7050,83729,9241,93	E2F4,BAMBI,RGMB,ID1,ID3,ID4,GDF6,SMAD6,SMAD7,SMAD9,NBL1,PPP2CA,PPP2R1A,RGMA,RPS6KB2,BMP4,BMP5,BMP6,BMP7,BMP8B,BMPR2,TFDP1,TGFB2,TGIF1,INHBE,NOG,ACVR2B
5226	Gastric cancer	Human Diseases	Cancer: specific types	40	1731	148	7948	0.27027	0.074512	0.202329	1.0261e+159	CDKN1A,APC2,CSNK1A1,GADD45A,DVL1,E2F1,E2F2,EGF,AKT1,AKT2,FGF2,FGFR2,GAB1,GRB2,LEF1,WNT16,PIK3CD,PIK3R2,BAX,CCND1,RPS6KB2,RXRA,SHC1,TCF7,TGFB2,WNT5A,WNT7B,WNT11,WNT9A,FZD5,WNT5B,AXIN2,FZD1,FZD4,FZD7,FZD8,TCF7L1,PIK3R3,CCNE1,CCNE2
5221	Acute myeloid leukemia	Human Diseases	Cancer: specific types	20	1731	67	7948	0.298507	0.0758268	0.204327	1.97821e+77	EIF4EBP1,AKT1,AKT2,FLT3,GRB2,ITGAM,KIT,LEF1,PIM1,PIK3CD,PIK3R2,CCND1,RPS6KB2,STAT5B,TCF7,ZBTB16,TCF7L1,PIK3R3,RUNX1,PER2
4392	Hippo signaling pathway - multiple species	Environmental Information Processing	Signal transduction	10	1731	29	7948	0.344828	0.0803906	0.214984	1.22786e+48	FRMD6,RASSF6,WWC1,LATS2,PAK1,TEAD4,FAT4,TEAD2,AJUBA,MOB1B
5145	Toxoplasmosis	Human Diseases	Infectious disease: parasitic	31	1731	112	7948	0.276786	0.0821785	0.218113	1.03192e+119	LAMC3,AKT1,AKT2,GNAI2,HLA-DMA,HLA-DMB,HLA-DOB,HLA-DQB1,HLA-DRB1,BIRC2,BIRC3,HSPA1B,IFNGR1,IL10RB,LAMA3,LAMA4,LAMA5,LAMB2,LAMB3,NFKBIA,CYCS,MAPK8,MAPK11,MAPK10,MAPK13,MAP2K3,MAP2K6,TGFB2,TNFRSF1A,CASP8,CASP9
4340	Hedgehog signaling pathway	Environmental Information Processing	Signal transduction	17	1731	56	7948	0.303571	0.0844983	0.222596	1.45215e+68	CSNK1A1,CSNK1D,CSNK1G2,GRK2,MEGF8,MGRN1,GAS1,GLI2,GLI3,LRP2,CDON,PRKACA,PRKACB,PTCH1,CCND1,MOSMO,CCND2
5031	Amphetamine addiction	Human Diseases	Substance dependence	20	1731	69	7948	0.289855	0.0977355	0.253681	1.04881e+81	CREB3,ATF6B,CREB3L4,FOS,FOSB,GRIN1,GRIN2D,HDAC1,HDAC2,JUN,ATF4,PPP1CA,PPP1CC,PRKACA,PRKACB,PRKCG,CREB3L2,CALM2,CALM3,CREB3L1
5134	Legionellosis	Human Diseases	Infectious disease: bacterial	17	1731	57	7948	0.298246	0.0970232	0.253681	1.91519e+65	EEF1A1,EEF1G,BCL2L13,CXCL2,HSPA1B,HSPD1,CXCL8,ITGAM,ARF1,NFKB2,NFKBIA,CYCS,BNIP3,C3,RAB1B,CASP8,CASP9
1210	2-Oxocarboxylic acid metabolism	Metabolism	Global and overview maps	7	1731	19	7948	0.368421	0.0986851	0.254276	1.43128e+27	CS,GOT1,GOT2,IDH1,IDH3B,BCAT1,GPT2
4013	MAPK signaling pathway - fly	Environmental Information Processing	Signal transduction	24	1731	86	7948	0.27907	0.107159	0.274111	1.02532e+100	SPRY2,TNIK,CIC,KSR2,GRB2,STRN4,JUN,PFN1,PFN2,PPP2CA,MAPK8,MAPK11,MAPK10,MAPK13,MAP2K3,RAC1,SHC1,BMP4,SOD2,TBX2,TLE1,TLE2,TLE3,TLE4
4930	Type II diabetes mellitus	Human Diseases	Endocrine and metabolic disease	14	1731	46	7948	0.304348	0.108716	0.276091	1.22809e+59	SOCS4,INSR,MAFA,PIK3CD,PIK3R2,PKM,PRKCD,PRKCZ,MAPK8,MAPK10,ABCC8,PIK3R3,CACNA1G,SOCS3
510	N-Glycan biosynthesis	Metabolism	Glycan biosynthesis and metabolism	15	1731	50	7948	0.3	0.109745	0.276715	1.12531e+70	MAN1B1,MGAT5B,DAD1,DPAGT1,ALG14,ALG5,ALG6,MAN2A2,MGAT1,ALG1,MAN1C1,MOGS,ALG12,ALG9,B4GALT2
5213	Endometrial cancer	Human Diseases	Cancer: specific types	17	1731	58	7948	0.293103	0.110654	0.277026	1.0261e+65	CDKN1A,APC2,GADD45A,EGF,AKT1,AKT2,GRB2,LEF1,PIK3CD,PIK3R2,BAX,CCND1,TCF7,AXIN2,TCF7L1,CASP9,PIK3R3
1240	Biosynthesis of cofactors	Metabolism	Global and overview maps	40	1731	153	7948	0.261438	0.112296	0.278506	1.02157e+179	AK6,COQ7,AKR1A1,MTHFD2,RDH13,CMPK2,COX10,RDH12,DHFR,NQO1,SDR16C5,AK2,ALAS1,ALDH2,ALDH1B1,QPRT,MTHFD1L,COQ2,GCLC,GCLM,GMPPB,PSAT1,MTHFD1,NME4,COQ3,PMM2,PPOX,PDXP,BCAT1,SHMT1,SHMT2,NMNAT1,NME1-NME2,TDO2,UROS,CAD,PDXK,HSD17B6,NFS1,DHRS3
4144	Endocytosis	Cellular Processes	Transport and catabolism	63	1731	251	7948	0.250996	0.112823	0.278506	10093,10095,10254,10552,10938,11267,11311,116985,116988,1173,1175,1211,128866,156,160,1759,1785,2261,2263,2264,22905,23111,23396,27183,274,28964,29924,30011,3105,3106,3107,3133,3304,3480,375,377,4193,4218,51019,5119,5156,51699,5590,5662,57132,5878,64411,6455,6456,6642,7037,7852,7879,80223,832,8411,84552,857,858,8766,8853,9727,998	ARPC4,ARPC1B,STAM2,ARPC1A,EHD1,SNF8,VPS45,ARAP1,AGAP3,AP2M1,AP2S1,CLTA,CHMP4B,GRK2,AP2A1,DNM1,DNM2,FGFR3,FGFR2,FGFR4,EPN2,SPART,PIP5K1C,VPS4A,BIN1,GIT1,EPN1,SH3KBP1,HLA-A,HLA-B,HLA-C,HLA-E,HSPA1B,IGF1R,ARF1,ARF3,MDM2,RAB8A,WASHC3,CHMP1A,PDGFRA,VPS29,PRKCZ,PSD,CHMP1B,RAB5C,ARAP3,SH3GL1,SH3GL2,SNX1,TFRC,CXCR4,RAB7A,RAB11FIP1,CAPZB,EEA1,PARD6G,CAV1,CAV2,RAB11A,ASAP2,RAB11FIP3,CDC42
5131	Shigellosis	Human Diseases	Infectious disease: bacterial	62	1731	247	7948	0.251012	0.114826	0.281482	100132074,10093,10095,10241,10552,10801,11335,1399,207,208,2308,257397,25851,29110,3059,340061,3576,3725,375,4193,440738,4792,51196,5216,5217,5293,5296,5331,5332,5335,54205,54874,55752,5580,5599,5600,5602,5603,581,5829,5879,6199,664,71,7132,718,7316,7334,7335,7336,7416,81,81631,823,837,8503,87,8737,8878,9181,960,998	FOXO6,ARPC4,ARPC1B,CALCOCO2,ARPC1A,SEPTIN9,CBX3,CRKL,AKT1,AKT2,FOXO1,TAB3,TECPR1,TBK1,HCLS1,STING1,CXCL8,JUN,ARF1,MDM2,MAP1LC3C,NFKBIA,PLCE1,PFN1,PFN2,PIK3CD,PIK3R2,PLCB3,PLCB4,PLCG1,CYCS,FNBP1L,SEPTIN11,PRKCD,MAPK8,MAPK11,MAPK10,MAPK13,BAX,PXN,RAC1,RPS6KB2,BNIP3,ACTG1,TNFRSF1A,C3,UBC,UBE2N,UBE2V1,UBE2V2,VDAC1,ACTN4,MAP1LC3B,CAPN1,CASP4,PIK3R3,ACTN1,RIPK1,SQSTM1,ARHGEF2,CD44,CDC42
4710	Circadian rhythm	Organismal Systems	Environmental adaptation	10	1731	31	7948	0.322581	0.117771	0.286712	1.45341e+39	CSNK1D,BMAL1,NPAS2,PRKAG2,PER1,PRKAA1,PRKAB1,PRKAB2,PER3,PER2
750	Vitamin B6 metabolism	Metabolism	Metabolism of cofactors and vitamins	3	1731	6	7948	0.5	0.121859	0.291646	29968570268566	PSAT1,PDXP,PDXK
981	Insect hormone biosynthesis	Metabolism	Metabolism of terpenoids and polyketides	2	1731	3	7948	0.666667	0.121601	0.291646	217219	ALDH2,ALDH1B1
4810	Regulation of actin cytoskeleton	Cellular Processes	Cell motility	55	1731	218	7948	0.252294	0.122276	0.291646	10093,10095,10297,10298,10458,10552,1072,10788,128239,1399,1950,2247,2260,2261,2263,2264,22800,2335,23396,28964,3675,3684,3687,3690,3696,3984,4627,4628,4660,5058,5156,5216,5217,5293,5296,5499,5501,55845,5829,5879,5881,6387,7074,71,7409,7410,7430,7852,79784,81,8503,87,91807,9459,998	ARPC4,ARPC1B,APC2,PAK4,BAIAP2,ARPC1A,CFL1,IQGAP2,IQGAP3,CRKL,EGF,FGF2,FGFR1,FGFR3,FGFR2,FGFR4,RRAS2,FN1,PIP5K1C,GIT1,ITGA3,ITGAM,ITGAX,ITGB3,ITGB8,LIMK1,MYH9,MYH10,PPP1R12B,PAK1,PDGFRA,PFN1,PFN2,PIK3CD,PIK3R2,PPP1CA,PPP1CC,BRK1,PXN,RAC1,RAC3,CXCL12,TIAM1,ACTG1,VAV1,VAV2,EZR,CXCR4,MYH14,ACTN4,PIK3R3,ACTN1,MYLK3,ARHGEF6,CDC42
670	One carbon pool by folate	Metabolism	Metabolism of cofactors and vitamins	7	1731	20	7948	0.35	0.124545	0.295062	1.07972e+31	MTHFD2,ALDH1L2,DHFR,MTHFD1L,MTHFD1,SHMT1,SHMT2
4150	mTOR signaling pathway	Environmental Information Processing	Signal transduction	40	1731	155	7948	0.258065	0.130378	0.306823	1.8552e+163	DVL1,EIF4EBP1,AKT1,AKT2,RPS6KA6,GRB2,GRB10,IGF1R,INSR,WNT16,PIK3CD,PIK3R2,DDIT4,PRKAA1,PRKCG,RPS6KB2,CLIP1,SEC13,SGK1,SKP2,SLC3A2,TNFRSF1A,TSC1,WNT5A,WNT7B,WNT11,WNT9A,FZD5,WNT5B,SLC7A5,FZD1,FZD4,FZD7,FZD8,SESN2,ULK1,PIK3R3,ATP6V1E2,EIF4E2,TELO2
3450	Non-homologous end-joining	Genetic Information Processing	Replication and repair	5	1731	13	7948	0.384615	0.132388	0.30949	2.23725e+20	FEN1,XRCC6,POLL,MRE11,XRCC5
3015	mRNA surveillance pathway	Genetic Information Processing	Translation	26	1731	97	7948	0.268041	0.140076	0.325309	1.01891e+117	ALYREF,CPSF4,RNPS1,CPSF6,MSI2,CSTF2,ACIN1,CSTF2T,TARDBP,FUS,CPSF3,PELO,PPP1CA,PPP1CC,PPP2CA,PPP2R1A,PPP2R2B,PPP2R2C,PPP2R5C,WDR33,UPF1,DDX39B,CPSF7,PABPC1L,PABPC4,EIF4A3
4978	Mineral absorption	Organismal Systems	Digestive system	17	1731	60	7948	0.283333	0.141212	0.325802	1.13235e+72	SLC46A1,CLCN2,FTH1,FTL,STEAP2,STEAP1,HMOX1,SLC6A19,MT1F,MT1X,ATOX1,ATP1A2,ATP1A3,ATP1B2,TRPV6,SLC30A1,CYBRD1
5323	Rheumatoid arthritis	Human Diseases	Immune disease	25	1731	93	7948	0.268817	0.14218	0.325907	1.43515e+103	CSF1,CTSL,ATP6V0E2,FLT1,FOS,ATP6V0D2,CXCL2,HLA-DMA,HLA-DMB,HLA-DOB,HLA-DQB1,HLA-DRB1,IL1A,CXCL8,IL11,IL15,JUN,MMP1,ATP6V0C,CCL2,CCL20,CXCL12,TGFB2,VEGFA,ATP6V1E2
910	Nitrogen metabolism	Metabolism	Energy metabolism	6	1731	17	7948	0.352941	0.145367	0.331062	1.12383e+23	CA5B,GLUL,CA13,CA2,CA8,CA12
4012	ErbB signaling pathway	Environmental Information Processing	Signal transduction	23	1731	85	7948	0.270588	0.146375	0.33122	1.0261e+90	CDKN1A,PAK4,CRKL,EGF,EIF4EBP1,AKT1,AKT2,GAB1,GRB2,NRG1,JUN,PAK1,PIK3CD,PIK3R2,PLCG1,PRKCG,MAPK8,MAPK10,RPS6KB2,SHC1,STAT5B,TGFA,PIK3R3
5160	Hepatitis C	Human Diseases	Infectious disease: viral	40	1731	157	7948	0.254777	0.150171	0.337646	1.00507e+157	OCLN,CDK4,CDKN1A,E2F1,E2F2,EGF,AKT1,AKT2,GRB2,TBK1,FAS,EIF3E,MX1,NFKBIA,OAS3,PIK3CD,PIK3R2,CYCS,PPP2CA,PPP2R1A,PPP2R2B,PPP2R2C,BAX,CCND1,RNASEL,RXRA,STAT2,TLR3,TNFRSF1A,YWHAE,CASP8,CASP9,PIK3R3,RIPK1,FADD,CFLAR,SOCS3,CLDN1,SCARB1,CD81
4750	Inflammatory mediator regulation of TRP channels	Organismal Systems	Sensory system	26	1731	98	7948	0.265306	0.153059	0.341962	1.13163e+105	ADCY7,TRPV3,PLA2G4F,TRPV2,PIK3CD,PIK3R2,PLCB3,PLCB4,PLCG1,PPP1CA,PPP1CC,PRKACA,PRKACB,PRKCD,PRKCG,MAPK8,MAPK11,MAPK10,MAPK13,MAP2K3,MAP2K6,PTGER4,CALM2,CALM3,PIK3R3,PLA2G4C
4711	Circadian rhythm - fly	Organismal Systems	Environmental adaptation	4	1731	10	7948	0.4	0.154123	0.342172	1127331314068860	ATXN2L,HLF,BMAL1,PER2
4728	Dopaminergic synapse	Organismal Systems	Nervous system	34	1731	132	7948	0.257576	0.156094	0.344383	1.04881e+135	CREB3,ATF6B,CREB3L4,DRD5,AKT1,AKT2,FOS,GNAI2,GNB2,GNG4,GNG10,BMAL1,ATF4,CALY,PLCB3,PLCB4,PPP1CA,PPP1CC,PPP2CA,PPP2R1A,PPP2R2B,PPP2R2C,PPP2R5C,PRKACA,PRKACB,PRKCG,MAPK8,MAPK11,MAPK10,MAPK13,CREB3L2,CALM2,CALM3,CREB3L1
480	Glutathione metabolism	Metabolism	Metabolism of other amino acids	16	1731	57	7948	0.280702	0.159739	0.348291	2.53927e+66	G6PD,GGT1,GCLC,GCLM,GPX1,GPX3,GPX4,GSR,GSTM4,IDH1,MGST1,GPX8,PGD,SMS,SRM,CHAC1
2010	ABC transporters	Environmental Information Processing	Membrane transport	13	1731	45	7948	0.288889	0.16337	0.348291	10057,10058,1244,20,21,23461,5244,5826,6833,6890,6891,8714,9429	ABCC5,ABCB6,ABCC2,ABCA2,ABCA3,ABCA5,ABCB4,ABCD4,ABCC8,TAP1,TAP2,ABCC3,ABCG2
4960	Aldosterone-regulated sodium reabsorption	Organismal Systems	Excretory system	11	1731	37	7948	0.297297	0.163922	0.348291	3.29136e+40	HSD11B2,INSR,ATP1A2,ATP1A3,ATP1B2,PIK3CD,PIK3R2,PRKCG,SGK1,PIK3R3,NHERF2
4961	Endocrine and other factor-regulated calcium reabsorption	Organismal Systems	Excretory system	15	1731	53	7948	0.283019	0.161202	0.348291	1.17312e+55	AP2M1,AP2S1,CLTA,AP2A1,DNM1,DNM2,ATP1A2,ATP1A3,ATP1B2,PLCB3,PLCB4,PRKACA,PRKACB,PRKCG,RAB11A
5130	Pathogenic Escherichia coli infection	Human Diseases	Infectious disease: bacterial	49	1731	197	7948	0.248731	0.16378	0.348291	100506658,10093,10095,10376,10458,10552,114609,147945,203068,2353,2534,257397,3059,347733,355,3576,3725,375,4627,4628,4645,4651,4691,4792,5058,54205,55845,5599,5600,5602,5603,581,5879,71,7132,7277,7280,7430,79784,837,841,842,8737,8772,8795,8797,9076,9181,998	OCLN,ARPC4,ARPC1B,TUBA1B,BAIAP2,ARPC1A,TIRAP,NLRP4,TUBB,FOS,FYN,TAB3,HCLS1,TUBB2B,FAS,CXCL8,JUN,ARF1,MYH9,MYH10,MYO5B,MYO10,NCL,NFKBIA,PAK1,CYCS,BRK1,MAPK8,MAPK11,MAPK10,MAPK13,BAX,RAC1,ACTG1,TNFRSF1A,TUBA4A,TUBB2A,EZR,MYH14,CASP4,CASP8,CASP9,RIPK1,FADD,TNFRSF10B,TNFRSF10A,CLDN1,ARHGEF2,CDC42
5135	Yersinia infection	Human Diseases	Infectious disease: bacterial	35	1731	137	7948	0.255474	0.164772	0.348291	10093,10095,10458,10552,1399,207,208,2335,23396,2353,27330,29110,3576,3725,3984,4772,4792,5293,5296,5335,5599,5600,5602,5603,5606,5608,5829,5879,5881,6347,71,7409,7410,8503,998	ARPC4,ARPC1B,BAIAP2,ARPC1A,CRKL,AKT1,AKT2,FN1,PIP5K1C,FOS,RPS6KA6,TBK1,CXCL8,JUN,LIMK1,NFATC1,NFKBIA,PIK3CD,PIK3R2,PLCG1,MAPK8,MAPK11,MAPK10,MAPK13,MAP2K3,MAP2K6,PXN,RAC1,RAC3,CCL2,ACTG1,VAV1,VAV2,PIK3R3,CDC42
5219	Bladder cancer	Human Diseases	Cancer: specific types	12	1731	41	7948	0.292683	0.163909	0.348291	1.0191e+46	CDK4,CDKN1A,DAPK1,E2F1,E2F2,EGF,FGFR3,CXCL8,MDM2,MMP1,CCND1,VEGFA
4612	Antigen processing and presentation	Organismal Systems	Immune system	21	1731	78	7948	0.269231	0.165851	0.348484	1.04372e+83	IFI30,CTSL,PDIA3,HLA-A,HLA-B,HLA-C,HLA-DMA,HLA-DMB,HLA-DOB,HLA-DQB1,HLA-DRB1,HLA-E,HSPA1B,HSPA4,HSPA5,HSP90AB1,NFYA,TAP1,TAP2,TAPBP,CALR
4625	C-type lectin receptor signaling pathway	Organismal Systems	Immune system	27	1731	104	7948	0.259615	0.177633	0.371031	1.26321e+104	PLK3,AKT1,AKT2,RRAS2,IRF1,JUN,MDM2,NFATC1,NFATC4,NFKB2,NFKBIA,PAK1,PIK3CD,PIK3R2,IL17D,PRKCD,MAPK8,MAPK11,MAPK10,MAPK13,RELB,STAT2,CALM2,CALM3,CASP8,PIK3R3,KSR1
3018	RNA degradation	Genetic Information Processing	Folding, sorting and degradation	21	1731	79	7948	0.265823	0.182011	0.377941	1.01401e+98	TOB1,LSM6,DIS3L,NUDT16,ENO1,ENO2,DIS3,EXOSC2,EDC4,LSM4,LSM3,HSPA9,HSPD1,CNOT3,LSM7,PFKL,BTG2,PABPC1L,SKIC8,PNPT1,PABPC4
220	Arginine biosynthesis	Metabolism	Amino acid metabolism	7	1731	22	7948	0.318182	0.185123	0.382155	2.71653e+28	GLS2,GLUL,GOT1,GOT2,ARG2,NOS3,GPT2
1523	Antifolate resistance	Human Diseases	Drug resistance: antineoplastic	9	1731	30	7948	0.3	0.18877	0.387417	1.00571e+38	ABCC5,SLC46A1,ABCC2,DHFR,SHMT1,SHMT2,SLC19A1,ABCC3,ABCG2
310	Lysine degradation	Metabolism	Amino acid metabolism	17	1731	63	7948	0.269841	0.194923	0.397732	1892,2122,217,219,3033,39,51268,5351,56950,58508,6419,7468,79709,83852,8985,93166,9869	ECHS1,MECOM,ALDH2,ALDH1B1,HADH,ACAT2,PIPOX,PLOD1,SMYD2,KMT2C,SETMAR,NSD2,COLGALT1,SETDB2,PLOD3,PRDM6,SETDB1
130	Ubiquinone and other terpenoid-quinone biosynthesis	Metabolism	Metabolism of cofactors and vitamins	4	1731	11	7948	0.363636	0.202499	0.408687	1.02292e+18	COQ7,NQO1,COQ2,COQ3
5152	Tuberculosis	Human Diseases	Infectious disease: bacterial	44	1731	179	7948	0.24581	0.202607	0.408687	1.03331e+171	TLR6,CEBPB,CEBPG,TIRAP,PLK3,CTSD,AKT1,AKT2,ATP6V0D2,HLA-DMA,HLA-DMB,HLA-DOB,HLA-DQB1,HLA-DRB1,HSPA9,HSPD1,IFNGR1,IL1A,IL10RB,IRAK2,ITGAM,ITGAX,NFYA,ATP6V0C,CYCS,MAPK8,MAPK11,MAPK10,MAPK13,BAX,RAB5C,TGFB2,TNFRSF1A,C3,RAB7A,CALM2,CALM3,CASP8,EEA1,CASP9,CASP10,FADD,KSR1,MRC2
4913	Ovarian steroidogenesis	Organismal Systems	Endocrine system	14	1731	51	7948	0.27451	0.204597	0.410357	1.13154e+55	ADCY7,CYP1A1,CYP1B1,CYP19A1,PLA2G4F,IGF1R,INSR,HSD17B7,PRKACA,PRKACB,BMP6,PLA2G4C,AKR1C3,SCARB1
290	Valine, leucine and isoleucine biosynthesis	Metabolism	Amino acid metabolism	2	1731	4	7948	0.5	0.208668	0.412772	113675586	SDSL,BCAT1
4928	Parathyroid hormone synthesis, secretion and action	Organismal Systems	Endocrine system	27	1731	106	7948	0.254717	0.207119	0.412772	1.0261e+111	CDKN1A,CREB3,ADCY7,ATF6B,CREB3L4,CYP24A1,EGR1,FGFR1,FOS,GATA3,GNA11,GNAI2,MMP13,MMP15,ATF4,SOST,PDE4A,PDE4B,PLCB3,PLCB4,PRKACA,PRKACB,PRKCG,RXRA,CREB3L2,CREB3L1,MAFB
5207	Chemical carcinogenesis - receptor activation	Human Diseases	Cancer: overview	48	1731	197	7948	0.243655	0.209309	0.412772	1.04881e+190	CREB3,ADCY7,CHRNA7,CHRNB4,ATF6B,CREB3L4,ADRB2,CYP1A1,CYP1B1,JAG1,E2F1,EGF,EIF4EBP1,EPHX1,EPHX2,AKT1,AKT2,FGF2,FOS,EPHX4,RPS6KA6,GNAI2,DLL1,GRB2,GSTM4,HSP90AB1,JUN,KPNA1,KPNB1,MGST1,ATF4,PIK3CD,PIK3R2,PRKACA,PRKACB,PRKCG,CCND1,BCL6,RPS6KB2,RXRA,CREB3L2,STAT5B,HSP90B1,VEGFA,PIK3R3,CREB3L1,CDC6,CDC25A
603	Glycosphingolipid biosynthesis - globo and isoglobo series	Metabolism	Glycan biosynthesis and metabolism	5	1731	15	7948	0.333333	0.212858	0.417438	1.03173e+20	B3GALT5,FUT1,GLA,HEXA,NAGA
3060	Protein export	Genetic Information Processing	Folding, sorting and degradation	7	1731	23	7948	0.304348	0.219198	0.424093	1.09523e+30	SEC61B,HSPA5,SRPRB,SRP54,SRPRA,SEC11C,SPCS2
4261	Adrenergic signaling in cardiomyocytes	Organismal Systems	Circulatory system	37	1731	150	7948	0.246667	0.219856	0.424093	1.04881e+140	CREB3,ADCY7,ATF6B,CREM,ADRA1B,CREB3L4,ADRB2,AKT1,AKT2,CACNG4,GNAI2,ATF4,ATP1A2,ATP1A3,ATP1B2,PLCB3,PLCB4,PPP1CA,PPP1CC,PPP2CA,PPP2R1A,PPP2R2B,PPP2R2C,PPP2R5C,PRKACA,PRKACB,MAPK11,MAPK13,CREB3L2,TPM1,TPM3,TPM4,CACNA2D1,CACNB1,CALM2,CALM3,CREB3L1
4611	Platelet activation	Organismal Systems	Immune system	31	1731	124	7948	0.25	0.21933	0.424093	113,1277,1281,207,208,2534,255189,2771,2983,3690,4846,5023,5293,5296,5331,5332,5499,5501,5566,5567,5590,5593,5600,5603,5739,5906,71,8503,8605,8773,91807	ADCY7,COL1A1,COL3A1,AKT1,AKT2,FYN,PLA2G4F,GNAI2,GUCY1B1,ITGB3,NOS3,P2RX1,PIK3CD,PIK3R2,PLCB3,PLCB4,PPP1CA,PPP1CC,PRKACA,PRKACB,PRKCZ,PRKG2,MAPK11,MAPK13,PTGIR,RAP1A,ACTG1,PIK3R3,PLA2G4C,SNAP23,MYLK3
562	Inositol phosphate metabolism	Metabolism	Carbohydrate metabolism	19	1731	73	7948	0.260274	0.225758	0.433111	1.04232e+81	CDIPT,PLCH1,PIP5K1C,IMPA1,INPP1,INPP5A,INPP5D,INPPL1,ITPK1,PLCE1,PIK3CD,PLCB3,PLCB4,PLCG1,PI4K2A,TPI1,ITPKC,MTMR4,FIG4
4911	Insulin secretion	Organismal Systems	Endocrine system	22	1731	86	7948	0.255814	0.229967	0.438803	1.04881e+89	CREB3,ADCY7,ATF6B,CREB3L4,KCNMB4,GNA11,KCNN3,ATF4,ATP1A2,ATP1A3,ATP1B2,PLCB3,PLCB4,TRPM4,PRKACA,PRKACB,PRKCG,RAB3A,CREB3L2,SLC2A1,ABCC8,CREB3L1
4024	cAMP signaling pathway	Environmental Information Processing	Signal transduction	53	1731	221	7948	0.239819	0.232997	0.441652	10021,10488,10846,113,148327,154,1816,207,208,22800,2353,2696,2737,2771,2902,2906,3352,3725,477,4772,478,4792,482,5058,51,51196,5141,5142,5293,5296,5499,5501,5566,5567,5599,5602,5727,5879,5881,5906,610,627,64411,64764,6662,6752,7074,7409,7410,805,808,8503,90993	HCN4,CREB3,PDE10A,ADCY7,CREB3L4,ADRB2,DRD5,AKT1,AKT2,RRAS2,FOS,GIPR,GLI3,GNAI2,GRIN1,GRIN2D,HTR1D,JUN,ATP1A2,NFATC1,ATP1A3,NFKBIA,ATP1B2,PAK1,ACOX1,PLCE1,PDE4A,PDE4B,PIK3CD,PIK3R2,PPP1CA,PPP1CC,PRKACA,PRKACB,MAPK8,MAPK10,PTCH1,RAC1,RAC3,RAP1A,HCN2,BDNF,ARAP3,CREB3L2,SOX9,SSTR2,TIAM1,VAV1,VAV2,CALM2,CALM3,PIK3R3,CREB3L1
4915	Estrogen signaling pathway	Organismal Systems	Endocrine system	34	1731	138	7948	0.246377	0.233963	0.441652	1.04881e+134	CREB3,ADCY7,ATF6B,CREB3L4,CTSD,AKT1,AKT2,FOS,GNAI2,GPER1,GRB2,HSPA1B,HSP90AB1,JUN,KRT17,KRT18,KRT19,ATF4,NOS3,PIK3CD,PIK3R2,PLCB3,PLCB4,PRKACA,PRKACB,PRKCD,SHC1,CREB3L2,TGFA,HSP90B1,CALM2,CALM3,PIK3R3,CREB3L1
4927	Cortisol synthesis and secretion	Organismal Systems	Endocrine system	17	1731	65	7948	0.261538	0.235444	0.442084	1.04881e+69	CREB3,ADCY7,ATF6B,CREB3L4,GNA11,KCNK3,ATF4,PBX1,PLCB3,PLCB4,PRKACA,PRKACB,CREB3L2,CACNA1H,CACNA1G,CREB3L1,SCARB1
640	Propanoate metabolism	Metabolism	Carbohydrate metabolism	9	1731	32	7948	0.28125	0.248447	0.461614	18,1892,3939,3945,5096,51,79611,84532,8802	ABAT,ECHS1,LDHA,LDHB,PCCB,ACOX1,ACSS3,ACSS1,SUCLG1
4072	Phospholipase D signaling pathway	Environmental Information Processing	Signal transduction	36	1731	148	7948	0.243243	0.252384	0.461614	1.05541e+148	AGPAT1,AGPAT2,ADCY7,DGKA,DGKG,DGKH,DNM1,DNM2,EGF,AKT1,AKT2,RRAS2,PIP5K1C,LPAR3,FYN,GAB1,PLA2G4F,GRB2,CXCL8,INSR,ARF1,KIT,KITLG,PDGFRA,PIK3CD,PIK3R2,PLCB3,PLCB4,PLCG1,SHC1,TSC1,PIK3R3,DGKZ,DGKD,PLA2G4C,PLPP2
4917	Prolactin signaling pathway	Organismal Systems	Endocrine system	18	1731	70	7948	0.257143	0.251137	0.461614	1.22809e+69	SOCS4,AKT1,AKT2,FOS,GRB2,IRF1,PIK3CD,PIK3R2,MAPK8,MAPK11,MAPK10,MAPK13,CCND1,SHC1,STAT5B,PIK3R3,CCND2,SOCS3
5120	Epithelial cell signaling in Helicobacter pylori infection	Human Diseases	Infectious disease: bacterial	18	1731	70	7948	0.257143	0.251137	0.461614	1.55066e+76	ATP6V0E2,ATP6V0D2,GIT1,CXCL2,CXCL8,JUN,NFKBIA,PAK1,ATP6V0C,PLCG1,MAPK8,MAPK11,MAPK10,MAPK13,JAM2,RAC1,ATP6V1E2,CDC42
5162	Measles	Human Diseases	Infectious disease: viral	34	1731	139	7948	0.244604	0.248466	0.461614	1.01921e+131	CDK4,AKT1,AKT2,FOS,BBC3,TBK1,HSPA1B,FAS,IL1A,JUN,MX1,NFKBIA,OAS3,RAB9B,PIK3CD,PIK3R2,CYCS,MAPK8,MAPK10,BAX,CCND1,IFIH1,STAT2,STAT5B,TNFAIP3,TP73,CASP8,CASP9,PIK3R3,EIF3H,FADD,CCND2,CCNE1,CCNE2
4977	Vitamin digestion and absorption	Organismal Systems	Digestive system	7	1731	24	7948	0.291667	0.25527	0.464486	1.13235e+29	SLC46A1,MMACHC,SLC19A1,TCN2,CUBN,SLC5A6,SCARB1
4658	Th1 and Th2 cell differentiation	Organismal Systems	Immune system	23	1731	92	7948	0.25	0.26114	0.47273	1.82235e+92	JAG1,FOS,GATA3,DLL1,HLA-DMA,HLA-DMB,HLA-DOB,HLA-DQB1,HLA-DRB1,IFNGR1,JUN,MAF,NFATC1,NFKBIA,NOTCH1,PLCG1,MAML3,MAPK8,MAPK11,MAPK10,MAPK13,STAT5B,STAT6
4621	NOD-like receptor signaling pathway	Organismal Systems	Immune system	44	1731	184	7948	0.23913	0.264643	0.476627	1.00102e+188	TANK,NLRP1,CARD8,GABARAPL1,TAB3,GBP3,TBK1,CXCL2,BIRC2,BIRC3,HSP90AB1,STING1,CXCL8,JUN,MAP1LC3C,NFKBIA,OAS3,TRPV2,PLCB3,PLCB4,PRKCD,MAPK8,MAPK11,MAPK10,MAPK13,DHX33,RNASEL,CCL2,STAT2,TNFAIP3,TP53BP1,TRIP6,VDAC1,VDAC2,YWHAE,MAP1LC3B,CASP4,CASP8,CARD6,RIPK1,FADD,MCU,NLRP12,MFN2
3440	Homologous recombination	Genetic Information Processing	Replication and repair	11	1731	41	7948	0.268293	0.268226	0.480628	2.90864e+45	BABAM1,MRE11,POLD1,POLD2,POLD4,RAD51C,RAD51D,RBBP8,BLM,MUS81,BABAM2
5216	Thyroid cancer	Human Diseases	Cancer: specific types	10	1731	37	7948	0.27027	0.27425	0.488941	1.02616e+39	CDKN1A,GADD45A,LEF1,BAX,CCND1,RXRA,TCF7,TPM3,TPR,TCF7L1
5133	Pertussis	Human Diseases	Infectious disease: bacterial	19	1731	76	7948	0.25	0.287129	0.509329	1.07211e+71	CFL1,TIRAP,FOS,GNAI2,IL1A,CXCL8,IRF1,ITGAM,JUN,MAPK8,MAPK11,MAPK10,MAPK13,C1R,C1S,C3,C5,CALM2,CALM3
4925	Aldosterone synthesis and secretion	Organismal Systems	Endocrine system	24	1731	98	7948	0.244898	0.292179	0.515695	1.04881e+95	CREB3,ADCY7,ATF6B,CREB3L4,DAGLB,PRKD2,GNA11,KCNK3,ATF4,ATP1A2,ATP1A3,ATP1B2,PLCB3,PLCB4,PRKACA,PRKACB,PRKCG,CREB3L2,CALM2,CALM3,CACNA1H,CACNA1G,CREB3L1,SCARB1
5218	Melanoma	Human Diseases	Cancer: specific types	18	1731	72	7948	0.25	0.294352	0.516947	1.0191e+67	CDK4,CDKN1A,GADD45A,E2F1,E2F2,EGF,AKT1,AKT2,FGF2,FGFR1,IGF1R,MDM2,PDGFRA,PIK3CD,PIK3R2,BAX,CCND1,PIK3R3
5332	Graft-versus-host disease	Human Diseases	Immune disease	11	1731	42	7948	0.261905	0.29719	0.519346	3.10531e+42	HLA-A,HLA-B,HLA-C,HLA-DMA,HLA-DMB,HLA-DOB,HLA-DQB1,HLA-DRB1,HLA-E,FAS,IL1A
5330	Allograft rejection	Human Diseases	Immune disease	10	1731	38	7948	0.263158	0.305081	0.53051	3.10531e+38	HLA-A,HLA-B,HLA-C,HLA-DMA,HLA-DMB,HLA-DOB,HLA-DQB1,HLA-DRB1,HLA-E,FAS
514	Other types of O-glycan biosynthesis	Metabolism	Glycan biosynthesis and metabolism	12	1731	47	7948	0.255319	0.317806	0.547246	1.12271e+57	GALNT5,B3GLCT,XXYLT1,LFNG,GALNT16,GALNT11,ST3GAL3,GXYLT2,COLGALT1,OGT,B4GALT2,PLOD3
4973	Carbohydrate digestion and absorption	Organismal Systems	Digestive system	12	1731	47	7948	0.255319	0.317806	0.547246	2.07208e+43	AKT1,AKT2,SLC37A4,ATP1A2,ATP1A3,ATP1B2,PIK3CD,PIK3R2,PLCB3,PLCB4,PIK3R3,G6PC3
4745	Phototransduction - fly	Organismal Systems	Sensory system	8	1731	30	7948	0.266667	0.322245	0.552197	156,221955,5331,5332,53904,71,805,808	GRK2,DAGLB,PLCB3,PLCB4,MYO3A,ACTG1,CALM2,CALM3
4725	Cholinergic synapse	Organismal Systems	Nervous system	27	1731	113	7948	0.238938	0.326149	0.556186	1.04881e+108	CREB3,ADCY7,CHRNA7,CHRNB4,CREB3L4,AKT1,AKT2,FOS,FYN,GNA11,GNAI2,GNB2,GNG4,GNG10,KCNJ14,KCNQ2,ATF4,PIK3CD,PIK3R2,PLCB3,PLCB4,PRKACA,PRKACB,PRKCG,CREB3L2,PIK3R3,CREB3L1
4950	Maturity onset diabetes of the young	Human Diseases	Endocrine and metabolic disease	7	1731	26	7948	0.269231	0.331643	0.560144	2.22546e+31	RFX6,NR5A2,MNX1,FOXA3,HNF4A,HNF4G,MAFA
5164	Influenza A	Human Diseases	Infectious disease: viral	40	1731	171	7948	0.233918	0.331213	0.560144	1019,10241,10898,207,208,29110,292,3108,3109,3112,3119,3123,3459,355,3552,3576,3836,4599,4792,4940,5293,5296,54205,581,6041,6347,64135,6773,7098,71,7132,7416,841,842,8503,8766,8772,8795,8797,9021	CDK4,CALCOCO2,CPSF4,AKT1,AKT2,TBK1,SLC25A5,HLA-DMA,HLA-DMB,HLA-DOB,HLA-DQB1,HLA-DRB1,IFNGR1,FAS,IL1A,CXCL8,KPNA1,MX1,NFKBIA,OAS3,PIK3CD,PIK3R2,CYCS,BAX,RNASEL,CCL2,IFIH1,STAT2,TLR3,ACTG1,TNFRSF1A,VDAC1,CASP8,CASP9,PIK3R3,RAB11A,FADD,TNFRSF10B,TNFRSF10A,SOCS3
4380	Osteoclast differentiation	Organismal Systems	Development and regeneration	30	1731	127	7948	0.23622	0.338965	0.569784	1.43521e+117	CSF1,AKT1,AKT2,FOS,FOSB,FYN,GRB2,IFNGR1,IL1A,ITGB3,JUN,NFATC1,NFKB2,NFKBIA,PIK3CD,PIK3R2,MAPK8,MAPK11,MAPK10,MAPK13,MAP2K6,RAC1,RELB,STAT2,TGFB2,TNFRSF1A,FOSL1,PIK3R3,SQSTM1,SOCS3
4622	RIG-I-like receptor signaling pathway	Organismal Systems	Immune system	17	1731	70	7948	0.242857	0.349037	0.583934	1.00103e+71	TANK,TBK1,STING1,CXCL8,NFKBIA,PIN1,MAPK8,MAPK11,MAPK10,MAPK13,IFIH1,AZI2,CASP8,CASP10,RIPK1,FADD,TBKBP1
410	beta-Alanine metabolism	Metabolism	Metabolism of other amino acids	8	1731	31	7948	0.258065	0.358569	0.584676	18,1892,217,219,221,51,54498,55748	ABAT,ECHS1,ALDH2,ALDH1B1,ALDH3B1,ACOX1,SMOX,CNDP2
1212	Fatty acid metabolism	Metabolism	Global and overview maps	14	1731	57	7948	0.245614	0.353604	0.584676	1892,2194,3032,3033,3295,37,39,51,6319,79071,7923,79966,84869,9374	ECHS1,FASN,HADHB,HADH,HSD17B4,ACADVL,ACAT2,ACOX1,SCD,ELOVL6,HSD17B8,SCD5,CBR4,PPT2
3008	Ribosome biogenesis in eukaryotes	Genetic Information Processing	Translation	19	1731	79	7948	0.240506	0.353294	0.584676	1.01711e+93	RCL1,AK6,TBL3,FBL,REXO2,GNL3,RRP7A,GNL2,SNU13,UTP18,NOP58,GNL3L,NAT10,NHP2,PWP2,RAN,TCOF1,EFL1,REXO5
4071	Sphingolipid signaling pathway	Environmental Information Processing	Signal transduction	28	1731	119	7948	0.235294	0.354993	0.584676	1.50919e+108	CTSD,S1PR1,AKT1,AKT2,FYN,GNAI2,NOS3,PIK3CD,PIK3R2,PLCB3,PLCB4,PPP2CA,PPP2R1A,PPP2R2B,PPP2R2C,PPP2R5C,PRKCG,PRKCZ,MAPK8,MAPK11,MAPK10,MAPK13,BAX,RAC1,RAC3,TNFRSF1A,NSMAF,PIK3R3
4512	ECM-receptor interaction	Environmental Information Processing	Signaling molecules and interaction	21	1731	88	7948	0.238636	0.356685	0.584676	1.03191e+89	LAMC3,COL1A1,COL4A3,COL6A3,COL9A3,COL6A6,FN1,NPNT,ITGA3,ITGB3,ITGB8,AGRN,LAMA3,LAMA4,LAMA5,LAMB2,LAMB3,SDC1,SPP1,THBS3,CD44
4713	Circadian entrainment	Organismal Systems	Environmental adaptation	23	1731	97	7948	0.237113	0.359418	0.584676	1.13235e+88	ADCY7,FOS,GNAI2,GNB2,GNG4,GNG10,GRIN1,GRIN2D,GUCY1B1,PER1,PLCB3,PLCB4,PRKACA,PRKACB,PRKCG,PRKG2,RYR1,CALM2,CALM3,PER3,PER2,CACNA1H,CACNA1G
533	Glycosaminoglycan biosynthesis - keratan sulfate	Metabolism	Glycan biosynthesis and metabolism	4	1731	14	7948	0.285714	0.364052	0.589496	1.06786e+16	B3GNT2,ST3GAL3,B4GALT4,B4GALT2
62	Fatty acid elongation	Metabolism	Lipid metabolism	7	1731	27	7948	0.259259	0.371047	0.589998	1.13321e+31	ACOT7,THEM4,ECHS1,HADHB,HADH,ELOVL6,PPT2
601	Glycosphingolipid biosynthesis - lacto and neolacto series	Metabolism	Glycan biosynthesis and metabolism	7	1731	27	7948	0.259259	0.371047	0.589998	1.03171e+29	B3GALT5,B3GNT2,FUT1,GCNT2,ST3GAL3,B4GALT4,B4GALT2
4912	GnRH signaling pathway	Organismal Systems	Endocrine system	22	1731	93	7948	0.236559	0.368644	0.589998	1.13196e+84	ADCY7,EGR1,PLA2G4F,GNA11,GRB2,JUN,ATF4,PLCB3,PLCB4,PRKACA,PRKACB,PRKCD,MAPK8,MAPK11,MAPK10,MAPK13,MAP2K3,MAP2K6,CALM2,CALM3,PLA2G4C,CDC42
4914	Progesterone-mediated oocyte maturation	Organismal Systems	Endocrine system	24	1731	102	7948	0.235294	0.370647	0.589998	1.1312e+97	ADCY7,ANAPC16,CPEB2,AKT1,AKT2,ANAPC15,RPS6KA6,GNAI2,HSP90AB1,IGF1R,PIK3CD,PIK3R2,PRKACA,PRKACB,MAPK8,MAPK11,MAPK10,MAPK13,CPEB1,PIK3R3,CDC16,PKMYT1,CDC25A,CDC25B
4214	Apoptosis - fly	Cellular Processes	Cell growth and death	12	1731	49	7948	0.244898	0.375671	0.594673	1.99827e+48	ELF2,LATS2,JUN,LMNB1,ATF4,CYCS,MAPK8,MAPK10,CASP8,LMNB2,AIFM1,MFN2
261	Monobactam biosynthesis	Metabolism	Biosynthesis of other secondary metabolites	1	1731	2	7948	0.5	0.38817	0.603842	9061	PAPSS1
400	Phenylalanine, tyrosine and tryptophan biosynthesis	Metabolism	Amino acid metabolism	2	1731	6	7948	0.333333	0.388306	0.603842	28052806	GOT1,GOT2
470	D-Amino acid metabolism	Metabolism	Metabolism of other amino acids	2	1731	6	7948	0.333333	0.388306	0.603842	2716580017	GLS2,DGLUCY
515	Mannose type O-glycan biosynthesis	Metabolism	Glycan biosynthesis and metabolism	6	1731	23	7948	0.26087	0.38492	0.603842	1.03291e+29	RXYLT1,MGAT5B,B3GALNT2,ST3GAL3,POMGNT2,B4GALT2
531	Glycosaminoglycan degradation	Metabolism	Glycan biosynthesis and metabolism	5	1731	19	7948	0.263158	0.400654	0.617892	1.3805e+21	HGSNAT,HEXA,IDS,IDUA,HYAL2
4640	Hematopoietic cell lineage	Organismal Systems	Immune system	23	1731	99	7948	0.232323	0.400842	0.617892	1.00134e+94	CD24,CSF1,CSF2RA,CD55,FLT3,FLT3LG,HLA-DMA,HLA-DMB,HLA-DOB,HLA-DQB1,HLA-DRB1,IL1A,IL6R,IL7R,IL11,ITGA3,ITGAM,ITGB3,KIT,KITLG,TFRC,CD1D,CD44
5110	Vibrio cholerae infection	Human Diseases	Infectious disease: bacterial	12	1731	50	7948	0.24	0.405078	0.621707	10952,155066,245972,30001,375,527,5335,5566,5567,71,90423,9601	SEC61B,ATP6V0E2,ATP6V0D2,ERO1A,ARF1,ATP6V0C,PLCG1,PRKACA,PRKACB,ACTG1,ATP6V1E2,PDIA4
650	Butanoate metabolism	Metabolism	Carbohydrate metabolism	7	1731	28	7948	0.25	0.410682	0.625865	18,1892,3033,3155,3157,39,65985	ABAT,ECHS1,HADH,HMGCL,HMGCS1,ACAT2,AACS
4620	Toll-like receptor signaling pathway	Organismal Systems	Immune system	24	1731	104	7948	0.230769	0.411334	0.625865	1.03331e+96	TLR6,TIRAP,AKT1,AKT2,FOS,TBK1,CXCL8,JUN,NFKBIA,PIK3CD,PIK3R2,MAPK8,MAPK11,MAPK10,MAPK13,MAP2K3,MAP2K6,RAC1,SPP1,TLR3,CASP8,PIK3R3,RIPK1,FADD
604	Glycosphingolipid biosynthesis - ganglio series	Metabolism	Glycan biosynthesis and metabolism	4	1731	15	7948	0.266667	0.419031	0.634841	2583307387058860	B4GALNT1,HEXA,B3GALT4,ST3GAL5
4929	GnRH secretion	Organismal Systems	Endocrine system	15	1731	64	7948	0.234375	0.421534	0.635903	2.07208e+56	AKT1,AKT2,GNA11,GPER1,KCNN3,PIK3CD,PIK3R2,PLCB3,PLCB4,PRKCG,HCN2,SPP1,PIK3R3,CACNA1H,CACNA1G
4260	Cardiac muscle contraction	Organismal Systems	Circulatory system	20	1731	87	7948	0.229885	0.433399	0.647489	1.09751e+78	UQCR11,COX7B,COX7C,CYC1,CACNG4,UQCR10,ATP1A2,ATP1A3,ATP1B2,TPM1,TPM3,TPM4,UQCRB,UQCRC1,UQCRFS1,UQCRH,CACNA2D1,CACNB1,SLC9A7,COX5A
4730	Long-term depression	Organismal Systems	Nervous system	14	1731	60	7948	0.233333	0.434716	0.647489	2.55189e+57	PLA2G4F,GNA11,GNAI2,GNAZ,GUCY1B1,IGF1R,PLCB3,PLCB4,PPP2CA,PPP2R1A,PRKCG,PRKG2,RYR1,PLA2G4C
4920	Adipocytokine signaling pathway	Organismal Systems	Endocrine system	16	1731	69	7948	0.231884	0.434491	0.647489	2.07208e+63	AKT1,AKT2,NFKBIA,PCK1,PCK2,PRKAG2,PRKAA1,PRKAB1,PRKAB2,MAPK8,MAPK10,RXRA,SLC2A1,TNFRSF1A,SOCS3,G6PC3
4923	Regulation of lipolysis in adipocytes	Organismal Systems	Endocrine system	13	1731	56	7948	0.232143	0.448823	0.665692	1.13154e+48	ADCY7,ADRB2,AKT1,AKT2,GNAI2,INSR,PIK3CD,PIK3R2,PRKACA,PRKACB,PRKG2,PNPLA2,PIK3R3
5235	PD-L1 expression and PD-1 checkpoint pathway in cancer	Human Diseases	Cancer: overview	20	1731	89	7948	0.224719	0.478474	0.7067	1.14609e+81	TIRAP,EGF,AKT1,AKT2,FOS,EML4,CD274,IFNGR1,JUN,NFATC1,NFKBIA,PIK3CD,PIK3R2,PLCG1,MAPK11,MAPK13,MAP2K3,MAP2K6,RPS6KB2,PIK3R3
4974	Protein digestion and absorption	Organismal Systems	Digestive system	23	1731	103	7948	0.223301	0.484697	0.712908	1.00081e+101	KCNE3,COL1A1,COL3A1,COL4A3,COL5A1,COL6A3,COL9A3,COL12A1,COL13A1,COL6A6,COL26A1,SLC7A8,COL24A1,SLC6A19,ATP1A2,ATP1A3,ATP1B2,ACE2,SLC1A5,SLC3A2,COL18A1,COL25A1,SLC7A7
4921	Oxytocin signaling pathway	Organismal Systems	Endocrine system	34	1731	154	7948	0.220779	0.495982	0.7205	1026,113,2353,255189,27092,2771,2983,3725,3770,4637,4660,4772,4776,4846,51422,5331,5332,5499,5501,5562,5564,5565,5566,5567,5582,595,6261,71,781,782,805,808,8605,91807	CDKN1A,ADCY7,FOS,PLA2G4F,CACNG4,GNAI2,GUCY1B1,JUN,KCNJ14,MYL6,PPP1R12B,NFATC1,NFATC4,NOS3,PRKAG2,PLCB3,PLCB4,PPP1CA,PPP1CC,PRKAA1,PRKAB1,PRKAB2,PRKACA,PRKACB,PRKCG,CCND1,RYR1,ACTG1,CACNA2D1,CACNB1,CALM2,CALM3,PLA2G4C,MYLK3
4971	Gastric acid secretion	Organismal Systems	Digestive system	17	1731	76	7948	0.223684	0.495425	0.7205	113,2771,477,478,482,5331,5332,5566,5567,5582,6752,71,7430,760,805,808,91807	ADCY7,GNAI2,ATP1A2,ATP1A3,ATP1B2,PLCB3,PLCB4,PRKACA,PRKACB,PRKCG,SSTR2,ACTG1,EZR,CA2,CALM2,CALM3,MYLK3
5140	Leishmaniasis	Human Diseases	Infectious disease: parasitic	17	1731	76	7948	0.223684	0.495425	0.7205	1.91524e+67	EEF1A1,FOS,HLA-DMA,HLA-DMB,HLA-DOB,HLA-DQB1,HLA-DRB1,IFNGR1,IL1A,ITGAM,JUN,NFKBIA,MAPK11,MAPK13,MARCKSL1,TGFB2,C3
520	Amino sugar and nucleotide sugar metabolism	Metabolism	Carbohydrate metabolism	11	1731	49	7948	0.22449	0.51072	0.738566	1.72727e+46	CYB5R3,GFPT1,GMDS,GMPPB,HEXA,AMDHD2,CYB5R1,PGM3,PMM2,RENBP,GFPT2
790	Folate biosynthesis	Metabolism	Metabolism of cofactors and vitamins	6	1731	26	7948	0.230769	0.512603	0.738566	1.71955e+26	DHFR,MOCOS,AKR1B10,QDPR,PCBD2,AKR1C3
4623	Cytosolic DNA-sensing pathway	Organismal Systems	Immune system	14	1731	63	7948	0.222222	0.515546	0.739787	1.06221e+64	POLR3G,POLR3C,POLR3H,TBK1,STING1,NFKBIA,POLR3K,POLR2E,POLR2F,POLR2H,POLR2K,POLR2L,POLR3E,RIPK1
780	Biotin metabolism	Metabolism	Metabolism of cofactors and vitamins	1	1731	3	7948	0.333333	0.521454	0.740023	3141	HLCS
3460	Fanconi anemia pathway	Genetic Information Processing	Replication and repair	12	1731	54	7948	0.222222	0.521999	0.740023	1.16028e+55	RMI2,EME2,CENPX,FANCA,FAN1,PMS2,POLH,RAD51C,BLM,MUS81,FAAP100,TELO2
4670	Leukocyte transendothelial migration	Organismal Systems	Immune system	25	1731	114	7948	0.219298	0.52154	0.740023	100506658,2771,3684,5293,5296,5335,5582,5600,5603,5829,58494,5879,5906,6387,6494,71,7409,7410,7430,7852,81,8503,87,9076,998	OCLN,GNAI2,ITGAM,PIK3CD,PIK3R2,PLCG1,PRKCG,MAPK11,MAPK13,PXN,JAM2,RAC1,RAP1A,CXCL12,SIPA1,ACTG1,VAV1,VAV2,EZR,CXCR4,ACTN4,PIK3R3,ACTN1,CLDN1,CDC42
52	Galactose metabolism	Metabolism	Carbohydrate metabolism	7	1731	31	7948	0.225806	0.527136	0.742126	1.30589e+31	GALM,GAA,GLA,PFKL,AKR1B10,B4GALT2,G6PC3
3022	Basal transcription factors	Genetic Information Processing	Transcription	10	1731	45	7948	0.222222	0.52979	0.742126	1.29685e+46	TAF8,ERCC2,TAF5L,GTF2H1,GTF2H5,TAF9B,TAF7L,TAF4,TAF5,TBPL1
4662	B cell receptor signaling pathway	Organismal Systems	Immune system	18	1731	82	7948	0.219512	0.528538	0.742126	2.07208e+67	AKT1,AKT2,FOS,GRB2,INPP5D,INPPL1,JUN,NFATC1,NFKBIA,PIK3CD,PIK3R2,RAC1,RAC3,VAV1,VAV2,PIK3R3,CD79B,CD81
340	Histidine metabolism	Metabolism	Amino acid metabolism	5	1731	22	7948	0.227273	0.540214	0.753738	1.38199e+19	CARNMT1,ALDH2,ALDH1B1,ALDH3B1,CNDP2
4122	Sulfur relay system	Genetic Information Processing	Folding, sorting and degradation	2	1731	8	7948	0.25	0.547776	0.761279	3481809054	CTU2,NFS1
1040	Biosynthesis of unsaturated fatty acids	Metabolism	Lipid metabolism	6	1731	27	7948	0.222222	0.553047	0.765591	11332,3295,51,6319,79071,79966	ACOT7,HSD17B4,ACOX1,SCD,ELOVL6,SCD5
4371	Apelin signaling pathway	Environmental Information Processing	Signal transduction	30	1731	139	7948	0.215827	0.556325	0.76712	113,182,1958,207,208,22800,2771,2783,2786,2790,440738,4846,5054,51422,5331,5332,5562,5564,5565,5566,5567,59,595,6199,6261,6696,805,808,81631,91807	ADCY7,JAG1,EGR1,AKT1,AKT2,RRAS2,GNAI2,GNB2,GNG4,GNG10,MAP1LC3C,NOS3,SERPINE1,PRKAG2,PLCB3,PLCB4,PRKAA1,PRKAB1,PRKAB2,PRKACA,PRKACB,ACTA2,CCND1,RPS6KB2,RYR1,SPP1,CALM2,CALM3,MAP1LC3B,MYLK3
4540	Gap junction	Cellular Processes	Cellular community - eukaryotes	19	1731	88	7948	0.215909	0.559317	0.768245	1.03761e+79	TUBA1B,ADCY7,CSNK1D,EGF,TUBB,GNA11,GNAI2,GRB2,GUCY1B1,TUBB2B,PDGFRA,PLCB3,PLCB4,PRKACA,PRKACB,PRKCG,PRKG2,TUBA4A,TUBB2A
5321	Inflammatory bowel disease	Human Diseases	Immune disease	14	1731	65	7948	0.215385	0.567708	0.776748	2.62531e+55	GATA3,HLA-DMA,HLA-DMB,HLA-DOB,HLA-DQB1,HLA-DRB1,IFNGR1,IL1A,JUN,MAF,NFATC1,STAT6,TGFB2,IL18R1
230	Purine metabolism	Metabolism	Nucleotide metabolism	27	1731	126	7948	0.214286	0.573608	0.781791	1.02157e+117	AK6,PAICS,PDE10A,ADCY7,NUDT16,AK2,FHIT,AMPD3,GUCY1B1,GUK1,HPRT1,APRT,IMPDH2,NME4,NT5E,PDE4A,PDE4B,PDE1B,PRPS2,NT5M,ADPRM,NME1-NME2,NTPCR,PDE5A,GMPS,PAPSS1,GDA
140	Steroid hormone biosynthesis	Metabolism	Lipid metabolism	13	1731	61	7948	0.213115	0.585726	0.790493	1.54315e+53	CYP1A1,CYP1B1,CYP3A5,CYP19A1,AKR1C1,AKR1C2,HSD11B2,HSD17B3,HSD17B7,DHRS11,HSD17B8,HSD17B6,AKR1C3
4062	Chemokine signaling pathway	Organismal Systems	Immune system	41	1731	192	7948	0.213542	0.586171	0.790493	1.03441e+160	CCL26,ADCY7,CRKL,GRK2,AKT1,AKT2,GNAI2,GNB2,GNG4,GNG10,GRB2,CXCL2,CXCL8,NFKBIA,PAK1,PIK3CD,PIK3R2,PLCB3,PLCB4,PLCG1,PRKACA,PRKACB,PRKCD,PRKCZ,CXCL16,PXN,RAC1,RAC3,RAP1A,CCL2,CCL20,CXCL12,SHC1,STAT2,STAT5B,TIAM1,VAV1,VAV2,CXCR4,PIK3R3,CDC42
4659	Th17 cell differentiation	Organismal Systems	Immune system	23	1731	108	7948	0.212963	0.586711	0.790493	2.35326e+90	FOS,GATA3,HLA-DMA,HLA-DMB,HLA-DOB,HLA-DQB1,HLA-DRB1,HSP90AB1,IFNGR1,IL6R,JUN,NFATC1,NFKBIA,PLCG1,MAPK8,MAPK11,MAPK10,MAPK13,RXRA,STAT5B,STAT6,RUNX1,IL27RA
51	Fructose and mannose metabolism	Metabolism	Carbohydrate metabolism	7	1731	33	7948	0.212121	0.599602	0.796756	2.7623e+29	GMDS,GMPPB,PFKFB3,PFKL,PMM2,AKR1B10,TPI1
4130	SNARE interactions in vesicular transport	Genetic Information Processing	Folding, sorting and degradation	7	1731	33	7948	0.212121	0.599602	0.796756	1.02282e+29	STX6,STX2,STX17,STX7,STX11,SNAP23,VAMP3
4341	Hedgehog signaling pathway - fly	Environmental Information Processing	Signal transduction	7	1731	33	7948	0.212121	0.599602	0.796756	1.45215e+26	CSNK1A1,CSNK1G2,EN2,PRKACA,PRKACB,PTCH1,BMP4
4660	T cell receptor signaling pathway	Organismal Systems	Immune system	22	1731	104	7948	0.211538	0.600388	0.796756	1.0191e+85	CDK4,PAK4,AKT1,AKT2,FOS,FYN,GRB2,JUN,NFATC1,NFKBIA,PAK1,PIK3CD,PIK3R2,PLCG1,MAPK8,MAPK11,MAPK10,MAPK13,VAV1,VAV2,PIK3R3,CDC42
5410	Hypertrophic cardiomyopathy	Human Diseases	Cardiovascular disease	19	1731	90	7948	0.211111	0.602774	0.796927	1636,1674,1756,27092,3675,3690,3696,51422,5562,5564,5565,6445,7042,71,7168,7170,7171,781,782	ACE,DES,DMD,CACNG4,ITGA3,ITGB3,ITGB8,PRKAG2,PRKAA1,PRKAB1,PRKAB2,SGCG,TGFB2,ACTG1,TPM1,TPM3,TPM4,CACNA2D1,CACNB1
4120	Ubiquitin mediated proteolysis	Genetic Information Processing	Folding, sorting and degradation	30	1731	142	7948	0.211268	0.608442	0.801418	1.00541e+133	UBA2,STUB1,PIAS3,UBE2E3,ANAPC16,UBE2QL1,RHOBTB2,MGRN1,ANAPC15,HERC4,FBXO2,PRPF19,BIRC2,BIRC3,MDM2,UBR5,FBXW7,SKP2,UBC,UBA1,UBE2B,UBE2I,UBE2L3,UBE2N,CDC16,SOCS3,KLHL13,UBE2L6,KEAP1,CDC20
71	Fatty acid degradation	Metabolism	Lipid metabolism	9	1731	43	7948	0.209302	0.613346	0.804874	128,1892,217,219,3032,3033,37,39,51	ADH5,ECHS1,ALDH2,ALDH1B1,HADHB,HADH,ACADVL,ACAT2,ACOX1
4720	Long-term potentiation	Organismal Systems	Nervous system	14	1731	67	7948	0.208955	0.61758	0.807428	2.73303e+53	RPS6KA6,GRIN1,GRIN2D,ATF4,PLCB3,PLCB4,PPP1CA,PPP1CC,PRKACA,PRKACB,PRKCG,RAP1A,CALM2,CALM3
4630	JAK-STAT signaling pathway	Environmental Information Processing	Signal transduction	34	1731	162	7948	0.209877	0.628208	0.818293	1.02541e+136	STAM2,CDKN1A,PIAS3,SOCS4,CNTF,CSF2RA,EGF,AKT1,AKT2,FHL1,GFAP,GRB2,IFNGR1,IL6R,IL7R,IL10RB,IL11,IL15,IL15RA,LIF,PDGFRA,PIM1,PIK3CD,PIK3R2,IL17D,CCND1,STAT2,STAT5B,STAT6,PIK3R3,CCND2,SOCS3,OSMR,IL27RA
4146	Peroxisome	Cellular Processes	Transport and catabolism	17	1731	82	7948	0.207317	0.634303	0.823195	10654,11001,2053,3155,3295,3417,51,51268,5194,5264,55825,5826,5827,6648,84188,8443,84769	PMVK,SLC27A2,EPHX2,HMGCL,HSD17B4,IDH1,ACOX1,PIPOX,PEX13,PHYH,PECR,ABCD4,PXMP2,SOD2,FAR1,GNPAT,MPV17L2
4672	Intestinal immune network for IgA production	Organismal Systems	Immune system	10	1731	49	7948	0.204082	0.647479	0.837216	3.10831e+39	HLA-DMA,HLA-DMB,HLA-DOB,HLA-DQB1,HLA-DRB1,IL15,IL15RA,LTBR,CXCL12,CXCR4
4721	Synaptic vesicle cycle	Organismal Systems	Nervous system	16	1731	78	7948	0.205128	0.651065	0.838781	1.17312e+66	AP2M1,AP2S1,CLTA,ATP6V0E2,AP2A1,DNM1,DNM2,STX2,ATP6V0D2,ATP6V0C,RAB3A,SLC1A3,SLC6A9,SYT1,NAPA,ATP6V1E2
30	Pentose phosphate pathway	Metabolism	Carbohydrate metabolism	6	1731	30	7948	0.2	0.66379	0.848539	2.29343e+25	RPIA,G6PD,PFKL,PGD,PRPS2,RBKS
730	Thiamine metabolism	Metabolism	Metabolism of cofactors and vitamins	3	1731	15	7948	0.2	0.665851	0.848539	204842849054	AK2,NTPCR,NFS1
4924	Renin secretion	Organismal Systems	Endocrine system	14	1731	69	7948	0.202899	0.66455	0.848539	1.54164e+51	ADRB2,ACE,GNAI2,GUCY1B1,AQP1,PDE1B,PLCB3,PLCB4,PRKACA,PRKACB,PRKG2,PTGER4,CALM2,CALM3
920	Sulfur metabolism	Metabolism	Energy metabolism	2	1731	10	7948	0.2	0.675665	0.852588	584729061	SQOR,PAPSS1
3013	Nucleocytoplasmic transport	Genetic Information Processing	Translation	22	1731	108	7948	0.203704	0.676274	0.852588	1.01891e+95	ALYREF,RNPS1,NUP42,XPOT,CSE1L,EEF1A1,ACIN1,KPNA1,KPNB1,THOC2,RAN,RANGAP1,UPF1,SEC13,SUMO2,TPR,UBE2I,DDX39B,IPO4,THOC3,NUP93,EIF4A3
4979	Cholesterol metabolism	Organismal Systems	Digestive system	10	1731	50	7948	0.2	0.674219	0.852588	1.09483e+39	STARD3,MYLIP,APOC1,LRP2,NPC1,PLTP,VDAC1,VDAC2,LIPG,SCARB1
4976	Bile secretion	Organismal Systems	Digestive system	18	1731	89	7948	0.202247	0.679965	0.85419	1.13124e+65	ADCY7,ABCC2,EPHX1,HMGCR,AQP1,ATP1A2,ATP1A3,ATP1B2,ABCB4,PRKACA,PRKACB,SLC4A5,RXRA,SLC2A1,CA2,ABCC3,ABCG2,SCARB1
3320	PPAR signaling pathway	Organismal Systems	Endocrine system	15	1731	75	7948	0.2	0.689958	0.861416	11001,123,1622,2710,3157,4199,4312,51,5105,5106,5360,6256,6319,7316,79966	SLC27A2,PLIN2,DBI,GK,HMGCS1,ME1,MMP1,ACOX1,PCK1,PCK2,PLTP,RXRA,SCD,UBC,SCD5
4064	NF-kappa B signaling pathway	Environmental Information Processing	Signal transduction	21	1731	104	7948	0.201923	0.690597	0.861416	1.14609e+86	TIRAP,GADD45A,TAB3,CXCL2,BIRC2,BIRC3,CXCL8,LTBR,NFKB2,NFKBIA,PLAU,PLCG1,RELB,EDA2R,CXCL12,TNFAIP3,TNFRSF1A,TRAF1,UBE2I,RIPK1,CFLAR
563	Glycosylphosphatidylinositol (GPI)-anchor biosynthesis	Metabolism	Glycan biosynthesis and metabolism	5	1731	26	7948	0.192308	0.698235	0.867103	1.28869e+25	PIGU,PIGW,PIGH,MPPE1,PIGZ
770	Pantothenate and CoA biosynthesis	Metabolism	Metabolism of cofactors and vitamins	4	1731	21	7948	0.190476	0.702195	0.867103	21721958660496	ALDH2,ALDH1B1,BCAT1,AASDHPPT
4022	cGMP-PKG signaling pathway	Environmental Information Processing	Signal transduction	34	1731	167	7948	0.203593	0.702525	0.867103	1.04881e+130	CREB3,ADCY7,ATF6B,ADRA1B,CREB3L4,ADRB2,AKT1,AKT2,KCNMB4,GNA11,GNAI2,SLC25A5,GUCY1B1,INSR,ATF4,ATP1A2,NFATC1,NFATC4,ATP1A3,ATP1B2,NOS3,PLCB3,PLCB4,PPP1CA,PPP1CC,PRKG2,CREB3L2,VDAC1,VDAC2,CALM2,CALM3,PDE5A,CREB3L1,MYLK3
360	Phenylalanine metabolism	Metabolism	Amino acid metabolism	3	1731	16	7948	0.1875	0.710402	0.870736	22128052806	ALDH3B1,GOT1,GOT2
4270	Vascular smooth muscle contraction	Organismal Systems	Circulatory system	27	1731	134	7948	0.201493	0.709908	0.870736	113,147,255189,27345,2767,2983,4627,4628,4637,4660,5331,5332,5499,5501,5566,5567,5580,5582,5739,59,797,79784,79924,805,808,8605,91807	ADCY7,ADRA1B,PLA2G4F,KCNMB4,GNA11,GUCY1B1,MYH9,MYH10,MYL6,PPP1R12B,PLCB3,PLCB4,PPP1CA,PPP1CC,PRKACA,PRKACB,PRKCD,PRKCG,PTGIR,ACTA2,CALCB,MYH14,ADM2,CALM2,CALM3,PLA2G4C,MYLK3
380	Tryptophan metabolism	Metabolism	Amino acid metabolism	8	1731	42	7948	0.190476	0.723847	0.881096	1543,1545,1892,217,219,3033,39,6999	CYP1A1,CYP1B1,ECHS1,ALDH2,ALDH1B1,HADH,ACAT2,TDO2
3420	Nucleotide excision repair	Genetic Information Processing	Replication and repair	9	1731	47	7948	0.191489	0.723603	0.881096	2.0683e+38	ERCC2,GTF2H1,GTF2H5,PCNA,POLD1,POLD2,POLE,POLD4,RFC2
430	Taurine and hypotaurine metabolism	Metabolism	Metabolism of other amino acids	2	1731	11	7948	0.181818	0.727692	0.882733	267884890	GGT1,ADO
4966	Collecting duct acid secretion	Organismal Systems	Excretory system	5	1731	27	7948	0.185185	0.731232	0.88399	1.55066e+22	ATP6V0E2,ATP6V0D2,ATP6V0C,CA2,ATP6V1E2
240	Pyrimidine metabolism	Metabolism	Nucleotide metabolism	11	1731	58	7948	0.189655	0.746637	0.896728	1.29607e+49	CMPK2,DUT,NME4,NT5E,NT5C3A,UCKL1,NT5M,NME1-NME2,TK1,UPP1,CAD
5320	Autoimmune thyroid disease	Human Diseases	Immune disease	10	1731	53	7948	0.188679	0.74685	0.896728	3.10531e+38	HLA-A,HLA-B,HLA-C,HLA-DMA,HLA-DMB,HLA-DOB,HLA-DQB1,HLA-DRB1,HLA-E,FAS
4723	Retrograde endocannabinoid signaling	Organismal Systems	Nervous system	29	1731	148	7948	0.195946	0.771058	0.922656	1.13126e+119	ADCY7,NDUFA11,DAGLB,GNAI2,GNB2,GNG4,GNG10,MT-ND4L,MT-ND5,NDUFA8,NDUFA9,NDUFA10,NDUFAB1,NDUFB2,NDUFB3,NDUFB4,NDUFB6,NDUFC2,NDUFS6,PLCB3,PLCB4,PRKACA,PRKACB,PRKCG,MAPK8,MAPK11,MAPK10,MAPK13,NDUFA4L2
61	Fatty acid biosynthesis	Metabolism	Lipid metabolism	3	1731	18	7948	0.166667	0.785526	0.936793	2194792384869	FASN,HSD17B8,CBR4
534	Glycosaminoglycan biosynthesis - heparan sulfate / heparin	Metabolism	Glycan biosynthesis and metabolism	4	1731	24	7948	0.166667	0.800107	0.95097	2131213593949950	EXT1,EXTL2,HS6ST1,HS3ST3B1
4114	Oocyte meiosis	Cellular Processes	Cell growth and death	25	1731	131	7948	0.19084	0.803812	0.951926	1.1312e+101	ADCY7,ANAPC16,CPEB2,ANAPC15,RPS6KA6,IGF1R,PPP1CA,PPP1CC,PPP2CA,PPP2R1A,PPP2R5C,PRKACA,PRKACB,MAPK11,MAPK13,CPEB1,YWHAE,CALM2,CALM3,CDC16,CCNE1,PKMYT1,SMC3,CCNE2,CDC20
4613	Neutrophil extracellular trap formation	Organismal Systems	Immune system	37	1731	190	7948	0.194737	0.806305	0.951926	207,208,27180,292,3015,3065,3066,3146,3684,3690,5293,5296,5331,5332,5335,554313,5582,5600,5603,5879,71,718,727,728,7416,7417,8337,8347,8349,837,8503,85236,8841,92815,94239,9555,9734	AKT1,AKT2,SIGLEC9,SLC25A5,H2AZ1,HDAC1,HDAC2,HMGB1,ITGAM,ITGB3,PIK3CD,PIK3R2,PLCB3,PLCB4,PLCG1,H4C15,PRKCG,MAPK11,MAPK13,RAC1,ACTG1,C3,C5,C5AR1,VDAC1,VDAC2,H2AC18,H2BC4,H2BC21,CASP4,PIK3R3,H2BC12,HDAC3,H2AC25,H2AZ2,MACROH2A1,HDAC9
350	Tyrosine metabolism	Metabolism	Amino acid metabolism	6	1731	36	7948	0.166667	0.827463	0.957686	1.28164e+21	ADH5,DCT,FAH,ALDH3B1,GOT1,GOT2
500	Starch and sucrose metabolism	Metabolism	Carbohydrate metabolism	6	1731	36	7948	0.166667	0.827463	0.957686	2.54826e+24	GAA,GBE1,GYS1,PYGL,GYG2,G6PC3
512	Mucin type O-glycan biosynthesis	Metabolism	Glycan biosynthesis and metabolism	6	1731	36	7948	0.166667	0.827463	0.957686	1.12273e+27	GALNT5,GCNT1,GCNT4,GALNT16,GALNT11,GCNT3
4020	Calcium signaling pathway	Environmental Information Processing	Signal transduction	47	1731	240	7948	0.195833	0.819681	0.957686	1.13114e+189	ADCY7,CHRNA7,ADRA1B,ADRB2,DRD5,EGF,TPCN2,FGF2,FGFR1,FGFR3,FGFR2,FGFR4,FLT1,GDNF,GNA11,GRIN1,GRIN2D,SLC25A5,NOS3,P2RX1,P2RX4,P2RX5,PLCE1,PDE1B,PDGFRA,PHKA1,PHKA2,PLCB3,PLCB4,PLCG1,PRKACA,PRKACB,PRKCG,MCOLN1,STIM2,RYR1,VDAC1,VDAC2,VEGFA,CXCR4,ITPKC,CALM2,CALM3,CACNA1H,CACNA1G,MCU,MYLK3
4970	Salivary secretion	Organismal Systems	Digestive system	17	1731	92	7948	0.184783	0.814414	0.957686	1.13147e+60	ADCY7,ADRA1B,ADRB2,GUCY1B1,ATP1A2,ATP1A3,ATP1B2,PLCB3,PLCB4,TRPV6,PRH1,PRKACA,PRKACB,PRKCG,PRKG2,CALM2,CALM3
5412	Arrhythmogenic right ventricular cardiomyopathy	Human Diseases	Cardiovascular disease	14	1731	77	7948	0.181818	0.816729	0.957686	1674,1756,1832,27092,3675,3690,3696,51176,6445,6932,71,781,782,83439	DES,DMD,DSP,CACNG4,ITGA3,ITGB3,ITGB8,LEF1,SGCG,TCF7,ACTG1,CACNA2D1,CACNB1,TCF7L1
4514	Cell adhesion molecules	Environmental Information Processing	Signaling molecules and interaction	28	1731	149	7948	0.187919	0.839436	0.965214	1.00507e+121	OCLN,NLGN1,CADM1,CD274,HLA-A,HLA-B,HLA-C,HLA-DMA,HLA-DMB,HLA-DOB,HLA-DQB1,HLA-DRB1,HLA-E,ITGAM,ITGB8,MPZ,NCAM1,NLGN2,PTPRM,PVR,NECTIN1,JAM2,SDC1,SDC2,LRRC4,CNTNAP1,CLDN1,CD58
5310	Asthma	Human Diseases	Immune disease	5	1731	31	7948	0.16129	0.836872	0.965214	3.10831e+19	HLA-DMA,HLA-DMB,HLA-DOB,HLA-DQB1,HLA-DRB1
1250	Biosynthesis of nucleotide sugars	Metabolism	Global and overview maps	6	1731	37	7948	0.162162	0.847311	0.967964	2.67328e+24	GFPT1,GMDS,GMPPB,PGM3,PMM2,GFPT2
5143	African trypanosomiasis	Human Diseases	Infectious disease: parasitic	6	1731	37	7948	0.162162	0.847311	0.967964	3.55391e+22	FAS,LAMA4,PLCB3,PLCB4,PRKCG,APOL1
4610	Complement and coagulation cascades	Organismal Systems	Immune system	15	1731	85	7948	0.176471	0.856402	0.975194	1.19116e+53	CLU,CD55,F2RL2,ITGAM,ITGAX,SERPINE1,PLAU,SERPINF2,TFPI,C1R,C1S,C3,C3AR1,C5,C5AR1
740	Riboflavin metabolism	Metabolism	Metabolism of cofactors and vitamins	1	1731	8	7948	0.125	0.85999	0.976131	645	BLVRB
4320	Dorso-ventral axis formation	Organismal Systems	Development and regeneration	4	1731	27	7948	0.148148	0.870183	0.978264	1.32864e+18	CPEB2,GRB2,NOTCH1,CPEB1
5034	Alcoholism	Human Diseases	Substance dependence	35	1731	187	7948	0.187166	0.868888	0.978264	1.04881e+145	CREB3,ATF6B,CREB3L4,FOSB,GNAI2,GNB2,GNG4,GNG10,GRB2,GRIN1,GRIN2D,H2AZ1,HDAC1,HDAC2,ATF4,PPP1CA,PPP1CC,H4C15,PRKACA,PRKACB,BDNF,SHC1,CREB3L2,CALM2,CALM3,H2AC18,H2BC4,H2BC21,H2BC12,HDAC3,CREB3L1,H2AC25,H2AZ2,MACROH2A1,HDAC9
5414	Dilated cardiomyopathy	Human Diseases	Cardiovascular disease	17	1731	96	7948	0.177083	0.864899	0.978264	113,1674,1756,27092,3675,3690,3696,5566,5567,6445,7042,71,7168,7170,7171,781,782	ADCY7,DES,DMD,CACNG4,ITGA3,ITGB3,ITGB8,PRKACA,PRKACB,SGCG,TGFB2,ACTG1,TPM1,TPM3,TPM4,CACNA2D1,CACNB1
590	Arachidonic acid metabolism	Metabolism	Lipid metabolism	10	1731	61	7948	0.163934	0.883615	0.987076	2.05326e+42	EPHX2,PLA2G4F,GGT1,GPX1,GPX3,GPX8,PLA2G4C,AKR1C3,CBR3,PTGES
5144	Malaria	Human Diseases	Infectious disease: parasitic	8	1731	50	7948	0.16	0.881046	0.987076	2.99536e+30	GYPC,CXCL8,CCL2,SDC1,SDC2,TGFB2,THBS3,CD81
4724	Glutamatergic synapse	Organismal Systems	Nervous system	20	1731	114	7948	0.175439	0.890633	0.991777	1.13156e+81	ADCY7,GRK2,DLG4,PLA2G4F,GLS2,GLUL,GNAI2,GNB2,GNG4,GNG10,GRIN1,GRIN2D,PLCB3,PLCB4,PRKACA,PRKACB,PRKCG,SLC1A3,SLC38A1,PLA2G4C
760	Nicotinate and nicotinamide metabolism	Metabolism	Metabolism of cofactors and vitamins	5	1731	35	7948	0.142857	0.905811	0.99611	2.34755e+23	QPRT,NT5E,NMRK1,NT5M,NMNAT1
830	Retinol metabolism	Metabolism	Metabolism of cofactors and vitamins	11	1731	68	7948	0.161765	0.901967	0.99611	1.12724e+50	RDH13,ADH5,RDH12,CYP1A1,CYP3A5,CYP26A1,SDR16C5,CYP2S1,RETSAT,HSD17B6,DHRS3
4614	Renin-angiotensin system	Organismal Systems	Endocrine system	3	1731	23	7948	0.130435	0.90525	0.99611	1636401259272	ACE,LNPEP,ACE2
5322	Systemic lupus erythematosus	Human Diseases	Immune disease	24	1731	136	7948	0.176471	0.902644	0.99611	3015,3108,3109,3112,3119,3123,554313,6628,6632,6634,6741,715,716,718,727,81,8337,8347,8349,85236,87,92815,94239,9555	H2AZ1,HLA-DMA,HLA-DMB,HLA-DOB,HLA-DQB1,HLA-DRB1,H4C15,SNRPB,SNRPD1,SNRPD3,SSB,C1R,C1S,C3,C5,ACTN4,H2AC18,H2BC4,H2BC21,H2BC12,ACTN1,H2AC25,H2AZ2,MACROH2A1
120	Primary bile acid biosynthesis	Metabolism	Lipid metabolism	2	1731	17	7948	0.117647	0.912149	0.999964	329551302	HSD17B4,CYP39A1
40	Pentose and glucuronate interconversions	Metabolism	Carbohydrate metabolism	2	1731	34	7948	0.0588235	0.997566	1	1032757016	AKR1A1,AKR1B10
53	Ascorbate and aldarate metabolism	Metabolism	Carbohydrate metabolism	3	1731	30	7948	0.1	0.973047	1	10327217219	AKR1A1,ALDH2,ALDH1B1
532	Glycosaminoglycan biosynthesis - chondroitin sulfate / dermatan sulfate	Metabolism	Glycan biosynthesis and metabolism	2	1731	20	7948	0.1	0.951898	1	5448055501	CHPF2,CHST12
565	Ether lipid metabolism	Metabolism	Lipid metabolism	6	1731	49	7948	0.122449	0.970922	1	2.36463e+28	PLD3,PLA2G4F,CHPT1,LPCAT1,PLA2G4C,PLPP2
591	Linoleic acid metabolism	Metabolism	Lipid metabolism	2	1731	29	7948	0.0689655	0.99276	1	2551898605	PLA2G4F,PLA2G4C
592	alpha-Linolenic acid metabolism	Metabolism	Lipid metabolism	3	1731	25	7948	0.12	0.933082	1	255189,51,8605	PLA2G4F,ACOX1,PLA2G4C
600	Sphingolipid metabolism	Metabolism	Lipid metabolism	6	1731	49	7948	0.122449	0.970922	1	2.62927e+23	GBA1,GLA,PSAP,UGCG,PLPP2,B4GALT6
860	Porphyrin metabolism	Metabolism	Metabolism of cofactors and vitamins	6	1731	43	7948	0.139535	0.930619	1	1.35221e+21	COX10,ALAS1,HMOX1,PPOX,BLVRB,UROS
980	Metabolism of xenobiotics by cytochrome P450	Metabolism	Xenobiotics biodegradation and metabolism	12	1731	76	7948	0.157895	0.925412	1	1.28154e+45	ADH5,CYP1A1,CYP1B1,CYP3A5,AKR1C1,EPHX1,ALDH3B1,GSTM4,CYP2S1,MGST1,AKR7A2,CBR3
982	Drug metabolism - cytochrome P450	Metabolism	Xenobiotics biodegradation and metabolism	5	1731	71	7948	0.0704225	0.999815	1	1.28158e+17	ADH5,CYP3A5,ALDH3B1,GSTM4,MGST1
983	Drug metabolism - other enzymes	Metabolism	Xenobiotics biodegradation and metabolism	11	1731	80	7948	0.1375	0.975427	1	1.85429e+46	DUT,GSTM4,HPRT1,IMPDH2,MGST1,NME4,UCKL1,NME1-NME2,TK1,UPP1,GMPS
3010	Ribosome	Genetic Information Processing	Translation	17	1731	134	7948	0.126866	0.997684	1	1.05731e+77	MRPL28,MRPL3,MRPL10,MRPL4,RPL26L1,MRPL20,RPL6,RPL21,MRPL23,RPLP0,MRPL12,MRPS12,RPS17,RPS26,MRPL17,MRPS14,MRPL14
4060	Cytokine-cytokine receptor interaction	Environmental Information Processing	Signaling molecules and interaction	53	1731	295	7948	0.179661	0.956811	1	10220,10344,1270,133396,1435,1438,23529,2920,3459,355,3552,3570,3575,3576,3588,3589,3600,3601,3604,392255,3976,4055,4804,53342,55504,58191,60401,6347,6364,6387,652,653,654,655,656,659,7042,7132,7852,83729,84818,8744,8764,8795,8797,8809,9180,9235,93,94,9466,9518,9966	GDF11,CCL26,CNTF,IL31RA,CSF1,CSF2RA,CLCF1,CXCL2,IFNGR1,FAS,IL1A,IL6R,IL7R,CXCL8,IL10RB,IL11,IL15,IL15RA,TNFRSF9,GDF6,LIF,LTBR,NGFR,IL17D,TNFRSF19,CXCL16,EDA2R,CCL2,CCL20,CXCL12,BMP4,BMP5,BMP6,BMP7,BMP8B,BMPR2,TGFB2,TNFRSF1A,CXCR4,INHBE,IL17RC,TNFSF9,TNFRSF14,TNFRSF10B,TNFRSF10A,IL18R1,OSMR,IL32,ACVR2B,ACVRL1,IL27RA,GDF15,TNFSF15
4061	Viral protein interaction with cytokine and cytokine receptor	Environmental Information Processing	Signaling molecules and interaction	16	1731	100	7948	0.16	0.941484	1	1.03441e+64	CCL26,CSF1,CXCL2,IL6R,CXCL8,IL10RB,LTBR,CCL2,CCL20,CXCL12,TNFRSF1A,CXCR4,TNFRSF14,TNFRSF10B,TNFRSF10A,IL18R1
4080	Neuroactive ligand-receptor interaction	Environmental Information Processing	Signaling molecules and interaction	31	1731	353	7948	0.0878187	1	1	1.13911e+121	CHRNA7,CHRNB1,CHRNB4,LYPD6,ADRA1B,ADRB2,DRD5,S1PR1,F2RL2,LPAR3,GIPR,GLRB,GRIN1,GRIN2D,NR3C1,HTR1D,P2RX1,P2RX4,P2RX5,P2RY6,GAL,PTGER4,PTGIR,SSTR2,TAC1,C3,C3AR1,C5,C5AR1,CALCB,ADM2
4136	Autophagy - other	Cellular Processes	Transport and catabolism	4	1731	32	7948	0.125	0.940403	1	2.37103e+19	GABARAPL1,ATG9B,PPP2CA,ATG4C
4650	Natural killer cell mediated cytotoxicity	Organismal Systems	Immune system	19	1731	126	7948	0.150794	0.977936	1	2.53429e+75	FYN,GRB2,IFNGR1,FAS,NFATC1,PAK1,PIK3CD,PIK3R2,PLCG1,PRKCG,RAC1,RAC3,SHC1,VAV1,VAV2,ULBP1,PIK3R3,TNFRSF10B,TNFRSF10A
4726	Serotonergic synapse	Organismal Systems	Nervous system	13	1731	114	7948	0.114035	0.998716	1	1.84326e+53	DUSP1,PLA2G4F,GNAI2,GNB2,GNG4,GNG10,HTR1D,PLCB3,PLCB4,PRKACA,PRKACB,PRKCG,PLA2G4C
4727	GABAergic synapse	Organismal Systems	Nervous system	13	1731	89	7948	0.146067	0.967268	1	113,18,23710,27165,2752,2771,2783,2786,2790,5566,5567,5582,81539	ADCY7,ABAT,GABARAPL1,GLS2,GLUL,GNAI2,GNB2,GNG4,GNG10,PRKACA,PRKACB,PRKCG,SLC38A1
4740	Olfactory transduction	Organismal Systems	Sensory system	8	1731	435	7948	0.0183908	1	1	1.56515e+29	GRK2,PDE1B,PRKACA,PRKACB,PRKG2,OR13A1,CALM2,CALM3
4742	Taste transduction	Organismal Systems	Sensory system	8	1731	86	7948	0.0930233	0.999371	1	1.00213e+33	HCN4,HTR1D,PDE1B,PLCB3,PLCB4,TAS2R5,PRKACA,PRKACB
4744	Phototransduction	Organismal Systems	Sensory system	3	1731	29	7948	0.103448	0.967541	1	8058089187	CALM2,CALM3,SLC24A1
4972	Pancreatic secretion	Organismal Systems	Digestive system	13	1731	102	7948	0.127451	0.99336	1	1.1322e+48	ADCY7,TPCN2,RAB8A,ATP1A2,ATP1A3,ATP1B2,PLCB3,PLCB4,PRKCG,RAC1,RAP1A,CA2,RAB11A
4975	Fat digestion and absorption	Organismal Systems	Digestive system	6	1731	43	7948	0.139535	0.930619	1	10554,10555,2806,39,8612,949	AGPAT1,AGPAT2,GOT2,ACAT2,PLPP2,SCARB1
5032	Morphine addiction	Human Diseases	Substance dependence	13	1731	91	7948	0.142857	0.974024	1	1.08461e+50	PDE10A,ADCY7,GRK2,GNAI2,GNB2,GNG4,GNG10,PDE4A,PDE4B,PDE1B,PRKACA,PRKACB,PRKCG
5033	Nicotine addiction	Human Diseases	Substance dependence	3	1731	40	7948	0.075	0.996139	1	113929022906	CHRNA7,GRIN1,GRIN2D
5150	Staphylococcus aureus infection	Human Diseases	Infectious disease: bacterial	15	1731	95	7948	0.157895	0.943752	1	3.10831e+53	HLA-DMA,HLA-DMB,HLA-DOB,HLA-DQB1,HLA-DRB1,ITGAM,KRT17,KRT18,KRT19,C1R,C1S,C3,C3AR1,C5,C5AR1
5168	Herpes simplex virus 1 infection	Human Diseases	Infectious disease: viral	90	1731	495	7948	0.181818	0.981769	1	100289678,10189,115196,126068,146198,147687,147694,148156,1978,207,208,29110,2923,3105,3106,3107,3108,3109,3112,3119,3123,3133,329,330,339318,339327,340061,345462,3459,353355,355,3690,374928,390927,4792,4940,5293,5296,54205,5451,54753,54811,5499,5501,55552,581,5818,6041,6347,64135,6426,6427,6428,6429,6432,65243,6672,6773,6890,6891,6892,7098,7132,718,7248,727,730087,7559,7561,7568,7587,7673,7700,7…	ZNF783,ALYREF,ZNF554,ZNF441,ZFP90,ZNF417,ZNF548,ZNF558,EIF4EBP1,AKT1,AKT2,TBK1,PDIA3,HLA-A,HLA-B,HLA-C,HLA-DMA,HLA-DMB,HLA-DOB,HLA-DQB1,HLA-DRB1,HLA-E,BIRC2,BIRC3,ZNF181,ZNF546,STING1,ZNF879,IFNGR1,ZNF233,FAS,ITGB3,ZNF773,ZNF793,NFKBIA,OAS3,PIK3CD,PIK3R2,CYCS,POU2F1,ZNF853,ZNF562,PPP1CA,PPP1CC,ZNF823,BAX,NECTIN1,RNASEL,CCL2,IFIH1,SRSF1,SRSF2,SRSF3,SRSF4,SRSF7,ZFP69B,SP100,STAT2,TAP1,TAP2,TAPBP,TL…
5171	Coronavirus disease - COVID-19	Human Diseases	Infectious disease: viral	39	1731	232	7948	0.168103	0.976559	1	1.63624e+155	ACE,FOS,TBK1,STING1,IL6R,CXCL8,JUN,MMP1,MX1,NFKBIA,OAS3,RPL26L1,PIK3CD,PIK3R2,PLCG1,PRKCG,MAPK8,MAPK11,MAPK10,MAPK13,ACE2,RPL6,RPL21,RPLP0,RPS17,RPS26,CCL2,IFIH1,STAT2,TLR3,TNFRSF1A,C1R,C1S,C3,C3AR1,C5,C5AR1,PIK3R3,NRP1
5204	Chemical carcinogenesis - DNA adducts	Human Diseases	Cancer: overview	10	1731	69	7948	0.144928	0.95306	1	1.54315e+39	CYP1A1,CYP1B1,CYP3A5,AKR1C2,EPHX1,GSTM4,MGST1,SULT1A2,SULT1A1,SULT1A3
5340	Primary immunodeficiency	Human Diseases	Immune disease	4	1731	38	7948	0.105263	0.9783	1	3575689068917370	IL7R,TAP1,TAP2,UNG

## Sheet: GO CC 6-OHDA vs control
GO_C Term ID	GO_C Term Desc	GO_C Term Level1	GO_C Term Level2	Term Candidate Gene Num	Total Candidate Gene Num	Term Gene Num	Total Gene Num	Rich Ratio	P value	Q value	Gene ids	Gene Symbols
GO:0005654	nucleoplasm	cellular_component	cell	1050	3692	3885	18200	0.27027	1.00052e-30	1.18962e-27	10016,10038,10039,10054,10058,10100,10116,10131,10133,10137,10150,10155,10171,10189,1019,1020,10202,10204,10212,10213,102157402,10220,10228,10236,10252,10254,1026,10262,10272,10273,10285,10296,10324,10329,10346,10360,10370,104,10401,10425,10432,10445,10458,10472,10475,10477,10481,10488,10492,1051,10522,10523,1054,10572,10579,1058,1059,10607,10608,10622,10623,10625,1063,10656,10657,10658,10668,106…	PDCD6,PARP2,PARP3,UBA2,ABCB6,TSPAN2,FEM1B,TRAP1,OPTN,RBM12,MBNL2,TRIM28,RCL1,ALYREF,CDK4,CDK5,DHRS2,NUTF2,DDX39A,PSMD14,AK6,GDF11,STX6,HNRNPR,SPRY1,STAM2,CDKN1A,SF3B4,FSTL3,STUB1,SMNDC1,MAEA,KLHL41,RXYLT1,TRIM22,NPM3,CITED2,ADARB1,PIAS3,ARIH2,RBM14,MCRS1,BAIAP2,ZBTB18,TRIM38,UBE2E3,HOXB13,CREB3,SYNCRIP,CEBPB,DEAF1,CHERP,CEBPG,SIVA1,TACC2,CENPA,CENPB,TBL3,MXD4,POLR3G,POLR3C,IVNS1ABP,CENPF,KHDRBS3,…
GO:0005737	cytoplasm	cellular_component	cell	1439	3692	5734	18200	0.250959	2.15333e-27	1.28015e-24	10008,100132074,10016,10039,10043,10054,100885848,10095,10114,10116,1012,10121,10123,10133,10140,10150,10160,10189,1019,1020,10202,10204,10207,10209,10212,102157402,10241,10252,10253,10254,10263,102724560,10273,1028,10285,10296,10297,10298,10324,10327,10346,10360,10370,10376,10395,10397,104,10401,10404,10409,10422,10425,10432,10445,10458,10475,10486,10487,10488,10492,1051,10518,10522,10523,10552,…	KCNE3,FOXO6,PDCD6,PARP3,TOM1,UBA2,PTGES3L,ARPC1B,HIPK3,FEM1B,CDH13,ACTR1A,ARL4C,OPTN,TOB1,MBNL2,FARP1,ALYREF,CDK4,CDK5,DHRS2,NUTF2,PATJ,EIF1,DDX39A,AK6,CALCOCO2,SPRY1,SPRY2,STAM2,CDK2AP2,LOC102724560,STUB1,CDKN1C,SMNDC1,MAEA,APC2,PAK4,KLHL41,AKR1A1,TRIM22,NPM3,CITED2,TUBA1B,DLC1,NDRG1,ADARB1,PIAS3,CPQ,BASP1,UBAC1,ARIH2,RBM14,MCRS1,BAIAP2,TRIM38,CAP2,CAP1,CREB3,SYNCRIP,CEBPB,CIB2,DEAF1,CHERP,ARPC1…
GO:0005829	cytosol	cellular_component	cell	1364	3692	5427	18200	0.251336	9.1936e-26	3.64373e-23	10010,10016,10018,10019,10043,10058,100885848,10093,10095,10114,10116,10121,10123,10130,10133,10156,10160,10189,1019,1020,10204,10207,10213,102157402,10228,10241,10252,10253,10254,1026,10262,102724560,10273,10297,10298,10324,10327,10346,10360,10395,10397,104,10422,10437,10452,10458,10475,10477,10488,10552,10553,10573,10574,10576,10579,1058,10598,10602,10606,10622,10623,10625,10626,1063,10644,1065…	TANK,PDCD6,BCL2L11,SH2B3,TOM1,ABCB6,PTGES3L,ARPC4,ARPC1B,HIPK3,FEM1B,ACTR1A,ARL4C,PDIA6,OPTN,RASA4,FARP1,ALYREF,CDK4,CDK5,NUTF2,PATJ,PSMD14,AK6,STX6,CALCOCO2,SPRY1,SPRY2,STAM2,CDKN1A,SF3B4,LOC102724560,STUB1,APC2,PAK4,KLHL41,AKR1A1,TRIM22,NPM3,DLC1,NDRG1,ADARB1,UBAC1,IFI30,TOMM40,BAIAP2,TRIM38,UBE2E3,CREB3,ARPC1A,HTATIP2,MRPL28,CCT7,CCT2,TACC2,CENPA,AHSA1,CDC42EP3,PAICS,POLR3G,POLR3C,IVNS1ABP,TRI…
GO:0005634	nucleus	cellular_component	cell	1427	3692	6020	18200	0.237043	7.93939e-16	2.35998e-13	100131390,100132074,10016,100289678,10036,10038,10039,10054,100885848,10093,10095,10114,10116,10123,10133,10137,10140,10155,10168,10189,1019,1020,10202,10204,10209,10212,10213,102157402,10229,10236,10241,10253,1026,10262,10263,10272,102724560,10273,1028,10285,10296,10346,10370,10395,10397,104,10401,10409,10425,10432,10443,10445,10472,10473,10477,10481,10488,10492,1051,10522,1054,10552,10553,10572…	SP9,FOXO6,PDCD6,ZNF783,CHAF1A,PARP2,PARP3,UBA2,PTGES3L,ARPC4,ARPC1B,HIPK3,FEM1B,ARL4C,OPTN,RBM12,TOB1,TRIM28,ZNF197,ALYREF,CDK4,CDK5,DHRS2,NUTF2,EIF1,DDX39A,PSMD14,AK6,COQ7,HNRNPR,CALCOCO2,SPRY2,CDKN1A,SF3B4,CDK2AP2,FSTL3,LOC102724560,STUB1,CDKN1C,SMNDC1,MAEA,TRIM22,CITED2,DLC1,NDRG1,ADARB1,PIAS3,BASP1,ARIH2,RBM14,N4BP2L2,MCRS1,ZBTB18,HMGN4,UBE2E3,HOXB13,CREB3,SYNCRIP,CEBPB,DEAF1,CEBPG,ARPC1A,HTA…
GO:0070062	extracellular exosome	cellular_component	extracellular region	564	3692	2148	18200	0.26257	6.12936e-13	1.45756e-10	10016,10043,100499483,10058,10093,10095,1012,10121,10130,10189,10204,10207,102724197,10327,10397,10404,10409,10422,10443,10458,10487,10493,10512,10516,10529,10552,10574,10576,10598,10606,10654,10694,1072,10755,10788,10920,10923,10938,11001,11043,11140,11167,11240,11267,112694756,11313,11332,114569,114899,1152,116496,1173,118491,1191,1200,120892,1267,127829,128,128866,1293,1303,130589,134147,1368,…	PDCD6,TOM1,CCDC180,ABCB6,ARPC4,ARPC1B,CDH13,ACTR1A,PDIA6,ALYREF,NUTF2,PATJ,LOC102724197,AKR1A1,NDRG1,CPQ,BASP1,UBAC1,N4BP2L2,BAIAP2,CAP1,VAT1,SEMA3C,FBLN5,NEBL,ARPC1A,CCT7,CCT2,AHSA1,PAICS,PMVK,CCT8,CFL1,GIPC1,IQGAP2,COPS8,SUB1,EHD1,SLC27A2,MID2,CDC37,FSTL1,PADI2,SNF8,LOC112694756,LYPLA2,ACOT7,MAL2,C1QTNF3,CKB,NIBAN1,AP2M1,CFAP70,CLU,TPP1,LRRK2,CNP,ARL8A,ADH5,CHMP4B,COL6A3,COL12A1,GALM,CMBL,CPM,S…
GO:0005739	mitochondrion	cellular_component	cell	379	3692	1454	18200	0.26066	1.6486e-08	3.26697e-06	10018,100188893,10058,10131,10202,10229,10295,10452,10572,10573,10625,10632,10650,10667,10797,10849,10857,10902,10948,10953,11000,11076,11112,11178,11222,11238,112817,113115,11332,1152,1159,117145,118980,1191,120892,124995,126328,128,129607,132671,133308,133522,134266,1350,1352,1353,137682,137872,138151,1431,1468,148327,1537,1543,1545,1591,16,160428,171425,1719,1727,18,1854,1869,1892,192111,204,2…	BCL2L11,TOMM6,ABCB6,TRAP1,DHRS2,COQ7,BCKDK,TOMM40,SIVA1,MRPL28,IVNS1ABP,ATP5MG,PRELID3A,FARS2,MTHFD2,POLR1G,PGRMC1,BRD8,STARD3,TOMM34,SLC27A3,TPPP,HIBADH,LZTS1,MRPL3,CA5B,HOGA1,MTFR2,ACOT7,CKB,CKMT1B,THEM4,SFXN2,CLU,LRRK2,MRPL10,NDUFA11,ADH5,CMPK2,SPATA18,SLC9B2,PPARGC1B,GRPEL2,COX7C,COX10,COX11,NDUFAF6,ADHFE1,NACC2,CS,SLC25A10,CREB3L4,CYC1,CYP1A1,CYP1B1,CYP24A1,AARS1,ALDH1L2,CLYBL,DHFR,CYB5R3,AB…
GO:0000785	chromatin	cellular_component	cell part	273	3692	1002	18200	0.272455	3.14584e-08	5.34343e-06	100131390,100132074,10036,10155,1019,10370,10409,10473,10481,10488,1051,10522,1054,10608,1063,10691,10732,10736,11023,1104,1108,11335,116113,116138,138151,1388,1389,1390,140685,147912,148327,150678,1523,1543,1628,1649,1745,1746,1747,1749,1869,1870,1874,1876,1958,195814,1998,2016,2020,2077,2118,2119,221496,222546,2241,22809,22877,22882,22926,2295,2296,23028,2303,23051,2306,2308,23152,23270,23304,2…	SP9,FOXO6,CHAF1A,TRIM28,CDK4,CITED2,BASP1,HMGN4,HOXB13,CREB3,CEBPB,DEAF1,CEBPG,MXD4,CENPF,GMEB1,TCFL5,SIX2,VAX1,RCC1,CHD4,CBX3,FOXP4,KLHDC3,NACC2,ATF6B,CREBL2,CREM,ZBTB46,SIX5,CREB3L4,COPS9,CUX1,CYP1A1,DBP,DDIT3,DLX1,DLX2,DLX3,DLX5,E2F1,E2F2,E2F4,E2F6,EGR1,SDR16C5,ELF2,EMX1,EN2,ERF,ETV4,ETV5,LEMD2,RFX6,FER,ATF5,MLXIP,ZHX2,ATF6,FOXF2,FOXC1,KDM1A,FOXC2,ZHX3,FOXD2,FOXO1,CIC,TSPYL4,UBR2,SATB2,CUX2,ZF…
GO:0005813	centrosome	cellular_component	cell	160	3692	537	18200	0.297952	7.01552e-08	1.04268e-05	10121,102157402,10397,1063,10694,10783,10806,10844,1108,11178,114327,115752,1263,134359,140578,1452,1453,151987,153241,161582,1639,171568,1778,1785,1869,201134,201255,202018,221150,22809,22890,22948,22996,23059,23172,23299,23352,23392,23503,255758,25886,25895,259266,259282,261734,27183,27185,27229,2771,282809,282991,28964,28984,29887,29911,3192,3304,3397,3801,399693,402,4082,4092,4172,4190,4218,4…	ACTR1A,AK6,NDRG1,CENPF,CCT8,NEK6,SDCCAG8,TUBGCP2,CHD4,LZTS1,EFHC1,DIS3L,PLK3,POC5,CHODL,CSNK1A1,CSNK1D,PPP4R2,CEP120,DNAAF4,DCTN1,POLR3H,DYNC1H1,DNM2,E2F1,CEP112,LRRC45,TAPT1,SKA3,ATF5,ZBTB1,CCT5,TTC39A,CLUAP1,ABRAXAS2,BICD2,UBR4,ECPAS,ZFYVE26,DYNLT2B,POC1A,EEF1AKMT3,ASPM,BOD1L1,NPHP4,VPS4A,DISC1,TUBGCP4,GNAI2,POC1B,BLOC1S2,GIT1,RGCC,SNX10,HOOK2,HNRNPU,HSPA1B,ID1,KIFC3,CCDC187,ARL2,MARCKS,SMAD7,M…
GO:0005874	microtubule	cellular_component	cell	107	3692	334	18200	0.320359	2.32077e-07	3.06599e-05	1020,10263,10297,10376,10397,10458,10574,10576,10634,10694,10726,10749,10783,10788,10801,10844,11043,11076,11178,123720,1267,158135,1639,1759,1767,1778,1780,1785,1855,196385,200162,2009,203068,221458,22924,22948,23098,23172,23173,23710,24139,25809,259266,26153,27130,27185,27229,27436,29105,29911,347733,3801,4130,4131,4133,4135,4296,440738,4599,4751,51175,51361,51626,51673,54617,547,54839,55582,55…	CDK5,CDK2AP2,APC2,TUBA1B,NDRG1,BAIAP2,CCT7,CCT2,GAS2L1,CCT8,NUDC,KIF1C,NEK6,IQGAP2,SEPTIN9,TUBGCP2,MID2,TPPP,LZTS1,WHAMM,CNP,TTLL11,DCTN1,DNM1,DNAH5,DYNC1H1,DYNC1I1,DNM2,DVL1,DNAH10,SPAG17,EML1,TUBB,KIF6,MAPRE3,CCT5,SARM1,ABRAXAS2,METAP1,GABARAPL1,EML2,TTLL1,ASPM,KIF26A,INVS,DISC1,TUBGCP4,EML4,CFAP20,HOOK2,TUBB2B,KIFC3,MAP1A,MAP1B,MAP2,MAP6,MAP3K11,MAP1LC3C,MX1,NEK2,TUBE1,HOOK1,DYNC2LI1,TPPP3,INO…
GO:0032991	protein-containing complex	cellular_component	protein-containing complex	198	3692	710	18200	0.278873	4.62157e-07	5.49505e-05	10010,10036,100506658,10155,1019,10220,1026,10370,10491,10581,10656,10657,10783,10963,1104,1108,11180,112464,1191,124245,1353,1399,151636,1525,160851,162427,1756,1785,1869,1978,203068,2054,207,208,2151,2237,22843,22900,23028,23163,23180,23286,23468,23542,23648,2547,25804,25842,25895,26086,26136,2664,267,27063,27166,27316,27351,2752,2783,2806,284119,2879,2887,29070,2908,2983,301,3065,3066,3155,318…	TANK,CHAF1A,OCLN,TRIM28,CDK4,GDF11,CDKN1A,CITED2,CRTAP,IFITM2,KHDRBS3,KHDRBS1,NEK6,STIP1,RCC1,CHD4,WDR6,CAVIN3,CLU,ZC3H18,COX11,CRKL,DTX3L,CXADR,DGKH,RETREG3,DMD,DNM2,E2F1,EIF4EBP1,TUBB,STX2,AKT1,AKT2,F2RL2,FEN1,PPM1E,CARD8,KDM1A,GGA3,RFTN1,WWC1,CBX5,MAPK8IP2,SSBP3,XRCC6,LSM4,ASF1A,EEF1AKMT3,GPSM1,TES,GDI1,AMFR,ANKRD1,PRELID1,RBMX,DESI1,GLUL,GNB2,GOT2,CAVIN1,GPX4,GRB10,CCDC113,NR3C1,GUCY1B1,ANXA1…
GO:0005856	cytoskeleton	cellular_component	cell	219	3692	817	18200	0.268054	2.66939e-06	0.000288537	10039,10095,10160,10241,10253,10296,10324,10376,10409,10458,10552,10579,10602,10625,10634,10644,10801,10806,11013,11135,11178,114327,118491,119,1191,1207,122060,122394733,122786,1263,1265,1266,134359,143,143162,144535,146057,148170,151987,1608,1627,1639,1718,1756,1759,1767,1778,1832,1859,1861,196385,200162,2009,203068,2036,221458,2241,2242,22809,22836,22924,23002,23043,23136,23173,2318,23203,2322…	PARP3,ARPC1B,FARP1,CALCOCO2,SPRY2,MAEA,KLHL41,TUBA1B,BASP1,BAIAP2,ARPC1A,TACC2,CDC42EP3,IVNS1ABP,GAS2L1,IGF2BP2,SEPTIN9,SDCCAG8,TMSB15A,CDC42EP1,LZTS1,EFHC1,CFAP70,ADD2,CLU,CLNS1A,SLAIN1,TMSB15C,FRMD6,PLK3,CNN2,CNN3,POC5,PARP4,FRMPD2,CFAP54,TTBK2,CDC42EP5,PPP4R2,DGKG,DBN1,DCTN1,DHCR24,DMD,DNM1,DNAH5,DYNC1H1,DSP,DYRK1A,TOR1A,DNAH10,SPAG17,EML1,TUBB,EPB41L1,KIF6,FER,FES,ATF5,RHOBTB3,MAPRE3,DAAM1,TN…
GO:0005667	transcription factor complex	cellular_component	cell	74	3692	224	18200	0.330357	4.71295e-06	0.000410805	1019,10432,10481,10625,10736,10923,11267,1390,147912,1649,1869,1870,1874,1876,22809,2295,23028,23314,2353,23648,2547,2617,2624,2627,2668,27063,283248,3059,30812,3725,390874,3975,406,4093,463,4772,4776,4862,5087,5089,5090,51176,51804,5307,5454,57326,5916,5991,642658,6495,6497,6498,6659,6662,6909,6925,6929,7004,7027,7080,7088,7089,7090,7091,7528,8463,84962,8538,8543,9124,9442,9734,9915,9935	CDK4,RBM14,HOXB13,IVNS1ABP,SIX2,SUB1,SNF8,CREM,SIX5,DDIT3,E2F1,E2F2,E2F4,E2F6,ATF5,FOXF2,KDM1A,SATB2,FOS,SSBP3,XRCC6,GARS1,GATA2,GATA6,GDNF,ANKRD1,RCOR2,HCLS1,SOX8,JUN,ONECUT3,LHX1,BMAL1,SMAD9,ZFHX3,NFATC1,NFATC4,NPAS2,PBX1,PBX2,PBX3,LEF1,SIX4,PITX1,POU3F2,PBXIP1,RARG,RFX3,SCX,SIX1,SKI,SKIL,SOX4,SOX9,TBX2,TCF4,TCF3,TEAD4,TFDP1,NKX2-1,TLE1,TLE2,TLE3,TLE4,YY1,TEAD2,AJUBA,BARX2,LMO4,PDLIM1,MED27,HDA…
GO:0016020	membrane	cellular_component	membrane	1151	3692	5137	18200	0.224061	5.18257e-06	0.000410805	10008,100113407,100133941,10043,100506658,10057,10058,1006,10100,10123,10130,10131,10160,10189,1019,1020,10204,10207,10212,102157402,10229,10241,10252,10253,10313,10317,10319,10324,10327,10333,10360,10384,10395,10423,10443,10446,10452,10458,10488,10492,10509,10522,10523,10553,10554,10555,10581,10606,10625,10632,10633,10654,10657,10658,10668,1072,10745,10755,10817,10844,10857,10908,10938,10948,109…	KCNE3,TMEM170B,CD24,TOM1,OCLN,ABCC5,ABCB6,CDH8,TSPAN2,ARL4C,PDIA6,TRAP1,FARP1,ALYREF,CDK4,CDK5,NUTF2,PATJ,DDX39A,AK6,COQ7,CALCOCO2,SPRY1,SPRY2,RTN3,B3GALT5,LAMC3,KLHL41,AKR1A1,TLR6,NPM3,BTN3A3,DLC1,CDIPT,N4BP2L2,LRRN2,TOMM40,BAIAP2,CREB3,SYNCRIP,SEMA4B,DEAF1,CHERP,HTATIP2,AGPAT1,AGPAT2,IFITM2,PAICS,IVNS1ABP,ATP5MG,RASL10A,PMVK,KHDRBS1,CELF1,CGRRF1,CFL1,PHTF1,GIPC1,FRS3,TUBGCP2,PGRMC1,PNPLA6,EHD1,…
GO:0034709	methylosome	cellular_component	cell	10	3692	12	18200	0.833333	5.13765e-06	0.000410805	1.20721e+40	CLNS1A,ERH,PRMT1,SNRPB,SNRPD1,SNRPD2,SNRPD3,SNRPE,SNRPG,WDR77
GO:0071162	CMG complex	cellular_component	cell	9	3692	10	18200	0.9	4.72033e-06	0.000410805	4.17142e+37	MCM2,MCM3,MCM4,MCM5,MCM6,MCM7,GINS2,GINS4,GINS1
GO:0016363	nuclear matrix	cellular_component	cell	42	3692	111	18200	0.378378	1.46685e-05	0.00109005	1.02961e+179	MAEA,BASP1,CEBPB,CENPF,CFL1,XPOT,MORC2,PAXIP1,SATB2,NSMF,GFI1,ZNF326,UHRF1,CXXC1,HLCS,HNRNPA2B1,HNRNPU,KRT8,LMNB1,HNRNPM,CHMP1A,PSPC1,LRIF1,PRKCD,PRKCZ,PSMA6,SPTBN4,RNASEL,SATB1,ATXN1,BLM,SFPQ,TGFB1I1,VIM,YY1,CAD,DDX39B,ENC1,RUVBL1,SMC3,PPIG,NCOR2
GO:1990904	ribonucleoprotein complex	cellular_component	protein-containing complex	55	3692	159	18200	0.345912	1.73379e-05	0.00121263	10137,10236,10432,10492,10658,11052,120892,124245,124995,143,1655,1859,1994,200316,220988,23246,23468,27316,3181,3182,3184,3185,3191,3192,3304,3609,4670,4691,4809,4869,4904,50804,51593,51690,54845,55323,5937,60489,6175,6637,6741,7073,7431,7520,7538,7884,79631,80336,81,81892,8445,8607,8629,8761,9775	RBM12,HNRNPR,RBM14,SYNCRIP,CELF1,CPSF6,LRRK2,ZC3H18,MRPL10,PARP4,DDX5,DYRK1A,ELAVL1,APOBEC3F,HNRNPA3,BOP1,CBX5,RBMX,HNRNPA2B1,HNRNPAB,HNRNPD,HNRNPF,HNRNPL,HNRNPU,HSPA1B,ILF3,HNRNPM,NCL,SNU13,NPM1,YBX1,MYEF2,SRRT,LSM7,ESRP1,LARP6,RBMS1,APOBEC3G,RPLP0,SNRPG,SSB,TIAL1,VIM,XRCC5,ZFP36,SLBP,EFL1,PABPC1L,ACTN4,SLIRP,DYRK2,RUVBL1,JRK,PABPC4,EIF4A3
GO:0005681	spliceosomal complex	cellular_component	cell	47	3692	131	18200	0.358779	2.39309e-05	0.00158077	10236,10262,10285,10492,10625,10713,10907,10992,11338,1207,144983,1655,165545,220988,23398,23451,25804,26121,27238,27258,27316,27339,3181,3183,3190,4670,4691,494115,51690,55596,55760,58509,5935,6427,6625,6626,6627,6628,6629,6633,6634,6635,6637,7919,9129,9785,9987	HNRNPR,SF3B4,SMNDC1,SYNCRIP,IVNS1ABP,USP39,TXNL4A,SF3B2,U2AF2,CLNS1A,HNRNPA1L2,DDX5,DQX1,HNRNPA3,PPWD1,SF3B1,LSM4,PRPF31,GPKOW,LSM3,RBMX,PRPF19,HNRNPA2B1,HNRNPC,HNRNPK,HNRNPM,NCL,RBMXL1,LSM7,ZCCHC8,DHX32,CACTIN,RBM3,SRSF2,SNRNP70,SNRPA,SNRPA1,SNRPB,SNRPB2,SNRPD2,SNRPD3,SNRPE,SNRPG,DDX39B,PRPF3,DHX38,HNRNPDL
GO:0071005	U2-type precatalytic spliceosome	cellular_component	cell	23	3692	51	18200	0.45098	5.47988e-05	0.00323425	1.02621e+104	SF3B4,TXNL4A,SF3B2,LSM6,SF3B3,SF3B1,LSM4,PRPF31,LSM3,SNU13,LSM7,SMU1,SNRPA1,SNRPB,SNRPB2,SNRPD1,SNRPD2,SNRPD3,SNRPE,SNRPG,SF3B5,PRPF38A,PRPF3
GO:0071011	precatalytic spliceosome	cellular_component	cell	12	3692	19	18200	0.631579	5.71231e-05	0.00323425	1.09923e+53	SF3B2,PRPF31,LSM3,SNU13,SMU1,SNRPD1,SNRPD2,SNRPD3,SNRPE,SNRPG,SF3B5,PRPF38A
GO:0071013	catalytic step 2 spliceosome	cellular_component	cell	34	3692	88	18200	0.386364	5.65391e-05	0.00323425	1.01891e+151	ALYREF,HNRNPR,SYNCRIP,SF3B2,DDX5,HNRNPA3,RALY,PPWD1,SF3B3,SF3B1,LSM3,RBMX,PRPF19,HNRNPA2B1,HNRNPC,HNRNPF,HNRNPK,HNRNPU,HNRNPM,LSM7,ZCCHC8,CACTIN,SRSF1,SNRPA1,SNRPB,SNRPB2,SNRPD1,SNRPD2,SNRPD3,SNRPE,SNRPG,PRPF4B,EIF4A3,DHX38
GO:0031265	CD95 death-inducing signaling complex	cellular_component	cell	6	3692	6	18200	1	6.94599e-05	0.00359078	1.11244e+21	FAF1,FAS,CASP8,CASP10,FADD,CFLAR
GO:0097526	spliceosomal tri-snRNP complex	cellular_component	cell	6	3692	6	18200	1	6.94599e-05	0.00359078	2.58043e+26	LSM4,PRPF31,LSM7,SNRPD1,SNRPD3,SNRPG
GO:0005686	U2 snRNP	cellular_component	cell	13	3692	22	18200	0.590909	7.48233e-05	0.00370687	1.09922e+56	SF3B2,SF3B3,SF3B1,HTATSF1,SNRPA1,SNRPB,SNRPB2,SNRPD1,SNRPD2,SNRPD3,SNRPE,SNRPG,SF3B5
GO:0005657	replication fork	cellular_component	cell	15	3692	28	18200	0.535714	9.82343e-05	0.00449233	1.7862e+63	DNMT1,PRIMPOL,UHRF1,DONSON,MRE11,PCNA,POLH,RADX,HMCES,RAD51C,RAD51D,BCL6,BLM,TP53BP1,UBE2B
GO:0005689	U12-type spliceosomal complex	cellular_component	cell	15	3692	28	18200	0.535714	9.82343e-05	0.00449233	1.02621e+67	SF3B4,SF3B2,SF3B3,SF3B1,YBX1,LSM7,RNPC3,SNRPB,SNRPD1,SNRPD2,SNRPD3,SNRPE,SNRPG,SNRNP25,SF3B5
GO:0005730	nucleolus	cellular_component	cell	223	3692	887	18200	0.251409	0.000185461	0.00816716	10038,10039,10171,1019,102157402,10236,1026,10262,10360,104,10432,10445,10607,10633,10782,10849,10923,10927,10969,11107,11157,114034,114049,115196,1263,131870,134218,1352,138151,140576,1655,1915,2016,2020,2091,2118,2130,221443,2237,22843,22894,22927,22985,23076,23168,23246,23287,23345,23378,23404,23450,23468,23481,23641,2547,25871,25875,25996,26009,26097,26155,26156,26354,26502,27330,2736,2737,28…	PARP2,PARP3,RCL1,CDK4,AK6,HNRNPR,CDKN1A,SF3B4,NPM3,ADARB1,RBM14,MCRS1,TBL3,RASL10A,ZNF274,POLR1G,SUB1,SPIN1,EBNA1BP2,PRDM5,LSM6,TOE1,BUD23,ZNF554,PLK3,NUDT16,DNAJC21,COX10,NACC2,S100A16,DDX5,EEF1A1,EMX1,EN2,FBL,ETV4,EWSR1,OARD1,FEN1,PPM1E,DIS3,HABP4,ACIN1,RRP1B,RTF1,BOP1,AGTPBP1,SYNE1,RRP8,EXOSC2,SF3B3,CBX5,PES1,LDOC1,XRCC6,NEPRO,LETMD1,REXO2,ZZZ3,CHTOP,NOC2L,RSL1D1,GNL3,NARF,RPS6KA6,GLI2,GLI3,KC…
GO:0005765	lysosomal membrane	cellular_component	cell	97	3692	343	18200	0.282799	0.000219475	0.00931984	100506658,10058,10581,10948,11133,11182,11342,1173,1186,119032,1201,127829,138050,1509,151636,1534,155066,162,1950,20,21,219931,221955,23250,23461,23503,23531,23646,245972,2548,25851,2629,27074,2767,2783,282991,283554,284129,2896,29965,309,3108,3109,3112,3119,3123,3326,4012,4036,4864,4948,5025,51257,51479,527,54978,55014,55332,55361,55529,55652,55745,55823,5660,5663,57192,57535,5826,5862,5878,589…	OCLN,ABCB6,IFITM2,STARD3,KPTN,SLC2A6,RNF13,AP2M1,CLCN7,BORCS7,CLN3,ARL8A,HGSNAT,CTSD,DTX3L,CYB561,ATP6V0E2,AP1B1,EGF,ABCA2,ABCA3,TPCN2,DAGLB,ATP11A,ABCA5,ZFYVE26,MMD,PLD3,ATP6V0D2,GAA,TECPR1,GBA1,LAMP3,GNA11,GNB2,BLOC1S2,GPR137C,SLC26A11,GRN,CDIP1,ANXA6,HLA-DMA,HLA-DMB,HLA-DOB,HLA-DQB1,HLA-DRB1,HSP90AB1,LNPEP,LRP2,NPC1,OCA2,P2RX4,MARCHF2,ANKFY1,ATP6V0C,SLC35F6,STX17,DRAM1,PI4K2A,PIP4P2,SLC48A1,AP…
GO:0005788	endoplasmic reticulum lumen	cellular_component	cell	90	3692	315	18200	0.285714	0.000248994	0.0102088	10130,10272,10491,10956,10961,11001,11093,11096,11167,1277,1281,1285,1289,1293,1299,1303,1305,136227,1435,1622,174,1861,2098,22901,23071,2322,2335,23753,2519,255631,258,25870,27348,2923,30001,30827,3309,340075,3486,3488,3490,3491,3913,415,493869,51148,51246,51661,51726,51752,5479,54972,54982,55741,55757,56005,56975,57104,5799,590,59272,5954,6383,64167,64856,652,6696,718,7184,7474,7477,7873,79087,…	PDIA6,FSTL3,CRTAP,OS9,ERP29,SLC27A2,ADAMTS13,ADAMTS5,FSTL1,COL1A1,COL3A1,COL4A3,COL5A1,COL6A3,COL9A3,COL12A1,COL13A1,COL26A1,CSF1,DBI,AFP,TOR1A,ESD,ARSG,ERP44,FLT3,FN1,SDF2L1,FUCA2,COL24A1,AMBN,SUMF2,TOR1B,PDIA3,ERO1A,CXXC1,HSPA5,ARSI,IGFBP3,IGFBP5,IGFBP7,CCN1,LAMB2,ARSL,GPX8,CERCAM,SHISA5,FKBP7,DNAJB11,ERAP1,PPIB,TMEM132A,CLN6,EDEM2,UGGT2,MYDGF,FAM20C,PNPLA2,PTPRN2,BCHE,ACE2,RCN1,SDC2,ERAP2,VWA1…
GO:0005687	U4 snRNP	cellular_component	cell	8	3692	11	18200	0.727273	0.000259771	0.0102956	2.61217e+32	PRPF31,SNRPB,SNRPD1,SNRPD2,SNRPD3,SNRPE,SNRPG,DDX39B
GO:0045121	membrane raft	cellular_component	membrane	75	3692	256	18200	0.292969	0.000349292	0.013397	10008,100133941,10333,10376,10395,114569,1200,1201,120892,130574,146760,1509,1525,1604,1756,1820,1901,2013,203068,2047,219699,23180,23213,23433,2534,2771,284119,28514,285704,287,292,30968,329,330,3329,355,3635,3684,3945,4864,5023,5244,5420,54742,54982,5515,55361,5577,55824,5590,5621,5663,5912,59272,6281,6778,7132,7280,7416,7417,79180,83985,841,857,858,8692,871,8737,8772,8797,8837,90249,9289,9429,…	KCNE3,CD24,TLR6,TUBA1B,DLC1,MAL2,TPP1,CLN3,LRRK2,LYPD6,RTN4RL1,CTSD,CXADR,CD55,DMD,ARID3A,S1PR1,EMP2,TUBB,EPHB1,UNC5B,RFTN1,SULF1,RHOQ,FYN,GNAI2,CAVIN1,DLL1,RGMB,ANK2,SLC25A5,STOML2,BIRC2,BIRC3,HSPD1,FAS,INPP5D,ITGAM,LDHB,NPC1,P2RX1,ABCB4,PODXL,LY6K,CLN6,PPP2CA,PI4K2A,PRKAR2B,PAG1,PRKCZ,PRNP,PSEN1,RAP2B,ACE2,S100A10,STAT6,TNFRSF1A,TUBB2A,VDAC1,VDAC2,EFHD2,SPNS1,CASP8,CAV1,CAV2,HYAL2,SERPINH1,RIPK…
GO:0030496	midbody	cellular_component	cell	54	3692	173	18200	0.312139	0.000431362	0.0160278	10297,1063,10726,11078,127829,128866,153020,1785,2079,22924,23111,23170,23172,23255,23503,259266,26354,2664,2669,27183,27436,2771,311,3192,3309,4218,4628,4751,51646,5300,54902,5501,55165,55226,55920,57026,57132,57149,5727,57562,57787,58525,5901,6513,7184,79768,84056,90293,9055,9150,9493,9727,9817,998	APC2,CENPF,NUDC,TRIOBP,ARL8A,CHMP4B,RASGEF1B,DNM2,ERH,MAPRE3,SPART,TTLL12,ABRAXAS2,MTCL1,ZFYVE26,ASPM,GNL3,GDI1,GEM,VPS4A,EML4,GNAI2,ANXA11,HNRNPU,HSPA5,RAB8A,MYH10,NEK2,YPEL5,PIN1,TTC19,PPP1CC,CEP55,NAT10,RCC2,PDXP,CHMP1B,LYRM1,PTCH1,CEP126,MARK4,WIZ,RAN,SLC2A1,HSP90B1,KATNBL1,KATNAL1,KLHL13,PRC1,CTDP1,KIF23,RAB11FIP3,KEAP1,CDC42
GO:0001725	stress fiber	cellular_component	cell part	28	3692	75	18200	0.373333	0.000479126	0.017263	10529,10634,10801,1265,154796,22885,22998,23002,2317,27295,29109,3936,4627,4628,51164,55752,5590,5829,6624,7168,7170,7171,7205,79778,79784,81,87,9124	NEBL,GAS2L1,SEPTIN9,CNN2,AMOT,ABLIM3,LIMCH1,DAAM1,FLNB,PDLIM3,FHOD1,LCP1,MYH9,MYH10,DCTN4,SEPTIN11,PRKCZ,PXN,FSCN1,TPM1,TPM3,TPM4,TRIP6,MICALL2,MYH14,ACTN4,ACTN1,PDLIM1
GO:0005753	mitochondrial proton-transporting ATP synthase complex	cellular_component	cell	10	3692	17	18200	0.588235	0.000552441	0.0182459	1.06325e+33	ATP5MG,ATP5F1A,ATP5F1B,ATP5F1C,ATP5F1E,ATP5PB,ATP5MC1,ATP5PF,ATP5MF,ATP5MJ
GO:0022624	proteasome accessory complex	cellular_component	cell	10	3692	17	18200	0.588235	0.000552441	0.0182459	1.02136e+40	PSMD14,PSMC1,PSMC2,PSMC4,PSMC5,PSMC6,PSMD3,PSMD11,PSMD12,PSMD13
GO:0030532	small nuclear ribonucleoprotein complex	cellular_component	cell	10	3692	17	18200	0.588235	0.000552441	0.0182459	1.11575e+41	LSM6,GEMIN4,SNRPA1,SNRPB,SNRPB2,SNRPD1,SNRPD2,SNRPD3,SNRPE,SNRPG
GO:0030027	lamellipodium	cellular_component	cell part	59	3692	195	18200	0.302564	0.000588964	0.0184284	1020,10458,1072,10788,11133,130271,154796,1627,1785,1969,2054,207,2241,22885,22902,23129,23380,23513,23616,26230,28964,28988,29959,348110,3636,3984,4254,4628,4651,4739,5058,51196,5335,5420,54942,54997,55845,57026,57514,57679,57698,5783,5797,5829,5879,5881,59,64411,654364,6624,6642,7248,832,8476,84962,8525,8633,92154,9459	CDK5,BAIAP2,CFL1,IQGAP2,KPTN,PLEKHH2,AMOT,DBN1,DNM2,EPHA2,STX2,AKT1,FER,ABLIM3,RUFY3,PLXND1,SRGAP2,SCRIB,SH3BP1,TIAM2,GIT1,DBNL,NRBP1,ARPIN,INPPL1,LIMK1,KITLG,MYH10,MYO10,NEDD9,PAK1,PLCE1,PLCG1,PODXL,ABITRAM,TESC,BRK1,PDXP,ARHGAP31,ALS2,SHTN1,PTPN13,PTPRM,PXN,RAC1,RAC3,ACTA2,ARAP3,NME1-NME2,FSCN1,SNX1,TSC1,CAPZB,CDC42BPA,AJUBA,DGKZ,UNC5C,MTSS2,ARHGEF6
GO:0044297	cell body	cellular_component	cell	30	3692	83	18200	0.361446	0.000579524	0.0184284	10574,10576,10694,10857,11178,114804,124842,1525,203068,2043,22948,23710,2534,2670,27092,27101,27185,2771,2783,5025,51393,5783,59,6950,7203,7280,7430,79953,841,8772	CCT7,CCT2,CCT8,PGRMC1,LZTS1,RNF157,TMEM132E,CXADR,TUBB,EPHA4,CCT5,GABARAPL1,FYN,GFAP,CACNG4,CACYBP,DISC1,GNAI2,GNB2,P2RX4,TRPV2,PTPN13,ACTA2,TCP1,CCT3,TUBB2A,EZR,SYNDIG1,CASP8,FADD
GO:0005794	Golgi apparatus	cellular_component	cell	277	3692	1154	18200	0.240035	0.000811543	0.0247416	10058,10133,10228,10239,10252,10272,10297,10298,10313,10317,10329,10333,10346,10404,10422,10423,10458,10488,10678,10721,10749,10963,11018,11046,11178,11200,11227,11253,11311,113829,114625,116442,116985,1191,1200,1201,120892,122553,1263,1277,130026,136227,1388,1453,146664,148327,148789,148867,1514,1523,153339,154,162,1622,170384,1759,1785,200407,2013,2043,2131,2194,2242,2261,2263,2264,22820,22871,…	ABCB6,OPTN,STX6,AP3S2,SPRY1,FSTL3,APC2,PAK4,RTN3,B3GALT5,RXYLT1,TLR6,TRIM22,CPQ,UBAC1,CDIPT,BAIAP2,CREB3,B3GNT2,POLQ,KIF1C,STIP1,TMED1,SLC35D2,LZTS1,CHEK2,GALNT5,MAN1B1,VPS45,SLC35A4,ERMAP,RAB39B,ARAP1,CLU,TPP1,CLN3,LRRK2,TRAPPC6B,PLK3,COL1A1,ICA1L,COL26A1,ATF6B,CSNK1D,MGAT5B,CREB3L4,B3GALNT2,SLC30A7,CTSL,CUX1,TMEM167A,ADRB2,AP1B1,DBI,FUT11,DNM1,DNM2,CREG2,EMP2,EPHA4,EXT1,FASN,FES,FGFR3,FGFR2,FGF…
GO:0005764	lysosome	cellular_component	cell part	98	3692	360	18200	0.272222	0.000853308	0.0252524	10043,10058,10404,10437,11133,115123,117584,1200,1201,120892,127829,1486,1509,1514,151636,154,1636,175,1777,1992,20,201294,203547,21,219931,22901,23163,23461,2517,2519,2548,25851,2629,2670,26750,27074,27113,27163,2717,27183,2805,282991,284129,287,2896,3073,3108,3109,3112,3123,338382,3423,3643,4036,4125,4126,4359,4668,4864,51209,54734,54749,54847,55332,55529,55745,55823,56270,5660,57016,57192,5753…	TOM1,ABCB6,CPQ,IFI30,KPTN,MARCHF3,RFFL,TPP1,CLN3,LRRK2,ARL8A,CTBS,CTSD,CTSL,DTX3L,ADRB2,ACE,AGA,DNASE2,SERPINB1,ABCA2,UNC13D,VMA21,ABCA3,TPCN2,ARSG,GGA3,ABCA5,FUCA1,FUCA2,GAA,TECPR1,GBA1,GFAP,RPS6KC1,LAMP3,BBC3,NAAA,GLA,VPS4A,GOT1,BLOC1S2,SLC26A11,ANK2,GRN,HEXA,HLA-DMA,HLA-DMB,HLA-DOB,HLA-DRB1,RAB7B,IDS,INSR,LRP2,MAN2B1,MANBA,MPZ,NAGA,NPC1,RAB9B,RAB39A,EPDR1,SIDT1,DRAM1,PIP4P2,AP5M1,VPS11,WDR45B,…
GO:0099092	postsynaptic density, intracellular component	cellular_component	cell	9	3692	15	18200	0.6	0.000870774	0.0252524	1.04582e+36	BAIAP2,DLG3,DNM2,TNIK,FYN,PSD,BCR,SH3GL1,ARHGEF2
GO:0005832	chaperonin-containing T-complex	cellular_component	cell part	7	3692	10	18200	0.7	0.000942612	0.0254719	1.05741e+30	CCT7,CCT2,CCT8,CCT5,TCP1,CCT3,CCT6A
GO:0031594	neuromuscular junction	cellular_component	synapse	27	3692	74	18200	0.364865	0.000904618	0.0254719	1.02011e+111	CDK5,CHRNB1,CRKL,CXADR,DES,DLG4,EFNA2,EPHA4,EPHA7,DLGAP4,PDZRN3,NRG1,LAMA4,LAMA5,LAMB2,LRP4,MYH9,SERPINE2,PRKACA,PSEN1,TBC1D24,RAPSN,SPOCK1,UTRN,LMNB2,CDK5R1,SYNGR2
GO:0042555	MCM complex	cellular_component	protein-containing complex	7	3692	10	18200	0.7	0.000942612	0.0254719	2.53714e+29	MMS22L,MCM2,MCM3,MCM4,MCM5,MCM6,MCM7
GO:0005666	RNA polymerase III complex	cellular_component	cell part	10	3692	18	18200	0.555556	0.00101748	0.0255931	1.06221e+45	POLR3G,POLR3C,POLR3H,POLR3K,POLR2E,POLR2F,POLR2H,POLR2K,POLR2L,POLR3E
GO:0005741	mitochondrial outer membrane	cellular_component	cell	58	3692	195	18200	0.297436	0.00103319	0.0255931	10018,100188893,10058,10452,10493,10857,10953,120892,1267,132671,1528,1727,192111,2043,22877,23111,23446,23645,23787,25875,2631,2668,2710,27113,3032,3162,340061,401505,4257,493856,518,5339,5366,5501,5521,55735,5621,56993,581,599,64757,664,670,7316,7416,7417,80777,8303,8408,841,84134,84681,84883,89941,90427,91445,9823,9927	BCL2L11,TOMM6,ABCB6,TOMM40,VAT1,PGRMC1,TOMM34,LRRK2,CNP,SPATA18,CYB5A,CYB5R3,PGAM5,EPHA4,MLXIP,SPART,SLC44A1,PPP1R15A,MTCH1,LETMD1,NIPSNAP2,GDNF,GK,BBC3,HADHB,HMOX1,STING1,TOMM5,MGST1,CISD2,ATP5MC3,PLEC,PMAIP1,PPP1CC,PPP2R2B,DNAJC11,PRNP,TOMM22,BAX,BCL2L2,MTARC1,BNIP3,BPHL,UBC,VDAC1,VDAC2,CYB5B,SNN,ULK1,CASP8,TOMM40L,HINT2,AIFM2,RHOT2,BMF,RNF185,ARMCX2,MFN2
GO:0005759	mitochondrial matrix	cellular_component	cell	106	3692	396	18200	0.267677	0.00101558	0.0255931	10131,10202,10295,10667,10797,11112,11238,112817,117145,120892,134266,137872,1431,160428,18,1892,201973,211,217,219,2230,2232,2271,23203,23479,23597,25902,25996,2617,2653,27165,2806,2876,2908,2936,29958,3028,3033,3155,3313,3329,3336,339983,3420,37,3735,384,402,4191,4704,4705,4706,4833,4942,498,506,509,5096,5106,51218,514,515,5160,5162,51657,5166,51805,54704,55006,55753,55856,56922,56953,57805,583…	TRAP1,DHRS2,BCKDK,FARS2,MTHFD2,HIBADH,CA5B,HOGA1,THEM4,LRRK2,GRPEL2,ADHFE1,CS,ALDH1L2,ABAT,ECHS1,PRIMPOL,ALAS1,ALDH2,ALDH1B1,FDX1,FDXR,FH,PMPCA,ISCU,ACOT9,MTHFD1L,REXO2,GARS1,GCSH,GLS2,GOT2,GPX1,NR3C1,GSR,DMGDH,HSD17B10,HADH,HMGCL,HSPA9,HSPD1,HSPE1,NAT8L,IDH3B,ACADVL,KARS1,ARG2,ARL2,MDH2,NDUFA9,NDUFA10,NDUFAB1,NME4,OAT,ATP5F1A,ATP5F1B,ATP5F1C,PCCB,PCK2,GLRX5,ATP5F1E,ATP5PB,PDHA1,PDHB,STYXL1,PDK4,…
GO:0005925	focal adhesion	cellular_component	cell junction	114	3692	430	18200	0.265116	0.000976915	0.0255931	10095,1012,10298,10395,10487,1072,11078,11135,1265,1266,1464,1466,157285,1785,1948,1969,2242,2261,2273,22800,22823,23011,2317,2318,23203,2321,23396,2580,25996,26022,26136,2783,28964,2923,30011,301,309,3190,3304,3309,3313,3675,3690,3696,375,388,3936,3984,4008,402,4082,4162,4627,4739,4869,4921,5058,5094,51164,5216,5244,527,5328,5339,5478,5479,5501,55827,57514,5817,5829,58480,5879,60312,6128,6150,61…	ARPC1B,CDH13,PAK4,DLC1,CAP1,CFL1,TRIOBP,CDC42EP1,CNN2,CNN3,CSPG4,CSRP2,PRAG1,DNM2,EFNB2,EPHA2,FES,FGFR3,FHL1,RRAS2,MTF2,RAB21,FLNB,FLNC,PMPCA,FLT1,PIP5K1C,GAK,REXO2,TMEM98,TES,GNB2,GIT1,PDIA3,SH3KBP1,ANXA1,ANXA6,HNRNPK,HSPA1B,HSPA5,HSPA9,ITGA3,ITGB3,ITGB8,ARF1,RHOB,LCP1,LIMK1,LMO7,ARL2,MARCKS,MCAM,MYH9,NEDD9,NPM1,DDR2,PAK1,PCBP2,DCTN4,PFN1,ABCB4,ATP6V0C,PLAU,PLEC,PPIA,PPIB,PPP1CC,DCAF6,ARHGAP31,P…
GO:0046540	U4/U6 x U5 tri-snRNP complex	cellular_component	cell	15	3692	34	18200	0.441176	0.00141167	0.0342547	1.07131e+66	USP39,TXNL4A,LSM6,LSM4,PRPF31,LSM3,SNU13,LSM7,SNRPB,SNRPD1,SNRPD2,SNRPD3,SNRPE,SNRPG,PRPF3
GO:0005743	mitochondrial inner membrane	cellular_component	cell	116	3692	445	18200	0.260674	0.00168637	0.0390149	10131,10229,10452,10573,10625,10632,10975,11222,112724,1159,117145,1191,120892,124995,126328,1267,133308,1349,1350,1352,1353,137682,1468,147015,1537,1543,1591,2232,23203,23788,25875,26515,26517,26520,26521,27069,27235,2806,283130,28977,292,29796,3032,30968,3329,37,3945,3954,4539,4540,4702,4705,4706,4708,4709,4710,4712,4718,4726,4833,498,509,51073,51295,514,515,516,51629,522,5245,5250,54205,54902,…	TRAP1,COQ7,TOMM40,MRPL28,IVNS1ABP,ATP5MG,UQCR11,MRPL3,RDH13,CKMT1B,THEM4,CLU,LRRK2,MRPL10,NDUFA11,CNP,SLC9B2,COX7B,COX7C,COX10,COX11,NDUFAF6,SLC25A10,DHRS13,CYC1,CYP1A1,CYP24A1,FDXR,PMPCA,MTCH2,LETMD1,TIMM10B,TIMM13,TIMM9,TIMM8B,GHITM,COQ2,GOT2,SLC25A45,MRPL42,SLC25A5,UQCR10,HADHB,STOML2,HSPD1,ACADVL,LDHB,LETM1,MT-ND4L,MT-ND5,NDUFA8,NDUFA10,NDUFAB1,NDUFB2,NDUFB3,NDUFB4,NDUFB6,NDUFC2,NDUFS6,NME4,A…
GO:0034715	pICln-Sm protein complex	cellular_component	cell	5	3692	6	18200	0.833333	0.00170937	0.0390149	1.20766e+19	CLNS1A,SNRPD1,SNRPD2,SNRPD3,SNRPE
GO:0062023	collagen-containing extracellular matrix	cellular_component	extracellular region	103	3692	389	18200	0.264781	0.0017391	0.0390149	1012,10516,11095,11096,1191,1277,1281,1285,1289,1293,1299,1303,1305,131873,136227,1464,1509,1514,170689,1893,1992,2201,2239,2260,2262,2263,23213,2335,255631,255743,27286,284018,301,307,309,310,311,3490,3491,375790,388697,3909,3910,3911,3913,3914,3959,4017,4053,4059,4185,4192,4237,439921,4670,4684,5054,50937,50964,51162,5269,5270,5271,5315,5345,5654,5660,6281,6383,6387,64129,6422,64856,653145,655,…	CDH13,FBLN5,ADAMTS8,ADAMTS5,CLU,COL1A1,COL3A1,COL4A3,COL5A1,COL6A3,COL9A3,COL12A1,COL13A1,COL6A6,COL26A1,CSPG4,CTSD,CTSL,ADAMTS15,ECM1,SERPINB1,FBN2,GPC4,FGFR1,GPC5,FGFR2,SULF1,FN1,COL24A1,NPNT,SRPX2,C17orf58,ANXA1,ANXA4,ANXA6,ANXA7,ANXA11,IGFBP7,CCN1,AGRN,HRNR,LAMA3,LAMA4,LAMA5,LAMB2,LAMB3,LGALS3BP,LOXL2,LTBP2,BCAM,ADAM11,MDK,MFAP2,MXRA7,HNRNPM,NCAM1,SERPINE1,CDON,SOST,EGFL7,SERPINB6,SERPINE2,SE…
GO:0097342	ripoptosome	cellular_component	cell	5	3692	6	18200	0.833333	0.00170937	0.0390149	8.41844e+17	CASP8,CASP10,RIPK1,FADD,CFLAR
GO:0036464	cytoplasmic ribonucleoprotein granule	cellular_component	cell	29	3692	85	18200	0.341176	0.00200021	0.0440416	1.78019e+128	DYNC1I1,AGO3,SERPINB1,TUBB,FGFR1,EDC4,EID1,LSM14A,CHTOP,TAF5L,HNRNPU,HOXD10,MAP1LC3C,NCL,PMS2,PSMC2,RAC1,RPL6,RPLP0,NFKBIZ,SHB,SMN1,SNRPB2,TUBB2A,FXR1,SARNP,ZC3H12C,USP3,CDC42
GO:0005783	endoplasmic reticulum	cellular_component	cell	300	3692	1280	18200	0.234375	0.00232035	0.0500238	10016,10058,10130,10236,102724197,10273,10313,10317,10324,10404,10423,10439,10445,1047,10488,10491,10492,10554,10555,10598,10668,10745,10749,10857,10908,10952,10956,10961,11000,11001,11018,11200,11253,11342,116150,1191,1201,120227,120892,121457,122553,123,1285,134429,140578,144811,145173,148327,148789,1543,1577,1588,1592,159371,1717,1718,1727,1742,175,1774,1798,1861,1937,195814,1994,200407,201895…	PDCD6,ABCB6,PDIA6,HNRNPR,LOC102724197,STUB1,RTN3,B3GALT5,KLHL41,CPQ,CDIPT,OLFM1,MCRS1,CLGN,CREB3,CRTAP,SYNCRIP,AGPAT1,AGPAT2,AHSA1,CGRRF1,PHTF1,KIF1C,PGRMC1,PNPLA6,SEC61B,OS9,ERP29,SLC27A3,SLC27A2,TMED1,CHEK2,MAN1B1,RNF13,NUS1,CLU,CLN3,CYP2R1,LRRK2,IKBIP,TRAPPC6B,PLIN2,COL4A3,STARD4,CHODL,LACC1,B3GLCT,CREB3L4,B3GALNT2,CYP1A1,CYP3A5,CYP19A1,CYP26A1,SLC35G1,DHCR7,DHCR24,CYB5R3,DLG4,AGA,DNASE1L1,DPA…
GO:0014069	postsynaptic density	cellular_component	cell	73	3692	264	18200	0.276515	0.00235604	0.0500238	1020,10486,11178,119,1266,1627,1742,1759,1821,1855,2043,220988,22859,22871,22997,23229,23380,23513,23542,2534,254263,26012,27092,27185,2852,28964,28988,2902,339451,375,3836,4038,4131,4218,4599,4804,4900,5025,50488,5064,5094,5142,5245,5332,54477,5582,5590,5621,57142,5727,57479,57554,57679,6128,6150,6175,64506,6536,659,664,6695,7248,7804,79953,8087,832,8525,85461,8851,8997,9201,9495,9743	CDK5,CAP2,LZTS1,ADD2,CNN3,DBN1,DLG4,DNM1,DRP2,DVL1,EPHA4,HNRNPA3,ADGRL1,NLGN1,IGSF9B,ARHGEF9,SRGAP2,SCRIB,MAPK8IP2,FYN,CNIH2,NSMF,CACNG4,DISC1,GPER1,GIT1,DBNL,GRIN1,KLHL17,ARF1,KPNA1,LRP4,MAP1B,RAB8A,MX1,NGFR,NRGN,P2RX4,MINK1,PALM,PCBP2,PDE4B,PHB1,PLCB4,PLEKHA5,PRKCG,PRKCZ,PRNP,RTN4,PTCH1,PRR12,LRRC7,ALS2,RPL6,MRPL23,RPLP0,CPEB1,SLC6A9,BMPR2,BNIP3,SPOCK1,TSC1,LRP8,SYNDIG1,FXR1,CAPZB,DGKZ,TANC1,CD…
GO:0043005	neuron projection	cellular_component	cell	100	3692	380	18200	0.263158	0.00246752	0.0514716	1012,10160,1020,10857,1139,1140,1143,116442,1201,120892,130574,132864,1453,1525,161582,1639,1742,18,1855,191,1969,2043,2045,2047,220988,22859,22997,23011,23154,2317,23173,23266,2353,25804,26011,26012,27101,2743,2825,284656,287,28988,2902,29993,30011,3065,3146,375,3782,389,3984,4130,4133,4540,4651,468,4684,4884,5023,50861,5127,5300,5457,55361,5602,5663,56963,5723,57479,57787,5783,583,5860,5881,590…	CDH13,FARP1,CDK5,PGRMC1,CHRNA7,CHRNB1,CHRNB4,RAB39B,CLN3,LRRK2,LYPD6,CPEB2,CSNK1D,CXADR,DNAAF4,DCTN1,DLG4,ABAT,DVL1,AHCY,EPHA2,EPHA4,EPHA7,EPHB1,HNRNPA3,ADGRL1,IGSF9B,RAB21,NCDN,FLNB,METAP1,ADGRL2,FOS,LSM4,TENM4,NSMF,CACYBP,GLRB,CMKLR2,EPHA10,ANK2,DBNL,GRIN1,PACSIN1,SH3KBP1,HDAC1,HMGB1,ARF1,KCNN3,RHOC,LIMK1,MAP1A,MAP2,MT-ND5,MYO10,ATF4,NCAM1,NPTX1,P2RX1,STMN3,CDK16,PIN1,POU4F1,PI4K2A,MAPK10,PSEN1…
GO:1990907	beta-catenin-TCF complex	cellular_component	cell	8	3692	14	18200	0.571429	0.00262632	0.0538396	5.11766e+32	LEF1,BCL9,TCF4,TCF7,TLE1,TLE3,TLE4,TCF7L1
GO:0030175	filopodium	cellular_component	cell	27	3692	79	18200	0.341772	0.0027283	0.0549822	10123,10160,1020,10458,10788,1525,1756,1778,2043,22902,26230,3636,3936,4254,4651,5064,53904,5420,57698,59,6624,7402,7430,7802,8633,9750,998	ARL4C,FARP1,CDK5,BAIAP2,IQGAP2,CXADR,DMD,DYNC1H1,EPHA4,RUFY3,TIAM2,INPPL1,LCP1,KITLG,MYO10,PALM,MYO3A,PODXL,SHTN1,ACTA2,FSCN1,UTRN,EZR,DNALI1,UNC5C,RIPOR2,CDC42
GO:0101031	chaperone complex	cellular_component	protein-containing complex	9	3692	17	18200	0.529412	0.00284836	0.056445	1.02731e+41	STUB1,STIP1,CDC37,SDF2L1,HSPB8,DNAJB11,PPP5C,TSC1,BAG2
GO:0017053	transcriptional repressor complex	cellular_component	protein-containing complex	20	3692	54	18200	0.37037	0.00327277	0.0633129	1.04431e+86	N4BP2L2,CTBP2,SDR16C5,SPEN,CBX5,HEY2,GFI1,GLI3,HDAC1,HMGB1,AKIRIN2,PRDM10,RBBP8,CCND1,RELB,REST,SKI,ZBTB16,HDAC3,NCOR2
GO:0042824	MHC class I peptide loading complex	cellular_component	cell	6	3692	9	18200	0.666667	0.00330143	0.0633129	2.92331e+22	PDIA3,HLA-A,TAP1,TAP2,TAPBP,CALR
GO:0042470	melanosome	cellular_component	cell	33	3692	104	18200	0.317308	0.00389477	0.0735061	1.01301e+135	PDIA6,ERP29,TPP1,CNP,CTSD,DCT,AHCY,FASN,SND1,PDIA3,ANXA6,ANXA11,HSPA5,HSP90AB1,ITGB3,NAP1L1,TRPV2,PPIB,RAB2A,RAB5C,RAC1,RAN,SLC1A4,SLC1A5,SLC2A1,SLC3A2,TFRC,HSP90B1,YWHAE,ANKRD27,SYTL1,HPS4,PDIA4
GO:0005685	U1 snRNP	cellular_component	cell	10	3692	21	18200	0.47619	0.00451269	0.0838372	3.18366e+39	HNRNPC,SNRNP70,SNRPA,SNRPB,SNRPB2,SNRPD1,SNRPD2,SNRPD3,SNRPE,SNRPG
GO:0001652	granular component	cellular_component	cell	5	3692	7	18200	0.714286	0.00497833	0.0883468	2.09123e+22	FBL,RRP1B,NPM1,CDKN2AIP,CARF
GO:0031264	death-inducing signaling complex	cellular_component	cell	5	3692	7	18200	0.714286	0.00497833	0.0883468	3.55842e+17	FAS,CASP8,RIPK1,FADD,CFLAR
GO:0031597	cytosolic proteasome complex	cellular_component	cell part	5	3692	7	18200	0.714286	0.00497833	0.0883468	1.02133e+20	PSMD14,IDE,PSMC4,PSMC5,PSMC6
GO:0090575	RNA polymerase II transcription factor complex	cellular_component	cell	24	3692	71	18200	0.338028	0.0053428	0.0934204	1.01551e+98	TRIM28,CHD4,CBX3,ATF6B,DDIT3,E2F1,E2F2,E2F4,E2F6,NR5A2,HNRNPAB,HOXB9,NFYA,PBX1,WWOX,POU2F1,POU4F1,RXRA,SFPQ,TCF3,TFDP1,LMO4,HYAL2,HAND1
GO:0031305	integral component of mitochondrial inner membrane	cellular_component	cell	16	3692	42	18200	0.380952	0.00593509	0.100994	1.00132e+78	PET100,SFXN2,COX11,ENO1,GHITM,COQ2,COX16,SLC25A3,PPOX,SCO1,MCUR1,CCDC51,MCU,SFXN1,SFXN5,SCO2
GO:0031966	mitochondrial membrane	cellular_component	cell	43	3692	147	18200	0.292517	0.00594584	0.100994	11000,1191,120892,133308,1468,1759,23151,23786,26355,2852,28978,29801,301,339983,37,4539,4599,4704,4706,4712,4900,506,50640,516,518,5498,581,60492,6390,654364,664,7351,7416,7417,805,808,84129,84236,8443,8473,8605,8829,9429	SLC27A3,CLU,LRRK2,SLC9B2,SLC25A10,DNM1,GRAMD4,BCL2L13,FAM162A,GPER1,TMEM14A,ZDHHC8,ANXA1,NAT8L,ACADVL,MT-ND4L,MX1,NDUFA9,NDUFAB1,NDUFB6,NRGN,ATP5F1B,PNPLA8,ATP5MC1,ATP5MC3,PPOX,BAX,CCDC90B,SDHB,NME1-NME2,BNIP3,UCP2,VDAC1,VDAC2,CALM2,CALM3,ACAD11,RHBDD1,GNPAT,OGT,PLA2G4C,NRP1,ABCG2
GO:0000346	transcription export complex	cellular_component	cell	6	3692	10	18200	0.6	0.00683966	0.108	1.01893e+28	ALYREF,CHTOP,THOC2,DDX39B,THOC3,SARNP
GO:0000922	spindle pole	cellular_component	cell	40	3692	136	18200	0.294118	0.00703512	0.108	1.06311e+182	CENPF,NEK6,TUBGCP2,EFHC1,PLK3,CEP128,DCTN1,DYNC1I1,ABRAXAS2,MTCL1,DYNLT2B,POC1A,ASPM,BOD1L1,LATS2,VPS4A,TUBGCP4,POC1B,HNRNPU,NEDD9,NEK2,DCTN4,PPP2CA,BEX4,BCCIP,FAM110C,TPT1,ALPK1,CALM2,CALM3,KATNAL1,CDC14B,CDC14A,RAB11A,PRC1,BOD1,CTDP1,CDC6,CDC20,CDC25B
GO:0010008	endosome membrane	cellular_component	cell part	72	3692	270	18200	0.266667	0.0065519	0.108	10057,10058,10938,10948,11267,11311,117584,127829,133308,1509,154,155066,20,219931,2217,23062,23154,23163,2322,23221,23396,245972,257397,25849,261729,26872,27183,27333,285195,301,3108,3109,3112,3119,3123,3643,3656,388,4948,5119,51257,51479,51699,527,55240,55529,55652,55697,55745,5663,57132,57192,5906,64114,6455,6642,7037,7098,7316,7317,753,7879,79156,8029,83891,84679,8737,8943,912,968,9743,9896	ABCC5,ABCB6,EHD1,STARD3,SNF8,VPS45,RFFL,ARL8A,SLC9B2,CTSD,ADRB2,ATP6V0E2,ABCA2,TPCN2,FCGRT,GGA2,NCDN,GGA3,FLT3,RHOBTB2,PIP5K1C,ATP6V0D2,TAB3,PARM1,STEAP2,STEAP1,VPS4A,GOLIM4,SLC9A9,ANXA1,HLA-DMA,HLA-DMB,HLA-DOB,HLA-DQB1,HLA-DRB1,INSR,IRAK2,RHOB,OCA2,CHMP1A,MARCHF2,ANKFY1,VPS29,ATP6V0C,STEAP3,PIP4P2,SLC48A1,VAC14,AP5M1,PSEN1,CHMP1B,MCOLN1,RAP1A,TMBIM1,SH3GL1,SNX1,TFRC,TLR3,UBC,UBA1,LDLRAD4,RAB7A,P…
GO:0033177	proton-transporting two-sector ATPase complex, proton-transporting domain	cellular_component	membrane	4	3692	5	18200	0.8	0.00708495	0.108	516518522527	ATP5MC1,ATP5MC3,ATP5PF,ATP6V0C
GO:0034657	GID complex	cellular_component	cell	4	3692	5	18200	0.8	0.00708495	0.108	1.02966e+19	MAEA,RMND5B,RMND5A,WDR26
GO:0042719	mitochondrial intermembrane space protein transporter complex	cellular_component	cell	4	3692	5	18200	0.8	0.00708495	0.108	2.65153e+19	TIMM10B,TIMM13,TIMM9,TIMM8B
GO:0043198	dendritic shaft	cellular_component	cell part	15	3692	39	18200	0.384615	0.0068748	0.108	1.04581e+68	BAIAP2,GIPC1,LZTS1,DLG3,EPHA4,NLGN1,METAP1,ZMYND8,CNIH2,GPER1,MAP1A,MAP2,PRKAR2B,PSEN1,SYNDIG1
GO:0045261	proton-transporting ATP synthase complex, catalytic core F(1)	cellular_component	cell	4	3692	5	18200	0.8	0.00708495	0.108	498506509514	ATP5F1A,ATP5F1B,ATP5F1C,ATP5F1E
GO:0043083	synaptic cleft	cellular_component	extracellular region	9	3692	19	18200	0.473684	0.00730726	0.109979	1.00611e+40	CDH8,C1QL1,EGFLAM,NLGN1,GRIN1,LAMA4,LAMA5,LAMB2,LMNB2
GO:0005750	mitochondrial respiratory chain complex III	cellular_component	cell part	7	3692	13	18200	0.538462	0.00757711	0.112615	1.09752e+29	UQCR11,CYC1,UQCR10,UQCRB,UQCRC1,UQCRFS1,UQCRH
GO:0005610	laminin-5 complex	cellular_component	extracellular region	3	3692	3	18200	1	0.00834237	0.114012	390939113914	LAMA3,LAMA5,LAMB3
GO:0033186	CAF-1 complex	cellular_component	protein-containing complex	3	3692	3	18200	1	0.00834237	0.114012	1003659288208	CHAF1A,RBBP4,CHAF1B
GO:0097513	myosin II filament	cellular_component	organelle	3	3692	3	18200	1	0.00834237	0.114012	4627462879784	MYH9,MYH10,MYH14
GO:0098978	glutamatergic synapse	cellular_component	synapse	91	3692	355	18200	0.256338	0.00803844	0.114012	1006,10160,1020,10397,10458,10755,112476,1173,120892,1488,1627,1741,1742,1759,1785,1821,1855,1948,1978,1994,2043,2045,2047,2239,22839,22871,22885,23043,23266,23513,2534,254263,27092,2983,3084,345651,3690,375,3836,4218,4884,4900,5023,50632,5216,5217,5245,5300,5332,5335,53826,54477,5499,5501,55752,5577,5590,5602,56850,57460,5879,5906,613,63827,6405,64101,6455,6456,6712,6857,7074,708,7474,7531,79414…	CDH8,FARP1,CDK5,NDRG1,BAIAP2,GIPC1,PRRT2,AP2M1,LRRK2,CTBP2,DBN1,DLG3,DLG4,DNM1,DNM2,DRP2,DVL1,EFNB2,EIF4EBP1,ELAVL1,EPHA4,EPHA7,EPHB1,GPC4,DLGAP4,NLGN1,ABLIM3,TNIK,ADGRL2,SCRIB,FYN,CNIH2,CACNG4,GUCY1B1,NRG1,ACTBL2,ITGB3,ARF1,KPNA1,RAB8A,NPTX1,NRGN,P2RX1,CALY,PFN1,PFN2,PHB1,PIN1,PLCB4,PLCG1,FXYD6,PLEKHA5,PPP1CA,PPP1CC,SEPTIN11,PRKAR2B,PRKCZ,MAPK10,GRIPAP1,PPM1H,RAC1,RAP1A,BCR,BCAN,SEMA3F,LRRC4,SH3…
GO:0150001	primary dendrite	cellular_component	cell	3	3692	3	18200	1	0.00834237	0.114012	2317341304133	METAP1,MAP1A,MAP2
GO:1902636	kinociliary basal body	cellular_component	cell	3	3692	3	18200	1	0.00834237	0.114012	8195855690410	MKKS,CDC14A,IFT20
GO:1903958	nitric-oxide synthase complex	cellular_component	protein-containing complex	3	3692	3	18200	1	0.00834237	0.114012	17276475780777	CYB5R3,MTARC1,CYB5B
GO:0042995	cell projection	cellular_component	cell	119	3692	480	18200	0.247917	0.00858933	0.116054	10093,10123,10160,10324,10458,10806,10938,11133,11178,115207,118491,120892,126432,133308,133584,134265,144535,146057,146760,149371,153090,161497,161582,1756,1767,1861,196385,200162,200728,2043,2241,22836,23002,23059,23109,23154,23203,23221,25886,27130,27152,282809,285590,28988,29109,29959,30827,317662,3190,339768,388,389,392617,4192,4628,4651,4739,477,4867,5064,51057,51196,5156,5335,5420,54942,54…	ARPC4,ARL4C,FARP1,KLHL41,BAIAP2,SDCCAG8,EHD1,KPTN,LZTS1,KCTD12,CFAP70,LRRK2,RINL,SLC9B2,EGFLAM,AFAP1L1,CFAP54,TTBK2,RTN4RL1,EXOC8,DAB2IP,STRC,DNAAF4,DMD,DNAH5,TOR1A,DNAH10,SPAG17,TMEM17,EPHA4,FER,RHOBTB3,DAAM1,CLUAP1,DDN,NCDN,PMPCA,RHOBTB2,POC1A,INVS,INTU,POC1B,SH3PXD2B,DBNL,FHOD1,NRBP1,CXXC1,FAM149B1,HNRNPK,ESPNL,RHOB,RHOC,ELFN1,MDK,MYH10,MYO10,NEDD9,ATP1A2,NPHP1,PALM,WDPCP,PLCE1,PDGFRA,PLCG1,PO…
GO:0060076	excitatory synapse	cellular_component	synapse	13	3692	33	18200	0.393939	0.00918421	0.122697	1.04582e+58	BAIAP2,DLG4,FGFR2,NLGN1,SRPX2,GRIN1,ITGA3,ELFN1,PDE4B,LRRC4,SYT1,SYNDIG1,AKAP5
GO:0000932	P-body	cellular_component	cell	29	3692	94	18200	0.308511	0.00997332	0.126152	1.11572e+136	LSM6,APOBEC3H,AGO3,APOBEC3F,SYNE1,CARHSP1,EDC4,LSM4,LSM14A,LSM3,CNOT3,BTBD2,PSMA4,PSMA6,PSMC2,TNRC6C,UPF1,APOBEC3G,CPEB1,TOP1,ZFP36,MEX3B,AJUBA,TRIM5,SQSTM1,MEX3A,EIF4E2,APOBEC3B,PUM1
GO:0005635	nuclear envelope	cellular_component	cell	53	3692	193	18200	0.274611	0.00986447	0.126152	10202,1047,10553,1063,10966,11097,11124,11335,128866,1434,160492,161176,1639,1861,221496,22926,23190,23299,23306,23345,23468,26012,26509,27348,274,2781,2852,2879,311,3643,3837,4001,4008,4864,5002,5130,55379,5590,57142,581,5901,5902,5905,6396,664,7175,7329,79641,811,84514,84814,8605,9688	DHRS2,CLGN,HTATIP2,CENPF,RAB40B,NUP42,FAF1,CBX3,CHMP4B,CSE1L,LMNTD1,SYNE3,DCTN1,TOR1A,LEMD2,ATF6,UBXN4,BICD2,NEMP1,SYNE1,CBX5,NSMF,MYOF,TOR1B,BIN1,GNAZ,GPER1,GPX4,ANXA11,INSR,KPNB1,LMNB1,LMO7,NPC1,SLC22A18,PCYT1A,LRRC59,PRKCZ,RTN4,BAX,RAN,RANBP1,RANGAP1,SEC13,BNIP3,TPR,UBE2I,ROGDI,CALR,GHDC,PLPP7,PLA2G4C,NUP93
GO:0016234	inclusion body	cellular_component	cell	10	3692	23	18200	0.434783	0.00985589	0.126152	1.20892e+41	LRRK2,GYS1,HSPA1B,HSP90AB1,PRNP,PSMC4,PSMC5,PSMC6,SQSTM1,KEAP1
GO:0032587	ruffle membrane	cellular_component	cell	31	3692	102	18200	0.303922	0.00997087	0.126152	1.02531e+139	SPRY2,DLC1,CFL1,TIRAP,THEM4,DNM2,EEF1A1,EPHA2,AKT2,WWC1,PIP5K1C,IFIT5,PLA2G4F,SH3YL1,PACSIN1,ITGB3,LCP1,PAK1,PDE4A,PLCG1,TESC,PSD,PDXP,RAC1,EPS8L2,TIAM1,TPM1,EZR,KSR1,ARHGEF2,MTSS2
GO:0032993	protein-DNA complex	cellular_component	protein-containing complex	16	3692	44	18200	0.363636	0.0098699	0.126152	1.38816e+65	ATF6B,DDIT3,FOS,XRCC6,NUPR1,NFE2L2,NFYA,NPM1,LEF1,POLR2H,SOX12,TEAD4,TOP1,XRCC5,ZBTB17,HMGA2
GO:0031902	late endosome membrane	cellular_component	cell	39	3692	135	18200	0.288889	0.0105487	0.132025	10058,10581,10948,11267,11342,1201,127829,128866,21,23461,23531,23646,27074,27183,285195,309,3108,3109,3123,3140,338382,388,4864,55529,55697,55745,55823,57132,57192,57535,653145,728113,7782,7879,79572,8938,9528,968,9896	ABCB6,IFITM2,STARD3,SNF8,RNF13,CLN3,ARL8A,CHMP4B,ABCA3,ABCA5,MMD,PLD3,LAMP3,VPS4A,SLC9A9,ANXA6,HLA-DMA,HLA-DMB,HLA-DRB1,MR1,RAB7B,RHOB,NPC1,PIP4P2,VAC14,AP5M1,VPS11,CHMP1B,MCOLN1,ELAPOR1,ANXA8,ANXA8L1,SLC30A4,RAB7A,ATP13A3,BAIAP3,TMEM59,CD68,FIG4
GO:0005688	U6 snRNP	cellular_component	cell	5	3692	8	18200	0.625	0.0110601	0.135572	1.11573e+23	LSM6,LSM4,LSM3,LSM7,DDX39B
GO:0008541	proteasome regulatory particle, lid subcomplex	cellular_component	cell part	5	3692	8	18200	0.625	0.0110601	0.135572	1.02136e+20	PSMD14,PSMD3,PSMD11,PSMD12,PSMD13
GO:0070469	respiratory chain	cellular_component	membrane	15	3692	41	18200	0.365854	0.0115497	0.140129	1.09752e+62	UQCR11,CYC1,MT-ND4L,MT-ND5,NDUFA8,NDUFA9,NDUFA10,NDUFB3,NDUFC2,NDUFS6,CYCS,TTC19,UQCRC1,UQCRFS1,UQCRH
GO:0034719	SMN-Sm protein complex	cellular_component	cell	8	3692	17	18200	0.470588	0.011885	0.141312	5.06287e+32	GEMIN4,SMN1,SNRPB,SNRPD1,SNRPD2,SNRPD3,SNRPE,SNRPG
GO:0043194	axon initial segment	cellular_component	cell	8	3692	17	18200	0.470588	0.011885	0.141312	2.31733e+34	METAP1,BIN1,KCNQ2,MAP1A,MAP2,LRRC7,SPTBN4,NAV1
GO:0000792	heterochromatin	cellular_component	cell	16	3692	45	18200	0.355556	0.0124911	0.142807	1.01551e+72	TRIM28,ZBTB18,PSIP1,CBX3,MORC2,FOXC1,CBX5,UHRF1,H2AZ1,HDAC1,CBX8,SALL1,TCP1,UBA1,CBX2,MBD2
GO:0005789	endoplasmic reticulum membrane	cellular_component	cell part	239	3692	1035	18200	0.230918	0.0123932	0.142807	10016,10058,10130,10313,10324,10423,1047,10488,10554,10555,10745,10908,10948,10952,10956,11001,11018,11200,11253,11342,116150,120227,120892,121457,128869,129642,1388,140578,145173,145226,148327,148789,151742,1528,1543,1545,1577,1588,1592,159371,1603,1717,1718,1727,1798,195814,1984,199857,201895,202052,203547,2052,2055,2081,2131,2135,219855,22820,22872,22926,23011,23071,23109,23151,23155,23190,232…	PDCD6,ABCB6,PDIA6,RTN3,KLHL41,CDIPT,CLGN,CREB3,AGPAT1,AGPAT2,PHTF1,PNPLA6,STARD3,SEC61B,OS9,SLC27A2,TMED1,CHEK2,MAN1B1,RNF13,NUS1,CYP2R1,LRRK2,IKBIP,PIGU,MBOAT2,ATF6B,CHODL,B3GLCT,RDH12,CREB3L4,B3GALNT2,PPM1L,CYB5A,CYP1A1,CYP1B1,CYP3A5,CYP19A1,CYP26A1,SLC35G1,DAD1,DHCR7,DHCR24,CYB5R3,DPAGT1,SDR16C5,EIF5A,ALG14,SMIM14,DNAJC18,VMA21,EPHX1,CLN8,ERN1,EXT1,EXTL2,SLC37A2,COPG1,SEC31A,ATF6,RAB21,ERP44,D…
GO:0005838	proteasome regulatory particle	cellular_component	cell	6	3692	11	18200	0.545455	0.0124822	0.142807	5.70057e+23	PSMC1,PSMC5,PSMD3,PSMD7,PSMD12,PSMD13
GO:0044327	dendritic spine head	cellular_component	cell	6	3692	11	18200	0.545455	0.0124822	0.142807	1.75923e+24	DNM1,SRGAP2,FUS,GPER1,MX1,NRGN
GO:1904813	ficolin-1-rich granule lumen	cellular_component	cell	37	3692	129	18200	0.286822	0.0140353	0.158933	10213,10694,112694756,11333,1509,1915,23406,2495,2547,25797,272,28988,3146,327,3304,3326,3417,3615,3837,47,51646,5211,5223,5315,5478,56888,5701,5709,5713,5717,5718,5719,5836,654364,7077,79948,823	PSMD14,CCT8,LOC112694756,PDAP1,CTSD,EEF1A1,COTL1,FTH1,XRCC6,QPCT,AMPD3,DBNL,HMGB1,APEH,HSPA1B,HSP90AB1,IDH1,IMPDH2,KPNB1,ACLY,YPEL5,PFKL,PGAM1,PKM,PPIA,KCMF1,PSMC2,PSMD3,PSMD7,PSMD11,PSMD12,PSMD13,PYGL,NME1-NME2,TIMP2,PLPPR3,CAPN1
GO:0031965	nuclear membrane	cellular_component	cell	63	3692	240	18200	0.2625	0.0146934	0.164816	1019,10204,10907,10927,1104,11097,144165,147,148327,161176,1844,1861,199857,221496,22890,22932,23155,23345,23369,26012,26031,26173,2627,26509,27348,307,327,358,3601,3837,4001,4599,4904,5058,5108,51096,51131,51246,54498,54884,55219,55787,5593,5621,5663,57462,57647,5905,595,6049,63931,64782,7175,7779,79004,84074,84182,84629,84823,894,9189,9551,9688	CDK4,NUTF2,TXNL4A,SPIN1,RCC1,NUP42,PRICKLE1,ADRA1B,CREB3L4,SYNE3,DUSP2,TOR1A,ALG14,LEMD2,ZBTB1,POMZP3,CLCC1,SYNE1,PUM2,NSMF,OSBPL3,INTS1,GATA6,MYOF,TOR1B,ANXA4,APEH,AQP1,IL15RA,KPNB1,LMNB1,MX1,YBX1,PAK1,PCM1,UTP18,PHF11,SHISA5,SMOX,RETSAT,MACO1,TXLNG,PRKG2,PRNP,PSEN1,MYORG,DHX37,RANGAP1,CCND1,RNF6,MRPS14,AEN,TPR,SLC30A1,CUEDC2,QRICH2,MINDY4,TNRC18,LMNB2,CCND2,ZBED1,ATP5MF,NUP93
GO:0016607	nuclear speck	cellular_component	cell	105	3692	426	18200	0.246479	0.015207	0.166639	10189,10212,102157402,10262,10285,10346,10401,10409,10432,10472,10783,10921,10992,11052,11273,113246,11338,114034,116028,124245,143684,1452,1647,1859,2122,22927,22985,23091,23435,23451,26097,26121,27097,27339,2736,2737,2908,30827,3192,3304,3600,3636,3984,4488,468,4776,4869,51251,5300,54033,54439,54815,54883,54942,5501,55086,55234,55269,55534,5562,5566,55671,55735,55898,56892,57187,57223,58509,593…	ALYREF,DDX39A,AK6,SF3B4,SMNDC1,TRIM22,PIAS3,BASP1,RBM14,ZBTB18,NEK6,RNPS1,SF3B2,CPSF6,ATXN2L,C12orf57,U2AF2,TOE1,RMI2,ZC3H18,FAM76B,CSNK1A1,GADD45A,DYRK1A,MECOM,HABP4,ACIN1,ZC3H13,TARDBP,SF3B1,CHTOP,PRPF31,TAF5L,PRPF19,GLI2,GLI3,NR3C1,CXXC1,HNRNPU,HSPA1B,IL15,INPPL1,LIMK1,MSX2,ATF4,NFATC4,NPM1,NT5C3A,PIN1,RBM11,RBM27,GATAD2A,CWC25,ABITRAM,PPP1CC,RADX,SMU1,PSPC1,MAML3,PRKAA1,PRKACA,PPP4R3A,DNAJC11…
GO:0031410	cytoplasmic vesicle	cellular_component	cell part	117	3692	480	18200	0.24375	0.0152764	0.166639	10016,100506658,10133,10241,10360,10755,10758,11253,115123,116985,1173,1186,119,1191,120892,1211,126432,130612,133308,134429,143425,148867,1514,1534,154796,162,1759,1855,1994,20,2013,2098,21,221395,2242,2260,2261,2263,22836,23221,23245,23299,23392,23710,25851,2635,26509,27074,28514,285973,307,388,389,397,4218,440738,4599,4884,50632,5064,51257,51421,51429,54874,55014,55245,553115,55361,55521,5705,…	PDCD6,OCLN,OPTN,CALCOCO2,NPM3,GIPC1,TRAF3IP2,MAN1B1,MARCHF3,ARAP1,AP2M1,CLCN7,ADD2,CLU,LRRK2,CLTA,RINL,TMEM198,SLC9B2,STARD4,SYT9,SLC30A7,CTSL,CYB561,AMOT,AP1B1,DNM1,DVL1,ELAVL1,ABCA2,EMP2,ESD,ABCA3,ADGRF5,FES,FGFR1,FGFR3,FGFR2,RHOBTB3,RHOBTB2,ASTN2,BICD2,ECPAS,GABARAPL1,TECPR1,GBP3,MYOF,LAMP3,DLL1,ATG9B,ANXA4,RHOB,RHOC,ARHGDIB,RAB8A,MAP1LC3C,MX1,NPTX1,CALY,PALM,MARCHF2,AMOTL2,SNX9,FNBP1L,STX17,U…
GO:0043231	intracellular membrane-bounded organelle	cellular_component	cell	216	3692	933	18200	0.231511	0.0151397	0.166639	10220,10239,10241,10254,10404,10437,10492,10668,10857,10898,10938,10948,10953,112939,11342,115123,116985,1173,1175,1186,1191,120227,120892,124540,1285,132671,139285,1514,1528,1543,1545,1577,1592,160851,162,1638,171568,1717,1798,1861,1901,20,201294,2052,2054,208,21,219,219738,22836,22872,22881,22905,22934,23007,23059,23152,23155,23221,23239,23250,23283,23287,23295,23461,2354,23678,2534,2539,2542,2…	GDF11,AP3S2,CALCOCO2,STAM2,CPQ,IFI30,SYNCRIP,CGRRF1,PGRMC1,CPSF4,EHD1,STARD3,TOMM34,NACC1,RNF13,MARCHF3,ARAP1,AP2M1,AP2S1,CLCN7,CLU,CYP2R1,LRRK2,MSI2,COL4A3,SPATA18,AMER1,CTSL,CYB5A,CYP1A1,CYP1B1,CYP3A5,CYP26A1,DGKH,AP1B1,DCT,POLR3H,DHCR7,DPAGT1,TOR1A,S1PR1,ABCA2,UNC13D,EPHX1,STX2,AKT2,ABCA3,ALDH1B1,FAM241B,RHOBTB3,SEC31A,ANKRD6,EPN2,RPIA,PLCH1,CLUAP1,CIC,CLCC1,RHOBTB2,PHLPP1,ATP11A,CSTF2T,AGTPBP…
GO:0000139	Golgi membrane	cellular_component	cell	146	3692	612	18200	0.238562	0.0157498	0.167201	10058,10133,10228,10313,10317,10329,10488,10678,11046,11227,11311,11342,116442,117584,1201,120892,123720,146664,148327,148789,152007,1523,153339,1604,162,170384,1718,1785,192683,2013,2131,22800,22820,22926,23011,23155,23203,23443,23461,23646,2523,254887,258010,2583,25837,25849,26086,2635,2650,2651,27333,283576,2852,28988,29801,3105,3106,3107,3119,3123,3133,3140,3382,3601,375,377,3955,399687,40164…	ABCB6,OPTN,STX6,RTN3,B3GALT5,RXYLT1,CREB3,B3GNT2,SLC35D2,GALNT5,VPS45,RNF13,RAB39B,RFFL,CLN3,LRRK2,WHAMM,MGAT5B,CREB3L4,B3GALNT2,GLIPR2,CUX1,TMEM167A,CD55,AP1B1,FUT11,DHCR24,DNM2,SCAMP5,EMP2,EXT1,RRAS2,COPG1,ATF6,RAB21,CLCC1,PMPCA,SLC35A3,ABCA5,PLD3,FUT1,ZDHHC23,SVIP,B4GALNT1,RAB26,PARM1,GPSM1,GBP3,GCNT1,GCNT2,GOLIM4,ZDHHC22,GPER1,DBNL,ZDHHC8,HLA-A,HLA-B,HLA-C,HLA-DQB1,HLA-DRB1,HLA-E,MR1,ICA1,IL1…
GO:0042645	mitochondrial nucleoid	cellular_component	organelle	16	3692	46	18200	0.347826	0.0156268	0.167201	22907,292,3028,3032,3313,37,506,55210,55379,60493,60528,6472,6648,7416,7417,9361	DHX30,SLC25A5,HSD17B10,HADHB,HSPA9,ACADVL,ATP5F1B,ATAD3A,LRRC59,FASTKD5,ELAC2,SHMT2,SOD2,VDAC1,VDAC2,LONP1
GO:0043202	lysosomal lumen	cellular_component	cell	29	3692	97	18200	0.298969	0.0156343	0.167201	1.04371e+123	IFI30,TPP1,CSPG4,CTSD,CTSL,GPC4,GPC5,PLD3,FUCA1,GAA,GBA1,NAAA,GLA,GM2A,HEXA,IDS,IDUA,AGRN,MAN2B1,MANBA,EPDR1,PSAP,SDC1,BCAN,SDC2,CHID1,TCN2,CUBN,PPT2
GO:0001650	fibrillar center	cellular_component	cell	40	3692	143	18200	0.27972	0.0167725	0.176482	1.05221e+175	DEAF1,POLR1G,EN2,FBL,FHIT,HERC4,TIMM13,ANKRD1,SESN1,APEX2,RPS6KA6,NOP53,TAX1BP3,KIT,SMAD7,MLLT1,NFIB,NOP58,POLR2F,PRMT7,PSPC1,WDR33,PTPN13,MRPL23,SMARCB1,SNRPB2,TCOF1,TERF1,TOP1,TXNRD1,UBE2N,UBTF,EZR,AKNA,BTBD10,DUSP11,DCAF1,ARHGAP32,NUAK1,DCLRE1A
GO:0000243	commitment complex	cellular_component	cell	4	3692	6	18200	0.666667	0.0178361	0.181258	1.13383e+16	U2AF2,HNRNPC,SNRPD1,SNRPD3
GO:0036020	endolysosome membrane	cellular_component	cell	8	3692	18	18200	0.444444	0.0176495	0.181258	1.00581e+34	ABCB6,AP2M1,AP2S1,CLTA,AP2A1,TPCN2,CLEC16A,TLR3
GO:0070552	BRISC complex	cellular_component	cell part	4	3692	6	18200	0.666667	0.0178361	0.181258	2.31723e+17	ABRAXAS2,BABAM1,SHMT2,BABAM2
GO:0071204	histone pre-mRNA 3'end processing complex	cellular_component	cell	4	3692	6	18200	0.666667	0.0178361	0.181258	1.04925e+16	SYNCRIP,YBX1,SNRPB,SLBP
GO:0030426	growth cone	cellular_component	cell	41	3692	148	18200	0.277027	0.0183407	0.184805	1.0201e+180	CDK5,HNRNPR,BASP1,LZTS1,GPRIN1,LRRK2,EXOC8,CXADR,DBN1,DLG3,DNM2,DVL1,TOR1A,ADGRL1,RUFY3,AUTS2,TIAM2,AMFR,MAP1B,NGFR,STMN3,PCDH9,ABITRAM,PSEN1,ALS2,SHTN1,RAC3,FSCN1,TIMP2,TSC1,UTRN,MYH14,CALM2,CALM3,FXR1,STMN4,UNC5C,NRP1,CDK5R1,SYAP1,FEZ1
GO:0005938	cell cortex	cellular_component	cell	44	3692	161	18200	0.273292	0.0189414	0.189254	1.07551e+187	GIPC1,CRIP2,CSNK1G2,DCTN1,DYNC1H1,AKT2,FER,FGFR2,RHOBTB3,FLNB,RHOBTB2,ASTN2,GPSM1,DBNL,NRBP1,INSC,RHOB,RHOC,MARCKS,MYH10,MYO9B,MYO10,NCL,NEDD9,WDPCP,DCTN4,PFN1,FNBP1L,PRKCZ,PSEN1,PDZD4,PXN,RAC1,RAC3,RYR1,FAM110C,FSCN1,TSC1,RND2,PARD6G,CAV1,PLA2G4C,ARHGAP32,MELK
GO:0000276	mitochondrial proton-transporting ATP synthase complex, coupling factor F(o)	cellular_component	cell	6	3692	12	18200	0.5	0.0207304	0.194345	1.06325e+20	ATP5MG,ATP5PB,ATP5MC1,ATP5MC3,ATP5PF,ATP5MF
GO:0005819	spindle	cellular_component	cell	45	3692	166	18200	0.271084	0.0204617	0.194345	1.02961e+199	MAEA,CENPF,NUDC,DIDO1,CBX3,EFHC1,CLTA,ARL8A,PARP4,CSNK1D,DCTN1,ERCC2,AKT1,TTLL12,EML2,ASPM,INVS,PRPF19,EML4,NR3C1,ANXA11,MZT1,MYH9,NEDD9,INO80,NSUN2,ACOT13,KLHL42,CCAR2,MMS19,SNCG,TERF1,TTK,VRK1,ZNF207,SPATA5L1,KATNAL1,CDC14A,PRC1,CTDP1,ARHGEF2,KIF23,CEP170,CDC20,CDC42
GO:0005875	microtubule associated complex	cellular_component	cell	13	3692	36	18200	0.361111	0.0202797	0.194345	1.01212e+56	ACTR1A,DCTN1,EML1,METAP1,EML2,MAP1A,MAP1B,MAP2,TRIM54,SHTN1,PXN,LRP8,PEA15
GO:0008540	proteasome regulatory particle, base subcomplex	cellular_component	cell	5	3692	9	18200	0.555556	0.0207584	0.194345	5.70057e+19	PSMC1,PSMC2,PSMC4,PSMC5,PSMC6
GO:0034751	aryl hydrocarbon receptor complex	cellular_component	cell	5	3692	9	18200	0.555556	0.0207584	0.194345	1.54333e+19	CYP1A1,HSP90AB1,BMAL1,AHRR,ARNT2
GO:0042584	chromaffin granule membrane	cellular_component	cell	5	3692	9	18200	0.555556	0.0207584	0.194345	1.27833e+20	SYT2,CYB561,ANXA7,SRI,SYT1
GO:0042641	actomyosin	cellular_component	cell	6	3692	12	18200	0.5	0.0207304	0.194345	1.6274e+26	DBN1,MYO18A,MYH9,MYH10,MYH14,CDC42BPA
GO:0045263	proton-transporting ATP synthase complex, coupling factor F(o)	cellular_component	cell	5	3692	9	18200	0.555556	0.0207584	0.194345	1.06325e+17	ATP5MG,ATP5MC1,ATP5MC3,ATP5PF,ATP5MF
GO:0071944	cell periphery	cellular_component	cell	20	3692	63	18200	0.31746	0.0213794	0.198595	1.16988e+83	AGAP3,CLU,FYN,ITGA3,KRT17,KRT18,KRT19,MBP,ATP1B2,PDE4B,MINDY2,PPP5C,BAX,RAC3,SLC1A3,NME1-NME2,EZR,PLPPR3,NKD2,CDC42
GO:0005884	actin filament	cellular_component	cell	26	3692	88	18200	0.295455	0.0246329	0.227043	10297,10634,154796,1627,23406,23433,2534,28988,301,3059,345651,3936,4650,5058,55823,57731,5879,71,7168,7170,7171,7248,7430,8522,87,9817	APC2,GAS2L1,AMOT,DBN1,COTL1,RHOQ,FYN,DBNL,ANXA1,HCLS1,ACTBL2,LCP1,MYO9B,PAK1,VPS11,SPTBN4,RAC1,ACTG1,TPM1,TPM3,TPM4,TSC1,EZR,GAS7,ACTN1,KEAP1
GO:0032433	filopodium tip	cellular_component	cell	8	3692	19	18200	0.421053	0.0251712	0.228462	1.18812e+36	MORN4,AP2A1,EPHB1,NLGN1,OSBPL3,MYO10,MYO3A,ABITRAM
GO:0043034	costamere	cellular_component	cell	8	3692	19	18200	0.421053	0.0251712	0.228462	1.75623e+31	DMD,FLNC,SMPX,ANK2,KRT8,KRT19,PLEC,FXR1
GO:0000811	GINS complex	cellular_component	cell	3	3692	4	18200	0.75	0.0282959	0.241316	51659842969837	GINS2,GINS4,GINS1
GO:0005749	mitochondrial respiratory chain complex II, succinate dehydrogenase complex (ubiquinone)	cellular_component	cell	3	3692	4	18200	0.75	0.0282959	0.241316	638963906392	SDHA,SDHB,SDHD
GO:0005847	mRNA cleavage and polyadenylation specificity factor complex	cellular_component	cell	7	3692	16	18200	0.4375	0.0286169	0.241316	1.08981e+33	CPSF4,CPSF6,CSTF2,CSTF2T,CPSF3,WDR33,CPSF7
GO:0005862	muscle thin filament tropomyosin	cellular_component	cell	3	3692	4	18200	0.75	0.0282959	0.241316	716871707171	TPM1,TPM3,TPM4
GO:0034399	nuclear periphery	cellular_component	cell	7	3692	16	18200	0.4375	0.0286169	0.241316	1.09691e+28	EBNA1BP2,PSIP1,ATF4,SP100,TPR,NUP93,TELO2
GO:0035770	ribonucleoprotein granule	cellular_component	cell part	7	3692	16	18200	0.4375	0.0286169	0.241316	2.20988e+33	HNRNPA3,DHX30,HNRNPL,FASTKD5,YTHDC2,FASTKD3,TBRG4
GO:0043260	laminin-11 complex	cellular_component	extracellular region	3	3692	4	18200	0.75	0.0282959	0.241316	3911391384823	LAMA5,LAMB2,LMNB2
GO:0043625	delta DNA polymerase complex	cellular_component	cell part	3	3692	4	18200	0.75	0.0282959	0.241316	5424542557804	POLD1,POLD2,POLD4
GO:0044307	dendritic branch	cellular_component	cell	3	3692	4	18200	0.75	0.0282959	0.241316	2317341304133	METAP1,MAP1A,MAP2
GO:1901588	dendritic microtubule	cellular_component	cell	3	3692	4	18200	0.75	0.0282959	0.241316	2317341309532	METAP1,MAP1A,BAG2
GO:0030670	phagocytic vesicle membrane	cellular_component	cell part	23	3692	77	18200	0.298701	0.0293345	0.245624	1.03332e+101	TLR6,ATP6V0E2,DNM2,ATP6V0D2,HLA-A,HLA-B,HLA-C,HLA-E,RAB7B,RAB8A,RAB9B,ATP6V0C,RAB39A,PIP4P2,MCOLN1,TAP1,TAP2,TAPBP,RAB7A,RAB11FIP1,CALR,SNAP23,VAMP3
GO:0008180	COP9 signalosome	cellular_component	cell	9	3692	23	18200	0.391304	0.0296994	0.246941	1.09202e+41	COPS8,COPS9,AMOT,GPS1,GRB2,HSPA5,HSP90AB1,PLCG1,SPNS1
GO:0000502	proteasome complex	cellular_component	cell part	18	3692	59	18200	0.305085	0.0411212	0.252155	1.02132e+75	PSMD14,ECPAS,PSMA1,PSMA4,PSMA6,PSMB2,PSMC1,PSMC2,PSMC4,PSMC5,PSMC6,PSMD3,PSMD7,PSMD11,PSMD12,PSMD13,PAAF1,ZFAND2A
GO:0000779	condensed chromosome, centromeric region	cellular_component	cell	7	3692	17	18200	0.411765	0.0403293	0.252155	1.05111e+31	CEBPB,CENPA,CENPB,CBX3,SYCP2L,NCAPD3,NCAPD2
GO:0001651	dense fibrillar component	cellular_component	cell	2	3692	2	18200	1	0.0411421	0.252155	20914809	FBL,SNU13
GO:0002095	caveolar macromolecular signaling complex	cellular_component	cell	2	3692	2	18200	1	0.0411421	0.252155	857858	CAV1,CAV2
GO:0002169	3-methylcrotonyl-CoA carboxylase complex, mitochondrial	cellular_component	organelle	2	3692	2	18200	1	0.0411421	0.252155	5692264087	MCCC1,MCCC2
GO:0005683	U7 snRNP	cellular_component	organelle	4	3692	7	18200	0.571429	0.0349798	0.252155	6628663466356630	SNRPB,SNRPD3,SNRPE,SNRPG
GO:0005690	U4atac snRNP	cellular_component	cell	2	3692	2	18200	1	0.0411421	0.252155	261214809	PRPF31,SNU13
GO:0005736	RNA polymerase I complex	cellular_component	cell	6	3692	13	18200	0.461538	0.0320047	0.252155	1.08495e+24	POLR1G,POLR2E,POLR2F,POLR2H,POLR2K,POLR2L
GO:0005742	mitochondrial outer membrane translocase complex	cellular_component	cell	5	3692	10	18200	0.5	0.0346772	0.252155	1.00189e+29	TOMM6,TOMM40,TOMM5,TOMM22,TOMM40L
GO:0005754	mitochondrial proton-transporting ATP synthase, catalytic core	cellular_component	cell part	2	3692	2	18200	1	0.0411421	0.252155	498506	ATP5F1A,ATP5F1B
GO:0005758	mitochondrial intermembrane space	cellular_component	cell part	25	3692	87	18200	0.287356	0.0374974	0.252155	1.01311e+117	TRAP1,PRELID3A,THEM4,PRELID2,AK2,REXO2,TIMM10B,TIMM13,TIMM9,TIMM8B,PRELID1,STOML2,ARL2,NDUFA8,NME4,CHCHD2,TRIAP1,CYCS,PPOX,DIABLO,SHMT2,CHCHD7,PNPT1,COX19,AIFM1
GO:0005768	endosome	cellular_component	cell part	109	3692	456	18200	0.239035	0.0313858	0.252155	10016,10043,10058,10133,10938,10948,10966,115123,1201,120892,127829,128866,133308,154,160851,1636,1785,1901,1992,20,2043,21,2264,22905,23011,23043,23154,23180,2321,23245,23295,23392,23461,245972,2534,25837,25849,261729,26750,26872,27183,27333,274,287,2885,2896,28988,29126,29924,29993,301,3108,3109,3112,3123,340061,3600,3601,3643,4036,4218,477,4804,50632,51421,51479,51699,55240,55361,55529,55823,5…	PDCD6,TOM1,ABCB6,OPTN,EHD1,STARD3,RAB40B,MARCHF3,CLN3,LRRK2,ARL8A,CHMP4B,SLC9B2,ADRB2,DGKH,ACE,DNM2,S1PR1,SERPINB1,ABCA2,EPHA4,ABCA3,FGFR4,EPN2,RAB21,TNIK,NCDN,RFTN1,FLT1,ASTN2,MGRN1,ECPAS,ABCA5,ATP6V0D2,FYN,RAB26,PARM1,STEAP2,RPS6KC1,STEAP1,VPS4A,GOLIM4,BIN1,ANK2,GRB2,GRN,DBNL,CD274,EPN1,PACSIN1,ANXA1,HLA-DMA,HLA-DMB,HLA-DOB,HLA-DRB1,STING1,IL15,IL15RA,INSR,LRP2,RAB8A,ATP1A2,NGFR,CALY,AMOTL2,ANK…
GO:0005844	polysome	cellular_component	protein-containing complex	12	3692	35	18200	0.342857	0.0378007	0.252155	1.04451e+50	MCRS1,MSI2,EIF4G1,FUS,HDLBP,MYH10,LARP6,PSMA1,PSMA6,VIM,FXR1,CALR
GO:0008043	intracellular ferritin complex	cellular_component	cell	2	3692	2	18200	1	0.0411421	0.252155	24952512	FTH1,FTL
GO:0015629	actin cytoskeleton	cellular_component	cell	66	3692	265	18200	0.249057	0.037765	0.252155	10095,10253,10360,10458,10552,10602,1072,10788,10801,11078,11133,112694756,126432,1266,160851,1612,1627,1756,2241,22885,22979,2317,2321,24138,26053,26512,27147,274,29126,30851,30968,3171,3183,339451,359845,3609,3936,4082,4482,4627,4645,4650,4921,5244,55761,57026,57584,59,60312,6624,6710,6877,7168,7170,7171,7430,81,832,8538,8997,9124,91807,92154,9344,9480,9743	ARPC1B,SPRY2,NPM3,BAIAP2,ARPC1A,CDC42EP3,CFL1,IQGAP2,SEPTIN9,TRIOBP,KPTN,LOC112694756,RINL,CNN3,DGKH,DAPK1,DBN1,DMD,FER,ABLIM3,EFR3B,FLNB,FLT1,IFIT5,AUTS2,INTS6,DENND2A,BIN1,CD274,TAX1BP3,STOML2,FOXA3,HNRNPC,KLHL17,RFLNB,ILF3,LCP1,MARCKS,MSRA,MYH9,MYO5B,MYO9B,DDR2,ABCB4,TTC17,PDXP,ARHGAP21,ACTA2,AFAP1,FSCN1,SPTB,TAF5,TPM1,TPM3,TPM4,EZR,ACTN4,CAPZB,BARX2,KALRN,PDLIM1,MYLK3,MTSS2,TAOK2,ONECUT2,ARHG…
GO:0016528	sarcoplasm	cellular_component	cell	5	3692	10	18200	0.5	0.0346772	0.252155	2.29272e+20	HABP4,FLNC,PLEC,SPOCK1,NOL3
GO:0017109	glutamate-cysteine ligase complex	cellular_component	cell	2	3692	2	18200	1	0.0411421	0.252155	27292730	GCLC,GCLM
GO:0020003	symbiont-containing vacuole	cellular_component	extracellular region	2	3692	2	18200	1	0.0411421	0.252155	35884182	AQP1,MINDY4
GO:0030122	AP-2 adaptor complex	cellular_component	cell	4	3692	7	18200	0.571429	0.0349798	0.252155	1173117516084250	AP2M1,AP2S1,AP2A1,SGIP1
GO:0030669	clathrin-coated endocytic vesicle membrane	cellular_component	cell part	21	3692	70	18200	0.3	0.034601	0.252155	1.17312e+86	AP2M1,AP2S1,SYT2,SYT9,ADRB2,AP2A1,EGF,HLA-DQB1,HLA-DRB1,IL7R,LRP2,CD207,SH3GL2,SYT1,TFRC,TGFA,WNT5A,FZD5,FZD4,VAMP3,KIAA0319
GO:0030894	replisome	cellular_component	cell	2	3692	2	18200	1	0.0411421	0.252155	299805111	DONSON,PCNA
GO:0031261	DNA replication preinitiation complex	cellular_component	cell	2	3692	2	18200	1	0.0411421	0.252155	235958318	ORC3,CDC45
GO:0031304	intrinsic component of mitochondrial inner membrane	cellular_component	cell	2	3692	2	18200	1	0.0411421	0.252155	13535498	COX11,PPOX
GO:0031372	UBC13-MMS2 complex	cellular_component	cell	2	3692	2	18200	1	0.0411421	0.252155	73347336	UBE2N,UBE2V2
GO:0031428	box C/D snoRNP complex	cellular_component	cell	4	3692	7	18200	0.571429	0.0349798	0.252155	2.09148e+16	FBL,SNU13,NOP58,RRP9
GO:0031431	Dbf4-dependent protein kinase complex	cellular_component	cell	2	3692	2	18200	1	0.0411421	0.252155	1092680174	DBF4,DBF4B
GO:0031588	nucleotide-activated protein kinase complex	cellular_component	cell part	5	3692	10	18200	0.5	0.0346772	0.252155	5.14226e+21	PRKAG2,PRKAA1,PRKAB1,PRKAB2,SESN2
GO:0031901	early endosome membrane	cellular_component	cell	46	3692	175	18200	0.262857	0.0322867	0.252155	1.00581e+204	ABCB6,STAM2,GPNMB,EHD1,MARCHF3,CLN3,DTX3L,EPHA4,EPHB1,DKK1,RAB21,GGA2,GGA3,PLD3,CD274,SNX8,ANXA1,HLA-A,HLA-B,HLA-C,HLA-E,MR1,CD207,CMTM6,PI4K2A,VAC14,RCC2,PSEN1,RAB5C,SH3GL1,SNX1,LDLRAD4,FZD5,ATP13A3,HPS6,SYNDIG1,EEA1,STX7,CAV1,PLPP2,HSD17B6,BAIAP3,SNX21,MTMR4,KIAA0319,FIG4
GO:0032300	mismatch repair complex	cellular_component	cell	4	3692	7	18200	0.571429	0.0349798	0.252155	2.70303e+16	MLH3,MSH6,MSH2,PMS2
GO:0032420	stereocilium	cellular_component	cell	14	3692	42	18200	0.333333	0.0330905	0.252155	1.05181e+64	CIB2,KPTN,STRC,TPRN,ESPNL,RHOC,ATP8B1,BBS2,CDH23,EPS8L2,CDC14A,IFT20,DOCK4,RIPOR2
GO:0036488	CHOP-C/EBP complex	cellular_component	cell	2	3692	2	18200	1	0.0411421	0.252155	10511649	CEBPB,DDIT3
GO:0042612	MHC class I protein complex	cellular_component	cell part	5	3692	10	18200	0.5	0.0346772	0.252155	3.10531e+19	HLA-A,HLA-B,HLA-C,HLA-E,MR1
GO:0043564	Ku70:Ku80 complex	cellular_component	cell	2	3692	2	18200	1	0.0411421	0.252155	25477520	XRCC6,XRCC5
GO:0044301	climbing fiber	cellular_component	cell	2	3692	2	18200	1	0.0411421	0.252155	10882153090	C1QL1,DAB2IP
GO:0044609	DBIRD complex	cellular_component	cell	2	3692	2	18200	1	0.0411421	0.252155	28469557805	ZNF326,CCAR2
GO:0044753	amphisome	cellular_component	cell	2	3692	2	18200	1	0.0411421	0.252155	1208928878	LRRK2,SQSTM1
GO:0070557	PCNA-p21 complex	cellular_component	cell	2	3692	2	18200	1	0.0411421	0.252155	10265111	CDKN1A,PCNA
GO:0097058	CRLF-CLCF1 complex	cellular_component	extracellular region	2	3692	2	18200	1	0.0411421	0.252155	235299244	CLCF1,CRLF1
GO:0097233	alveolar lamellar body membrane	cellular_component	cell	2	3692	2	18200	1	0.0411421	0.252155	2127074	ABCA3,LAMP3
GO:0097441	basal dendrite	cellular_component	cell	4	3692	7	18200	0.571429	0.0349798	0.252155	4131413355996450	MAP1B,MAP2,MAPK8,SH3GL2
GO:0099524	postsynaptic cytosol	cellular_component	cell	7	3692	17	18200	0.411765	0.0403293	0.252155	1.04582e+28	BAIAP2,DBN1,EIF4EBP1,PIN1,PLCB3,PRKCG,EIF4A3
GO:0099629	postsynaptic specialization of symmetric synapse	cellular_component	cell	2	3692	2	18200	1	0.0411421	0.252155	2299755752	IGSF9B,SEPTIN11
GO:0120115	Lsm2-8 complex	cellular_component	protein-containing complex	4	3692	7	18200	0.571429	0.0349798	0.252155	1.11573e+19	LSM6,LSM4,LSM3,LSM7
GO:1905202	methylcrotonoyl-CoA carboxylase complex	cellular_component	protein-containing complex	2	3692	2	18200	1	0.0411421	0.252155	5692264087	MCCC1,MCCC2
GO:1990184	amino acid transport complex	cellular_component	cell	2	3692	2	18200	1	0.0411421	0.252155	65208140	SLC3A2,SLC7A5
GO:1990204	oxidoreductase complex	cellular_component	cell	2	3692	2	18200	1	0.0411421	0.252155	792384869	HSD17B8,CBR4
GO:1990425	ryanodine receptor complex	cellular_component	cell part	2	3692	2	18200	1	0.0411421	0.252155	22806261	FKBP1A,RYR1
GO:1990565	HSP90-CDC37 chaperone complex	cellular_component	cell	2	3692	2	18200	1	0.0411421	0.252155	111403326	CDC37,HSP90AB1
GO:1990597	AIP1-IRE1 complex	cellular_component	protein-containing complex	2	3692	2	18200	1	0.0411421	0.252155	1530902081	DAB2IP,ERN1
GO:1990617	CHOP-ATF4 complex	cellular_component	cell	2	3692	2	18200	1	0.0411421	0.252155	1649468	DDIT3,ATF4
GO:1990622	CHOP-ATF3 complex	cellular_component	protein-containing complex	2	3692	2	18200	1	0.0411421	0.252155	1649467	DDIT3,ATF3
GO:0002102	podosome	cellular_component	cell	10	3692	28	18200	0.357143	0.0425165	0.25661	1.34265e+45	AFAP1L1,SH3PXD2B,DBNL,HNRNPK,LCP1,RHOU,SH3GL1,FSCN1,TPM4,SH3PXD2A
GO:0030117	membrane coat	cellular_component	cell	10	3692	28	18200	0.357143	0.0425165	0.25661	1.02391e+41	AP3S2,AP2S1,CHMP4B,AP2A1,AP1B1,DNM1,CHMP1B,AP3B2,AP1S2,COPB2
GO:0044322	endoplasmic reticulum quality control compartment	cellular_component	cell	10	3692	28	18200	0.357143	0.0425165	0.25661	1.09521e+44	SEC61B,OS9,MAN1B1,AMFR,EDEM2,UGGT2,CALR,RHBDD1,RNF185,HERPUD1
GO:0010494	cytoplasmic stress granule	cellular_component	cell	23	3692	80	18200	0.2875	0.0444126	0.2667	1.06581e+102	CELF1,ATXN2L,EIF4G1,ELAVL1,HABP4,PUM2,TARDBP,LSM14A,HNRNPK,MCRIP1,KPNB1,MBNL1,YBX1,NUFIP2,RBM4,TIAL1,ZFP36,ZFAND1,PABPC1L,KHSRP,PABPC4,PUM1,UBAP2L
GO:0097060	synaptic membrane	cellular_component	cell	11	3692	32	18200	0.34375	0.0449035	0.268292	1.0061e+47	CDH8,BAIAP2,RIMS4,DLG4,NLGN1,SRPX2,GRIN1,ANXA1,ITGA3,LRP4,PRKCG
GO:0031011	Ino80 complex	cellular_component	cell	6	3692	14	18200	0.428571	0.0466122	0.27711	10445,54617,7528,83444,86,8607	MCRS1,INO80,YY1,INO80B,ACTL6A,RUVBL1
GO:0030864	cortical actin cytoskeleton	cellular_component	cell	18	3692	60	18200	0.3	0.047971	0.283769	10395,10487,130271,1627,1756,1915,23406,28988,3059,57731,6513,6710,6712,7402,80306,81,87,92154	DLC1,CAP1,PLEKHH2,DBN1,DMD,EEF1A1,COTL1,DBNL,HCLS1,SPTBN4,SLC2A1,SPTB,SPTBN2,UTRN,MED28,ACTN4,ACTN1,MTSS2
GO:0034774	secretory granule lumen	cellular_component	cell	32	3692	119	18200	0.268908	0.0496144	0.292038	1.02131e+136	PSMD14,CCT8,LOC112694756,EEF1A1,SERPINB1,COTL1,XRCC6,AMPD3,DBNL,HMGB1,HSP90AB1,IDH1,APRT,IMPDH2,PFKL,PGAM1,SERPINI1,PKM,PPIA,PSMC2,PSMD3,PSMD7,PSMD11,PSMD12,PSMD13,PYGL,S100P,NME1-NME2,C3,XRCC5,GHDC,PDXK
GO:0005694	chromosome	cellular_component	cell	81	3692	337	18200	0.240356	0.0506193	0.296484	100170841,10039,1059,10721,10785,10849,10969,1104,11130,157313,2016,2091,2118,221443,221711,2271,22976,23076,23246,23481,25895,26155,26156,26354,286053,2956,3146,3149,3209,4171,4172,4173,4174,4175,4176,4300,4436,4691,5058,51535,51608,51659,5252,54617,55063,5515,5527,554313,55968,641,6749,6760,7013,705,7150,7520,7543,79080,79703,80169,80237,8237,8347,83695,83852,84154,84678,84733,85236,8886,8899,9…	EPOP,PARP3,CENPB,POLQ,WDR4,POLR1G,EBNA1BP2,RCC1,ZWINT,CDCA2,EMX1,FBL,ETV4,OARD1,SYCP2L,FH,PAXIP1,RRP1B,BOP1,PES1,EEF1AKMT3,NOC2L,RSL1D1,GNL3,NSMCE2,MSH6,HMGB1,HMGB3,HOXA13,MCM2,MCM3,MCM4,MCM5,MCM6,MCM7,MLLT3,MSH2,NCL,PAK1,PPHLN1,GET4,GINS2,PHF1,INO80,ZCWPW1,PPP2CA,PPP2R5C,H4C15,NSFL1C,BLM,SSRP1,SS18,TERF1,BYSL,TOP1,XRCC5,ZFX,CCDC86,C11orf80,CTC1,ELL3,USP11,H2BC4,RHNO1,SETDB2,RPF2,KDM2B,CBX2,H2BC1…
GO:0000781	chromosome, telomeric region	cellular_component	cell	42	3692	163	18200	0.257669	0.0524249	0.302501	1.01891e+183	ALYREF,CHEK2,CBX3,FEN1,KDM1A,CBX5,ORC3,XRCC6,NSMCE2,HNRNPA2B1,MCM2,MCM3,MCM4,MCM5,MCM6,MCM7,MRE11,MSH2,PCNA,POLD1,PPP1CA,PPP1CC,PPP1R10,NAT10,H4C15,NHP2,LRIF1,THOC2,RAD17,RAD51D,UPF1,BLM,NABP1,SP100,SSB,TERF1,TP53BP1,XRCC5,CTC1,THOC3,MACROH2A1,TELO2
GO:0000930	gamma-tubulin complex	cellular_component	cell	5	3692	11	18200	0.454545	0.053173	0.302501	1.08443e+24	TUBGCP2,TUBGCP4,BLOC1S2,PDE4B,MARK4
GO:0005641	nuclear envelope lumen	cellular_component	cell	5	3692	11	18200	0.454545	0.053173	0.302501	2.03068e+21	TUBB,CACYBP,BCHE,TUBB2A,PTGES
GO:0005740	mitochondrial envelope	cellular_component	organelle	5	3692	11	18200	0.454545	0.053173	0.302501	1.00583e+19	ABCB6,HADHB,SDHD,BNIP3,HSD17B8
GO:0017101	aminoacyl-tRNA synthetase multienzyme complex	cellular_component	cell	5	3692	11	18200	0.454545	0.053173	0.302501	1.61534e+19	DARS1,IARS1,KARS1,MARS1,QARS1
GO:0044754	autolysosome	cellular_component	cell	5	3692	11	18200	0.454545	0.053173	0.302501	1.20112e+21	CLN3,LRRK2,FTH1,FTL,SQSTM1
GO:0005682	U5 snRNP	cellular_component	cell	7	3692	18	18200	0.388889	0.0547619	0.307132	1.09077e+28	TXNL4A,SNRPB,SNRPD1,SNRPD2,SNRPD3,SNRPE,SNRPG
GO:0016581	NuRD complex	cellular_component	cell	7	3692	18	18200	0.388889	0.0547619	0.307132	1.10831e+28	CHD4,HDAC1,HDAC2,GATAD2A,RBBP4,RBBP7,MBD2
GO:0071004	U2-type prespliceosome	cellular_component	cell	7	3692	18	18200	0.388889	0.0547619	0.307132	1.13382e+30	U2AF2,SF3B1,HNRNPC,LSM7,SNRNP70,SNRPB,SNRPG
GO:0001405	PAM complex, Tim23 associated import motor	cellular_component	cell	3	3692	5	18200	0.6	0.0601122	0.315576	1342662910380270	GRPEL2,DNAJC15,GRPEL1
GO:0002199	zona pellucida receptor complex	cellular_component	protein-containing complex	4	3692	8	18200	0.5	0.0588996	0.315576	1.05761e+17	CCT2,CCT8,TCP1,CCT3
GO:0005697	telomerase holoenzyme complex	cellular_component	cell	8	3692	22	18200	0.363636	0.0602488	0.315576	3.18332e+34	HNRNPC,HNRNPU,GNL3L,NAT10,NHP2,SNRPB,SNRPD3,SNRPE
GO:0005726	perichromatin fibrils	cellular_component	cell	3	3692	5	18200	0.6	0.0601122	0.315576	11052234358805	CPSF6,TARDBP,TRIM24
GO:0005911	cell-cell junction	cellular_component	cell junction	48	3692	191	18200	0.251309	0.0593398	0.315576	100506658,10806,1265,128239,128869,1305,1525,207,2264,23136,23513,23705,2549,261734,26872,2885,30011,360,3690,3815,3856,4804,4867,5058,5097,5335,5580,5582,5590,57026,57493,5797,5818,5829,64403,6624,7074,71,7409,79778,8322,83985,8476,84962,87,9076,9693,998	OCLN,SDCCAG8,CNN2,IQGAP3,PIGU,COL13A1,CXADR,AKT1,FGFR4,EPB41L3,SCRIB,CADM1,GAB1,NPHP4,STEAP1,GRB2,SH3KBP1,AQP3,ITGB3,KIT,KRT8,NGFR,NPHP1,PAK1,PCDH1,PLCG1,PRKCD,PRKCG,PRKCZ,PDXP,HEG1,PTPRM,NECTIN1,PXN,CDH24,FSCN1,TIAM1,ACTG1,VAV1,MICALL2,FZD4,SPNS1,CDC42BPA,AJUBA,ACTN1,CLDN1,RAPGEF2,CDC42
GO:0033116	endoplasmic reticulum-Golgi intermediate compartment membrane	cellular_component	cell	22	3692	78	18200	0.282051	0.0586227	0.315576	1.10181e+101	TMED1,WHAMM,CSNK1D,CD55,VMA21,CLN8,CNIH2,STING1,MGAT1,STX17,ERGIC1,RAB2A,ROBO1,GORASP1,MPPE1,TAP1,TAP2,TAPBP,TGFA,CALR,VMP1,RAB1B
GO:0035061	interchromatin granule	cellular_component	cell	3	3692	5	18200	0.6	0.0601122	0.315576	11052234356427	CPSF6,TARDBP,SRSF2
GO:0042382	paraspeckles	cellular_component	cell	3	3692	5	18200	0.6	0.0601122	0.315576	1105246706421	CPSF6,HNRNPM,SFPQ
GO:0043256	laminin complex	cellular_component	extracellular region	4	3692	8	18200	0.5	0.0588996	0.315576	3.91339e+17	LAMB2,LAMB3,NTN4,LMNB2
GO:0070461	SAGA-type complex	cellular_component	cell	3	3692	5	18200	0.6	0.0601122	0.315576	260225557893624	TMEM98,SUPT20H,TADA2B
GO:0070695	FHF complex	cellular_component	cell	3	3692	5	18200	0.6	0.0601122	0.315576	299115136184376	HOOK2,HOOK1,HOOK3
GO:0071817	MMXD complex	cellular_component	cell	3	3692	5	18200	0.6	0.0601122	0.315576	206829264210	ERCC2,SLC25A5,MMS19
GO:0098591	external side of apical plasma membrane	cellular_component	cell	3	3692	5	18200	0.6	0.0601122	0.315576	8140815399429	SLC7A5,SLC38A1,ABCG2
GO:1990391	DNA repair complex	cellular_component	protein-containing complex	3	3692	5	18200	0.6	0.0601122	0.315576	23028513177158	KDM1A,PHF21A,TP53BP1
GO:1990589	ATF4-CREB1 transcription factor complex	cellular_component	cell	3	3692	5	18200	0.6	0.0601122	0.315576	13902668468	CREM,GDNF,ATF4
GO:0030176	integral component of endoplasmic reticulum membrane	cellular_component	cell	33	3692	126	18200	0.261905	0.0646001	0.336085	1.04881e+152	CREB3,SLC27A2,FICD,CLN3,ATF6B,XXYLT1,DHCR7,DPAGT1,TAPT1,ERN1,EXT1,SLC37A2,ATF6,SLC37A4,BSCL2,AMFR,EMC10,HSPA5,STING1,NFE2L1,SLC35B3,SLC37A1,EMC3,RTN4,ERGIC1,RRBP1,SCD,TAP1,TAP2,ELOVL6,CAMLG,RHBDD1,DERL3
GO:0031090	organelle membrane	cellular_component	membrane	6	3692	15	18200	0.4	0.0647296	0.336085	4.40738e+25	MAP1LC3C,ATP1A2,ATP1A3,SLC39A8,MAP1LC3B,SEC16A
GO:0000307	cyclin-dependent protein kinase holoenzyme complex	cellular_component	cell	10	3692	30	18200	0.333333	0.0661394	0.339453	1.0191e+39	CDK4,CDKN1A,CNPPD1,PCNA,CCNJ,CCND1,CCNJL,CCND2,CCNE1,CCNE2
GO:0005811	lipid droplet	cellular_component	cell	26	3692	96	18200	0.270833	0.0661259	0.339453	1.09381e+115	EHD1,PLIN2,CYB5R3,SDR16C5,SPART,BSCL2,PRPF19,HSD11B2,LSS,NSDHL,HSD17B11,PNPLA2,LDAF1,RAB5C,ABHD4,SET,TSC1,RAB7A,LPCAT1,AIFM2,CAV1,PLA2G4C,LMLN,SYNGR2,DHRS3,FIG4
GO:0031252	cell leading edge	cellular_component	cell	16	3692	54	18200	0.296296	0.0662347	0.339453	1.00507e+76	OCLN,EXOC8,AAK1,SCRIB,SH3BP1,ARF1,MYH9,BSPRY,PRKCZ,SHTN1,VIM,CXCR4,RIPOR1,CDC42BPA,LMO4,DPP9
GO:0098686	hippocampal mossy fiber to CA3 synapse	cellular_component	synapse	11	3692	34	18200	0.323529	0.0674449	0.344172	1.43425e+45	SYT9,EPHA7,GPER1,NECTIN1,SH3GL1,SH3GL2,SLC6A9,SYT1,CAPZB,SYT12,AKAP7
GO:0030139	endocytic vesicle	cellular_component	cell	18	3692	63	18200	0.285714	0.0732781	0.37234	1.00507e+90	OCLN,STAM2,GIPC1,EHD1,TIRAP,DAB2IP,AMOT,ECPAS,GOLIM4,SH3KBP1,CD207,VPS11,RAB5C,CUBN,STX7,HYAL2,RAPGEF2,RAB11FIP3
GO:0000177	cytoplasmic exosome (RNase complex)	cellular_component	cell	5	3692	12	18200	0.416667	0.0763464	0.376067	1.15752e+24	DIS3L,DIS3,EXOSC2,CARHSP1,GTPBP1
GO:0000940	condensed chromosome outer kinetochore	cellular_component	cell	5	3692	12	18200	0.416667	0.0763464	0.376067	1.06322e+26	CENPF,SKA1,SKA3,BOD1L1,BOD1
GO:0005721	pericentric heterochromatin	cellular_component	cell	8	3692	23	18200	0.347826	0.0765418	0.376067	1.05811e+34	CENPA,CENPB,CBX3,DNMT1,NCAPD3,CBX5,HELLS,MACROH2A1
GO:0030131	clathrin adaptor complex	cellular_component	cell	5	3692	12	18200	0.416667	0.0763464	0.376067	1.17316e+17	AP2M1,AP2A1,AP1B1,AP1M1,AP4M1
GO:0031258	lamellipodium membrane	cellular_component	cell	8	3692	23	18200	0.347826	0.0765418	0.376067	1.02971e+33	APC2,CFL1,CSPG4,EPHA2,PLXND1,ITGB3,PDXP,CD44
GO:0031982	vesicle	cellular_component	organelle	43	3692	172	18200	0.25	0.0761028	0.376067	1.00081e+178	KCNE3,BASP1,CFL1,PRRT2,RAB39B,CHMP4B,SLC30A7,DYNC1I1,AKT1,ALDH3B1,CLEC16A,PLA2G4F,GAK,LAMP3,BIN1,GNB2,ANXA1,CXXC1,HSPA1B,MYL6,MYO5B,PKM,PPIA,PRKCZ,ALS2,EPS8L2,BMP5,BMP6,BMP7,SNX1,SPP1,TSPAN4,UBC,EZR,CALM2,CALM3,TAGLN2,STX7,RAB11A,GPRC5A,ARHGEF2,CD81,TBC1D4
GO:0071564	npBAF complex	cellular_component	cell	5	3692	12	18200	0.416667	0.0763464	0.376067	6597,6598,6605,6760,86	SMARCA4,SMARCB1,SMARCE1,SS18,ACTL6A
GO:1990124	messenger ribonucleoprotein complex	cellular_component	protein-containing complex	5	3692	12	18200	0.416667	0.0763464	0.376067	1.32864e+25	CPEB2,HNRNPA3,LSM14A,YBX1,CPEB1
GO:0005581	collagen trimer	cellular_component	protein-containing complex	27	3692	102	18200	0.264706	0.0788523	0.384678	1.08821e+125	C1QL1,C1QTNF3,COL1A1,COL3A1,COL4A3,COL5A1,COL6A3,COL9A3,COL12A1,COL13A1,COL6A6,COL26A1,CCBE1,PABIR2,COL24A1,PCOLCE2,MMP1,MMP13,PLOD1,WDR33,COL18A1,COLEC12,EMILIN2,COL25A1,SERPINH1,PLOD3,WDR46
GO:0016323	basolateral plasma membrane	cellular_component	cell	58	3692	240	18200	0.241667	0.0792651	0.384678	10057,113235,115701,133308,143162,1525,160,1741,1832,2054,222962,23428,23513,23657,23705,2760,287,301,3248,3326,338328,3416,358,360,3675,4359,5031,5064,57554,64116,64849,65009,6513,6520,6536,6573,6814,7037,7039,728,7430,7439,760,770,8140,81539,83959,84182,85409,857,8714,8884,9056,9076,912,9381,960,975	ABCC5,SLC46A1,ALPK2,SLC9B2,FRMPD2,CXADR,AP2A1,DLG3,DSP,STX2,SLC29A4,SLC7A8,SCRIB,SLC7A11,CADM1,GM2A,ANK2,ANXA1,HPGD,HSP90AB1,GPIHBP1,IDE,AQP1,AQP3,ITGA3,MPZ,P2RY6,PALM,LRRC7,SLC39A8,SLC13A3,NDRG4,SLC2A1,SLC3A2,SLC6A9,SLC19A1,STXBP3,TFRC,TGFA,C5AR1,EZR,BEST1,CA2,CA11,SLC7A5,SLC38A1,SLC4A11,MINDY4,NKD2,CAV1,ABCC3,SLC5A6,SLC7A7,CLDN1,CD1D,OTOF,CD44,CD81
GO:0090734	site of DNA damage	cellular_component	cell	9	3692	27	18200	0.333333	0.0791977	0.384678	1.00381e+43	PARP2,CBX3,OARD1,CBX5,RFWD3,ELOA,XRCC5,PARP9,SLFN11
GO:0016324	apical plasma membrane	cellular_component	cell part	87	3692	373	18200	0.233244	0.0809902	0.391453	100506658,10057,10207,10327,11178,11309,113235,114569,1244,133308,1464,1514,154,160,182,2013,2151,222962,23043,23255,2335,23428,245972,259266,2760,28514,287,301,3084,3326,338328,340024,3570,358,3705,389813,4008,4036,482,4851,4921,5002,5031,51057,5205,5244,5420,5562,5590,5593,5663,56650,56667,57835,5794,59272,60676,64116,6513,6520,6536,6567,6573,6583,659,6712,6814,7430,79901,8029,8140,83959,84182,…	OCLN,ABCC5,PATJ,AKR1A1,LZTS1,SLCO2B1,SLC46A1,MAL2,ABCC2,SLC9B2,CSPG4,CTSL,ADRB2,AP2A1,JAG1,EMP2,F2RL2,SLC29A4,TNIK,MTCL1,FN1,SLC7A8,ATP6V0D2,ASPM,GM2A,DLL1,ANK2,ANXA1,NRG1,HSP90AB1,GPIHBP1,SLC6A19,IL6R,AQP1,ITPK1,AJM1,LMO7,LRP2,ATP1B2,NOTCH1,DDR2,SLC22A18,P2RY6,WDPCP,ATP8B1,ABCB4,PODXL,PRKAA1,PRKCZ,PRKG2,PSEN1,CLDND1,MUC13,SLC4A5,PTPRH,ACE2,PAPPA2,SLC39A8,SLC2A1,SLC3A2,SLC6A9,SLC16A2,SLC19A1,SLC2…
GO:0000275	mitochondrial proton-transporting ATP synthase complex, catalytic core F(1)	cellular_component	cell	2	3692	3	18200	0.666667	0.106742	0.405482	509514	ATP5F1C,ATP5F1E
GO:0001401	mitochondrial sorting and assembly machinery complex	cellular_component	cell	5	3692	13	18200	0.384615	0.10406	0.405482	3.31335e+25	HSPA9,MTX3,MICOS10,DNAJC11,CHCHD6
GO:0002178	palmitoyltransferase complex	cellular_component	protein-containing complex	2	3692	3	18200	0.666667	0.106742	0.405482	40164751114	GOLGA7B,ZDHHC9
GO:0005608	laminin-3 complex	cellular_component	extracellular region	2	3692	3	18200	0.666667	0.106742	0.405482	391384823	LAMB2,LMNB2
GO:0005665	RNA polymerase II, core complex	cellular_component	membrane-enclosed lumen	6	3692	16	18200	0.375	0.0863971	0.405482	5.43454e+25	POLR2E,POLR2F,POLR2H,POLR2K,POLR2L,POLR2J3
GO:0005732	small nucleolar ribonucleoprotein complex	cellular_component	protein-containing complex	4	3692	9	18200	0.444444	0.0894125	0.405482	1.11575e+18	LSM6,NOP58,NHP2,SNRPB
GO:0005785	signal recognition particle receptor complex	cellular_component	cell	2	3692	3	18200	0.666667	0.106742	0.405482	584776734	SRPRB,SRPRA
GO:0005901	caveola	cellular_component	cell	21	3692	77	18200	0.272727	0.0861292	0.405482	1.0121e+83	CDH13,DLC1,CAVIN3,CLN3,ADRA1B,EMP2,MYOF,CAVIN1,HMOX1,INSR,ATP1A2,NOS3,PTCH1,SLC2A1,BMPR2,TFPI,LRP8,CAV1,CAV2,PLPP2,SCARB1
GO:0009331	glycerol-3-phosphate dehydrogenase complex	cellular_component	cell	2	3692	3	18200	0.666667	0.106742	0.405482	231712819	GPD1L,GPD1
GO:0009986	cell surface	cellular_component	cell	139	3692	616	18200	0.225649	0.0849879	0.405482	100133941,10788,10961,11093,113235,1191,1244,1368,14,1464,146760,154796,1604,161497,170689,1756,1969,2013,2023,2043,221395,222663,2239,2261,2262,2263,22871,23071,23213,2323,23657,27092,27152,27286,2806,285852,2902,29126,2923,301,307,3105,3106,3107,3108,3123,3133,3146,3192,3309,3326,3329,3416,355,3600,3601,3675,3684,3687,3690,3696,3730,399687,4008,4038,4155,4684,4804,4851,4907,506,51162,51393,5156…	CD24,IQGAP2,ERP29,ADAMTS13,SLC46A1,CLU,ABCC2,CPM,AAMP,CSPG4,RTN4RL1,AMOT,CD55,STRC,ADAMTS15,DMD,EPHA2,EMP2,ENO1,EPHA4,ADGRF5,SCUBE3,GPC4,FGFR3,GPC5,FGFR2,NLGN1,ERP44,SULF1,FLT3LG,SLC7A11,CACNG4,INTU,SRPX2,GOT2,TREML4,GRIN1,CD274,PDIA3,ANXA1,ANXA4,HLA-A,HLA-B,HLA-C,HLA-DMA,HLA-DRB1,HLA-E,HMGB1,HNRNPU,HSPA5,HSP90AB1,HSPD1,IDE,FAS,IL15,IL15RA,ITGA3,ITGAM,ITGAX,ITGB3,ITGB8,ANOS1,MYO18A,LMO7,LRP4,MBP,…
GO:0014802	terminal cisterna	cellular_component	cell part	2	3692	3	18200	0.666667	0.106742	0.405482	22806261	FKBP1A,RYR1
GO:0016460	myosin II complex	cellular_component	cell	3	3692	6	18200	0.5	0.102388	0.405482	4627462879784	MYH9,MYH10,MYH14
GO:0016513	core-binding factor complex	cellular_component	cell	2	3692	3	18200	0.666667	0.106742	0.405482	861865	RUNX1,CBFB
GO:0016533	protein kinase 5 complex	cellular_component	protein-containing complex	2	3692	3	18200	0.666667	0.106742	0.405482	10208851	CDK5,CDK5R1
GO:0016604	nuclear body	cellular_component	cell	78	3692	335	18200	0.232836	0.0967578	0.405482	10039,10114,1026,10346,10488,1059,10622,10926,11107,11130,114034,130271,139285,1435,1478,153222,1939,1998,22890,2303,23398,23595,26137,261734,26353,26354,2672,286053,2872,28970,29086,3226,355,3899,399818,4091,4193,463,4772,4796,50628,5111,51593,5205,5325,54617,54845,5514,55596,57531,57532,6304,6305,64802,6497,6606,6627,6634,6672,6932,7013,7089,7158,7329,7546,7704,79811,81,84256,84524,8556,8565,90…	PARP3,HIPK3,CDKN1A,TRIM22,CREB3,CENPB,POLR3G,DBF4,PRDM5,ZWINT,TOE1,PLEKHH2,AMER1,CSF1,CSTF2,CREBRF,EIF2D,ELF2,ZBTB1,FOXC2,PPWD1,ORC3,ZBTB20,NPHP4,HSPB8,GNL3,GFI1,NSMCE2,MKNK2,C11orf54,BABAM1,HOXC10,FAS,AFF3,EEF1AKMT2,SMAD6,MDM2,ZFHX3,NFATC1,TONSL,GEMIN4,PCNA,SRRT,ATP8B1,PLAGL1,INO80,ESRP1,PPP1R10,ZCCHC8,HACE1,NUFIP2,SATB1,SBF1,NMNAT1,SKI,SMN1,SNRPA1,SNRPD3,SP100,TCF7,TERF1,TLE2,TP53BP1,UBE2I,ZIC2…
GO:0016605	PML body	cellular_component	cell	27	3692	105	18200	0.257143	0.104961	0.405482	1.01141e+116	HIPK3,CALCOCO2,BASP1,TRIM16,CHEK2,CBX5,NSMCE2,MKNK2,EIF3E,BMAL1,MRE11,RFWD3,SPTBN4,TP53INP2,RNF6,SATB1,BLM,SRSF2,SKI,SKIL,SUMO2,SP100,UBE2I,ZBTB16,SQSTM1,ZBED1,CASP8AP2
GO:0016942	insulin-like growth factor binding protein complex	cellular_component	extracellular region	2	3692	3	18200	0.666667	0.106742	0.405482	34863488	IGFBP3,IGFBP5
GO:0020005	symbiont-containing vacuole membrane	cellular_component	extracellular region	2	3692	3	18200	0.666667	0.106742	0.405482	35884182	AQP1,MINDY4
GO:0030123	AP-3 adaptor complex	cellular_component	cell	4	3692	9	18200	0.444444	0.0894125	0.405482	1.02396e+17	AP3S2,VPS11,AP3B2,AP3D1
GO:0030286	dynein complex	cellular_component	cell	9	3692	28	18200	0.321429	0.0965731	0.405482	1.63918e+38	DCTN1,DNAH5,DYNC1H1,DYNC1I1,DNAH10,DISC1,DNALI1,DNAH17,DNAH11
GO:0030427	site of polarized growth	cellular_component	cell	3	3692	6	18200	0.5	0.102388	0.405482	1627289883059	DBN1,DBNL,HCLS1
GO:0030485	smooth muscle contractile fiber	cellular_component	cell	2	3692	3	18200	0.666667	0.106742	0.405482	255743,59	NPNT,ACTA2
GO:0030667	secretory granule membrane	cellular_component	cell	27	3692	103	18200	0.262136	0.0870087	0.405482	1.07881e+113	IQGAP2,SYT9,CD55,ALDH3B1,SVIP,RAB26,SIGLEC9,HLA-B,HLA-C,ICA1,STING1,ITGAX,P2RX1,RAB9B,SERPINB6,PTPRN2,RAB3A,RAB6A,RAC1,SLC2A3,C5AR1,RAB7A,ATAD3B,RPH3AL,CD44,CD58,ADGRE5
GO:0030895	apolipoprotein B mRNA editing enzyme complex	cellular_component	cell part	2	3692	3	18200	0.666667	0.106742	0.405482	20031660489	APOBEC3F,APOBEC3G
GO:0031298	replication fork protection complex	cellular_component	cell	2	3692	3	18200	0.666667	0.106742	0.405482	5496255388	TIPIN,MCM10
GO:0031315	extrinsic component of mitochondrial outer membrane	cellular_component	cell part	2	3692	3	18200	0.666667	0.106742	0.405482	230985245	SARM1,PHB1
GO:0031371	ubiquitin conjugating enzyme complex	cellular_component	cell	2	3692	3	18200	0.666667	0.106742	0.405482	102737335	STUB1,UBE2V1
GO:0031528	microvillus membrane	cellular_component	cell part	9	3692	28	18200	0.321429	0.0965731	0.405482	2.34284e+36	SLC7A8,ITGB3,PODXL,PTPRH,S100P,EZR,SLC7A5,SYTL1,SCARB1
GO:0031595	nuclear proteasome complex	cellular_component	cell	2	3692	3	18200	0.666667	0.106742	0.405482	57055718	PSMC5,PSMD12
GO:0032301	MutSalpha complex	cellular_component	cell	2	3692	3	18200	0.666667	0.106742	0.405482	29564436	MSH6,MSH2
GO:0034464	BBSome	cellular_component	cell part	4	3692	9	18200	0.444444	0.0894125	0.405482	582583585728695	BBS1,BBS2,BBS4,SPANXB1
GO:0035098	ESC/E(Z) complex	cellular_component	cell part	5	3692	13	18200	0.384615	0.10406	0.405482	1.00171e+25	EPOP,MTF2,HDAC2,RBBP4,RBBP7
GO:0035101	FACT complex	cellular_component	cell	2	3692	3	18200	0.666667	0.106742	0.405482	2537146749	MMS22L,SSRP1
GO:0035370	UBC13-UEV1A complex	cellular_component	cell	2	3692	3	18200	0.666667	0.106742	0.405482	73347335	UBE2N,UBE2V1
GO:0035579	specific granule membrane	cellular_component	cell	24	3692	92	18200	0.26087	0.106521	0.405482	1.00431e+104	TOM1,AGPAT2,PGRMC1,SLC27A2,CHRNB4,HGSNAT,ALDH3B1,ATP11A,UBR4,ITGAM,P2RX1,PLAU,CMTM6,PTPRB,RAP1A,RAP2B,TMBIM1,SLC2A3,C3AR1,TSPAN14,SNAP23,AP1M1,TMEM63A,MLEC
GO:0035868	alphav-beta3 integrin-HMGB1 complex	cellular_component	cell	2	3692	3	18200	0.666667	0.106742	0.405482	31463690	HMGB1,ITGB3
GO:0042583	chromaffin granule	cellular_component	cell	2	3692	3	18200	0.666667	0.106742	0.405482	11911514	CLU,CTSL
GO:0043190	ATP-binding cassette (ABC) transporter complex	cellular_component	cell part	3	3692	6	18200	0.5	0.102388	0.405482	10058,20,5826	ABCB6,ABCA2,ABCD4
GO:0043197	dendritic spine	cellular_component	cell	40	3692	162	18200	0.246914	0.0983323	0.405482	1.01601e+171	FARP1,GIPC1,LZTS1,PRRT2,CNN3,DLG4,DVL1,EPHA4,NLGN1,ZMYND8,CNIH2,FBXO2,GRIN1,STRN4,MAP1B,RAB8A,ATP1A2,NGFR,P2RX4,PALM,PDE4B,PPP1CA,PPP1CC,PRKACA,SEPTIN11,PRKAR2B,PSD,PSMC2,ALS2,RAC1,BCR,LRRC4,TIAM1,SYNDIG1,FXR1,CDK5R1,AKAP5,APBA3,ARHGAP32,CDC42
GO:0043204	perikaryon	cellular_component	cell	40	3692	163	18200	0.245399	0.105763	0.405482	1.00081e+179	KCNE3,CDK5,OLFM1,MCRS1,LRRK2,RTN4RL1,DRP2,EFNA2,ENO2,EPHA4,RUFY3,DDN,NCDN,ASTN2,FUS,NSMF,TIAM2,GLUL,GOT2,DBNL,MAP1B,NGFR,SERPINI1,PPP1CA,PPP5C,PI4K2A,MAPK10,PRPH,SHTN1,PTPRN,SLC2A3,SMN1,TOP1,FZD5,EPM2A,ROGDI,TTLL7,KNDC1,CDK5R1,SYAP1
GO:0043529	GET complex	cellular_component	cell	2	3692	3	18200	0.666667	0.106742	0.405482	439819	GET3,CAMLG
GO:0044294	dendritic growth cone	cellular_component	cell	4	3692	9	18200	0.444444	0.0894125	0.405482	3326413357279340	HSP90AB1,MAP2,PTCH1,TAOK2
GO:0044300	cerebellar mossy fiber	cellular_component	cell	3	3692	6	18200	0.5	0.102388	0.405482	15309017424781	DAB2IP,DLG4,NFIB
GO:0044530	supraspliceosomal complex	cellular_component	cell	2	3692	3	18200	0.666667	0.106742	0.405482	273165976	RBMX,UPF1
GO:0045259	proton-transporting ATP synthase complex	cellular_component	cell part	2	3692	3	18200	0.666667	0.106742	0.405482	498506	ATP5F1A,ATP5F1B
GO:0046930	pore complex	cellular_component	membrane	5	3692	13	18200	0.384615	0.10406	0.405482	1.04526e+20	TOMM40,BAX,VDAC1,VDAC2,TOMM40L
GO:0048476	Holliday junction resolvase complex	cellular_component	cell	2	3692	3	18200	0.666667	0.106742	0.405482	19734280198	EME2,MUS81
GO:0055038	recycling endosome membrane	cellular_component	cell	24	3692	90	18200	0.266667	0.0871377	0.405482	1.01331e+108	OPTN,NDRG1,EHD1,RFFL,SCAMP5,GGA3,CD274,PDIA3,HLA-A,HLA-B,HLA-C,HLA-E,RAB8A,CMTM6,GRIPAP1,RAC1,RAP2B,ATP13A3,FZD7,SLC9A7,RAB11A,BAIAP3,VAMP3,RAB11FIP3
GO:0060201	clathrin-sculpted acetylcholine transport vesicle membrane	cellular_component	cell	2	3692	3	18200	0.666667	0.106742	0.405482	58646857	RAB3A,SYT1
GO:0070545	PeBoW complex	cellular_component	cell	2	3692	3	18200	0.666667	0.106742	0.405482	2324623481	BOP1,PES1
GO:0070937	CRD-mediated mRNA stability complex	cellular_component	cell	3	3692	6	18200	0.5	0.102388	0.405482	1049231924904	SYNCRIP,HNRNPU,YBX1
GO:0070938	contractile ring	cellular_component	cell	3	3692	6	18200	0.5	0.102388	0.405482	5702674029055	PDXP,UTRN,PRC1
GO:0071818	BAT3 complex	cellular_component	cell	2	3692	3	18200	0.666667	0.106742	0.405482	516087917	GET4,BAG6
GO:0090724	central region of growth cone	cellular_component	cell	3	3692	6	18200	0.5	0.102388	0.405482	27185753190850	DISC1,YWHAE,ZNF598
GO:0097129	cyclin D2-CDK4 complex	cellular_component	cell	2	3692	3	18200	0.666667	0.106742	0.405482	1019894	CDK4,CCND2
GO:0097134	cyclin E1-CDK2 complex	cellular_component	cell	2	3692	3	18200	0.666667	0.106742	0.405482	8989134	CCNE1,CCNE2
GO:0097136	Bcl-2 family protein complex	cellular_component	protein-containing complex	3	3692	6	18200	0.5	0.102388	0.405482	10018581599	BCL2L11,BAX,BCL2L2
GO:0097427	microtubule bundle	cellular_component	cell	3	3692	6	18200	0.5	0.102388	0.405482	110762325551673	TPPP,MTCL1,TPPP3
GO:0097730	non-motile cilium	cellular_component	cell	10	3692	32	18200	0.3125	0.0967795	0.405482	1.08012e+47	SEPTIN9,DNAAF4,DRD5,ARL13B,NPHP4,RAB8A,PCM1,IFT122,BBS4,CFAP69
GO:0098574	cytoplasmic side of lysosomal membrane	cellular_component	cell	3	3692	6	18200	0.5	0.102388	0.405482	1915267029965	EEF1A1,GFAP,CDIP1
GO:0098684	photoreceptor ribbon synapse	cellular_component	synapse	3	3692	6	18200	0.5	0.102388	0.405482	1488175929993	CTBP2,DNM1,PACSIN1
GO:0098837	postsynaptic recycling endosome	cellular_component	cell	3	3692	6	18200	0.5	0.102388	0.405482	5685087669495	GRIPAP1,RAB11A,AKAP5
GO:0098855	HCN channel complex	cellular_component	cell	2	3692	3	18200	0.666667	0.106742	0.405482	10021610	HCN4,HCN2
GO:0098890	extrinsic component of postsynaptic membrane	cellular_component	cell	2	3692	3	18200	0.666667	0.106742	0.405482	101601399	FARP1,CRKL
GO:0098984	neuron to neuron synapse	cellular_component	synapse	2	3692	3	18200	0.666667	0.106742	0.405482	478482	ATP1A3,ATP1B2
GO:1990037	Lewy body core	cellular_component	cell part	2	3692	3	18200	0.666667	0.106742	0.405482	4689709	ATF4,HERPUD1
GO:1990590	ATF1-ATF4 transcription factor complex	cellular_component	organelle	2	3692	3	18200	0.666667	0.106742	0.405482	2668468	GDNF,ATF4
GO:0000118	histone deacetylase complex	cellular_component	cell	13	3692	45	18200	0.288889	0.108231	0.409829	2.12223e+56	MECOM,SATB2,CBX5,RCOR2,HDAC1,HDAC2,PHF21A,RBBP4,RBBP7,HDAC3,MBD2,NCOR2,HDAC9
GO:0031045	dense core granule	cellular_component	cell	6	3692	17	18200	0.352941	0.111525	0.420963	1.27833e+28	SYT2,SYT9,SLC6A9,SYT1,SPX,BAIAP3
GO:0005774	vacuolar membrane	cellular_component	membrane	7	3692	21	18200	0.333333	0.115048	0.431522	1.00581e+31	ABCB6,ARL8A,VPS4A,MAN2B1,TMEM138,ATP6V0C,NAPA
GO:0044306	neuron projection terminus	cellular_component	cell	7	3692	21	18200	0.333333	0.115048	0.431522	1.02721e+30	FSTL3,BAIAP2,DLG4,DMD,MACO1,SYT1,UCHL1
GO:0030863	cortical cytoskeleton	cellular_component	cell	8	3692	25	18200	0.32	0.116236	0.434607	1.62717e+31	DBN1,DLG4,NSMF,GYPC,MYH9,TPM4,EZR,CAPZB
GO:0005912	adherens junction	cellular_component	cell junction	41	3692	169	18200	0.242604	0.117399	0.437576	1.0061e+179	CDH8,PAK4,NDRG1,BAIAP2,CDC42EP1,CNN3,CXADR,JAG1,EFNB2,EPHA4,PIP5K1C,SCRIB,SH3BP1,PDLIM3,DLL1,ANXA1,CCDC85C,KRT18,AJM1,SMAD7,MYH9,NOTCH1,NPHP1,PPP1CA,VEZT,SPTBN4,PTPRM,PVR,NECTIN1,ABCD4,CDH24,NIBAN2,BMPR2,TBCD,VEGFA,EZR,NECTIN4,AJUBA,ADAM15,SNAP23,PDLIM1
GO:0005815	microtubule organizing center	cellular_component	cell	53	3692	224	18200	0.236607	0.120022	0.445956	10039,10579,10806,10844,10962,11078,11178,114327,1263,151987,20,22809,22924,23170,23392,23503,25886,27229,27436,282809,282991,2908,29887,3875,402,4869,49856,5058,51175,5119,51646,5252,55671,55857,5590,55968,56647,57223,57410,57787,582,583,585,5971,64210,642273,7335,7431,84962,8556,8607,9859,998	PARP3,TACC2,SDCCAG8,TUBGCP2,MLLT11,TRIOBP,LZTS1,EFHC1,PLK3,PPP4R2,ABCA2,ATF5,MAPRE3,TTLL12,ECPAS,ZFYVE26,POC1A,TUBGCP4,EML4,POC1B,BLOC1S2,NR3C1,SNX10,KRT18,ARL2,NPM1,WRAP73,PAK1,TUBE1,CHMP1A,YPEL5,PHF1,PPP4R3A,KIZ,PRKCZ,NSFL1C,BCCIP,PPP4R3B,SCYL1,MARK4,BBS1,BBS2,BBS4,RELB,MMS19,FAM110C,UBE2V1,VIM,AJUBA,CDC14A,RUVBL1,CEP170,CDC42
GO:0043235	receptor complex	cellular_component	protein-containing complex	51	3692	215	18200	0.237209	0.121123	0.448646	10333,133396,1438,154,162514,1969,2043,2045,2047,2260,2261,2263,2264,22871,2321,2322,26050,2675,284656,3480,3570,3643,3675,3690,3815,4036,4058,4851,4921,51559,5156,53353,57125,57192,5787,5799,6256,659,7132,7804,8029,84171,8737,8829,9052,9180,9244,93,9344,94,9466	TLR6,IL31RA,CSF2RA,ADRB2,TRPV3,EPHA2,EPHA4,EPHA7,EPHB1,FGFR1,FGFR3,FGFR2,FGFR4,NLGN1,FLT1,FLT3,SLITRK5,GFRA2,EPHA10,IGF1R,IL6R,INSR,ITGA3,ITGB3,KIT,LRP2,LTK,NOTCH1,DDR2,NT5DC3,PDGFRA,LRP1B,PLXDC1,MCOLN1,PTPRB,PTPRN2,RXRA,BMPR2,TNFRSF1A,LRP8,CUBN,LOXL4,RIPK1,NRP1,GPRC5A,OSMR,CRLF1,ACVR2B,TAOK2,ACVRL1,IL27RA
GO:0098793	presynapse	cellular_component	cell	34	3692	138	18200	0.246377	0.122277	0.451513	1.02011e+149	CDK5,C1QL1,PRRT2,AP2M1,DNM1,DNM2,DVL1,CLN8,SLC29A4,NLGN1,TNIK,PIP5K1C,SCRIB,GAK,NAAA,MX1,ITSN2,PFN2,PPP1CA,PPP1CC,SH3GL1,SH3GL2,SLC2A1,SPTBN2,STXBP3,ROGDI,FXR1,FBXL20,SNAP23,NAPA,CDK5R1,BAIAP3,CADPS2,OTOF
GO:0035861	site of double-strand break	cellular_component	cell	20	3692	76	18200	0.263158	0.123154	0.453343	1.00391e+92	PARP3,ARPC4,ARPC1A,APLF,FH,GDNF,PRPF19,POLL,MRE11,SMARCAL1,PHF1,POLH,RFWD3,RBBP8,SETMAR,NABP1,INTS3,TP53BP1,CYREN,SLF1
GO:0005930	axoneme	cellular_component	cell	29	3692	116	18200	0.25	0.126094	0.459895	1.06311e+142	CENPF,SEPTIN9,EFHC1,CFAP70,CFAP251,CFAP54,DNAH5,DNAH10,ARL13B,PMPCA,DYNLT2B,GLI2,GLI3,CCDC113,CCDC103,WDPCP,DYNC2LI1,CFAP46,CCDC40,DNAI7,PRKACA,BBS1,DNALI1,CFAP43,MAP1LC3B,DNAH17,DNAH11,CFAP91,DRC1
GO:0030867	rough endoplasmic reticulum membrane	cellular_component	cell	4	3692	10	18200	0.4	0.125903	0.459895	3.39984e+18	NAT8L,PLOD1,MACO1,UBA1
GO:0045179	apical cortex	cellular_component	cell	4	3692	10	18200	0.4	0.125903	0.459895	3.87755e+18	INSC,MYO5B,PRKCZ,SAPCD2
GO:0030659	cytoplasmic vesicle membrane	cellular_component	cell	38	3692	157	18200	0.242038	0.130868	0.475347	10239,115123,116442,1211,123720,162,1861,21,23011,23710,26509,27074,2852,28966,29907,29993,30011,340061,3601,3801,4645,50632,51429,54503,57465,57584,6249,6261,81552,84079,8766,8905,8907,90203,9052,9144,9344,93664	AP3S2,MARCHF3,RAB39B,CLTA,WHAMM,AP1B1,TOR1A,ABCA3,RAB21,GABARAPL1,MYOF,LAMP3,GPER1,SNX24,SNX15,PACSIN1,SH3KBP1,STING1,IL15RA,KIFC3,MYO5B,CALY,SNX9,ZDHHC13,TBC1D24,ARHGAP21,CLIP1,RYR1,VOPP1,ANKRD27,RAB11A,AP1S2,AP1M1,SNX21,GPRC5A,SYNGR2,TAOK2,CADPS2
GO:0043025	neuronal cell body	cellular_component	cell	88	3692	388	18200	0.226804	0.13153	0.475347	1020,10439,10458,10488,10857,11178,114327,1152,120892,1263,1266,153090,1639,1728,1741,1855,2026,2045,22902,23154,2317,23173,23542,26470,2664,267,3065,3326,339451,3770,3782,4038,4130,4131,4133,4155,4218,4651,477,478,4900,5025,51083,51218,5153,5274,5373,547,54795,55361,5562,5577,5663,56896,57125,57142,57679,57731,5798,5881,6456,6507,6509,659,6623,6712,6863,7042,7074,7077,7345,7804,790,79948,8087,81…	CDK5,OLFM1,BAIAP2,CREB3,PGRMC1,LZTS1,EFHC1,CKB,LRRK2,PLK3,CNN3,DAB2IP,DCTN1,NQO1,DLG3,DVL1,ENO2,EPHA7,RUFY3,NCDN,FLNB,METAP1,MAPK8IP2,SEZ6L2,GDI1,AMFR,HDAC1,HSP90AB1,KLHL17,KCNJ14,KCNN3,LRP4,MAP1A,MAP1B,MAP2,MBP,RAB8A,MYO10,ATP1A2,ATP1A3,NRGN,P2RX4,GAL,GLRX5,PDE1B,SERPINI1,PMM2,KIF1A,TRPM4,PI4K2A,PRKAA1,PRKAR2B,PSEN1,DPYSL5,PLXDC1,RTN4,ALS2,SPTBN4,PTPRN,RAC3,SH3GL2,SLC1A3,SLC1A4,BMPR2,SNCG,SPTBN2…
GO:0097546	ciliary base	cellular_component	cell	11	3692	38	18200	0.289474	0.13124	0.475347	2.55758e+50	DYNLT2B,NPHP4,DISC1,GLI2,GLI3,PRKACA,PRKACB,PRKAR2B,CEP126,DNALI1,IFT20
GO:1903561	extracellular vesicle	cellular_component	extracellular region	15	3692	55	18200	0.272727	0.132034	0.475724	1.12531e+60	MAN1B1,COL6A3,COL12A1,GNAI2,LFNG,MGAT1,ATP1A2,ATP1A3,SERPINE2,PKM,OLFML3,RAB3A,TFRC,TUBB2A,ARRDC4
GO:0043209	myelin sheath	cellular_component	cell	10	3692	34	18200	0.294118	0.134479	0.483069	1.01003e+41	TSPAN2,GDI1,GLUL,CA13,MBP,MPZ,PLEC,PLPPR3,CALM2,CALM3
GO:0071007	U2-type catalytic step 2 spliceosome	cellular_component	cell	9	3692	30	18200	0.3	0.137324	0.4918	2.73397e+36	PRPF19,SNRPA1,SNRPB,SNRPB2,SNRPD1,SNRPD2,SNRPD3,SNRPE,SNRPG
GO:0000159	protein phosphatase type 2A complex	cellular_component	cell part	6	3692	18	18200	0.333333	0.139907	0.496564	5.51555e+24	PPP2CA,PPP2R1A,PPP2R2B,PPP2R2C,PPP2R5C,NKD1
GO:0016282	eukaryotic 43S preinitiation complex	cellular_component	cell	6	3692	18	18200	0.333333	0.139907	0.496564	1.02091e+26	EIF1,EIF1B,EIF3K,EIF3E,EIF3B,EIF3H
GO:0031527	filopodium membrane	cellular_component	cell	6	3692	18	18200	0.333333	0.139907	0.496564	1.75637e+23	DMD,ITGA3,ITGB3,MYO10,PALM,UTRN
GO:0048471	perinuclear region of cytoplasm	cellular_component	cell	163	3692	744	18200	0.219086	0.140901	0.498606	10021,1012,10133,1019,10207,10228,10241,1026,102724197,10297,10397,10523,1063,10801,10920,10938,10966,11076,11124,11267,114049,114569,1191,123879,1267,129685,140578,1435,1453,148867,149371,158158,1780,1785,1796,2009,22872,22924,23026,23043,23286,23369,2521,2534,2580,26234,2635,26471,267,27074,27183,27185,2783,2852,29993,3065,307,30827,309,3162,3304,3326,340061,340719,3675,375,377,3875,388697,3936…	HCN4,CDH13,OPTN,CDK4,PATJ,STX6,CALCOCO2,CDKN1A,LOC102724197,APC2,NDRG1,CHERP,CENPF,SEPTIN9,COPS8,EHD1,RAB40B,TPPP,FAF1,SNF8,BUD23,MAL2,CLU,DCUN1D3,CNP,TAF8,CHODL,CSF1,CSNK1D,SLC30A7,EXOC8,RASEF,DYNC1I1,DNM2,DOK1,EML1,SEC31A,MAPRE3,MYO16,TNIK,WWC1,PUM2,FUS,FYN,GAK,FBXL5,GBP3,NUPR1,AMFR,LAMP3,VPS4A,DISC1,GNB2,GPER1,PACSIN1,HDAC1,ANXA4,CXXC1,ANXA6,HMOX1,HSPA1B,HSP90AB1,STING1,NANOS1,ITGA3,ARF1,ARF3,…
GO:0030666	endocytic vesicle membrane	cellular_component	cell	19	3692	73	18200	0.260274	0.141459	0.499094	1.17312e+76	AP2M1,AP2S1,AP2A1,DLG4,DNM2,CACNG4,HLA-DQB1,HLA-DRB1,MDM2,NOS3,PTCH1,ACE2,UBC,WNT5A,WNT7B,WNT5B,COLEC12,CAV1,SCARB1
GO:0035577	azurophil granule membrane	cellular_component	cell	16	3692	60	18200	0.266667	0.142793	0.502312	1.00431e+66	TOM1,GLIPR1,ARL8A,GAA,HLA-A,MANBA,MGST1,NDUFC2,ATP6V0C,CMTM6,PSAP,PSEN1,RAB5C,C3AR1,LPCAT1,CD68
GO:0000791	euchromatin	cellular_component	cell	11	3692	39	18200	0.282051	0.151038	0.525581	1.01551e+49	TRIM28,CBX3,NSMF,RBMX,UHRF1,H1-2,H2AZ1,JUN,TCF3,CBX2,TRIM24
GO:0005757	mitochondrial permeability transition pore complex	cellular_component	cell	3	3692	7	18200	0.428571	0.152945	0.525581	2925817416	SLC25A5,BAX,VDAC1
GO:0030868	smooth endoplasmic reticulum membrane	cellular_component	cell	3	3692	7	18200	0.428571	0.152945	0.525581	1085725801055010	PGRMC1,SVIP,STX17
GO:0035748	myelin sheath abaxonal region	cellular_component	cell	3	3692	7	18200	0.428571	0.152945	0.525581	1267235135590	CNP,SCRIB,PRKCZ
GO:0042587	glycogen granule	cellular_component	cell	3	3692	7	18200	0.428571	0.152945	0.525581	219451305499	FASN,PCYT1A,PPP1CA
GO:0072357	PTW/PP1 phosphatase complex	cellular_component	cell	3	3692	7	18200	0.428571	0.152945	0.525581	549955015514	PPP1CA,PPP1CC,PPP1R10
GO:1904115	axon cytoplasm	cellular_component	cell	17	3692	65	18200	0.261538	0.152873	0.525581	1.02391e+76	AP3S2,KIF1C,ARL8A,DYNC1H1,RAB21,METAP1,AGTPBP1,BLOC1S2,HSBP1,MAP1A,CALY,KIF1A,RANBP1,RANGAP1,UCHL1,AP3B2,AP3D1
GO:1990531	phospholipid-translocating ATPase complex	cellular_component	protein-containing complex	3	3692	7	18200	0.428571	0.152945	0.525581	23250520557205	ATP11A,ATP8B1,ATP10D
GO:0005802	trans-Golgi network	cellular_component	cell	44	3692	187	18200	0.235294	0.154512	0.529437	1.01331e+208	OPTN,STX6,ARAP1,CLN3,LRRK2,TRAPPC6B,PHETA1,DNM2,RAB21,GGA2,GGA3,ATP11A,ECPAS,GBA1,GCNT1,PCSK1N,GPER1,GRN,HOOK2,RAB7B,ARF1,MYO18A,PCSK5,SNX9,VPS54,ATP8B1,GSAP,PLEKHJ1,PI4K2A,GPR108,AKR1B10,ELAPOR1,RAB6A,RAC1,BICD1,CHID1,TRAPPC6A,CHAC1,CORO7,SLC66A2,SLC9A7,RAB11A,PLOD3,AP4M1
GO:0000242	pericentriolar material	cellular_component	cell	7	3692	23	18200	0.304348	0.168657	0.532161	1.11585e+29	RABL2B,NEK1,PCM1,TUBE1,BBS4,TCP1,HOOK3
GO:0000306	extrinsic component of vacuolar membrane	cellular_component	cell	1	3692	1	18200	1	0.202857	0.532161	55697	VAC14
GO:0000421	autophagosome membrane	cellular_component	cell	10	3692	37	18200	0.27027	0.203197	0.532161	1.02412e+51	CALCOCO2,GABARAPL1,TECPR1,ATG9B,STING1,MAP1LC3C,STX17,RAB7A,MAP1LC3B,VMP1
GO:0002116	semaphorin receptor complex	cellular_component	protein-containing complex	4	3692	11	18200	0.363636	0.167462	0.532161	2.31295e+16	PLXND1,PLXNA1,PLXNA2,NRP1
GO:0005586	collagen type III trimer	cellular_component	extracellular region	1	3692	1	18200	1	0.202857	0.532161	1281	COL3A1
GO:0005595	collagen type XII trimer	cellular_component	extracellular region	1	3692	1	18200	1	0.202857	0.532161	1303	COL12A1
GO:0005600	collagen type XIII trimer	cellular_component	cell	1	3692	1	18200	1	0.202857	0.532161	1305	COL13A1
GO:0005614	interstitial matrix	cellular_component	extracellular region	4	3692	11	18200	0.363636	0.167462	0.532161	1.33584e+21	EGFLAM,CCDC80,VWA1,KAZALD1
GO:0005640	nuclear outer membrane	cellular_component	cell	8	3692	27	18200	0.296296	0.164909	0.532161	1.02042e+38	NUTF2,SYNE3,DHCR7,SYNE1,RETSAT,PSEN1,TMEM109,NAV3
GO:0005746	mitochondrial respiratory chain	cellular_component	membrane	5	3692	15	18200	0.333333	0.171598	0.532161	1.34956e+20	COX7B,RAB5IF,UQCRB,UQCRC1,UQCRH
GO:0005747	mitochondrial respiratory chain complex I	cellular_component	cell part	13	3692	48	18200	0.270833	0.159799	0.532161	1.26328e+53	NDUFA11,MT-ND4L,MT-ND5,NDUFA8,NDUFA9,NDUFA10,NDUFAB1,NDUFB2,NDUFB3,NDUFB4,NDUFB6,NDUFC2,NDUFS6
GO:0005770	late endosome	cellular_component	cell	35	3692	146	18200	0.239726	0.156425	0.532161	1201,149371,153020,1649,201294,21,23245,23274,23392,23461,25849,27183,2896,338382,3643,375,51209,51699,55745,55823,5660,57192,57535,5906,63894,66005,7782,7852,7879,84079,8417,84866,8878,9528,9693	CLN3,EXOC8,RASGEF1B,DDIT3,UNC13D,ABCA3,ASTN2,CLEC16A,ECPAS,ABCA5,PARM1,VPS4A,GRN,RAB7B,INSR,ARF1,RAB9B,VPS29,AP5M1,VPS11,PSAP,MCOLN1,ELAPOR1,RAP1A,VIPAS39,CHID1,SLC30A4,CXCR4,RAB7A,ANKRD27,STX7,TMEM25,SQSTM1,TMEM59,RAPGEF2
GO:0005790	smooth endoplasmic reticulum	cellular_component	cell	8	3692	28	18200	0.285714	0.192244	0.532161	1.09613e+31	ERP29,HSPA5,PLCB4,PPIB,PSEN1,RYR1,SRI,CALR
GO:0005793	endoplasmic reticulum-Golgi intermediate compartment	cellular_component	cell part	20	3692	81	18200	0.246914	0.19553	0.532161	1.01301e+95	PDIA6,TMED1,CLN8,COPG1,ERP44,DDHD2,FN1,ECPAS,RGMB,CNIH4,HMGB1,HSPA5,MYO18A,STX17,UGGT2,MYDGF,ERGIC1,SCYL1,MPPE1,SERPINH1
GO:0005826	actomyosin contractile ring	cellular_component	cell	2	3692	4	18200	0.5	0.185188	0.532161	102964627	MAEA,MYH9
GO:0005868	cytoplasmic dynein complex	cellular_component	cell	7	3692	23	18200	0.304348	0.168657	0.532161	1.77818e+31	DYNC1H1,DYNC1I1,DYNLT2B,DCTN4,DYNC2LI1,DYNLT3,TPR
GO:0005899	insulin receptor complex	cellular_component	cell	2	3692	4	18200	0.5	0.185188	0.532161	34803643	IGF1R,INSR
GO:0005969	serine-pyruvate aminotransferase complex	cellular_component	cell	1	3692	1	18200	1	0.202857	0.532161	8411	EEA1
GO:0008275	gamma-tubulin small complex	cellular_component	cell	2	3692	4	18200	0.5	0.185188	0.532161	1084455835	TUBGCP2,CENPJ
GO:0009361	succinate-CoA ligase complex (ADP-forming)	cellular_component	cell	1	3692	1	18200	1	0.202857	0.532161	8802	SUCLG1
GO:0012505	endomembrane system	cellular_component	cell	34	3692	144	18200	0.236111	0.18494	0.532161	1.00181e+162	BCL2L11,STX6,CDC42EP3,PGRMC1,CDC42EP1,RABL2B,RABL2A,MAL2,RHEBL1,ATF6B,CDC42EP5,STX2,RUFY3,RAB21,CD274,NRBP1,MAP1LC3C,CHMP1A,STX17,SLC50A1,AVEN,RAB6A,RAB5C,RAC3,SIPA1,SLC2A10,CLPTM1L,MAP1LC3B,VMP1,RAB1B,STX7,STX11,ADAM15,NHERF2
GO:0016514	SWI/SNF complex	cellular_component	cell	6	3692	19	18200	0.315789	0.171237	0.532161	23506,6597,6598,6605,6760,86	BICRAL,SMARCA4,SMARCB1,SMARCE1,SS18,ACTL6A
GO:0016590	ACF complex	cellular_component	cell	1	3692	1	18200	1	0.202857	0.532161	11177	BAZ1A
GO:0017122	protein N-acetylglucosaminyltransferase complex	cellular_component	cell	1	3692	1	18200	1	0.202857	0.532161	8473	OGT
GO:0030128	clathrin coat of endocytic vesicle	cellular_component	cell part	1	3692	1	18200	1	0.202857	0.532161	22905	EPN2
GO:0030135	coated vesicle	cellular_component	cell	2	3692	4	18200	0.5	0.185188	0.532161	33293425	HSPD1,IDUA
GO:0030289	protein phosphatase 4 complex	cellular_component	cell	2	3692	4	18200	0.5	0.185188	0.532161	15198757223	PPP4R2,PPP4R3B
GO:0030424	axon	cellular_component	cell	85	3692	378	18200	0.224868	0.156067	0.532161	1020,10439,10749,11178,120892,1270,127829,127833,133396,153090,1639,1759,1785,1859,2043,2047,22859,22902,23098,23154,23173,23266,23287,23566,2617,2664,274,2852,3084,345651,3480,3643,3749,4036,4130,4131,4135,4599,478,4900,5025,50488,5058,50632,5064,51062,5339,547,55219,5562,55752,5599,5630,5663,56850,57556,57698,5864,6049,6091,613,627,64221,6606,6623,6857,6863,7042,760,7804,7855,79414,79641,8087,8…	CDK5,OLFM1,KIF1C,LZTS1,LRRK2,CNTF,ARL8A,SYT2,IL31RA,DAB2IP,DCTN1,DNM1,DNM2,DYRK1A,EPHA4,EPHB1,ADGRL1,RUFY3,SARM1,NCDN,METAP1,ADGRL2,AGTPBP1,LPAR3,GARS1,GDI1,BIN1,GPER1,NRG1,ACTBL2,IGF1R,INSR,KCNC4,LRP2,MAP1A,MAP1B,MAP6,MX1,ATP1A3,NRGN,P2RX4,MINK1,PAK1,CALY,PALM,ATL1,PLEC,KIF1A,MACO1,PRKAA1,SEPTIN11,MAPK8,PRPH,PSEN1,GRIPAP1,SEMA6A,SHTN1,RAB3A,RNF6,ROBO1,BCR,BDNF,ROBO3,SMN1,SNCG,SYT1,TAC1,TGFB2,CA2…
GO:0030690	Noc1p-Noc2p complex	cellular_component	cell	1	3692	1	18200	1	0.202857	0.532161	26155	NOC2L
GO:0030691	Noc2p-Noc3p complex	cellular_component	cell	1	3692	1	18200	1	0.202857	0.532161	26155	NOC2L
GO:0030990	intraciliary transport particle	cellular_component	protein-containing complex	1	3692	1	18200	1	0.202857	0.532161	51626	DYNC2LI1
GO:0031021	interphase microtubule organizing center	cellular_component	cell	2	3692	4	18200	0.5	0.185188	0.532161	255758440145	DYNLT2B,MZT1
GO:0031205	endoplasmic reticulum Sec complex	cellular_component	cell	1	3692	1	18200	1	0.202857	0.532161	10952	SEC61B
GO:0031389	Rad17 RFC-like complex	cellular_component	cell	1	3692	1	18200	1	0.202857	0.532161	5884	RAD17
GO:0031463	Cul3-RING ubiquitin ligase complex	cellular_component	cell	10	3692	37	18200	0.27027	0.203197	0.532161	1.00161e+48	PDCD6,KLHL41,KLHL3,PEF1,KLHL7,KLHL42,KLHL25,ENC1,KLHL13,KEAP1
GO:0031526	brush border membrane	cellular_component	cell	16	3692	62	18200	0.258065	0.176156	0.532161	1.13235e+70	SLC46A1,ABCC2,DRD5,SLC7A11,HSP90AB1,SLC6A19,AQP1,LRP2,ATP8B1,ACE2,SLC19A1,CYBRD1,CUBN,MINDY4,SLC5A6,ABCG2
GO:0031981	nuclear lumen	cellular_component	cell	2	3692	4	18200	0.5	0.185188	0.532161	265023643	NARF,INSR
GO:0032021	NELF complex	cellular_component	cell	2	3692	4	18200	0.5	0.185188	0.532161	2592051497	NELFB,NELFCD
GO:0032144	4-aminobutyrate transaminase complex	cellular_component	cell	1	3692	1	18200	1	0.202857	0.532161	18	ABAT
GO:0032419	extrinsic component of lysosome membrane	cellular_component	cell	1	3692	1	18200	1	0.202857	0.532161	7879	RAB7A
GO:0032426	stereocilium tip	cellular_component	cell	6	3692	19	18200	0.315789	0.171237	0.532161	1.18812e+31	MORN4,STRC,ESPNL,MYO3A,EPS8L2,CDC14A
GO:0032432	actin filament bundle	cellular_component	cell	4	3692	11	18200	0.363636	0.167462	0.532161	3.59845e+18	RFLNB,LCP1,MARCKS,MICALL2
GO:0033063	Rad51B-Rad51C-Rad51D-XRCC2 complex	cellular_component	cell	2	3692	4	18200	0.5	0.185188	0.532161	58895892	RAD51C,RAD51D
GO:0034045	phagophore assembly site membrane	cellular_component	cell	5	3692	15	18200	0.333333	0.171598	0.532161	1.11526e+22	WDR45,WDR45B,RAB1B,ULK1,STBD1
GO:0034506	chromosome, centromeric core domain	cellular_component	cell	1	3692	1	18200	1	0.202857	0.532161	55920	RCC2
GO:0034693	U11/U12 snRNP	cellular_component	cell	1	3692	1	18200	1	0.202857	0.532161	23451	SF3B1
GO:0035355	Toll-like receptor 2-Toll-like receptor 6 protein complex	cellular_component	cell	1	3692	1	18200	1	0.202857	0.532161	10333	TLR6
GO:0035838	growing cell tip	cellular_component	cell	1	3692	1	18200	1	0.202857	0.532161	55361	PI4K2A
GO:0035867	alphav-beta3 integrin-IGF-1-IGF1R complex	cellular_component	cell	2	3692	4	18200	0.5	0.185188	0.532161	34803690	IGF1R,ITGB3
GO:0036157	outer dynein arm	cellular_component	cell	4	3692	11	18200	0.363636	0.167462	0.532161	1.18491e+19	CFAP70,DNAH5,CCDC103,DNAH17
GO:0036284	tubulobulbar complex	cellular_component	protein-containing complex	1	3692	1	18200	1	0.202857	0.532161	10095	ARPC1B
GO:0036379	myofilament	cellular_component	cell	1	3692	1	18200	1	0.202857	0.532161	343263	MYBPHL
GO:0042567	insulin-like growth factor ternary complex	cellular_component	extracellular region	2	3692	4	18200	0.5	0.185188	0.532161	34863488	IGFBP3,IGFBP5
GO:0042568	insulin-like growth factor binary complex	cellular_component	extracellular region part	1	3692	1	18200	1	0.202857	0.532161	3489	IGFBP6
GO:0042575	DNA polymerase complex	cellular_component	cell	1	3692	1	18200	1	0.202857	0.532161	5425	POLD2
GO:0042582	azurophil granule	cellular_component	cell	4	3692	11	18200	0.363636	0.167462	0.532161	307331184178773	HEXA,ANXA11,STX7,SNAP23
GO:0042825	TAP complex	cellular_component	cell	2	3692	4	18200	0.5	0.185188	0.532161	68906891	TAP1,TAP2
GO:0042827	platelet dense granule	cellular_component	cell	1	3692	1	18200	1	0.202857	0.532161	89781	HPS4
GO:0043626	PCNA complex	cellular_component	cell	1	3692	1	18200	1	0.202857	0.532161	5111	PCNA
GO:0044225	apical pole of neuron	cellular_component	cell	1	3692	1	18200	1	0.202857	0.532161	6520	SLC3A2
GO:0044393	microspike	cellular_component	cell part	2	3692	4	18200	0.5	0.185188	0.532161	66247430	FSCN1,EZR
GO:0045171	intercellular bridge	cellular_component	extracellular region	19	3692	75	18200	0.253333	0.171231	0.532161	10039,10297,10848,14,1639,22909,26471,284252,2948,3174,55165,65263,79622,79650,8317,8446,9055,9727,990	PARP3,APC2,PPP1R13L,AAMP,DCTN1,FAN1,NUPR1,KCTD1,GSTM4,HNF4G,CEP55,PYCR3,SNRNP25,USB1,CDC7,DUSP11,PRC1,RAB11FIP3,CDC6
GO:0045495	pole plasm	cellular_component	cell	1	3692	1	18200	1	0.202857	0.532161	79084	WDR77
GO:0060187	cell pole	cellular_component	cell	1	3692	1	18200	1	0.202857	0.532161	23245	ASTN2
GO:0060203	clathrin-sculpted glutamate transport vesicle membrane	cellular_component	cell	2	3692	4	18200	0.5	0.185188	0.532161	58646857	RAB3A,SYT1
GO:0060342	photoreceptor inner segment membrane	cellular_component	cell	2	3692	4	18200	0.5	0.185188	0.532161	145226478	RDH12,ATP1A3
GO:0060987	lipid tube	cellular_component	protein-containing complex	1	3692	1	18200	1	0.202857	0.532161	274	BIN1
GO:0061574	ASAP complex	cellular_component	protein-containing complex	2	3692	4	18200	0.5	0.185188	0.532161	1092122985	RNPS1,ACIN1
GO:0061702	inflammasome complex	cellular_component	cell	2	3692	4	18200	0.5	0.185188	0.532161	2286122900	NLRP1,CARD8
GO:0061845	neuron projection branch point	cellular_component	cell	1	3692	1	18200	1	0.202857	0.532161	10458	BAIAP2
GO:0061846	dendritic spine cytoplasm	cellular_component	cell	1	3692	1	18200	1	0.202857	0.532161	10458	BAIAP2
GO:0070382	exocytic vesicle	cellular_component	cell	8	3692	28	18200	0.285714	0.192244	0.532161	1.27833e+41	SYT2,SYT9,UNC13D,SYT1,SYTL1,NKD2,SYT12,SYTL5
GO:0070618	Grb2-Sos complex	cellular_component	cell	1	3692	1	18200	1	0.202857	0.532161	10657	KHDRBS1
GO:0070772	PAS complex	cellular_component	cell	1	3692	1	18200	1	0.202857	0.532161	55697	VAC14
GO:0070820	tertiary granule	cellular_component	cell	2	3692	4	18200	0.5	0.185188	0.532161	68148417	STXBP3,STX7
GO:0070876	SOSS complex	cellular_component	cell	2	3692	4	18200	0.5	0.185188	0.532161	6485965123	NABP1,INTS3
GO:0072686	mitotic spindle	cellular_component	cell	28	3692	116	18200	0.241379	0.177946	0.532161	1.07261e+124	NUDC,TPPP,EFHC1,DCTN1,EML1,SKA1,SKA3,EML2,LSM14A,GEM,EML4,HNF4G,HNRNPU,WRAP73,HECW2,RANGAP1,PYCR3,TPR,KATNBL1,CDC7,CDC14B,CDC14A,HDAC3,CDC16,KIF23,CEP170,CDC6,CDC42
GO:0090730	Las1 complex	cellular_component	cell	1	3692	1	18200	1	0.202857	0.532161	81887	LAS1L
GO:0097140	BIM-BCL-xl complex	cellular_component	protein-containing complex	1	3692	1	18200	1	0.202857	0.532161	10018	BCL2L11
GO:0097141	BIM-BCL-2 complex	cellular_component	protein-containing complex	1	3692	1	18200	1	0.202857	0.532161	10018	BCL2L11
GO:0097144	BAX complex	cellular_component	protein-containing complex	1	3692	1	18200	1	0.202857	0.532161	581	BAX
GO:0097226	sperm mitochondrial sheath	cellular_component	cell	1	3692	1	18200	1	0.202857	0.532161	204	AK2
GO:0097232	lamellar body membrane	cellular_component	cell	1	3692	1	18200	1	0.202857	0.532161	21	ABCA3
GO:0097541	axonemal basal plate	cellular_component	cell	1	3692	1	18200	1	0.202857	0.532161	51057	WDPCP
GO:0098577	inactive sex chromosome	cellular_component	cell	1	3692	1	18200	1	0.202857	0.532161	3192	HNRNPU
GO:0098685	Schaffer collateral - CA1 synapse	cellular_component	synapse	21	3692	83	18200	0.253012	0.157911	0.532161	1020,10458,10755,1855,2043,2045,2534,347733,5217,5335,5590,613,64101,6455,6456,71,7779,832,84961,8766,998	CDK5,BAIAP2,GIPC1,DVL1,EPHA4,EPHA7,FYN,TUBB2B,PFN2,PLCG1,PRKCZ,BCR,LRRC4,SH3GL1,SH3GL2,ACTG1,SLC30A1,CAPZB,FBXL20,RAB11A,CDC42
GO:0098830	presynaptic endosome	cellular_component	cell	1	3692	1	18200	1	0.202857	0.532161	8943	AP3D1
GO:0098833	presynaptic endocytic zone	cellular_component	cell	1	3692	1	18200	1	0.202857	0.532161	29993	PACSIN1
GO:0098844	postsynaptic endocytic zone membrane	cellular_component	cell	2	3692	4	18200	0.5	0.185188	0.532161	17594599	DNM1,MX1
GO:0098875	epididymosome	cellular_component	organelle	1	3692	1	18200	1	0.202857	0.532161	8541	PPFIA3
GO:0098998	extrinsic component of postsynaptic early endosome membrane	cellular_component	cell	1	3692	1	18200	1	0.202857	0.532161	56850	GRIPAP1
GO:0098999	extrinsic component of postsynaptic endosome membrane	cellular_component	cell	1	3692	1	18200	1	0.202857	0.532161	5662	PSD
GO:0099020	perinuclear endoplasmic reticulum lumen	cellular_component	cell	1	3692	1	18200	1	0.202857	0.532161	1191	CLU
GO:0099189	postsynaptic spectrin-associated cytoskeleton	cellular_component	cell	1	3692	1	18200	1	0.202857	0.532161	6712	SPTBN2
GO:0099400	caveola neck	cellular_component	cell	1	3692	1	18200	1	0.202857	0.532161	120892	LRRK2
GO:0120134	proximal portion of axoneme	cellular_component	cell	1	3692	1	18200	1	0.202857	0.532161	8701	DNAH11
GO:0140261	BCOR complex	cellular_component	cell part	1	3692	1	18200	1	0.202857	0.532161	54880	BCOR
GO:0150014	apical distal dendrite	cellular_component	cell	1	3692	1	18200	1	0.202857	0.532161	4133	MAP2
GO:0150051	postsynaptic Golgi apparatus	cellular_component	cell	1	3692	1	18200	1	0.202857	0.532161	11076	TPPP
GO:1902737	dendritic filopodium	cellular_component	cell	2	3692	4	18200	0.5	0.185188	0.532161	41338087	MAP2,FXR1
GO:1902912	pyruvate kinase complex	cellular_component	protein-containing complex	1	3692	1	18200	1	0.202857	0.532161	5315	PKM
GO:1990047	spindle matrix	cellular_component	cell	1	3692	1	18200	1	0.202857	0.532161	7756	ZNF207
GO:1990332	Ire1 complex	cellular_component	cell part	1	3692	1	18200	1	0.202857	0.532161	2081	ERN1
GO:1990356	sumoylated E2 ligase complex	cellular_component	protein-containing complex	1	3692	1	18200	1	0.202857	0.532161	7329	UBE2I
GO:1990701	integral component of endoplasmic reticulum-Golgi intermediate compartment (ERGIC) membrane	cellular_component	cell	1	3692	1	18200	1	0.202857	0.532161	340061	STING1
GO:1990811	MWP complex	cellular_component	protein-containing complex	1	3692	1	18200	1	0.202857	0.532161	49856	WRAP73
GO:1990917	ooplasm	cellular_component	cell	1	3692	1	18200	1	0.202857	0.532161	3326	HSP90AB1
GO:0042613	MHC class II protein complex	cellular_component	cell	6	3692	20	18200	0.3	0.205137	0.536062	3.10731e+23	HLA-C,HLA-DMA,HLA-DMB,HLA-DOB,HLA-DQB1,HLA-DRB1
GO:0001527	microfibril	cellular_component	extracellular region	4	3692	12	18200	0.333333	0.213021	0.540046	2201423780768420	FBN2,MFAP2,MFAP5,LTBP4
GO:0001740	Barr body	cellular_component	cell	3	3692	8	18200	0.375	0.209372	0.540046	3015557919555	H2AZ1,LRIF1,MACROH2A1
GO:0005684	U2-type spliceosomal complex	cellular_component	cell	4	3692	12	18200	0.333333	0.213021	0.540046	1.09923e+19	SF3B2,PRPF31,HTATSF1,CWC25
GO:0016281	eukaryotic translation initiation factor 4F complex	cellular_component	cell	4	3692	12	18200	0.333333	0.213021	0.540046	1973198174589470	EIF4A1,EIF4G1,EIF4H,EIF4E2
GO:0019773	proteasome core complex, alpha-subunit complex	cellular_component	cell	3	3692	8	18200	0.375	0.209372	0.540046	568256855687	PSMA1,PSMA4,PSMA6
GO:0030877	beta-catenin destruction complex	cellular_component	cell	4	3692	12	18200	0.333333	0.213021	0.540046	1.02971e+17	APC2,CSNK1A1,CACYBP,AXIN2
GO:0031235	intrinsic component of the cytoplasmic side of the plasma membrane	cellular_component	cell	3	3692	8	18200	0.375	0.209372	0.540046	5064671092154	PALM,SPTB,MTSS2
GO:0034663	endoplasmic reticulum chaperone complex	cellular_component	cell	5	3692	16	18200	0.3125	0.210326	0.540046	1.01302e+21	PDIA6,SDF2L1,HSPA5,PPIB,HSP90B1
GO:0043203	axon hillock	cellular_component	cell	3	3692	8	18200	0.375	0.209372	0.540046	4133559057731	MAP2,PRKCZ,SPTBN4
GO:0043596	nuclear replication fork	cellular_component	cell	4	3692	12	18200	0.333333	0.213021	0.540046	2.53714e+18	MMS22L,TONSL,SMARCAL1,PCNA
GO:0048787	presynaptic active zone membrane	cellular_component	cell	4	3692	12	18200	0.333333	0.213021	0.540046	2054850686769380	STX2,CNTNAP1,STX11,OTOF
GO:0070821	tertiary granule membrane	cellular_component	cell	18	3692	73	18200	0.246575	0.212986	0.540046	1.14314e+77	CHRNB4,HGSNAT,ATP11A,UBR4,GAA,SVIP,ITGAM,ITGAX,SERPINB6,ATP6V0C,PLAU,PTPRB,RAP2B,SLC2A3,TSPAN14,SNAP23,STBD1,TMEM63A
GO:0071144	heteromeric SMAD protein complex	cellular_component	cell	3	3692	8	18200	0.375	0.209372	0.540046	409140924093	SMAD6,SMAD7,SMAD9
GO:0099523	presynaptic cytosol	cellular_component	cell	4	3692	12	18200	0.333333	0.213021	0.540046	1.04581e+18	BAIAP2,LRRK2,CTBP2,PRKCG
GO:0071556	integral component of lumenal side of endoplasmic reticulum membrane	cellular_component	cell	8	3692	29	18200	0.275862	0.221301	0.559845	3.10531e+30	HLA-A,HLA-B,HLA-C,HLA-DQB1,HLA-DRB1,HLA-E,TAPBP,CALR
GO:0005769	early endosome	cellular_component	cell part	63	3692	283	18200	0.222615	0.222247	0.561045	10043,10228,10938,114804,1201,144717,151636,153020,154,1992,2043,208,219285,23011,23180,23245,23250,23295,23392,23678,245972,25849,261729,26750,27074,27183,2852,287,28988,29907,301,3146,3329,388,51019,5119,51479,51699,5245,54520,54982,55111,55823,57561,57679,5878,5906,63894,6456,7037,7098,7852,8153,84079,8411,8417,8612,8829,9179,91947,9341,9388,9856	TOM1,STX6,EHD1,RNF157,CLN3,PHETA1,DTX3L,RASGEF1B,ADRB2,SERPINB1,EPHA4,AKT2,SAMD9L,RAB21,RFTN1,ASTN2,ATP11A,MGRN1,ECPAS,SGK3,ATP6V0D2,PARM1,STEAP2,RPS6KC1,LAMP3,VPS4A,GPER1,ANK2,DBNL,SNX15,ANXA1,HMGB1,HSPD1,RHOB,WASHC3,CHMP1A,ANKFY1,VPS29,PHB1,CCDC93,CLN6,PLEKHJ1,VPS11,ARRDC3,ALS2,RAB5C,RAP1A,VIPAS39,SH3GL2,TFRC,TLR3,CXCR4,RND2,ANKRD27,EEA1,STX7,PLPP2,NRP1,AP4M1,ARRDC4,VAMP3,LIPG,KIAA0319
GO:0005795	Golgi stack	cellular_component	cell	10	3692	38	18200	0.263158	0.228896	0.576604	1.13131e+44	LYPLA2,CLN3,PLK3,SULF1,ARSL,TMBIM4,SULF2,NSFL1C,VRK1,VCPIP1
GO:0044291	cell-cell contact zone	cellular_component	cell junction	7	3692	25	18200	0.28	0.231043	0.580781	1.02622e+30	SF3B4,SCRIB,PCDH9,NECTIN1,JAM2,RAP2B,TIAM1
GO:0030017	sarcomere	cellular_component	organelle part	12	3692	47	18200	0.255319	0.232239	0.582557	2.29272e+48	HABP4,SYNE1,MYBPHL,ARF1,DCTN4,PSMA6,TIMP4,TPM1,CALM2,CALM3,CAPZB,SQSTM1
GO:0030018	Z disc	cellular_component	cell part	31	3692	134	18200	0.231343	0.23408	0.583482	10273,10529,114907,1466,1674,1756,2280,2281,2317,2318,26263,27295,274,287,3856,3880,4660,5058,5142,5339,55800,5663,57159,6261,6513,6606,6717,81,87,91156,9124	STUB1,NEBL,FBXO32,CSRP2,DES,DMD,FKBP1A,FKBP1B,FLNB,FLNC,FBXO22,PDLIM3,BIN1,ANK2,KRT8,KRT19,PPP1R12B,PAK1,PDE4B,PLEC,SCN3B,PSEN1,TRIM54,RYR1,SLC2A1,SMN1,SRI,ACTN4,ACTN1,IGFN1,PDLIM1
GO:0045111	intermediate filament cytoskeleton	cellular_component	cell	14	3692	56	18200	0.25	0.233199	0.583482	1.06941e+64	CCT8,NES,KRT80,TTBK2,DES,GFAP,DISC1,HOXA13,KRT8,KRT17,ING4,PLEC,NSFL1C,VIM
GO:0055037	recycling endosome	cellular_component	cell	31	3692	134	18200	0.231343	0.23408	0.583482	1.01331e+141	OPTN,SNF8,TPP1,CLN3,PHETA1,DYNC1I1,UNC13D,TNIK,ATP11A,SGK3,TUBGCP4,SLC9A9,GPER1,ANK2,MYO5B,AMOTL2,PLEKHJ1,RAN,VIPAS39,TFRC,SH3TC2,MICALL2,RAB11FIP1,ULK1,EEA1,STX7,SLC9A7,RAB11A,VAMP3,RAB11FIP3,FIG4
GO:0031514	motile cilium	cellular_component	cell	29	3692	125	18200	0.232	0.238087	0.592228	1.17144e+137	CATSPER1,CFAP70,SLC9B2,CFAP251,DNAH5,SPAG17,ARL13B,DAAM1,INTU,GLI2,CFAP20,ANXA1,CCDC103,NPHP1,DYNC2LI1,DNAAF5,IFT122,BBS2,BBS4,DNALI1,MKKS,IQCG,EFCAB2,DNAH17,DNAH11,ADAM15,CFAP91,IFT20,DRC1
GO:0030672	synaptic vesicle membrane	cellular_component	cell	19	3692	79	18200	0.240506	0.239483	0.594457	1.12476e+88	PRRT2,LRRK2,CLTA,SYT2,SLC9B2,SYT9,SCAMP5,ICA1,PI4K2A,PTPRN2,SH3GL2,ABCC8,SYT1,SYNDIG1,CALM2,CALM3,SYNGR2,SYT12,OTOF
GO:0005604	basement membrane	cellular_component	extracellular region	22	3692	93	18200	0.236559	0.243678	0.602356	1.03191e+101	LAMC3,COL4A3,COL5A1,COL9A3,EGFLAM,CCDC80,FN1,NPNT,RELL2,AGRN,LAMA3,LAMA4,LAMA5,LAMB2,LAMB3,LOXL2,SMOC1,VWA1,COL18A1,LMNB2,ADAMTS1,CD151
GO:0048786	presynaptic active zone	cellular_component	cell part	11	3692	43	18200	0.255814	0.243531	0.602356	1.33584e+48	EGFLAM,RIMS4,GPER1,GUCY1B1,VPS11,RAB3A,C1QBP,BRSK1,PPFIA4,PPFIA1,PPFIA3
GO:0009925	basal plasma membrane	cellular_component	cell	13	3692	52	18200	0.25	0.244361	0.602792	1.277e+52	OSCP1,SLC7A8,AQP1,SLC1A3,SLC1A5,SLC3A2,SLC6A9,BMPR2,BEST1,SLC7A5,MINDY4,SLC5A6,CD81
GO:0000015	phosphopyruvate hydratase complex	cellular_component	cell	2	3692	5	18200	0.4	0.268571	0.605403	20232026	ENO1,ENO2
GO:0000783	nuclear telomere cap complex	cellular_component	cell	3	3692	9	18200	0.333333	0.269351	0.605403	254770137520	XRCC6,TERF1,XRCC5
GO:0000923	equatorial microtubule organizing center	cellular_component	cell	2	3692	5	18200	0.4	0.268571	0.605403	1084427229	TUBGCP2,TUBGCP4
GO:0002189	ribose phosphate diphosphokinase complex	cellular_component	protein-containing complex	2	3692	5	18200	0.4	0.268571	0.605403	56345635	PRPS2,PRPSAP1
GO:0005638	lamin filament	cellular_component	cell	2	3692	5	18200	0.4	0.268571	0.605403	265024001	NARF,LMNB1
GO:0005652	nuclear lamina	cellular_component	cell	3	3692	9	18200	0.333333	0.269351	0.605403	2650231415111	NARF,HLCS,PCNA
GO:0005675	transcription factor TFIIH holo complex	cellular_component	cell	4	3692	13	18200	0.307692	0.261447	0.605403	2.0683e+18	ERCC2,GTF2H1,GTF2H5,MMS19
GO:0005787	signal peptidase complex	cellular_component	cell part	2	3692	5	18200	0.4	0.268571	0.605403	907019789	SEC11C,SPCS2
GO:0005850	eukaryotic translation initiation factor 2 complex	cellular_component	cell	2	3692	5	18200	0.4	0.268571	0.605403	2553088894	EIF2S3B,EIF2S2
GO:0005952	cAMP-dependent protein kinase complex	cellular_component	cell	3	3692	9	18200	0.333333	0.269351	0.605403	556655675577	PRKACA,PRKACB,PRKAR2B
GO:0005964	phosphorylase kinase complex	cellular_component	protein-containing complex	2	3692	5	18200	0.4	0.268571	0.605403	52555256	PHKA1,PHKA2
GO:0008091	spectrin	cellular_component	cell	3	3692	9	18200	0.333333	0.269351	0.605403	5773167106712	SPTBN4,SPTB,SPTBN2
GO:0030125	clathrin vesicle coat	cellular_component	cell	3	3692	9	18200	0.333333	0.269351	0.605403	12112290529924	CLTA,EPN2,EPN1
GO:0030870	Mre11 complex	cellular_component	cell	2	3692	5	18200	0.4	0.268571	0.605403	43616672	MRE11,SP100
GO:0030897	HOPS complex	cellular_component	membrane	3	3692	9	18200	0.333333	0.269351	0.605403	550145582363894	STX17,VPS11,VIPAS39
GO:0030914	STAGA complex	cellular_component	cell	4	3692	13	18200	0.307692	0.261447	0.605403	2.60223e+18	TMEM98,TAF5L,TADA2B,SUPT7L
GO:0031232	extrinsic component of external side of plasma membrane	cellular_component	cell	3	3692	9	18200	0.333333	0.269351	0.605403	30152708029	ANXA1,SERPINE2,CUBN
GO:0032040	small-subunit processome	cellular_component	protein-containing complex	10	3692	39	18200	0.25641	0.255743	0.605403	1.06072e+43	TBL3,FBL,SNU13,UTP18,NOP58,UTP3,PWP2,XRCC5,RRP9,WDR46
GO:0033269	internode region of axon	cellular_component	cell	2	3692	5	18200	0.4	0.268571	0.605403	415579948	MBP,PLPPR3
GO:0033503	HULC complex	cellular_component	cell	2	3692	5	18200	0.4	0.268571	0.605403	73209810	UBE2B,RNF40
GO:0033553	rDNA heterochromatin	cellular_component	cell	2	3692	5	18200	0.4	0.268571	0.605403	2337829997	RRP8,NOP53
GO:0035976	transcription factor AP-1 complex	cellular_component	cell part	2	3692	5	18200	0.4	0.268571	0.605403	23533725	FOS,JUN
GO:0035985	senescence-associated heterochromatin focus	cellular_component	cell	2	3692	5	18200	0.4	0.268571	0.605403	113358091	CBX3,HMGA2
GO:0036038	MKS complex	cellular_component	cell	4	3692	13	18200	0.307692	0.261447	0.605403	2.00729e+20	TMEM17,MKS1,TMEM231,TCTN1
GO:0036457	keratohyalin granule	cellular_component	cell	2	3692	5	18200	0.4	0.268571	0.605403	2260388697	FGFR1,HRNR
GO:0042405	nuclear inclusion body	cellular_component	cell	4	3692	13	18200	0.307692	0.261447	0.605403	1.02736e+17	STUB1,ATXN1,TPR,SLF1
GO:0043218	compact myelin	cellular_component	cell	2	3692	5	18200	0.4	0.268571	0.605403	415579948	MBP,PLPPR3
GO:0044309	neuron spine	cellular_component	cell	2	3692	5	18200	0.4	0.268571	0.605403	17425064	DLG4,PALM
GO:0044666	MLL3/4 complex	cellular_component	cell	4	3692	13	18200	0.307692	0.261447	0.605403	1.10912e+19	WDR5,PAXIP1,KDM6B,KMT2C
GO:0070083	clathrin-sculpted monoamine transport vesicle membrane	cellular_component	cell	2	3692	5	18200	0.4	0.268571	0.605403	58646857	RAB3A,SYT1
GO:0070449	elongin complex	cellular_component	cell	2	3692	5	18200	0.4	0.268571	0.605403	1001708416924	EPOP,ELOA
GO:0070578	RISC-loading complex	cellular_component	protein-containing complex	3	3692	9	18200	0.333333	0.269351	0.605403	19266975388575	AGO3,ZFP36,PRKRA
GO:0072559	NLRP3 inflammasome complex	cellular_component	cell	3	3692	9	18200	0.333333	0.269351	0.605403	2290056919837	CARD8,DHX33,CASP4
GO:0089717	spanning component of membrane	cellular_component	membrane	3	3692	9	18200	0.333333	0.269351	0.605403	228715479557555	NLGN1,TRPM4,NLGN2
GO:0097038	perinuclear endoplasmic reticulum	cellular_component	cell part	5	3692	17	18200	0.294118	0.251493	0.605403	1.62225e+23	DBI,FYN,OSBPL3,CISD2,CREB3L2
GO:0097356	perinucleolar compartment	cellular_component	cell	2	3692	5	18200	0.4	0.268571	0.605403	1065879031	CELF1,PDCL3
GO:0097413	Lewy body	cellular_component	cell	2	3692	5	18200	0.4	0.268571	0.605403	28768878	GPX1,SQSTM1
GO:0097450	astrocyte end-foot	cellular_component	cell	2	3692	5	18200	0.4	0.268571	0.605403	2670482	GFAP,ATP1B2
GO:0098826	endoplasmic reticulum tubular network membrane	cellular_component	cell part	2	3692	5	18200	0.4	0.268571	0.605403	5106257142	ATL1,RTN4
GO:0098831	presynaptic active zone cytoplasmic component	cellular_component	cell	3	3692	9	18200	0.333333	0.269351	0.605403	148829838541	CTBP2,GUCY1B1,PPFIA3
GO:0098835	presynaptic endocytic zone membrane	cellular_component	cell	2	3692	5	18200	0.4	0.268571	0.605403	12111759	CLTA,DNM1
GO:0099147	extrinsic component of postsynaptic density membrane	cellular_component	cell	2	3692	5	18200	0.4	0.268571	0.605403	235137074	SCRIB,TIAM1
GO:0120044	stereocilium base	cellular_component	cell	2	3692	5	18200	0.4	0.268571	0.605403	11078286262	TRIOBP,TPRN
GO:1902494	catalytic complex	cellular_component	protein-containing complex	4	3692	13	18200	0.307692	0.261447	0.605403	234755351805808	QPRT,PLOD1,CALM2,CALM3
GO:1990316	Atg1/ULK1 kinase complex	cellular_component	cell	2	3692	5	18200	0.4	0.268571	0.605403	836678408	SESN2,ULK1
GO:1990726	Lsm1-7-Pat1 complex	cellular_component	protein-containing complex	2	3692	5	18200	0.4	0.268571	0.605403	2725851690	LSM3,LSM7
GO:1990752	microtubule end	cellular_component	cell	2	3692	5	18200	0.4	0.268571	0.605403	1025389795	SPRY2,NAV3
GO:0015030	Cajal body	cellular_component	cell	14	3692	58	18200	0.241379	0.278033	0.623739	1.02157e+70	AK6,SMNDC1,TRIM22,TOE1,FBL,HABP4,PRPF31,HNRNPA2B1,GEMIN4,NOP58,SHQ1,SMN1,ZC3H8,PRPF3
GO:0035578	azurophil granule lumen	cellular_component	cell	22	3692	95	18200	0.231579	0.27868	0.624013	10487,10493,10576,10694,11240,1727,175,1778,201294,203068,2512,2517,2519,2717,2760,2896,388697,4125,47,5580,718,7280	CAP1,VAT1,CCT2,CCT8,PADI2,CYB5R3,AGA,DYNC1H1,UNC13D,TUBB,FTL,FUCA1,FUCA2,GLA,GM2A,GRN,HRNR,MAN2B1,ACLY,PRKCD,C3,TUBB2A
GO:0012506	vesicle membrane	cellular_component	membrane	8	3692	31	18200	0.258065	0.283594	0.632633	1.07552e+34	GIPC1,RAB21,GRB2,ANXA4,NOS3,RIPOR1,SLC4A11,SLC5A6
GO:0071339	MLL1 complex	cellular_component	cell	8	3692	31	18200	0.258065	0.283594	0.632633	1.04451e+37	MCRS1,WDR5,C17orf49,E2F6,PRPF31,TAF4,LAS1L,RUVBL1
GO:0032154	cleavage furrow	cellular_component	cell	13	3692	54	18200	0.240741	0.291957	0.65007	2.30114e+54	RAB21,RHOB,RHOC,MYH9,MYH10,PPP1CC,CEP55,PSD,PDXP,KATNBL1,MASTL,RAB11A,RAB11FIP3
GO:0005639	integral component of nuclear inner membrane	cellular_component	cell	5	3692	18	18200	0.277778	0.294411	0.651871	2.21497e+22	LEMD2,P2RX1,P2RX4,P2RX5,TMEM43
GO:0005858	axonemal dynein complex	cellular_component	cell	5	3692	18	18200	0.277778	0.294411	0.651871	1.76755e+21	DNAH5,DNAI7,DNAH17,DNAH11,DRC1
GO:0033162	melanosome membrane	cellular_component	cell	5	3692	18	18200	0.277778	0.294411	0.651871	1.00581e+21	ABCB6,GPNMB,DCT,OCA2,RAB7A
GO:0000120	RNA polymerase I transcription factor complex	cellular_component	cell	1	3692	2	18200	0.5	0.364572	0.65381	10849	POLR1G
GO:0000124	SAGA complex	cellular_component	cell	6	3692	23	18200	0.26087	0.317782	0.65381	2.60223e+28	TMEM98,TAF5L,SUPT20H,ENY2,TADA2B,SUPT7L
GO:0000164	protein phosphatase type 1 complex	cellular_component	cell	4	3692	15	18200	0.266667	0.362559	0.65381	2.36455e+17	PPP1R15A,PPP1CA,PPP1CC,PPP1R15B
GO:0000322	storage vacuole	cellular_component	cell	1	3692	2	18200	0.5	0.364572	0.65381	998	CDC42
GO:0000445	THO complex part of transcription export complex	cellular_component	cell	2	3692	6	18200	0.333333	0.351662	0.65381	5718784321	THOC2,THOC3
GO:0000939	condensed chromosome inner kinetochore	cellular_component	cell part	1	3692	2	18200	0.5	0.364572	0.65381	1058	CENPA
GO:0001673	male germ cell nucleus	cellular_component	cell	4	3692	15	18200	0.266667	0.362559	0.65381	1.07322e+19	TCFL5,KIF6,MLH3,TRIP13
GO:0001726	ruffle	cellular_component	cell	23	3692	104	18200	0.221154	0.357942	0.65381	10324,10458,126432,1464,154796,23203,26084,28988,3936,4627,4651,5058,51429,5335,5420,54997,57679,6249,64411,654364,6624,7430,87	KLHL41,BAIAP2,RINL,CSPG4,AMOT,PMPCA,ARHGEF26,DBNL,LCP1,MYH9,MYO10,PAK1,SNX9,PLCG1,PODXL,TESC,ALS2,CLIP1,ARAP3,NME1-NME2,FSCN1,EZR,ACTN1
GO:0005584	collagen type I trimer	cellular_component	extracellular region	1	3692	2	18200	0.5	0.364572	0.65381	1277	COL1A1
GO:0005656	nuclear pre-replicative complex	cellular_component	cell	1	3692	2	18200	0.5	0.364572	0.65381	23595	ORC3
GO:0005669	transcription factor TFIID complex	cellular_component	cell	9	3692	36	18200	0.25	0.299105	0.65381	1.29685e+42	TAF8,ERCC2,TAF5L,GTF2H5,TAF9B,TAF7L,TAF4,TAF5,TCEA1
GO:0005712	chiasma	cellular_component	cell	1	3692	2	18200	0.5	0.364572	0.65381	27030	MLH3
GO:0005777	peroxisome	cellular_component	cell	26	3692	118	18200	0.220339	0.352607	0.65381	10654,144811,200035,2053,3155,3156,3295,340061,3416,3417,3422,4597,50640,51,51015,51268,5194,5264,55825,5826,7431,80125,84129,84188,8443,9665	PMVK,LACC1,NUDT17,EPHX2,HMGCL,HMGCR,HSD17B4,STING1,IDE,IDH1,IDI1,MVD,PNPLA8,ACOX1,ISOC1,PIPOX,PEX13,PHYH,PECR,ABCD4,VIM,CCDC33,ACAD11,FAR1,GNPAT,MARF1
GO:0005849	mRNA cleavage factor complex	cellular_component	cell	2	3692	6	18200	0.333333	0.351662	0.65381	1105279869	CPSF6,CPSF7
GO:0005885	Arp2/3 protein complex	cellular_component	cell	3	3692	10	18200	0.3	0.330829	0.65381	100931009510552	ARPC4,ARPC1B,ARPC1A
GO:0005900	oncostatin-M receptor complex	cellular_component	cell	1	3692	2	18200	0.5	0.364572	0.65381	9180	OSMR
GO:0005905	clathrin-coated pit	cellular_component	cell	15	3692	66	18200	0.227273	0.356743	0.65381	1.17312e+62	AP2M1,CLTA,DNM2,AAK1,EPN1,HSPD1,LRP2,LRP4,ITSN2,BMPR2,TFRC,CUBN,SGIP1,DGKD,AP1S2
GO:0005927	muscle tendon junction	cellular_component	cell junction	1	3692	2	18200	0.5	0.364572	0.65381	23676	SMPX
GO:0005960	glycine cleavage complex	cellular_component	cell	1	3692	2	18200	0.5	0.364572	0.65381	2653	GCSH
GO:0005967	mitochondrial pyruvate dehydrogenase complex	cellular_component	cell part	2	3692	6	18200	0.333333	0.351662	0.65381	51605162	PDHA1,PDHB
GO:0008074	guanylate cyclase complex, soluble	cellular_component	cell	1	3692	2	18200	0.5	0.364572	0.65381	2983	GUCY1B1
GO:0008274	gamma-tubulin ring complex	cellular_component	cell	2	3692	6	18200	0.333333	0.351662	0.65381	27229440145	TUBGCP4,MZT1
GO:0009328	phenylalanine-tRNA ligase complex	cellular_component	cell	1	3692	2	18200	0.5	0.364572	0.65381	2193	FARSA
GO:0009898	cytoplasmic side of plasma membrane	cellular_component	cell	13	3692	56	18200	0.232143	0.34197	0.65381	1.28866e+57	CHMP4B,RAB21,G6PD,GEM,GM2A,BIRC2,KIT,SAMD12,MYH9,GNB1L,DIABLO,TRAF1,AKAP5
GO:0009923	fatty acid elongase complex	cellular_component	cell	1	3692	2	18200	0.5	0.364572	0.65381	79071	ELOVL6
GO:0012507	ER to Golgi transport vesicle membrane	cellular_component	cell	14	3692	59	18200	0.237288	0.301441	0.65381	2.03547e+63	VMA21,SEC31A,CNIH2,HLA-A,HLA-B,HLA-C,HLA-DQB1,HLA-DRB1,HLA-E,STX17,PEF1,SEC13,TGFA,SEC16A
GO:0012510	trans-Golgi network transport vesicle membrane	cellular_component	cell	1	3692	2	18200	0.5	0.364572	0.65381	4900	NRGN
GO:0016327	apicolateral plasma membrane	cellular_component	cell	6	3692	23	18200	0.26087	0.317782	0.65381	1.00507e+29	OCLN,CXADR,MTCL1,KRT8,KRT19,PALM
GO:0016459	myosin complex	cellular_component	cell	12	3692	52	18200	0.230769	0.359953	0.65381	2.30264e+54	MYO16,MYO18A,MYH9,MYH10,MYL6,MYO5B,MYO9B,MYO10,MYO3A,CGN,MYH14,BMF
GO:0016589	NURF complex	cellular_component	cell	2	3692	6	18200	0.333333	0.351662	0.65381	1249445928	C17orf49,RBBP4
GO:0016935	glycine-gated chloride channel complex	cellular_component	cell part	1	3692	2	18200	0.5	0.364572	0.65381	2743	GLRB
GO:0019867	outer membrane	cellular_component	membrane	1	3692	2	18200	0.5	0.364572	0.65381	9187	SLC24A1
GO:0030425	dendrite	cellular_component	cell	97	3692	457	18200	0.212254	0.324261	0.65381	10008,10160,1020,10236,10401,10445,10749,11130,11178,1152,120114,120892,1263,153090,1627,1728,1821,1859,2043,2045,2047,22871,22902,23098,23154,23173,2534,254263,26012,267,274,2743,2771,2852,28988,2902,29888,30001,3352,3632,3770,3836,392617,4036,4038,4130,4131,4133,4135,5025,50488,5058,5064,51218,5332,5339,547,54942,5518,55361,5562,5582,5621,56850,56896,57125,57679,57787,5818,5905,5935,6175,627,64…	KCNE3,FARP1,CDK5,HNRNPR,PIAS3,MCRS1,KIF1C,ZWINT,LZTS1,CKB,FAT3,LRRK2,PLK3,DAB2IP,DBN1,NQO1,DRP2,DYRK1A,EPHA4,EPHA7,EPHB1,NLGN1,RUFY3,SARM1,NCDN,METAP1,FYN,CNIH2,NSMF,AMFR,BIN1,GLRB,GNAI2,GPER1,DBNL,GRIN1,STRN4,ERO1A,HTR1D,INPP5A,KCNJ14,KPNA1,ELFN1,LRP2,LRP4,MAP1A,MAP1B,MAP2,MAP6,P2RX4,MINK1,PAK1,PALM,GLRX5,PLCB4,PLEC,KIF1A,ABITRAM,PPP2R1A,PI4K2A,PRKAA1,PRKCG,PRNP,GRIPAP1,DPYSL5,PLXDC1,ALS2,MARK4,…
GO:0030665	clathrin-coated vesicle membrane	cellular_component	cell	5	3692	19	18200	0.263158	0.338402	0.65381	1.6229e+19	AP1B1,DBNL,AP3B2,AP1M1,VAMP3
GO:0030687	preribosome, large subunit precursor	cellular_component	protein-containing complex	6	3692	24	18200	0.25	0.35741	0.65381	1.09692e+29	EBNA1BP2,RRP1B,BOP1,PES1,MRTO4,LAS1L
GO:0030964	NADH dehydrogenase complex	cellular_component	membrane	1	3692	2	18200	0.5	0.364572	0.65381	4539	MT-ND4L
GO:0031085	BLOC-3 complex	cellular_component	cell	1	3692	2	18200	0.5	0.364572	0.65381	89781	HPS4
GO:0031089	platelet dense granule lumen	cellular_component	cell	4	3692	15	18200	0.266667	0.362559	0.65381	1.8934e+17	ECM1,LGALS3BP,WNT16,CDC37L1
GO:0031306	intrinsic component of mitochondrial outer membrane	cellular_component	cell	1	3692	2	18200	0.5	0.364572	0.65381	9927	MFN2
GO:0031312	extrinsic component of organelle membrane	cellular_component	cell part	1	3692	2	18200	0.5	0.364572	0.65381	2280	FKBP1A
GO:0031314	extrinsic component of mitochondrial inner membrane	cellular_component	cell	4	3692	15	18200	0.266667	0.362559	0.65381	10229,37,51805,79934	COQ7,ACADVL,COQ3,COQ8B
GO:0031510	SUMO activating enzyme complex	cellular_component	cell	1	3692	2	18200	0.5	0.364572	0.65381	10054	UBA2
GO:0032044	DSIF complex	cellular_component	cell	1	3692	2	18200	0.5	0.364572	0.65381	6829	SUPT5H
GO:0032302	MutSbeta complex	cellular_component	cell	1	3692	2	18200	0.5	0.364572	0.65381	4436	MSH2
GO:0032311	angiogenin-PRI complex	cellular_component	extracellular region part	1	3692	2	18200	0.5	0.364572	0.65381	6050	RNH1
GO:0032389	MutLalpha complex	cellular_component	cell	1	3692	2	18200	0.5	0.364572	0.65381	5395	PMS2
GO:0032398	MHC class Ib protein complex	cellular_component	cell part	1	3692	2	18200	0.5	0.364572	0.65381	3133	HLA-E
GO:0032473	cytoplasmic side of mitochondrial outer membrane	cellular_component	cell	1	3692	2	18200	0.5	0.364572	0.65381	120892	LRRK2
GO:0032545	CURI complex	cellular_component	cell	1	3692	2	18200	0.5	0.364572	0.65381	27341	RRP7A
GO:0032994	protein-lipid complex	cellular_component	protein-containing complex	1	3692	2	18200	0.5	0.364572	0.65381	1622	DBI
GO:0033018	sarcoplasmic reticulum lumen	cellular_component	cell	3	3692	10	18200	0.3	0.330829	0.65381	71847873811	HSP90B1,MANF,CALR
GO:0033065	Rad51C-XRCC3 complex	cellular_component	cell	1	3692	2	18200	0.5	0.364572	0.65381	5889	RAD51C
GO:0033178	proton-transporting two-sector ATPase complex, catalytic domain	cellular_component	membrane	1	3692	2	18200	0.5	0.364572	0.65381	90423	ATP6V1E2
GO:0033179	proton-transporting V-type ATPase, V0 domain	cellular_component	membrane	3	3692	10	18200	0.3	0.330829	0.65381	155066245972527	ATP6V0E2,ATP6V0D2,ATP6V0C
GO:0033256	I-kappaB/NF-kappaB complex	cellular_component	cell	1	3692	2	18200	0.5	0.364572	0.65381	4792	NFKBIA
GO:0033257	Bcl3/NF-kappaB2 complex	cellular_component	cell	1	3692	2	18200	0.5	0.364572	0.65381	4791	NFKB2
GO:0033268	node of Ranvier	cellular_component	cell	4	3692	14	18200	0.285714	0.311636	0.65381	2743785577316690	BIN1,KCNQ2,SPTBN4,SPOCK1
GO:0033276	transcription factor TFTC complex	cellular_component	cell part	4	3692	14	18200	0.285714	0.311636	0.65381	2.70975e+17	TAF5L,TAF9B,TAF4,TAF5
GO:0033596	TSC1-TSC2 complex	cellular_component	cell	1	3692	2	18200	0.5	0.364572	0.65381	7248	TSC1
GO:0034388	Pwp2p-containing subcomplex of 90S preribosome	cellular_component	cell	2	3692	6	18200	0.333333	0.351662	0.65381	510965822	UTP18,PWP2
GO:0034451	centriolar satellite	cellular_component	cell	24	3692	109	18200	0.220183	0.362294	0.65381	1.02071e+107	PATJ,NEK6,SDCCAG8,DDHD2,G6PD,LATS2,KCTD1,CCDC113,KRT18,NEK1,PCM1,PODXL,CEP55,LRIF1,BBS4,WDR13,TAP1,NAA40,RASSF7,HOOK3,RAB11A,TMEM63A,RAB11FIP3,KEAP1
GO:0034456	UTP-C complex	cellular_component	cell	1	3692	2	18200	0.5	0.364572	0.65381	27341	RRP7A
GO:0034667	integrin alpha3-beta1 complex	cellular_component	cell part	1	3692	2	18200	0.5	0.364572	0.65381	3675	ITGA3
GO:0034686	integrin alphav-beta8 complex	cellular_component	cell	1	3692	2	18200	0.5	0.364572	0.65381	3696	ITGB8
GO:0034688	integrin alphaM-beta2 complex	cellular_component	cell	1	3692	2	18200	0.5	0.364572	0.65381	3684	ITGAM
GO:0034689	integrin alphaX-beta2 complex	cellular_component	cell part	1	3692	2	18200	0.5	0.364572	0.65381	3687	ITGAX
GO:0034704	calcium channel complex	cellular_component	membrane part	7	3692	28	18200	0.25	0.335536	0.65381	2.28156e+27	FKBP1B,TRPV6,PRKACA,RYR1,CALM2,CALM3,MCU
GO:0034750	Scrib-APC-beta-catenin complex	cellular_component	cell	1	3692	2	18200	0.5	0.364572	0.65381	23513	SCRIB
GO:0034998	oligosaccharyltransferase I complex	cellular_component	cell	1	3692	2	18200	0.5	0.364572	0.65381	746	TMEM258
GO:0035189	Rb-E2F complex	cellular_component	cell	1	3692	2	18200	0.5	0.364572	0.65381	1869	E2F1
GO:0035371	microtubule plus-end	cellular_component	cell	6	3692	24	18200	0.25	0.35741	0.65381	1.06341e+28	GAS2L1,SLAIN1,DCTN1,MAPRE3,CLIP1,CLIP4
GO:0035632	mitochondrial prohibitin complex	cellular_component	cell	1	3692	2	18200	0.5	0.364572	0.65381	5245	PHB1
GO:0035692	macrophage migration inhibitory factor receptor complex	cellular_component	protein-containing complex	1	3692	2	18200	0.5	0.364572	0.65381	960	CD44
GO:0036501	UFD1-NPL4 complex	cellular_component	cell	1	3692	2	18200	0.5	0.364572	0.65381	55666	NPLOC4
GO:0042022	interleukin-12 receptor complex	cellular_component	membrane	1	3692	2	18200	0.5	0.364572	0.65381	9466	IL27RA
GO:0042565	RNA nuclear export complex	cellular_component	cell	1	3692	2	18200	0.5	0.364572	0.65381	5901	RAN
GO:0042765	GPI-anchor transamidase complex	cellular_component	cell	2	3692	6	18200	0.333333	0.351662	0.65381	12886958476	PIGU,TP53INP2
GO:0043293	apoptosome	cellular_component	cell	1	3692	2	18200	0.5	0.364572	0.65381	842	CASP9
GO:0043527	tRNA methyltransferase complex	cellular_component	cell	1	3692	2	18200	0.5	0.364572	0.65381	10785	WDR4
GO:0044308	axonal spine	cellular_component	cell	1	3692	2	18200	0.5	0.364572	0.65381	8411	EEA1
GO:0045025	mitochondrial degradosome	cellular_component	cell	1	3692	2	18200	0.5	0.364572	0.65381	87178	PNPT1
GO:0045092	interleukin-18 receptor complex	cellular_component	membrane	1	3692	2	18200	0.5	0.364572	0.65381	8809	IL18R1
GO:0045202	synapse	cellular_component	synapse	124	3692	584	18200	0.212329	0.296942	0.65381	10160,10313,10327,104,10401,10439,10509,10857,1139,1140,1143,116372,1191,120892,1267,127829,130574,132864,133308,143425,156,1615,1728,1742,1756,1759,1785,1816,1855,1861,2131,2239,22859,22871,23011,23024,23098,23111,23154,23173,23229,23566,23705,254263,26012,26050,26230,27345,274,2743,2767,2771,287,28988,2902,29993,30011,3084,3184,3352,345651,3690,3749,375790,3777,3782,3785,396,4061,4130,4131,4155…	FARP1,RTN3,AKR1A1,ADARB1,PIAS3,OLFM1,SEMA4B,PGRMC1,CHRNA7,CHRNB1,CHRNB4,LYPD1,CLU,LRRK2,CNP,ARL8A,LYPD6,CPEB2,SLC9B2,SYT9,GRK2,DARS1,NQO1,DLG4,DMD,DNM1,DNM2,DRD5,DVL1,TOR1A,EXT1,GPC4,ADGRL1,NLGN1,RAB21,PDZRN3,SARM1,SPART,NCDN,METAP1,ARHGEF9,LPAR3,CADM1,CNIH2,NSMF,SLITRK5,TIAM2,KCNMB4,BIN1,GLRB,GNA11,GNAI2,ANK2,DBNL,GRIN1,PACSIN1,SH3KBP1,NRG1,HNRNPD,HTR1D,ACTBL2,ITGB3,KCNC4,AGRN,KCNK3,KCNN3,KCNQ2,…
GO:0045239	tricarboxylic acid cycle enzyme complex	cellular_component	cell part	1	3692	2	18200	0.5	0.364572	0.65381	2271	FH
GO:0045335	phagocytic vesicle	cellular_component	cell	17	3692	73	18200	0.232877	0.303404	0.65381	10228,2317,23380,2923,311,338382,4218,51209,54734,5906,6814,71,7431,7879,8766,9341,998	STX6,FLNB,SRGAP2,PDIA3,ANXA11,RAB7B,RAB8A,RAB9B,RAB39A,RAP1A,STXBP3,ACTG1,VIM,RAB7A,RAB11A,VAMP3,CDC42
GO:0046581	intercellular canaliculus	cellular_component	cell junction	2	3692	6	18200	0.333333	0.351662	0.65381	12445244	ABCC2,ABCB4
GO:0060171	stereocilium membrane	cellular_component	cell	2	3692	6	18200	0.333333	0.351662	0.65381	555919750	VEZT,RIPOR2
GO:0060473	cortical granule	cellular_component	cell	2	3692	6	18200	0.333333	0.351662	0.65381	4627811	MYH9,CALR
GO:0070319	Golgi to plasma membrane transport vesicle	cellular_component	cell	1	3692	2	18200	0.5	0.364572	0.65381	5866	RAB3IL1
GO:0070381	endosome to plasma membrane transport vesicle	cellular_component	cell	1	3692	2	18200	0.5	0.364572	0.65381	5870	RAB6A
GO:0070435	Shc-EGFR complex	cellular_component	membrane part	1	3692	2	18200	0.5	0.364572	0.65381	6464	SHC1
GO:0070436	Grb2-EGFR complex	cellular_component	cell	1	3692	2	18200	0.5	0.364572	0.65381	2885	GRB2
GO:0071540	eukaryotic translation initiation factor 3 complex, eIF3e	cellular_component	cell	1	3692	2	18200	0.5	0.364572	0.65381	3646	EIF3E
GO:0071819	DUBm complex	cellular_component	cell part	1	3692	2	18200	0.5	0.364572	0.65381	56943	ENY2
GO:0071920	cleavage body	cellular_component	cell	1	3692	2	18200	0.5	0.364572	0.65381	1478	CSTF2
GO:0072380	TRC complex	cellular_component	cell	1	3692	2	18200	0.5	0.364572	0.65381	6449	SGTA
GO:0072546	ER membrane protein complex	cellular_component	cell	3	3692	10	18200	0.3	0.330829	0.65381	284361558319694	EMC10,EMC3,EMC2
GO:0097059	CNTFR-CLCF1 complex	cellular_component	extracellular region	1	3692	2	18200	0.5	0.364572	0.65381	23529	CLCF1
GO:0097135	cyclin E2-CDK2 complex	cellular_component	cell part	1	3692	2	18200	0.5	0.364572	0.65381	9134	CCNE2
GO:0097145	BAK complex	cellular_component	protein-containing complex	1	3692	2	18200	0.5	0.364572	0.65381	581	BAX
GO:0097180	serine protease inhibitor complex	cellular_component	protein-containing complex	1	3692	2	18200	0.5	0.364572	0.65381	5269	SERPINB6
GO:0097632	extrinsic component of phagophore assembly site membrane	cellular_component	cell	1	3692	2	18200	0.5	0.364572	0.65381	8408	ULK1
GO:0097635	extrinsic component of autophagosome membrane	cellular_component	cell	1	3692	2	18200	0.5	0.364572	0.65381	8408	ULK1
GO:0097708	intracellular vesicle	cellular_component	cell	4	3692	14	18200	0.285714	0.311636	0.65381	1.33309e+18	SLC9B2,ITSN2,AP3B2,VAMP3
GO:0098556	cytoplasmic side of rough endoplasmic reticulum membrane	cellular_component	cell	2	3692	6	18200	0.333333	0.351662	0.65381	62317957	RPS26,EPM2A
GO:0098560	cytoplasmic side of late endosome membrane	cellular_component	cell part	1	3692	2	18200	0.5	0.364572	0.65381	29965	CDIP1
GO:0098562	cytoplasmic side of membrane	cellular_component	membrane	1	3692	2	18200	0.5	0.364572	0.65381	2280	FKBP1A
GO:0098674	extrinsic component of neuronal dense core vesicle membrane	cellular_component	cell	1	3692	2	18200	0.5	0.364572	0.65381	547	KIF1A
GO:0098690	glycinergic synapse	cellular_component	synapse	2	3692	6	18200	0.333333	0.351662	0.65381	274357555	GLRB,NLGN2
GO:0098891	extrinsic component of presynaptic active zone membrane	cellular_component	membrane part	1	3692	2	18200	0.5	0.364572	0.65381	5245	PHB1
GO:0099059	integral component of presynaptic active zone membrane	cellular_component	cell	4	3692	14	18200	0.285714	0.311636	0.65381	3.0845e+16	NRG1,P2RX1,NECTIN1,LRFN3
GO:0099631	postsynaptic endocytic zone cytoplasmic component	cellular_component	cell	1	3692	2	18200	0.5	0.364572	0.65381	1211	CLTA
GO:0120103	centriolar subdistal appendage	cellular_component	cell	3	3692	10	18200	0.3	0.330829	0.65381	14550816399859	CEP128,DCTN1,CEP170
GO:0150002	distal dendrite	cellular_component	cell	1	3692	2	18200	0.5	0.364572	0.65381	4133	MAP2
GO:1902562	H4 histone acetyltransferase complex	cellular_component	cell part	1	3692	2	18200	0.5	0.364572	0.65381	2668	GDNF
GO:1904423	dehydrodolichyl diphosphate synthase complex	cellular_component	protein-containing complex	1	3692	2	18200	0.5	0.364572	0.65381	116150	NUS1
GO:1990023	mitotic spindle midzone	cellular_component	cell	4	3692	14	18200	0.285714	0.311636	0.65381	2.00932e+16	EML1,HNRNPU,RCC2,PRC1
GO:1990032	parallel fiber	cellular_component	cell	1	3692	2	18200	0.5	0.364572	0.65381	153090	DAB2IP
GO:1990462	omegasome	cellular_component	cell	1	3692	2	18200	0.5	0.364572	0.65381	85363	TRIM5
GO:1990630	IRE1-RACK1-PP2A complex	cellular_component	protein-containing complex	1	3692	2	18200	0.5	0.364572	0.65381	2081	ERN1
GO:1990635	proximal dendrite	cellular_component	cell	2	3692	6	18200	0.333333	0.351662	0.65381	41335536	MAP2,PPP5C
GO:1990665	AnxA2-p11 complex	cellular_component	protein-containing complex	1	3692	2	18200	0.5	0.364572	0.65381	6281	S100A10
GO:1990682	CSF1-CSF1R complex	cellular_component	protein-containing complex	1	3692	2	18200	0.5	0.364572	0.65381	1435	CSF1
GO:1990723	cytoplasmic periphery of the nuclear pore complex	cellular_component	cell	1	3692	2	18200	0.5	0.364572	0.65381	5905	RANGAP1
GO:1990730	VCP-NSFL1C complex	cellular_component	cell	1	3692	2	18200	0.5	0.364572	0.65381	55968	NSFL1C
GO:1990794	basolateral part of cell	cellular_component	cell	1	3692	2	18200	0.5	0.364572	0.65381	10008	KCNE3
GO:0005876	spindle microtubule	cellular_component	cell	10	3692	43	18200	0.232558	0.3711	0.664514	1.43145e+45	PARP4,CSNK1D,TTL,SKA1,SKA3,BOD1L1,CALM2,CALM3,PRC1,BOD1
GO:0005923	bicellular tight junction	cellular_component	cell junction	27	3692	124	18200	0.217742	0.373999	0.6687	1.00507e+129	OCLN,CDK4,PATJ,FRMPD2,CXADR,AMOT,DLG3,SH3BP1,NPHP4,CCDC85C,NPHP1,AMOTL2,PRKCZ,PLXDC1,CGN,JAM2,RAP2B,CCND1,TBCD,FZD5,MICALL2,PARD6G,SAPCD2,CLDN1,ARHGEF2,MARVELD3,RAPGEF2
GO:0042383	sarcolemma	cellular_component	cell	24	3692	110	18200	0.218182	0.380855	0.679934	1.05181e+93	CIB2,COL6A3,DES,DMD,FLNC,GOT2,ANK2,ANXA1,AQP1,KRT8,KRT19,PLEC,PSEN1,RYR1,POPDC2,POPDC3,SGCG,SLC2A1,ABCC8,UTRN,CACNB1,MINDY4,CAV1,CAV2
GO:0035267	NuA4 histone acetyltransferase complex	cellular_component	cell part	5	3692	20	18200	0.25	0.382823	0.681433	10902,345651,55257,86,8607	BRD8,ACTBL2,MRGBP,ACTL6A,RUVBL1
GO:0036064	ciliary basal body	cellular_component	organelle	35	3692	163	18200	0.214724	0.382841	0.681433	1.06311e+165	CENPF,SDCCAG8,RABL2B,CFAP70,CSNK1A1,CSNK1D,TTBK2,TTLL11,TAPT1,AKT1,DAAM1,TTLL1,POC1A,NPHP4,INTU,DISC1,POC1B,CCDC113,CFAP20,FAM166A,WRAP73,PCM1,DYNC2LI1,PIN1,MKS1,IFT122,MARK4,BBS1,BBS2,BBS4,EZR,BBOF1,ARMC9,CDC45,TTLL4
GO:0044295	axonal growth cone	cellular_component	cell	8	3692	34	18200	0.235294	0.383429	0.68146	1.04392e+34	OLFM1,EPHA4,HSP90AB1,TRPV2,PTCH1,SHTN1,TIAM1,TAOK2
GO:0000815	ESCRT III complex	cellular_component	cell	3	3692	11	18200	0.272727	0.392091	0.692714	128866511957132	CHMP4B,CHMP1A,CHMP1B
GO:0005916	fascia adherens	cellular_component	cell junction	3	3692	11	18200	0.272727	0.392091	0.692714	1674,1832,87	DES,DSP,ACTN1
GO:0015630	microtubule cytoskeleton	cellular_component	cell	38	3692	178	18200	0.213483	0.39071	0.692714	10121,10253,10297,10376,10397,10801,1130,14,1639,1759,2009,207,220134,2241,2242,22924,27229,347733,402,4599,5127,54462,5515,5518,55752,57698,57787,6249,6472,6760,7277,84056,89796,89927,90120,9055,9891,9927	ACTR1A,SPRY2,APC2,TUBA1B,NDRG1,SEPTIN9,LYST,AAMP,DCTN1,DNM1,EML1,AKT1,SKA1,FER,FES,MAPRE3,TUBGCP4,TUBB2B,ARL2,MX1,CDK16,CCSER2,PPP2CA,PPP2R1A,SEPTIN11,SHTN1,MARK4,CLIP1,SHMT2,SS18,TUBA4A,KATNAL1,NAV1,BMERB1,TMEM250,PRC1,NUAK1,MFN2
GO:0032045	guanyl-nucleotide exchange factor complex	cellular_component	cell	3	3692	11	18200	0.272727	0.392091	0.692714	5906854428891	RAP1A,KNDC1,EIF2B3
GO:0031519	PcG protein complex	cellular_component	cell	6	3692	25	18200	0.24	0.397316	0.698829	1.91157e+26	PHC1,CBX8,YY1,KDM2B,CBX2,UBAP2L
GO:0035097	histone methyltransferase complex	cellular_component	cell	6	3692	25	18200	0.24	0.397316	0.698829	1.10912e+28	WDR5,PAXIP1,CBX5,CXXC1,KMT2C,HDAC9
GO:0051233	spindle midzone	cellular_component	cell	6	3692	25	18200	0.24	0.397316	0.698829	1.27829e+24	ARL8A,MAPRE3,GEM,CTDP1,CDC6,CDC42
GO:0019005	SCF ubiquitin ligase complex	cellular_component	cell	14	3692	63	18200	0.222222	0.399316	0.700276	1.14907e+72	FBXO32,FBXO27,AMN1,FBXO2,FBXL5,CACYBP,FBXL19,USP47,FBXW7,FBXO48,SKP2,FBXL20,SPSB3,SPSB4
GO:0101003	ficolin-1-rich granule membrane	cellular_component	cell	14	3692	63	18200	0.222222	0.399316	0.700276	1.27829e+57	ARL8A,CD55,DSP,UBR4,GAA,ITGAX,SERPINB6,ATP6V0C,PTPRN2,RAC1,SLC2A3,ATAD3B,STBD1,CD58
GO:0005778	peroxisomal membrane	cellular_component	cell	15	3692	68	18200	0.220588	0.404606	0.708507	11001,3156,3295,3615,375,4257,50640,51,5194,55825,5826,5827,7265,84188,8443	SLC27A2,HMGCR,HSD17B4,IMPDH2,ARF1,MGST1,PNPLA8,ACOX1,PEX13,PECR,ABCD4,PXMP2,TTC1,FAR1,GNPAT
GO:0005852	eukaryotic translation initiation factor 3 complex	cellular_component	cell	4	3692	16	18200	0.25	0.413304	0.718448	2.73354e+16	EIF3K,EIF3E,EIF3B,EIF3H
GO:0030127	COPII vesicle coat	cellular_component	cell	4	3692	16	18200	0.25	0.413304	0.718448	1.00162e+19	PDCD6,SEC31A,PEF1,SEC13
GO:0033290	eukaryotic 48S preinitiation complex	cellular_component	cell part	4	3692	16	18200	0.25	0.413304	0.718448	2.73354e+16	EIF3K,EIF3E,EIF3B,EIF3H
GO:0070160	tight junction	cellular_component	cell junction	4	3692	16	18200	0.25	0.413304	0.718448	1.00507e+21	OCLN,EPHA2,JAM2,CLDN1
GO:0097729	9+2 motile cilium	cellular_component	cell	4	3692	16	18200	0.25	0.413304	0.718448	1.76778e+16	DNAH5,DNALI1,CFAP43,DNAH11
GO:0035869	ciliary transition zone	cellular_component	cell	8	3692	35	18200	0.228571	0.417325	0.724378	1.46057e+39	TTBK2,TMEM17,NPHP4,PCM1,DYNC2LI1,BBS4,TMEM231,TCTN1
GO:0005642	annulate lamellae	cellular_component	cell	2	3692	7	18200	0.285714	0.43115	0.736547	198423299	EIF5A,BICD2
GO:0030119	AP-type membrane coat adaptor complex	cellular_component	cell	2	3692	7	18200	0.285714	0.43115	0.736547	557458905	AP5M1,AP1S2
GO:0030130	clathrin coat of trans-Golgi network vesicle	cellular_component	cell	2	3692	7	18200	0.285714	0.43115	0.736547	1211160	CLTA,AP2A1
GO:0036449	microtubule minus-end	cellular_component	cell	2	3692	7	18200	0.285714	0.43115	0.736547	23172259266	ABRAXAS2,ASPM
GO:0044304	main axon	cellular_component	cell	2	3692	7	18200	0.285714	0.43115	0.736547	41337074	MAP2,TIAM1
GO:0044326	dendritic spine neck	cellular_component	cell	2	3692	7	18200	0.285714	0.43115	0.736547	67178087	SRI,FXR1
GO:0044545	NSL complex	cellular_component	cell	2	3692	7	18200	0.285714	0.43115	0.736547	1044555683	MCRS1,KANSL3
GO:0044613	nuclear pore central transport channel	cellular_component	cell	2	3692	7	18200	0.285714	0.43115	0.736547	1020454830	NUTF2,NUP62CL
GO:0045254	pyruvate dehydrogenase complex	cellular_component	protein-containing complex	2	3692	7	18200	0.285714	0.43115	0.736547	51605162	PDHA1,PDHB
GO:0060091	kinocilium	cellular_component	cell	2	3692	7	18200	0.285714	0.43115	0.736547	1614978556	STRC,CDC14A
GO:0071541	eukaryotic translation initiation factor 3 complex, eIF3m	cellular_component	cell	2	3692	7	18200	0.285714	0.43115	0.736547	86628667	EIF3B,EIF3H
GO:0000407	phagophore assembly site	cellular_component	cell	6	3692	26	18200	0.230769	0.437082	0.74561	1.11523e+28	WDR45,ATG9B,WDR45B,VMP1,ULK1,SQSTM1
GO:0005762	mitochondrial large ribosomal subunit	cellular_component	cell	12	3692	55	18200	0.218182	0.441221	0.751594	1.05731e+58	MRPL28,MRPL3,MRPL10,MRPL42,MRPL4,MRPL20,MRPL23,MRPL12,MRPL17,MRPL14,MRPL45,MPV17L2
GO:0000123	histone acetyltransferase complex	cellular_component	cell	6	3692	27	18200	0.222222	0.47633	0.757272	1.04451e+28	MCRS1,WDR5,TAF5L,ING4,KANSL3,OGT
GO:0000152	nuclear ubiquitin ligase complex	cellular_component	organelle	1	3692	3	18200	0.333333	0.493487	0.757272	9577	BABAM2
GO:0000178	exosome (RNase complex)	cellular_component	cell	4	3692	17	18200	0.235294	0.463092	0.757272	1.15752e+19	DIS3L,DIS3,EXOSC2,ZFP36
GO:0000439	transcription factor TFIIH core complex	cellular_component	cell	3	3692	12	18200	0.25	0.451782	0.757272	20682965404672	ERCC2,GTF2H1,GTF2H5
GO:0000796	condensin complex	cellular_component	cell	2	3692	8	18200	0.25	0.505076	0.757272	233109918	NCAPD3,NCAPD2
GO:0000814	ESCRT II complex	cellular_component	cell	1	3692	3	18200	0.333333	0.493487	0.757272	11267	SNF8
GO:0000931	gamma-tubulin large complex	cellular_component	cell	2	3692	8	18200	0.25	0.505076	0.757272	27229440145	TUBGCP4,MZT1
GO:0001741	XY body	cellular_component	cell	3	3692	13	18200	0.230769	0.508882	0.757272	32965987320	BIRC2,SMARCB1,UBE2B
GO:0001931	uropod	cellular_component	cell	3	3692	12	18200	0.25	0.451782	0.757272	2339646277430	PIP5K1C,MYH9,EZR
GO:0002193	MAML1-RBP-Jkappa- ICN1 complex	cellular_component	protein-containing complex	1	3692	3	18200	0.333333	0.493487	0.757272	4851	NOTCH1
GO:0005577	fibrinogen complex	cellular_component	extracellular region	2	3692	8	18200	0.25	0.505076	0.757272	23355345	FN1,SERPINF2
GO:0005589	collagen type VI trimer	cellular_component	protein-containing complex	1	3692	3	18200	0.333333	0.493487	0.757272	1293	COL6A3
GO:0005594	collagen type IX trimer	cellular_component	protein-containing complex	1	3692	3	18200	0.333333	0.493487	0.757272	1299	COL9A3
GO:0005890	sodium:potassium-exchanging ATPase complex	cellular_component	cell	3	3692	12	18200	0.25	0.451782	0.757272	477478482	ATP1A2,ATP1A3,ATP1B2
GO:0005896	interleukin-6 receptor complex	cellular_component	cell part	1	3692	3	18200	0.333333	0.493487	0.757272	3570	IL6R
GO:0005945	6-phosphofructokinase complex	cellular_component	protein-containing complex	1	3692	3	18200	0.333333	0.493487	0.757272	5211	PFKL
GO:0008021	synaptic vesicle	cellular_component	cell	29	3692	138	18200	0.210145	0.449096	0.757272	1.07551e+122	GIPC1,RAB40B,PRRT2,VPS45,CLN3,LRRK2,DLG4,DNM1,TOR1A,STX2,DISC1,BIN1,GRIN1,RAB8A,CDK16,PDE4B,KIF1A,PSEN1,PTPRN,RAB3A,BDNF,SYT1,VDAC1,VDAC2,ROGDI,STX7,BRSK1,STX11,SYNGR2
GO:0008250	oligosaccharyltransferase complex	cellular_component	cell	3	3692	13	18200	0.230769	0.508882	0.757272	1.00129e+17	OST4,DAD1,OSTC
GO:0008290	F-actin capping protein complex	cellular_component	cell	2	3692	8	18200	0.25	0.505076	0.757272	119832	ADD2,CAPZB
GO:0008623	CHRAC	cellular_component	cell	1	3692	3	18200	0.333333	0.493487	0.757272	11177	BAZ1A
GO:0016010	dystrophin-associated glycoprotein complex	cellular_component	cell	4	3692	17	18200	0.235294	0.463092	0.757272	1756385638807400	DMD,KRT8,KRT19,UTRN
GO:0016580	Sin3 complex	cellular_component	cell	3	3692	12	18200	0.25	0.451782	0.757272	306530665928	HDAC1,HDAC2,RBBP4
GO:0016593	Cdc73/Paf1 complex	cellular_component	cell	2	3692	8	18200	0.25	0.505076	0.757272	2316880349	RTF1,SKIC8
GO:0019908	nuclear cyclin-dependent protein kinase holoenzyme complex	cellular_component	cell	1	3692	3	18200	0.333333	0.493487	0.757272	56647	BCCIP
GO:0020018	ciliary pocket membrane	cellular_component	cell	1	3692	3	18200	0.333333	0.493487	0.757272	10938	EHD1
GO:0030137	COPI-coated vesicle	cellular_component	cell	3	3692	13	18200	0.230769	0.508882	0.757272	1012129993375	ACTR1A,PACSIN1,ARF1
GO:0030678	mitochondrial ribonuclease P complex	cellular_component	cell	1	3692	3	18200	0.333333	0.493487	0.757272	3028	HSD17B10
GO:0030688	preribosome, small subunit precursor	cellular_component	protein-containing complex	3	3692	13	18200	0.230769	0.508882	0.757272	230767058780	RRP1B,BYSL,RIOK3
GO:0030956	glutamyl-tRNA(Gln) amidotransferase complex	cellular_component	cell	1	3692	3	18200	0.333333	0.493487	0.757272	55278	QRSL1
GO:0031004	potassium ion-transporting ATPase complex	cellular_component	membrane	1	3692	3	18200	0.333333	0.493487	0.757272	6833	ABCC8
GO:0031012	extracellular matrix	cellular_component	extracellular region	55	3692	265	18200	0.207547	0.448719	0.757272	10319,10446,10516,11093,11095,11096,114794,1277,1281,1285,1289,1293,1299,1305,131873,145864,146760,147372,168667,170689,170692,1842,1893,2201,221184,22932,2335,255631,26018,3491,3730,3911,392617,4053,4312,4322,4324,5806,63827,7052,7077,7079,7098,7422,7474,7481,7784,80059,80781,81035,81577,8425,9508,9509,9510	LAMC3,LRRN2,FBLN5,ADAMTS13,ADAMTS8,ADAMTS5,ELFN2,COL1A1,COL3A1,COL4A3,COL5A1,COL6A3,COL9A3,COL13A1,COL6A6,HAPLN3,RTN4RL1,CCBE1,BMPER,ADAMTS15,ADAMTS18,ECM2,ECM1,FBN2,CPNE2,POMZP3,FN1,COL24A1,LRIG1,CCN1,ANOS1,LAMA5,ELFN1,LTBP2,MMP1,MMP13,MMP15,PTX3,BCAN,TGM2,TIMP2,TIMP4,TLR3,VEGFA,WNT5A,WNT11,ZP3,LRRTM4,COL18A1,COLEC12,GFOD2,LTBP4,ADAMTS3,ADAMTS2,ADAMTS1
GO:0031084	BLOC-2 complex	cellular_component	cell	1	3692	3	18200	0.333333	0.493487	0.757272	79803	HPS6
GO:0031253	cell projection membrane	cellular_component	cell	3	3692	13	18200	0.230769	0.508882	0.757272	482650096624	ATP1B2,NDRG4,FSCN1
GO:0031313	extrinsic component of endosome membrane	cellular_component	cell	2	3692	8	18200	0.25	0.505076	0.757272	29887301	SNX10,ANXA1
GO:0031515	tRNA (m1A) methyltransferase complex	cellular_component	cell	1	3692	3	18200	0.333333	0.493487	0.757272	55006	TRMT61B
GO:0032002	interleukin-28 receptor complex	cellular_component	cell	1	3692	3	18200	0.333333	0.493487	0.757272	3588	IL10RB
GO:0032039	integrator complex	cellular_component	cell part	6	3692	27	18200	0.222222	0.47633	0.757272	2.61733e+29	INTS1,INTS6,INTS10,INTS8,INTS3,INTS4
GO:0032584	growth cone membrane	cellular_component	cell	2	3692	8	18200	0.25	0.505076	0.757272	513935818	TRPV2,NECTIN1
GO:0032589	neuron projection membrane	cellular_component	cell	1	3692	3	18200	0.333333	0.493487	0.757272	90249	UNC5A
GO:0033181	plasma membrane proton-transporting V-type ATPase complex	cellular_component	cell	1	3692	3	18200	0.333333	0.493487	0.757272	245972	ATP6V0D2
GO:0033270	paranode region of axon	cellular_component	cell	3	3692	12	18200	0.25	0.451782	0.757272	23136577318506	EPB41L3,SPTBN4,CNTNAP1
GO:0033565	ESCRT-0 complex	cellular_component	cell	1	3692	3	18200	0.333333	0.493487	0.757272	10254	STAM2
GO:0034098	VCP-NPL4-UFD1 AAA ATPase complex	cellular_component	cell	2	3692	8	18200	0.25	0.505076	0.757272	1112455666	FAF1,NPLOC4
GO:0034683	integrin alphav-beta3 complex	cellular_component	membrane	1	3692	3	18200	0.333333	0.493487	0.757272	3690	ITGB3
GO:0035060	brahma complex	cellular_component	cell	1	3692	3	18200	0.333333	0.493487	0.757272	6598	SMARCB1
GO:0035866	alphav-beta3 integrin-PKCalpha complex	cellular_component	cell part	1	3692	3	18200	0.333333	0.493487	0.757272	3690	ITGB3
GO:0036477	somatodendritic compartment	cellular_component	cell	3	3692	13	18200	0.230769	0.508882	0.757272	27092413158494	CACNG4,MAP1B,JAM2
GO:0042175	nuclear outer membrane-endoplasmic reticulum membrane network	cellular_component	cell	1	3692	3	18200	0.333333	0.493487	0.757272	55666	NPLOC4
GO:0042581	specific granule	cellular_component	cell	3	3692	13	18200	0.230769	0.508882	0.757272	31168148773	ANXA11,STXBP3,SNAP23
GO:0042585	germinal vesicle	cellular_component	cell	1	3692	3	18200	0.333333	0.493487	0.757272	4082	MARCKS
GO:0043259	laminin-10 complex	cellular_component	extracellular region	1	3692	3	18200	0.333333	0.493487	0.757272	3911	LAMA5
GO:0043291	RAVE complex	cellular_component	cell	1	3692	3	18200	0.333333	0.493487	0.757272	79641	ROGDI
GO:0043541	UDP-N-acetylglucosamine transferase complex	cellular_component	cell	1	3692	3	18200	0.333333	0.493487	0.757272	199857	ALG14
GO:0043679	axon terminus	cellular_component	cell	13	3692	61	18200	0.213115	0.471427	0.757272	1.0061e+56	CDH8,HNRNPR,PRRT2,EPHA4,GLUL,GOT1,GPER1,PACSIN1,PTPRN,SNCG,SRI,TANC1,RNF40
GO:0044214	spanning component of plasma membrane	cellular_component	membrane	3	3692	13	18200	0.230769	0.508882	0.757272	547956599187	TRPM4,BMPR2,SLC24A1
GO:0044298	cell body membrane	cellular_component	cell	1	3692	3	18200	0.333333	0.493487	0.757272	482	ATP1B2
GO:0044354	macropinosome	cellular_component	cell	2	3692	8	18200	0.25	0.505076	0.757272	514796249	ANKFY1,CLIP1
GO:0044614	nuclear pore cytoplasmic filaments	cellular_component	cell	1	3692	3	18200	0.333333	0.493487	0.757272	5905	RANGAP1
GO:0046658	anchored component of plasma membrane	cellular_component	cell	8	3692	36	18200	0.222222	0.451102	0.757272	1.4676e+38	RTN4RL1,GPC4,GPC5,GAS1,MDGA1,RGMB,ULBP1,HYAL2
GO:0046691	intracellular canaliculus	cellular_component	cell	1	3692	3	18200	0.333333	0.493487	0.757272	1244	ABCC2
GO:0055087	Ski complex	cellular_component	cell	1	3692	3	18200	0.333333	0.493487	0.757272	80349	SKIC8
GO:0061202	clathrin-sculpted gamma-aminobutyric acid transport vesicle membrane	cellular_component	cell	2	3692	8	18200	0.25	0.505076	0.757272	58646857	RAB3A,SYT1
GO:0061700	GATOR2 complex	cellular_component	protein-containing complex	2	3692	8	18200	0.25	0.505076	0.757272	272446396	SESN1,SEC13
GO:0070110	ciliary neurotrophic factor receptor complex	cellular_component	membrane	1	3692	3	18200	0.333333	0.493487	0.757272	3570	IL6R
GO:0070209	ASTRA complex	cellular_component	cell	1	3692	3	18200	0.333333	0.493487	0.757272	9894	TELO2
GO:0070369	beta-catenin-TCF7L2 complex	cellular_component	cell	1	3692	3	18200	0.333333	0.493487	0.757272	6925	TCF4
GO:0070419	nonhomologous end joining complex	cellular_component	cell	2	3692	8	18200	0.25	0.505076	0.757272	25477520	XRCC6,XRCC5
GO:0071006	U2-type catalytic step 1 spliceosome	cellular_component	cell	3	3692	13	18200	0.230769	0.508882	0.757272	27339548839775	PRPF19,CWC25,EIF4A3
GO:0071062	alphav-beta3 integrin-vitronectin complex	cellular_component	cell	1	3692	3	18200	0.333333	0.493487	0.757272	3690	ITGB3
GO:0071141	SMAD protein complex	cellular_component	cell	2	3692	8	18200	0.25	0.505076	0.757272	40938091	SMAD9,HMGA2
GO:0072536	interleukin-23 receptor complex	cellular_component	cell	1	3692	3	18200	0.333333	0.493487	0.757272	9466	IL27RA
GO:0090651	apical cytoplasm	cellular_component	cell	1	3692	3	18200	0.333333	0.493487	0.757272	29887	SNX10
GO:0097149	centralspindlin complex	cellular_component	cell	1	3692	3	18200	0.333333	0.493487	0.757272	9493	KIF23
GO:0097433	dense body	cellular_component	cell	2	3692	8	18200	0.25	0.505076	0.757272	27044,71	SND1,ACTG1
GO:0097449	astrocyte projection	cellular_component	cell	3	3692	13	18200	0.230769	0.508882	0.757272	236574827430	SLC7A11,ATP1B2,EZR
GO:0097451	glial limiting end-foot	cellular_component	cell	1	3692	3	18200	0.333333	0.493487	0.757272	9289	ADGRG1
GO:0097454	Schwann cell microvillus	cellular_component	cell part	1	3692	3	18200	0.333333	0.493487	0.757272	7430	EZR
GO:0097457	hippocampal mossy fiber	cellular_component	cell	1	3692	3	18200	0.333333	0.493487	0.757272	4131	MAP1B
GO:0097470	ribbon synapse	cellular_component	synapse	1	3692	3	18200	0.333333	0.493487	0.757272	261734	NPHP4
GO:0097487	multivesicular body, internal vesicle	cellular_component	cell	1	3692	3	18200	0.333333	0.493487	0.757272	120892	LRRK2
GO:0097504	Gemini of coiled bodies	cellular_component	cell	3	3692	12	18200	0.25	0.451782	0.757272	22927506286606	HABP4,GEMIN4,SMN1
GO:0097543	ciliary inversin compartment	cellular_component	cell part	1	3692	3	18200	0.333333	0.493487	0.757272	27130	INVS
GO:0097598	sperm cytoplasmic droplet	cellular_component	cell	1	3692	3	18200	0.333333	0.493487	0.757272	57095	PITHD1
GO:0097629	extrinsic component of omegasome membrane	cellular_component	cell	1	3692	3	18200	0.333333	0.493487	0.757272	8408	ULK1
GO:0097728	9+0 motile cilium	cellular_component	cell	1	3692	3	18200	0.333333	0.493487	0.757272	8701	DNAH11
GO:0097733	photoreceptor cell cilium	cellular_component	cell	1	3692	3	18200	0.333333	0.493487	0.757272	10806	SDCCAG8
GO:0098559	cytoplasmic side of early endosome membrane	cellular_component	cell	1	3692	3	18200	0.333333	0.493487	0.757272	23011	RAB21
GO:0098796	membrane protein complex	cellular_component	membrane	1	3692	3	18200	0.333333	0.493487	0.757272	6507	SLC1A3
GO:0098843	postsynaptic endocytic zone	cellular_component	cell	1	3692	3	18200	0.333333	0.493487	0.757272	50632	CALY
GO:0099078	BORC complex	cellular_component	cell	2	3692	8	18200	0.25	0.505076	0.757272	119032282991	BORCS7,BLOC1S2
GO:0099503	secretory vesicle	cellular_component	cell	1	3692	3	18200	0.333333	0.493487	0.757272	636	BICD1
GO:0099634	postsynaptic specialization membrane	cellular_component	cell	1	3692	3	18200	0.333333	0.493487	0.757272	5913	RAPSN
GO:0099738	cell cortex region	cellular_component	cell	3	3692	12	18200	0.25	0.451782	0.757272	1012116392023	ACTR1A,DCTN1,ENO1
GO:0150034	distal axon	cellular_component	cell	1	3692	3	18200	0.333333	0.493487	0.757272	84446	BRSK1
GO:1902911	protein kinase complex	cellular_component	protein-containing complex	1	3692	3	18200	0.333333	0.493487	0.757272	3480	IGF1R
GO:1905721	mitotic spindle astral microtubule end	cellular_component	cell	1	3692	3	18200	0.333333	0.493487	0.757272	22924	MAPRE3
GO:1990429	peroxisomal importomer complex	cellular_component	protein-containing complex	1	3692	3	18200	0.333333	0.493487	0.757272	5194	PEX13
GO:1990452	Parkin-FBXW7-Cul1 ubiquitin ligase complex	cellular_component	cell	1	3692	3	18200	0.333333	0.493487	0.757272	55294	FBXW7
GO:1990513	CLOCK-BMAL transcription complex	cellular_component	cell part	1	3692	3	18200	0.333333	0.493487	0.757272	4862	NPAS2
GO:1990879	CST complex	cellular_component	cell	1	3692	3	18200	0.333333	0.493487	0.757272	80169	CTC1
GO:1990909	Wnt signalosome	cellular_component	protein-containing complex	3	3692	13	18200	0.230769	0.508882	0.757272	12089218558321	LRRK2,DVL1,FZD1
GO:0005798	Golgi-associated vesicle	cellular_component	cell	4	3692	18	18200	0.222222	0.511286	0.759899	1.20892e+18	LRRK2,MAP6,MAP6D1,STK16
GO:0005942	phosphatidylinositol 3-kinase complex	cellular_component	membrane	5	3692	23	18200	0.217391	0.513151	0.761718	1.2281e+21	SOCS4,PIK3CD,PIK3R2,PIK3R3,SOCS3
GO:0000228	nuclear chromosome	cellular_component	cell	11	3692	53	18200	0.207547	0.520689	0.771944	1.11773e+45	BAZ1A,HNRNPU,JUN,H4C15,BLM,SMARCB1,SMARCE1,TOP1,HMGA2,MACROH2A1,NCAPD2
GO:0035580	specific granule lumen	cellular_component	cell	13	3692	63	18200	0.206349	0.522605	0.773819	1.26515e+56	CNN2,CTSD,DNASE1L1,ERP44,QPCT,KPNB1,NIT2,LRRC7,PTX3,SLPI,TIMP2,GHDC,PDXK
GO:0000126	transcription factor TFIIIB complex	cellular_component	cell	1	3692	4	18200	0.25	0.596254	0.806537	55290	BRF2
GO:0000214	tRNA-intron endonuclease complex	cellular_component	cell	1	3692	4	18200	0.25	0.596254	0.806537	79042	TSEN34
GO:0000836	Hrd1p ubiquitin ligase complex	cellular_component	cell	1	3692	4	18200	0.25	0.596254	0.806537	10956	OS9
GO:0000938	GARP complex	cellular_component	cell	1	3692	4	18200	0.25	0.596254	0.806537	51542	VPS54
GO:0001739	sex chromatin	cellular_component	cell part	1	3692	4	18200	0.25	0.596254	0.806537	9555	MACROH2A1
GO:0001891	phagocytic cup	cellular_component	cell	6	3692	29	18200	0.206897	0.551992	0.806537	1.78523e+25	DNM2,PIP5K1C,SH3BP1,ANXA1,LCP1,MCOLN1
GO:0002947	tumor necrosis factor receptor superfamily complex	cellular_component	protein-containing complex	1	3692	4	18200	0.25	0.596254	0.806537	7132	TNFRSF1A
GO:0005588	collagen type V trimer	cellular_component	extracellular region	1	3692	4	18200	0.25	0.596254	0.806537	1289	COL5A1
GO:0005643	nuclear pore	cellular_component	cell	16	3692	79	18200	0.202532	0.547741	0.806537	1.02041e+69	NUTF2,NUP42,XPOT,EIF5A,BICD2,KPNA1,KPNB1,NUP62CL,ENY2,RAN,RANBP1,RANGAP1,SEC13,TPR,RANBP3,NUP93
GO:0005664	nuclear origin of replication recognition complex	cellular_component	cell	2	3692	9	18200	0.222222	0.572425	0.806537	235954171	ORC3,MCM2
GO:0005677	chromatin silencing complex	cellular_component	cell	2	3692	9	18200	0.222222	0.572425	0.806537	233787528	RRP8,YY1
GO:0005801	cis-Golgi network	cellular_component	cell part	13	3692	64	18200	0.203125	0.547656	0.806537	1.0106e+67	GOLGA8R,PHTF1,TRAPPC6B,GOLIM4,MAP6,SCYL1,BCL9,GOLGA8N,MPPE1,TRAPPC6A,MAP6D1,HOOK3,IFT20
GO:0005853	eukaryotic translation elongation factor 1 complex	cellular_component	cell	1	3692	4	18200	0.25	0.596254	0.806537	1915	EEF1A1
GO:0005891	voltage-gated calcium channel complex	cellular_component	cell	6	3692	29	18200	0.206897	0.551992	0.806537	2.70925e+22	CACNG4,PDE4B,CACNA2D1,CACNB1,CACNA1H,CACNA1G
GO:0005940	septin ring	cellular_component	cell	3	3692	14	18200	0.214286	0.562676	0.806537	108015575290120	SEPTIN9,SEPTIN11,TMEM250
GO:0005947	mitochondrial alpha-ketoglutarate dehydrogenase complex	cellular_component	cell part	1	3692	4	18200	0.25	0.596254	0.806537	10295	BCKDK
GO:0008282	inward rectifying potassium channel	cellular_component	cell	1	3692	4	18200	0.25	0.596254	0.806537	6833	ABCC8
GO:0008287	protein serine/threonine phosphatase complex	cellular_component	cell	1	3692	4	18200	0.25	0.596254	0.806537	5518	PPP2R1A
GO:0016013	syntrophin complex	cellular_component	cell	1	3692	4	18200	0.25	0.596254	0.806537	1756	DMD
GO:0016035	zeta DNA polymerase complex	cellular_component	organelle part	1	3692	4	18200	0.25	0.596254	0.806537	5425	POLD2
GO:0016328	lateral plasma membrane	cellular_component	cell	15	3692	75	18200	0.2	0.570561	0.806537	1.00507e+66	OCLN,IQGAP3,DMD,DVL1,MTCL1,SLC7A11,ANXA1,ARL2,ATP1B2,PPP2R1A,SLC6A9,TBCD,NKD2,CLDN1,AKAP7
GO:0016602	CCAAT-binding factor complex	cellular_component	cell	1	3692	4	18200	0.25	0.596254	0.806537	4800	NFYA
GO:0019815	B cell receptor complex	cellular_component	cell	1	3692	4	18200	0.25	0.596254	0.806537	974	CD79B
GO:0030120	vesicle coat	cellular_component	cell	1	3692	4	18200	0.25	0.596254	0.806537	22872	SEC31A
GO:0030126	COPI vesicle coat	cellular_component	cell part	3	3692	14	18200	0.214286	0.562676	0.806537	22820574109276	COPG1,SCYL1,COPB2
GO:0030658	transport vesicle membrane	cellular_component	cell	9	3692	44	18200	0.204545	0.548789	0.806537	1.53431e+36	CYB561,HLA-DQB1,HLA-DRB1,MAP6,ARFGEF3,PTPRN,PTPRN2,SYT1,RPH3AL
GO:0030905	retromer, tubulation complex	cellular_component	cell	1	3692	4	18200	0.25	0.596254	0.806537	6642	SNX1
GO:0030906	retromer, cargo-selective complex	cellular_component	cell	1	3692	4	18200	0.25	0.596254	0.806537	51699	VPS29
GO:0031105	septin complex	cellular_component	cell	3	3692	14	18200	0.214286	0.562676	0.806537	108015575290120	SEPTIN9,SEPTIN11,TMEM250
GO:0031143	pseudopodium	cellular_component	cell	4	3692	19	18200	0.210526	0.557389	0.806537	10324,1267,81,87	KLHL41,CNP,ACTN4,ACTN1
GO:0031234	extrinsic component of cytoplasmic side of plasma membrane	cellular_component	cell	14	3692	71	18200	0.197183	0.594519	0.806537	1.01602e+58	FARP1,DLG4,AKT1,FER,FES,FYN,CDK16,SNX9,STYK1,PLEKHA4,RAC1,TIAM1,CAV2,SYAP1
GO:0031256	leading edge membrane	cellular_component	cell	2	3692	9	18200	0.222222	0.572425	0.806537	1969998	EPHA2,CDC42
GO:0031499	TRAMP complex	cellular_component	cell	1	3692	4	18200	0.25	0.596254	0.806537	55596	ZCCHC8
GO:0031523	Myb complex	cellular_component	cell	1	3692	4	18200	0.25	0.596254	0.806537	4605	MYBL2
GO:0031674	I band	cellular_component	cell	5	3692	25	18200	0.2	0.59334	0.806537	1.05291e+25	NEBL,LOC112694756,ANKRD1,BIN1,RYR1
GO:0032059	bleb	cellular_component	cell	2	3692	9	18200	0.222222	0.572425	0.806537	291097168	FHOD1,TPM1
GO:0032153	cell division site	cellular_component	cell	3	3692	14	18200	0.214286	0.562676	0.806537	108015575290120	SEPTIN9,SEPTIN11,TMEM250
GO:0032437	cuticular plate	cellular_component	cell	2	3692	9	18200	0.222222	0.572425	0.806537	1051851429	CIB2,SNX9
GO:0032809	neuronal cell body membrane	cellular_component	cell	6	3692	29	18200	0.206897	0.551992	0.806537	1.00082e+26	KCNE3,DAB2IP,INSR,KCNC4,ATP1A3,UNC5A
GO:0032839	dendrite cytoplasm	cellular_component	cell	7	3692	34	18200	0.205882	0.550526	0.806537	1.20892e+32	LRRK2,DLG4,GABARAPL1,HNRNPU,KLHL17,MAP2,SFPQ
GO:0034990	nuclear mitotic cohesin complex	cellular_component	cell	1	3692	4	18200	0.25	0.596254	0.806537	9126	SMC3
GO:0035145	exon-exon junction complex	cellular_component	cell	3	3692	14	18200	0.214286	0.562676	0.806537	1092159769775	RNPS1,UPF1,EIF4A3
GO:0035327	transcriptionally active chromatin	cellular_component	cell	5	3692	24	18200	0.208333	0.554135	0.806537	1.11681e+23	PSIP1,PADI2,H1-2,SKIC8,ZC3H8
GO:0035363	histone locus body	cellular_component	cell	1	3692	4	18200	0.25	0.596254	0.806537	84524	ZC3H8
GO:0042406	extrinsic component of endoplasmic reticulum membrane	cellular_component	cell	2	3692	9	18200	0.222222	0.572425	0.806537	18619694	TOR1A,EMC2
GO:0042721	TIM22 mitochondrial import inner membrane insertion complex	cellular_component	cell	1	3692	4	18200	0.25	0.596254	0.806537	26515	TIMM10B
GO:0043195	terminal bouton	cellular_component	cell	11	3692	55	18200	0.2	0.574653	0.806537	1.20892e+45	LRRK2,AAK1,GRIN1,P2RX4,PRNP,TBC1D24,PTPRN2,RAB3A,BLVRB,CAD,AP3D1
GO:0043196	varicosity	cellular_component	cell	2	3692	9	18200	0.222222	0.572425	0.806537	17594131	DNM1,MAP1B
GO:0043227	membrane-bounded organelle	cellular_component	organelle	1	3692	4	18200	0.25	0.596254	0.806537	746	TMEM258
GO:0043296	apical junction complex	cellular_component	cell junction	5	3692	24	18200	0.208333	0.554135	0.806537	317762,389813,5818,71,89958	CCDC85C,AJM1,NECTIN1,ACTG1,SAPCD2
GO:0045098	type III intermediate filament	cellular_component	cell	1	3692	4	18200	0.25	0.596254	0.806537	5630	PRPH
GO:0045120	pronucleus	cellular_component	cell	1	3692	4	18200	0.25	0.596254	0.806537	1063	CENPF
GO:0045177	apical part of cell	cellular_component	cell	17	3692	84	18200	0.202381	0.547864	0.806537	1.02072e+70	PATJ,EMP2,ADGRF5,SLC7A11,IFIT5,AQP1,MGST1,PCM1,DYNC2LI1,PTCH1,BYSL,C5AR1,EZR,CA2,FAT4,MINDY4,CDC42
GO:0045334	clathrin-coated endocytic vesicle	cellular_component	cell	5	3692	25	18200	0.2	0.59334	0.806537	1.17312e+18	AP2M1,AP2S1,CLTA,AP2A1,DNM2
GO:0051286	cell tip	cellular_component	cell part	1	3692	4	18200	0.25	0.596254	0.806537	7430	EZR
GO:0060205	cytoplasmic vesicle lumen	cellular_component	cell	1	3692	4	18200	0.25	0.596254	0.806537	5274	SERPINI1
GO:0061617	MICOS complex	cellular_component	cell	2	3692	9	18200	0.222222	0.572425	0.806537	44057484303	MICOS10,CHCHD6
GO:0061689	tricellular tight junction	cellular_component	cell junction	1	3692	4	18200	0.25	0.596254	0.806537	51599	LSR
GO:0070044	synaptobrevin 2-SNAP-25-syntaxin-1a complex	cellular_component	cell	1	3692	4	18200	0.25	0.596254	0.806537	8775	NAPA
GO:0070516	CAK-ERCC2 complex	cellular_component	cell	1	3692	4	18200	0.25	0.596254	0.806537	2068	ERCC2
GO:0070531	BRCA1-A complex	cellular_component	organelle	2	3692	9	18200	0.222222	0.572425	0.806537	290869577	BABAM1,BABAM2
GO:0070724	BMP receptor complex	cellular_component	cell	1	3692	4	18200	0.25	0.596254	0.806537	94	ACVRL1
GO:0070971	endoplasmic reticulum exit site	cellular_component	cell	7	3692	34	18200	0.205882	0.550526	0.806537	1.00161e+32	PDCD6,LRRK2,SEC31A,HLA-A,MIA2,MPPE1,SEC16A
GO:0071203	WASH complex	cellular_component	cell	2	3692	9	18200	0.222222	0.572425	0.806537	51019832	WASHC3,CAPZB
GO:0072558	NLRP1 inflammasome complex	cellular_component	cell	1	3692	4	18200	0.25	0.596254	0.806537	22861	NLRP1
GO:0090443	FAR/SIN/STRIPAK complex	cellular_component	protein-containing complex	1	3692	4	18200	0.25	0.596254	0.806537	29888	STRN4
GO:0090571	RNA polymerase II transcription repressor complex	cellular_component	organelle part	1	3692	4	18200	0.25	0.596254	0.806537	9096	TBX18
GO:0097452	GAIT complex	cellular_component	protein-containing complex	1	3692	4	18200	0.25	0.596254	0.806537	10492	SYNCRIP
GO:0098592	cytoplasmic side of apical plasma membrane	cellular_component	cell	1	3692	4	18200	0.25	0.596254	0.806537	7430	EZR
GO:0098850	extrinsic component of synaptic vesicle membrane	cellular_component	cell	1	3692	4	18200	0.25	0.596254	0.806537	6449	SGTA
GO:0098983	symmetric, GABA-ergic, inhibitory synapse	cellular_component	synapse	1	3692	4	18200	0.25	0.596254	0.806537	57555	NLGN2
GO:0140007	KICSTOR complex	cellular_component	protein-containing complex	1	3692	4	18200	0.25	0.596254	0.806537	11133	KPTN
GO:1990604	IRE1-TRAF2-ASK1 complex	cellular_component	cell part	1	3692	4	18200	0.25	0.596254	0.806537	2081	ERN1
GO:1990716	axonemal central apparatus	cellular_component	cell	1	3692	4	18200	0.25	0.596254	0.806537	200162	SPAG17
GO:1990769	proximal neuron projection	cellular_component	cell	1	3692	4	18200	0.25	0.596254	0.806537	4133	MAP2
GO:1990812	growth cone filopodium	cellular_component	cell part	1	3692	4	18200	0.25	0.596254	0.806537	3675	ITGA3
GO:0005903	brush border	cellular_component	cell	12	3692	61	18200	0.196721	0.598286	0.808366	10755,2317,358,4036,4627,4637,5339,7430,79784,832,84182,87	GIPC1,FLNB,AQP1,LRP2,MYH9,MYL6,PLEC,EZR,MYH14,CAPZB,MINDY4,ACTN1
GO:0005751	mitochondrial respiratory chain complex IV	cellular_component	cell part	4	3692	20	18200	0.2	0.60103	0.8084	1.35057e+16	COX7C,NDUFA4L2,UQCRFS1,COX5A
GO:0005839	proteasome core complex	cellular_component	cell part	4	3692	20	18200	0.2	0.60103	0.8084	5682568556875690	PSMA1,PSMA4,PSMA6,PSMB2
GO:0031362	anchored component of external side of plasma membrane	cellular_component	cell	4	3692	20	18200	0.2	0.60103	0.8084	1.00134e+22	CD24,GPIHBP1,PRNP,HYAL2
GO:0044233	Mitochondria-associated ER Membrane	cellular_component	organelle	4	3692	20	18200	0.2	0.60103	0.8084	1.04522e+19	TOMM40,CLCC1,STX17,MBOAT7
GO:0005871	kinesin complex	cellular_component	cell	10	3692	51	18200	0.196078	0.603449	0.810735	1.07492e+45	KIF1C,KIF6,KIF26A,DISC1,KIFC3,KIF1A,KIF27,YWHAE,ZNF598,KIF23
GO:0000800	lateral element	cellular_component	cell part	3	3692	15	18200	0.2	0.612705	0.813974	2217116419126	SYCP2L,BLM,SMC3
GO:0002177	manchette	cellular_component	cell	3	3692	15	18200	0.2	0.612705	0.813974	101217992584223	ACTR1A,SPEF2,IQCG
GO:0030014	CCR4-NOT complex	cellular_component	cell	3	3692	15	18200	0.2	0.612705	0.813974	1014048497538	TOB1,CNOT3,ZFP36
GO:0030904	retromer complex	cellular_component	cell	3	3692	15	18200	0.2	0.612705	0.813974	5169966427879	VPS29,SNX1,RAB7A
GO:0031616	spindle pole centrosome	cellular_component	cell part	3	3692	15	18200	0.2	0.612705	0.813974	23172486955968	ABRAXAS2,NPM1,NSFL1C
GO:0032591	dendritic spine membrane	cellular_component	cell	3	3692	15	18200	0.2	0.612705	0.813974	2310928525064	DDN,GPER1,PALM
GO:0043229	intracellular organelle	cellular_component	cell	3	3692	15	18200	0.2	0.612705	0.813974	586468579341	RAB3A,SYT1,VAMP3
GO:0043240	Fanconi anaemia nuclear complex	cellular_component	cell	3	3692	15	18200	0.2	0.612705	0.813974	201254217580233	CENPX,FANCA,FAAP100
GO:0071565	nBAF complex	cellular_component	cell	3	3692	15	18200	0.2	0.612705	0.813974	659765986605	SMARCA4,SMARCB1,SMARCE1
GO:0098688	parallel fiber to Purkinje cell synapse	cellular_component	synapse	3	3692	15	18200	0.2	0.612705	0.813974	533265366712	PLCB4,SLC6A9,SPTBN2
GO:0031225	anchored component of membrane	cellular_component	membrane	24	3692	123	18200	0.195122	0.620371	0.823238	1.00134e+116	CD24,CDH13,LYPD1,LYPD6,CPM,RTN4RL1,CD55,EFNA2,EFNA3,GPC4,GPC5,SVIP,GFRA2,SMPDL3B,RGMB,GPIHBP1,LY6E,NCAM1,NT5E,LY6K,PRNP,RGMA,BCAN,TFPI
GO:0015935	small ribosomal subunit	cellular_component	cell	6	3692	31	18200	0.193548	0.62222	0.824771	4.86962e+25	NPM1,MRPS12,RPS26,MRPS14,MRPS34,DAP3
GO:0000137	Golgi cis cisterna	cellular_component	cell	5	3692	26	18200	0.192308	0.630544	0.825937	1.0106e+28	GOLGA8R,ATL1,NECAB3,GOLGA8N,TMEM59
GO:0005797	Golgi medial cisterna	cellular_component	cell	2	3692	10	18200	0.2	0.632824	0.825937	31059528	HLA-A,TMEM59
GO:0008305	integrin complex	cellular_component	cell	5	3692	26	18200	0.192308	0.630544	0.825937	3.67537e+19	ITGA3,ITGAM,ITGAX,ITGB3,ITGB8
GO:0017146	NMDA selective glutamate receptor complex	cellular_component	cell	2	3692	10	18200	0.2	0.632824	0.825937	29022906	GRIN1,GRIN2D
GO:0019897	extrinsic component of plasma membrane	cellular_component	cell	5	3692	26	18200	0.192308	0.630544	0.825937	2.28483e+22	AAK1,STOML2,S100A10,EEA1,SYTL1
GO:0030061	mitochondrial crista	cellular_component	cell part	2	3692	10	18200	0.2	0.632824	0.825937	33295245	HSPD1,PHB1
GO:0031301	integral component of organelle membrane	cellular_component	membrane part	2	3692	10	18200	0.2	0.632824	0.825937	626181552	RYR1,VOPP1
GO:0032281	AMPA glutamate receptor complex	cellular_component	cell	5	3692	26	18200	0.192308	0.630544	0.825937	1.74117e+23	DLG3,DLG4,CNIH2,CACNG4,OLFM2
GO:0032797	SMN complex	cellular_component	cell	2	3692	10	18200	0.2	0.632824	0.825937	506286606	GEMIN4,SMN1
GO:0044224	juxtaparanode region of axon	cellular_component	cell	2	3692	10	18200	0.2	0.632824	0.825937	174223136	DLG4,EPB41L3
GO:0097197	tetraspanin-enriched microdomain	cellular_component	cell	2	3692	10	18200	0.2	0.632824	0.825937	81619975	TSPAN14,CD81
GO:0097224	sperm connecting piece	cellular_component	cell	2	3692	10	18200	0.2	0.632824	0.825937	54558832	SPATA6,CAPZB
GO:1904724	tertiary granule lumen	cellular_component	cell	11	3692	57	18200	0.192982	0.625883	0.825937	1.12695e+52	LOC112694756,CNN2,CTSD,FTH1,QPCT,DBNL,IDH1,YPEL5,NIT2,PTX3,TIMP2
GO:1905103	integral component of lysosomal membrane	cellular_component	cell	2	3692	10	18200	0.2	0.632824	0.825937	2835374864	SLC46A3,NPC1
GO:0000776	kinetochore	cellular_component	cell	25	3692	129	18200	0.193798	0.635933	0.829083	1.04281e+109	CFDP1,CENPA,CENPF,ZWINT,ANAPC16,CSNK1A1,DCTN1,DYNC1I1,CENPX,SKA3,CBX5,HNRNPU,NEK2,DCTN4,PHF1,PPP1CC,PSEN1,RANGAP1,CLIP1,SEC13,DYNLT3,TP53BP1,TPR,TTK,ZNF207
GO:0098794	postsynapse	cellular_component	cell	22	3692	114	18200	0.192982	0.640482	0.8341	1.02971e+91	APC2,CHRNA7,AP2M1,LRRK2,ELAVL1,AKT1,NLGN1,NCDN,GIT1,P2RX1,P2RX4,P2RX5,PFN2,KIF1A,PPP1CC,PRNP,PSMC5,RAC1,RPLP0,WNT5A,NAPA,AP3D1
GO:0008023	transcription elongation factor complex	cellular_component	cell	4	3692	21	18200	0.190476	0.641958	0.835107	4.29843e+17	MLLT1,MLLT3,ELL3,ZC3H8
GO:0000151	ubiquitin ligase complex	cellular_component	cell	22	3692	116	18200	0.189655	0.674498	0.839074	1.02731e+99	STUB1,MAEA,ARIH2,DCUN1D3,UBR2,FBXL5,FBXO8,AMFR,LMO7,YPEL5,CBX8,RMND5A,UBE2L3,UBE2N,UBE2V1,WDR26,TRAF7,DYRK2,UBE2L6,MED27,RNF14,RNF40
GO:0000347	THO complex	cellular_component	cell	1	3692	5	18200	0.2	0.678175	0.839074	57187	THOC2
GO:0001772	immunological synapse	cellular_component	cell	9	3692	48	18200	0.1875	0.660808	0.839074	2.35133e+36	SCRIB,STOML2,HLA-DRB1,ARHGDIA,MYH9,EZR,SPNS1,STX7,CD81
GO:0005658	alpha DNA polymerase:primase complex	cellular_component	cell	1	3692	5	18200	0.2	0.678175	0.839074	4172	MCM3
GO:0005663	DNA replication factor C complex	cellular_component	cell	1	3692	5	18200	0.2	0.678175	0.839074	5982	RFC2
GO:0005761	mitochondrial ribosome	cellular_component	membrane-enclosed lumen	5	3692	27	18200	0.185185	0.665593	0.839074	1.05736e+22	MRPL28,MRPL20,MRPS12,MRPS14,DAP3
GO:0005779	integral component of peroxisomal membrane	cellular_component	cell	3	3692	16	18200	0.1875	0.658721	0.839074	11001519484188	SLC27A2,PEX13,FAR1
GO:0005784	Sec61 translocon complex	cellular_component	cell	1	3692	5	18200	0.2	0.678175	0.839074	10952	SEC61B
GO:0005869	dynactin complex	cellular_component	cell	3	3692	16	18200	0.1875	0.658721	0.839074	10121,51164,59	ACTR1A,DCTN4,ACTA2
GO:0005892	acetylcholine-gated channel complex	cellular_component	cell	3	3692	16	18200	0.1875	0.658721	0.839074	113911401143	CHRNA7,CHRNB1,CHRNB4
GO:0008622	epsilon DNA polymerase complex	cellular_component	cell	1	3692	5	18200	0.2	0.678175	0.839074	5426	POLE
GO:0030124	AP-4 adaptor complex	cellular_component	cell	1	3692	5	18200	0.2	0.678175	0.839074	9179	AP4M1
GO:0030893	meiotic cohesin complex	cellular_component	cell	1	3692	5	18200	0.2	0.678175	0.839074	9126	SMC3
GO:0030896	checkpoint clamp complex	cellular_component	cell	1	3692	5	18200	0.2	0.678175	0.839074	144715	RAD9B
GO:0031093	platelet alpha granule lumen	cellular_component	cell	13	3692	69	18200	0.188406	0.664406	0.839074	112694756,1191,1950,2335,3481,5054,5345,54676,7042,7422,78991,81,87	LOC112694756,CLU,EGF,FN1,IGF2,SERPINE1,SERPINF2,GTPBP2,TGFB2,VEGFA,PCYOX1L,ACTN4,ACTN1
GO:0031228	intrinsic component of Golgi membrane	cellular_component	cell	1	3692	5	18200	0.2	0.678175	0.839074	51114	ZDHHC9
GO:0031430	M band	cellular_component	cell	5	3692	27	18200	0.185185	0.665593	0.839074	1.03241e+25	KLHL41,LOC112694756,ENO1,SMPX,ANK2
GO:0031905	early endosome lumen	cellular_component	cell	1	3692	5	18200	0.2	0.678175	0.839074	4012	LNPEP
GO:0035102	PRC1 complex	cellular_component	cell	3	3692	16	18200	0.1875	0.658721	0.839074	19115733284733	PHC1,CBX8,CBX2
GO:0035805	egg coat	cellular_component	cell	1	3692	5	18200	0.2	0.678175	0.839074	7784	ZP3
GO:0036019	endolysosome	cellular_component	cell part	1	3692	5	18200	0.2	0.678175	0.839074	5580	PRKCD
GO:0036021	endolysosome lumen	cellular_component	cell	1	3692	5	18200	0.2	0.678175	0.839074	1514	CTSL
GO:0042588	zymogen granule	cellular_component	cell	1	3692	5	18200	0.2	0.678175	0.839074	3329	HSPD1
GO:0044292	dendrite terminus	cellular_component	cell	1	3692	5	18200	0.2	0.678175	0.839074	90410	IFT20
GO:0046696	lipopolysaccharide receptor complex	cellular_component	membrane	1	3692	5	18200	0.2	0.678175	0.839074	3329	HSPD1
GO:0048500	signal recognition particle	cellular_component	cell	1	3692	5	18200	0.2	0.678175	0.839074	6729	SRP54
GO:0061673	mitotic spindle astral microtubule	cellular_component	cell	1	3692	5	18200	0.2	0.678175	0.839074	6990	DYNLT3
GO:0070390	transcription export complex 2	cellular_component	cell	1	3692	5	18200	0.2	0.678175	0.839074	56943	ENY2
GO:0070822	Sin3-type complex	cellular_component	cell	1	3692	5	18200	0.2	0.678175	0.839074	79595	SAP130
GO:0071821	FANCM-MHF complex	cellular_component	cell	1	3692	5	18200	0.2	0.678175	0.839074	201254	CENPX
GO:0071953	elastic fiber	cellular_component	extracellular region	1	3692	5	18200	0.2	0.678175	0.839074	10516	FBLN5
GO:0072557	IPAF inflammasome complex	cellular_component	cell	1	3692	5	18200	0.2	0.678175	0.839074	837	CASP4
GO:0072589	box H/ACA scaRNP complex	cellular_component	cell	1	3692	5	18200	0.2	0.678175	0.839074	55651	NHP2
GO:0089701	U2AF	cellular_component	cell	1	3692	5	18200	0.2	0.678175	0.839074	11338	U2AF2
GO:0090661	box H/ACA telomerase RNP complex	cellular_component	cell	1	3692	5	18200	0.2	0.678175	0.839074	55651	NHP2
GO:0097255	R2TP complex	cellular_component	protein-containing complex	1	3692	5	18200	0.2	0.678175	0.839074	8607	RUVBL1
GO:0097361	CIA complex	cellular_component	cell	1	3692	5	18200	0.2	0.678175	0.839074	64210	MMS19
GO:0097418	neurofibrillary tangle	cellular_component	cell	1	3692	5	18200	0.2	0.678175	0.839074	1191	CLU
GO:0097422	tubular endosome	cellular_component	cell	1	3692	5	18200	0.2	0.678175	0.839074	84079	ANKRD27
GO:0097431	mitotic spindle pole	cellular_component	cell	7	3692	38	18200	0.184211	0.675664	0.839074	2.00926e+33	EML1,ASPM,GIT1,YPEL5,BCCIP,KATNBL1,SMC3
GO:0098636	protein complex involved in cell adhesion	cellular_component	protein-containing complex	1	3692	5	18200	0.2	0.678175	0.839074	58494	JAM2
GO:0098871	postsynaptic actin cytoskeleton	cellular_component	cell	1	3692	5	18200	0.2	0.678175	0.839074	11133	KPTN
GO:0099026	anchored component of presynaptic membrane	cellular_component	cell	1	3692	5	18200	0.2	0.678175	0.839074	2239	GPC4
GO:0099572	postsynaptic specialization	cellular_component	cell	1	3692	5	18200	0.2	0.678175	0.839074	22839	DLGAP4
GO:1990234	transferase complex	cellular_component	protein-containing complex	1	3692	5	18200	0.2	0.678175	0.839074	7329	UBE2I
GO:1990357	terminal web	cellular_component	cell	1	3692	5	18200	0.2	0.678175	0.839074	3880	KRT19
GO:1990393	3M complex	cellular_component	protein-containing complex	1	3692	5	18200	0.2	0.678175	0.839074	57763	ANKRA2
GO:0005680	anaphase-promoting complex	cellular_component	cell	4	3692	22	18200	0.181818	0.68002	0.839542	1.19504e+17	ANAPC16,ANAPC15,CDC16,CDC20
GO:0005773	vacuole	cellular_component	cell	4	3692	22	18200	0.181818	0.68002	0.839542	1.2012e+17	CLN3,VMA21,ATP6V0C,GLB1L2
GO:0014704	intercalated disc	cellular_component	cell junction	9	3692	49	18200	0.183673	0.686123	0.839542	1.52517e+35	CXADR,DES,DSP,ANK2,FHOD1,ATP1A2,PAK1,SPTBN4,SLC2A1
GO:0031932	TORC2 complex	cellular_component	cell	2	3692	11	18200	0.181818	0.686321	0.839542	836679894	SESN2,TELO2
GO:0031941	filamentous actin	cellular_component	cell	6	3692	33	18200	0.181818	0.685681	0.839542	11133,27295,53904,5881,71,9124	KPTN,PDLIM3,MYO3A,RAC3,ACTG1,PDLIM1
GO:0031985	Golgi cisterna	cellular_component	cell	2	3692	11	18200	0.181818	0.686321	0.839542	26503329	GCNT1,HSPD1
GO:0034993	meiotic nuclear membrane microtubule tethering complex	cellular_component	cell	2	3692	11	18200	0.181818	0.686321	0.839542	16117623345	SYNE3,SYNE1
GO:0035631	CD40 receptor complex	cellular_component	cell	2	3692	11	18200	0.181818	0.686321	0.839542	32956616	BIRC2,DIABLO
GO:0071014	post-mRNA release spliceosomal complex	cellular_component	cell	2	3692	11	18200	0.181818	0.686321	0.839542	467050804	HNRNPM,MYEF2
GO:0097731	9+0 non-motile cilium	cellular_component	cell	2	3692	11	18200	0.181818	0.686321	0.839542	52649654	PHYH,TTLL4
GO:1990454	L-type voltage-gated calcium channel complex	cellular_component	cell	2	3692	11	18200	0.181818	0.686321	0.839542	27092781	CACNG4,CACNA2D1
GO:0060170	ciliary membrane	cellular_component	cell	11	3692	60	18200	0.183333	0.696313	0.85089	1.09382e+49	EHD1,DRD5,TMEM17,ARL13B,PTCH1,BBS1,BBS2,BBS4,MOSMO,TMEM231,GPR157
GO:0042622	photoreceptor outer segment membrane	cellular_component	cell part	3	3692	17	18200	0.176471	0.700641	0.853548	6094922119249	ROM1,CDHR1,DHRS3
GO:0071782	endoplasmic reticulum tubular network	cellular_component	cell	3	3692	17	18200	0.176471	0.700641	0.853548	38375106257142	KPNB1,ATL1,RTN4
GO:0097440	apical dendrite	cellular_component	cell	3	3692	17	18200	0.176471	0.700641	0.853548	1191260124131	CLU,NSMF,MAP1B
GO:0005782	peroxisomal matrix	cellular_component	cell	10	3692	55	18200	0.181818	0.702781	0.855278	2053,3155,3295,3329,3416,3417,51,51268,5264,8443	EPHX2,HMGCL,HSD17B4,HSPD1,IDE,IDH1,ACOX1,PIPOX,PHYH,GNPAT
GO:0005929	cilium	cellular_component	cell part	57	3692	297	18200	0.191919	0.703817	0.855663	10694,10938,118491,133308,144535,1452,146057,156,158135,161497,1767,1816,196385,200162,200728,200894,23059,23203,23552,255758,25809,27130,27152,2736,2737,29105,301,317662,389813,402,4218,4867,51057,51524,5156,51626,5315,55036,55259,55582,55764,582,585,59272,7275,7802,79739,80127,80210,80216,84223,85462,857,8701,8751,90410,9654	CCT8,EHD1,CFAP70,SLC9B2,CFAP54,CSNK1A1,TTBK2,GRK2,TTLL11,STRC,DNAH5,DRD5,DNAH10,SPAG17,TMEM17,ARL13B,CLUAP1,PMPCA,CDK20,DYNLT2B,TTLL1,INVS,INTU,GLI2,GLI3,CFAP20,ANXA1,FAM149B1,AJM1,ARL2,RAB8A,NPHP1,WDPCP,TMEM138,PDGFRA,DYNC2LI1,PKM,CCDC40,DNAI7,KIF27,IFT122,BBS1,BBS4,ACE2,TUB,DNALI1,TTLL7,BBOF1,ARMC9,ALPK1,IQCG,FHDC1,CAV1,DNAH11,ADAM15,IFT20,TTLL4
GO:0005776	autophagosome	cellular_component	cell	13	3692	71	18200	0.183099	0.706058	0.856635	1.01331e+64	OPTN,CALCOCO2,CLN3,GABARAPL1,ATG9B,STING1,MAP1LC3C,STX17,VPS11,TP53INP2,MAP1LC3B,ULK1,SQSTM1
GO:0005902	microvillus	cellular_component	cell	13	3692	71	18200	0.183099	0.706058	0.856635	1.07881e+53	IQGAP2,LRRK2,CNP,PDGFRA,WWOX,PODXL,BBS2,FSCN1,EZR,CA2,HYAL2,IFT20,CD44
GO:0032580	Golgi cisterna membrane	cellular_component	cell part	17	3692	92	18200	0.184783	0.706805	0.856668	1.0106e+86	GOLGA8R,ARAP1,FUT11,RAB21,PMPCA,FUT1,GOLIM4,B4GALNT3,CHPF2,HACE1,GOLGA8N,ST3GAL3,GAL3ST4,B4GALT4,B4GALT2,ASAP2,B4GALT6
GO:0042734	presynaptic membrane	cellular_component	cell part	12	3692	66	18200	0.181818	0.711619	0.861624	1.12476e+59	PRRT2,KCTD12,IL31RA,ADGRL1,SCRIB,GPER1,ITSN2,PI4K2A,NLGN2,SYT1,FOSL1,SYAP1
GO:0031462	Cul2-RING ubiquitin ligase complex	cellular_component	cell	4	3692	23	18200	0.173913	0.71515	0.86414	1.01161e+20	FEM1B,KLHDC3,KLHDC10,ZSWIM6
GO:0044853	plasma membrane raft	cellular_component	cell	6	3692	34	18200	0.176471	0.714643	0.86414	1.13912e+22	CHRNA7,ADD2,ITGAM,LRP4,PRKACA,EZR
GO:0000109	nucleotide-excision repair complex	cellular_component	cell	1	3692	6	18200	0.166667	0.743477	0.866661	5424	POLD1
GO:0000408	EKC/KEOPS complex	cellular_component	cell	1	3692	6	18200	0.166667	0.743477	0.866661	112858	TP53RK
GO:0000808	origin recognition complex	cellular_component	cell	1	3692	6	18200	0.166667	0.743477	0.866661	23595	ORC3
GO:0000812	Swr1 complex	cellular_component	cell	2	3692	12	18200	0.166667	0.733228	0.866661	109028607	BRD8,RUVBL1
GO:0001518	voltage-gated sodium channel complex	cellular_component	cell	3	3692	18	18200	0.166667	0.738513	0.866661	5580089128913	SCN3B,CACNA1H,CACNA1G
GO:0002142	stereocilia ankle link complex	cellular_component	cell	1	3692	6	18200	0.166667	0.743477	0.866661	55591	VEZT
GO:0005575	cellular_component	cellular_component	cellular_component	78	3692	406	18200	0.192118	0.725425	0.866661	10069,10289,10428,10475,10742,10758,10761,10882,11227,11247,113000,11311,122394733,128077,131965,144404,148156,1606,171586,203197,22928,22982,23313,2534,254887,26053,26973,29948,374286,374882,3815,401474,442213,51236,5129,51321,51611,5238,54436,54976,55034,55356,57568,5833,6006,6041,6273,63940,64799,653,7726,7763,79145,79154,79364,80003,80017,80737,84105,84336,84451,84938,85013,85442,85463,8629,8…	RWDD2B,EIF1B,CFDP1,TRIM38,RAI2,TRAF3IP2,PLAC1,C1QL1,GALNT5,NXPH4,RPUSD1,VPS45,TMSB15C,LIX1L,METTL6,TMEM120B,ZNF558,DGKA,ABHD3,TMEM268,SEPHS2,DIP2C,KIAA0930,FYN,ZDHHC23,AUTS2,CHORDC1,OSGIN1,FBXW10B,TMEM205,KIT,SAMD12,PTCHD4,HGH1,CDK18,AMZ2,DPH5,PGM3,SH3TC1,ADISSP,MOCOS,SLC22A15,SIPA1L2,PCYT2,RHCE,RNASEL,S100A2,GPSM3,IQCH,BMP5,TRIM26,ZFAND5,CHCHD7,DHRS11,ZXDC,PCNX2,DGLUCY,VWA7,PCBD2,TMEM101,MAP3K21…
GO:0005771	multivesicular body	cellular_component	cell	8	3692	45	18200	0.177778	0.718944	0.866661	1.28866e+36	CHMP4B,CTSL,ECPAS,CHMP1A,STEAP3,CHMP1B,TPT1,RAB11A
GO:0005786	signal recognition particle, endoplasmic reticulum targeting	cellular_component	cell	1	3692	6	18200	0.166667	0.743477	0.866661	6729	SRP54
GO:0005834	heterotrimeric G-protein complex	cellular_component	cell	6	3692	35	18200	0.171429	0.741708	0.866661	2.76728e+23	GNA11,GNAI2,GNAZ,GNB2,GNG4,GNG10
GO:0005851	eukaryotic translation initiation factor 2B complex	cellular_component	cell	1	3692	6	18200	0.166667	0.743477	0.866661	8891	EIF2B3
GO:0015934	large ribosomal subunit	cellular_component	cell	3	3692	18	18200	0.166667	0.738513	0.866661	124995486963875	MRPL10,NPM1,MRPL17
GO:0016012	sarcoglycan complex	cellular_component	cell	1	3692	6	18200	0.166667	0.743477	0.866661	6445	SGCG
GO:0016235	aggresome	cellular_component	cell part	6	3692	35	18200	0.171429	0.741708	0.866661	3.22533e+23	HOXC9,HSPA1B,POLD1,PSEN1,RANGAP1,SQSTM1
GO:0030015	CCR4-NOT core complex	cellular_component	cell	1	3692	6	18200	0.166667	0.743477	0.866661	4849	CNOT3
GO:0030315	T-tubule	cellular_component	cell	8	3692	45	18200	0.177778	0.718944	0.866661	2.74281e+28	BIN1,GOT2,ANK2,ATP1A2,SRI,EZR,SLC30A1,STBD1
GO:0030686	90S preribosome	cellular_component	protein-containing complex	2	3692	12	18200	0.166667	0.733228	0.866661	1060726156	TBL3,RSL1D1
GO:0031226	intrinsic component of plasma membrane	cellular_component	cell	7	3692	40	18200	0.175	0.729259	0.866661	1.00212e+30	HCN4,S1PR1,EFNA3,RAB26,PDGFRA,TGM2,UNC5A
GO:0031429	box H/ACA snoRNP complex	cellular_component	cell	1	3692	6	18200	0.166667	0.743477	0.866661	55651	NHP2
GO:0031680	G-protein beta/gamma-subunit complex	cellular_component	cell part	2	3692	12	18200	0.166667	0.733228	0.866661	27862790	GNG4,GNG10
GO:0031931	TORC1 complex	cellular_component	cell	1	3692	6	18200	0.166667	0.743477	0.866661	9894	TELO2
GO:0033093	Weibel-Palade body	cellular_component	cell	1	3692	6	18200	0.166667	0.743477	0.866661	201294	UNC13D
GO:0033263	CORVET complex	cellular_component	cell	1	3692	6	18200	0.166667	0.743477	0.866661	55823	VPS11
GO:0034702	ion channel complex	cellular_component	membrane	1	3692	6	18200	0.166667	0.743477	0.866661	55144	LRRC8D
GO:0034991	nuclear meiotic cohesin complex	cellular_component	cell	1	3692	6	18200	0.166667	0.743477	0.866661	9126	SMC3
GO:0042629	mast cell granule	cellular_component	cell	1	3692	6	18200	0.166667	0.743477	0.866661	301	ANXA1
GO:0044615	nuclear pore nuclear basket	cellular_component	cell part	2	3692	12	18200	0.166667	0.733228	0.866661	569437175	ENY2,TPR
GO:0045252	oxoglutarate dehydrogenase complex	cellular_component	cell	1	3692	6	18200	0.166667	0.743477	0.866661	55753	OGDHL
GO:0048188	Set1C/COMPASS complex	cellular_component	cell	2	3692	12	18200	0.166667	0.733228	0.866661	1109130827	WDR5,CXXC1
GO:0097169	AIM2 inflammasome complex	cellular_component	cell	1	3692	6	18200	0.166667	0.743477	0.866661	837	CASP4
GO:0097208	alveolar lamellar body	cellular_component	cell part	1	3692	6	18200	0.166667	0.743477	0.866661	21	ABCA3
GO:0097386	glial cell projection	cellular_component	cell	2	3692	12	18200	0.166667	0.733228	0.866661	25342752	FYN,GLUL
GO:0097443	sorting endosome	cellular_component	organelle	1	3692	6	18200	0.166667	0.743477	0.866661	8829	NRP1
GO:0098802	plasma membrane receptor complex	cellular_component	cell	1	3692	6	18200	0.166667	0.743477	0.866661	7185	TRAF1
GO:0098985	asymmetric, glutamatergic, excitatory synapse	cellular_component	synapse	1	3692	6	18200	0.166667	0.743477	0.866661	22871	NLGN1
GO:1990246	uniplex complex	cellular_component	cell part	1	3692	6	18200	0.166667	0.743477	0.866661	90550	MCU
GO:0031307	integral component of mitochondrial outer membrane	cellular_component	cell	4	3692	24	18200	0.166667	0.747353	0.870326	1.00581e+17	ABCB6,TOMM40,BNIP3,RHOT2
GO:0005814	centriole	cellular_component	cell	27	3692	147	18200	0.183673	0.74945	0.871914	1.00391e+131	PARP3,ACTR1A,SDCCAG8,RABL2B,POC5,CEP128,TTBK2,CEP120,DCTN1,POC1A,POC1B,CFAP20,HSPA1B,RAB8A,WRAP73,PCM1,MKS1,CEP55,CENPJ,BCCIP,STARD9,BBS4,RAN,ARMC9,AKNA,IFT20,CEP170
GO:0030141	secretory granule	cellular_component	cell part	18	3692	100	18200	0.18	0.752253	0.874319	1.02721e+77	FSTL3,BAIAP2,COL1A1,SYT9,TOR1A,GARS1,PCSK1N,SNX10,HSPD1,GAL,PCSK5,PTPRN,PTPRN2,STXBP3,SYT1,VEGFA,VAMP3,CDC42
GO:0005763	mitochondrial small ribosomal subunit	cellular_component	cell	5	3692	30	18200	0.166667	0.75709	0.879082	2.89776e+22	MRPL42,MRPS12,MRPS14,MRPS34,DAP3
GO:0005791	rough endoplasmic reticulum	cellular_component	cell	11	3692	63	18200	0.174603	0.757977	0.879254	1.04582e+48	BAIAP2,SYNE3,SLC7A11,GLUL,HSPD1,MPZ,PKM,STX17,PSEN1,RPL6,PLOD3
GO:0000176	nuclear exosome (RNase complex)	cellular_component	cell	2	3692	13	18200	0.153846	0.774019	0.889828	2289423404	DIS3,EXOSC2
GO:0002080	acrosomal membrane	cellular_component	cell	4	3692	25	18200	0.16	0.776689	0.889828	647538153857858	CCDC136,RND2,CAV1,CAV2
GO:0005579	membrane attack complex	cellular_component	cell	1	3692	7	18200	0.142857	0.795532	0.889828	727	C5
GO:0005587	collagen type IV trimer	cellular_component	extracellular region	1	3692	7	18200	0.142857	0.795532	0.889828	1285	COL4A3
GO:0005637	nuclear inner membrane	cellular_component	cell	9	3692	53	18200	0.169811	0.775133	0.889828	1.02041e+44	NUTF2,CBX3,RNF13,TMEM120B,ERN1,LEMD2,NEMP1,LMNB1,LMNB2
GO:0005662	DNA replication factor A complex	cellular_component	cell	1	3692	7	18200	0.142857	0.795532	0.889828	27339	PRPF19
GO:0005672	transcription factor TFIIA complex	cellular_component	cell part	1	3692	7	18200	0.142857	0.795532	0.889828	9519	TBPL1
GO:0005828	kinetochore microtubule	cellular_component	cell	1	3692	7	18200	0.142857	0.795532	0.889828	8766	RAB11A
GO:0010369	chromocenter	cellular_component	cell	2	3692	13	18200	0.153846	0.774019	0.889828	234686299	CBX5,SALL1
GO:0030056	hemidesmosome	cellular_component	cell junction	1	3692	7	18200	0.142857	0.795532	0.889828	5339	PLEC
GO:0030118	clathrin coat	cellular_component	membrane part	1	3692	7	18200	0.142857	0.795532	0.889828	1211	CLTA
GO:0030173	integral component of Golgi membrane	cellular_component	cell	11	3692	64	18200	0.171875	0.776489	0.889828	1.13829e+52	SLC35A4,CUX1,SLC35A3,B4GALNT1,STEAP2,LFNG,SLC35B3,PCSK5,CHST12,MAN1C1,ERGIC1
GO:0030285	integral component of synaptic vesicle membrane	cellular_component	cell	6	3692	37	18200	0.162162	0.790174	0.889828	1.02281e+26	STX6,SYT9,PTPRN2,SLC6A9,SYT1,VAMP3
GO:0030915	Smc5-Smc6 complex	cellular_component	cell	1	3692	7	18200	0.142857	0.795532	0.889828	286053	NSMCE2
GO:0030991	intraciliary transport particle A	cellular_component	protein-containing complex	1	3692	7	18200	0.142857	0.795532	0.889828	55764	IFT122
GO:0031201	SNARE complex	cellular_component	cell	8	3692	48	18200	0.166667	0.785542	0.889828	1.02282e+33	STX6,STX2,STX17,STX7,STX11,SNAP23,NAPA,VAMP3
GO:0031672	A band	cellular_component	cell	2	3692	13	18200	0.153846	0.774019	0.889828	2874660	ANK2,PPP1R12B
GO:0032421	stereocilium bundle	cellular_component	cell	2	3692	13	18200	0.153846	0.774019	0.889828	647879732	EPS8L2,DOCK4
GO:0032590	dendrite membrane	cellular_component	cell	5	3692	31	18200	0.16129	0.783027	0.889828	2.37104e+20	GABARAPL1,INSR,KCNC4,PALM,AKAP5
GO:0032783	ELL-EAF complex	cellular_component	cell	1	3692	7	18200	0.142857	0.795532	0.889828	3899	AFF3
GO:0033106	cis-Golgi network membrane	cellular_component	cell	1	3692	7	18200	0.142857	0.795532	0.889828	56927	GPR108
GO:0033391	chromatoid body	cellular_component	cell	2	3692	13	18200	0.153846	0.774019	0.889828	40654888	BMAL1,NSUN2
GO:0034364	high-density lipoprotein particle	cellular_component	extracellular region	4	3692	25	18200	0.16	0.776689	0.889828	306934153608542	HDLBP,APOC1,PLTP,APOL1
GO:0034706	sodium channel complex	cellular_component	membrane	1	3692	7	18200	0.142857	0.795532	0.889828	54795	TRPM4
GO:0035749	myelin sheath adaxonal region	cellular_component	cell	1	3692	7	18200	0.142857	0.795532	0.889828	1267	CNP
GO:0043292	contractile fiber	cellular_component	cell	1	3692	7	18200	0.142857	0.795532	0.889828	8851	CDK5R1
GO:0048179	activin receptor complex	cellular_component	cell	1	3692	7	18200	0.142857	0.795532	0.889828	93	ACVR2B
GO:0070187	shelterin complex	cellular_component	cell	1	3692	7	18200	0.142857	0.795532	0.889828	7013	TERF1
GO:0070761	pre-snoRNP complex	cellular_component	protein-containing complex	1	3692	7	18200	0.142857	0.795532	0.889828	51602	NOP58
GO:0070765	gamma-secretase complex	cellular_component	cell	1	3692	7	18200	0.142857	0.795532	0.889828	5663	PSEN1
GO:0070852	cell body fiber	cellular_component	cell	1	3692	7	18200	0.142857	0.795532	0.889828	57731	SPTBN4
GO:0071439	clathrin complex	cellular_component	cell	1	3692	7	18200	0.142857	0.795532	0.889828	1211	CLTA
GO:0071546	pi-body	cellular_component	cell	1	3692	7	18200	0.142857	0.795532	0.889828	54456	MOV10L1
GO:0071682	endocytic vesicle lumen	cellular_component	cell	3	3692	19	18200	0.157895	0.772473	0.889828	15147184811	CTSL,HSP90B1,CALR
GO:0072687	meiotic spindle	cellular_component	organelle part	2	3692	13	18200	0.153846	0.774019	0.889828	25926679866	ASPM,BORA
GO:0097512	cardiac myofibril	cellular_component	cell	1	3692	7	18200	0.142857	0.795532	0.889828	1674	DES
GO:0098993	anchored component of synaptic vesicle membrane	cellular_component	cell	2	3692	13	18200	0.153846	0.774019	0.889828	258375864	RAB26,RAB3A
GO:1990913	sperm head plasma membrane	cellular_component	cell	1	3692	7	18200	0.142857	0.795532	0.889828	3326	HSP90AB1
GO:0030134	COPII-coated ER to Golgi transport vesicle	cellular_component	cell	7	3692	43	18200	0.162791	0.797568	0.891267	1.10182e+34	TMED1,SEC31A,DDHD2,ECPAS,CNIH4,STX17,ERGIC1
GO:0019898	extrinsic component of membrane	cellular_component	membrane part	12	3692	71	18200	0.169014	0.802559	0.896003	1.00181e+50	BCL2L11,WDR45,GBA1,GFRA2,NAAA,ANXA1,PRNP,WDR45B,TPR,EZR,KALRN,RNF40
GO:0005671	Ada2/Gcn5/Ada3 transcription activator complex	cellular_component	cell part	2	3692	14	18200	0.142857	0.809242	0.900084	1109126009	WDR5,ZZZ3
GO:0016442	RISC complex	cellular_component	protein-containing complex	2	3692	14	18200	0.142857	0.809242	0.900084	19266927044	AGO3,SND1
GO:0042627	chylomicron	cellular_component	protein-containing complex	2	3692	14	18200	0.142857	0.809242	0.900084	34151599	APOC1,LSR
GO:0060077	inhibitory synapse	cellular_component	synapse	2	3692	14	18200	0.142857	0.809242	0.900084	20113457555	CEP112,NLGN2
GO:0005622	intracellular	cellular_component	cell	9	3692	55	18200	0.163636	0.812162	0.901644	1.65545e+43	DQX1,DHX30,SH3BP1,DHX32,DHX33,DHX37,YTHDC2,GDA,DHX38
GO:0033017	sarcoplasmic reticulum membrane	cellular_component	cell	6	3692	38	18200	0.157895	0.811645	0.901644	1.03241e+26	KLHL41,CHERP,FKBP1B,RYR1,SRI,TMEM109
GO:0045211	postsynaptic membrane	cellular_component	cell	31	3692	174	18200	0.178161	0.817456	0.906675	1.11781e+139	LZTS1,CHRNA7,CHRNB1,CHRNB4,KCTD12,COL13A1,DBN1,DLG4,DMD,DNM2,EPHA7,DAGLB,IGSF9B,DDN,SYNE1,SRGAP2,SCRIB,CNIH2,GLRB,ANK2,DBNL,GRIN1,ITGB3,NRGN,P2RX1,NLGN2,RAPSN,UTRN,SYNDIG1,LRRTM4,SYAP1
GO:0099055	integral component of postsynaptic membrane	cellular_component	cell	8	3692	50	18200	0.16	0.822979	0.91195	2.04323e+35	EPHA4,NLGN1,ADGRL2,P2RX1,FXYD6,NLGN2,SLC6A9,NRP1
GO:0000506	glycosylphosphatidylinositol-N-acetylglucosaminyltransferase (GPI-GnT) complex	cellular_component	cell	1	3692	8	18200	0.125	0.837026	0.912212	5283	PIGH
GO:0000839	Hrd1p ubiquitin ligase ERAD-L complex	cellular_component	cell	1	3692	8	18200	0.125	0.837026	0.912212	91319	DERL3
GO:0014731	spectrin-associated cytoskeleton	cellular_component	cell	1	3692	8	18200	0.125	0.837026	0.912212	6710	SPTB
GO:0016342	catenin complex	cellular_component	cell	5	3692	33	18200	0.151515	0.828385	0.912212	1.0061e+22	CDH8,CDH13,APC2,CDH23,CDH24
GO:0016461	unconventional myosin complex	cellular_component	cell	1	3692	8	18200	0.125	0.837026	0.912212	4637	MYL6
GO:0016591	RNA polymerase II, holoenzyme	cellular_component	cell	1	3692	8	18200	0.125	0.837026	0.912212	79871	RPAP2
GO:0030055	cell-substrate junction	cellular_component	cell junction	1	3692	8	18200	0.125	0.837026	0.912212	1756	DMD
GO:0030132	clathrin coat of coated pit	cellular_component	cell	1	3692	8	18200	0.125	0.837026	0.912212	1211	CLTA
GO:0031390	Ctf18 RFC-like complex	cellular_component	cell	1	3692	8	18200	0.125	0.837026	0.912212	5982	RFC2
GO:0033010	paranodal junction	cellular_component	cell junction	1	3692	8	18200	0.125	0.837026	0.912212	8506	CNTNAP1
GO:0034361	very-low-density lipoprotein particle	cellular_component	protein-containing complex	3	3692	21	18200	0.142857	0.829523	0.912212	341515998542	APOC1,LSR,APOL1
GO:0034366	spherical high-density lipoprotein particle	cellular_component	extracellular region	1	3692	8	18200	0.125	0.837026	0.912212	1191	CLU
GO:0036396	RNA N6-methyladenosine methyltransferase complex	cellular_component	cell	1	3692	8	18200	0.125	0.837026	0.912212	23091	ZC3H13
GO:0036513	Derlin-1 retrotranslocation complex	cellular_component	cell part	1	3692	8	18200	0.125	0.837026	0.912212	267	AMFR
GO:0042599	lamellar body	cellular_component	cell part	1	3692	8	18200	0.125	0.837026	0.912212	21	ABCA3
GO:0043186	P granule	cellular_component	cell	3	3692	21	18200	0.142857	0.829523	0.912212	23589544566637	CARHSP1,MOV10L1,SNRPG
GO:0044305	calyx of Held	cellular_component	cell	3	3692	21	18200	0.142857	0.829523	0.912212	28964,5582,71	GIT1,PRKCG,ACTG1
GO:1990712	HFE-transferrin receptor complex	cellular_component	cell	1	3692	8	18200	0.125	0.837026	0.912212	7037	TFRC
GO:0031224	intrinsic component of membrane	cellular_component	membrane	2	3692	15	18200	0.133333	0.839479	0.913449	553618542	PI4K2A,APOL1
GO:0099061	integral component of postsynaptic density membrane	cellular_component	cell	8	3692	51	18200	0.156863	0.839697	0.913449	2.04525e+37	EPHA7,CNIH2,CACNG4,NRG1,LRRC4,SLC30A1,LRFN3,LRRTM4
GO:0030136	clathrin-coated vesicle	cellular_component	cell	12	3692	74	18200	0.162162	0.845992	0.918968	1.02281e+56	STX6,PHETA1,DVL1,AAK1,GGA2,ASTN2,SNX9,ABCB4,VPS11,SGIP1,AP1M1,VAMP3
GO:0072562	blood microparticle	cellular_component	extracellular region	20	3692	118	18200	0.169492	0.846316	0.918968	10518,1191,221184,2335,23549,3304,3959,51279,5216,5345,56850,5705,590,6513,7037,71,715,716,718,8542	CIB2,CLU,CPNE2,FN1,DNPEP,HSPA1B,LGALS3BP,C1RL,PFN1,SERPINF2,GRIPAP1,PSMC5,BCHE,SLC2A1,TFRC,ACTG1,C1R,C1S,C3,APOL1
GO:0042788	polysomal ribosome	cellular_component	cell	5	3692	34	18200	0.147059	0.847995	0.919951	5.75326e+21	NUFIP2,RPL6,RPS26,EIF3H,PNPT1
GO:0016592	mediator complex	cellular_component	cell	6	3692	40	18200	0.15	0.849367	0.9206	1.01912e+29	CDK4,MED12L,PPARGC1B,MED13L,MED28,MED27
GO:0032588	trans-Golgi network membrane	cellular_component	cell	17	3692	102	18200	0.166667	0.850297	0.920768	1.02281e+72	STX6,CLTA,AP1B1,SCAMP5,RHOBTB3,HLA-DQB1,HLA-DRB1,RAB8A,VPS54,AKR1B10,RAB6A,LGR5,AP1S2,AP1M1,BAIAP3,AP4M1,VAMP3
GO:0001939	female pronucleus	cellular_component	cell	1	3692	9	18200	0.111111	0.870101	0.924531	6513	SLC2A1
GO:0005861	troponin complex	cellular_component	cell	1	3692	9	18200	0.111111	0.870101	0.924531	7138	TNNT1
GO:0005883	neurofilament	cellular_component	cell part	1	3692	9	18200	0.111111	0.870101	0.924531	8829	NRP1
GO:0005915	zonula adherens	cellular_component	cell junction	1	3692	9	18200	0.111111	0.870101	0.924531	3801	KIFC3
GO:0008278	cohesin complex	cellular_component	cell part	1	3692	9	18200	0.111111	0.870101	0.924531	9126	SMC3
GO:0030008	TRAPP complex	cellular_component	cell	2	3692	16	18200	0.125	0.865302	0.924531	12255379090	TRAPPC6B,TRAPPC6A
GO:0030121	AP-1 adaptor complex	cellular_component	cell	1	3692	9	18200	0.111111	0.870101	0.924531	8905	AP1S2
GO:0031080	nuclear pore outer ring	cellular_component	cell part	1	3692	9	18200	0.111111	0.870101	0.924531	6396	SEC13
GO:0031091	platelet alpha granule	cellular_component	cell	2	3692	16	18200	0.125	0.865302	0.924531	52706814	SERPINE2,STXBP3
GO:0031095	platelet dense tubular network membrane	cellular_component	cell	1	3692	9	18200	0.111111	0.870101	0.924531	10938	EHD1
GO:0032585	multivesicular body membrane	cellular_component	cell	2	3692	16	18200	0.125	0.865302	0.924531	10058,21	ABCB6,ABCA3
GO:0036057	slit diaphragm	cellular_component	cell junction	1	3692	9	18200	0.111111	0.870101	0.924531	5420	PODXL
GO:0044232	organelle membrane contact site	cellular_component	organelle	1	3692	9	18200	0.111111	0.870101	0.924531	10948	STARD3
GO:0070069	cytochrome complex	cellular_component	protein-containing complex	1	3692	9	18200	0.111111	0.870101	0.924531	1352	COX10
GO:0070776	MOZ/MORF histone acetyltransferase complex	cellular_component	cell	1	3692	9	18200	0.111111	0.870101	0.924531	51147	ING4
GO:0080008	Cul4-RING E3 ubiquitin ligase complex	cellular_component	cell	4	3692	29	18200	0.137931	0.867836	0.924531	5.48766e+18	DCAF16,DCAF6,DCAF10,DCAF1
GO:0097539	ciliary transition fiber	cellular_component	cell	1	3692	9	18200	0.111111	0.870101	0.924531	1063	CENPF
GO:0098691	dopaminergic synapse	cellular_component	synapse	1	3692	9	18200	0.111111	0.870101	0.924531	57555	NLGN2
GO:0098839	postsynaptic density membrane	cellular_component	membrane part	6	3692	41	18200	0.146341	0.865778	0.924531	1.12476e+27	PRRT2,DLG4,EPHA4,CACNG4,GRIN2D,SYNDIG1
GO:0098981	cholinergic synapse	cellular_component	synapse	1	3692	9	18200	0.111111	0.870101	0.924531	22839	DLGAP4
GO:0098992	neuronal dense core vesicle	cellular_component	cell	1	3692	9	18200	0.111111	0.870101	0.924531	547	KIF1A
GO:0030133	transport vesicle	cellular_component	cell	17	3692	104	18200	0.163462	0.871232	0.924906	1.09612e+74	ERP29,CD55,FGFR3,FGFR4,COPG1,YIPF3,GOLIM4,NPTX1,SIPA1,PLPPR3,SPX,RAB1B,ANKRD27,CAV2,RAB11A,COPB2,VAMP3
GO:0016529	sarcoplasmic reticulum	cellular_component	cell	8	3692	54	18200	0.148148	0.882425	0.933455	1.03242e+30	KLHL41,FKBP1A,RYR1,SRI,HSP90B1,CACNA2D1,CALR,NOL3
GO:0030016	myofibril	cellular_component	cell	5	3692	36	18200	0.138889	0.881651	0.933455	27063,5687,6341,71,9997	ANKRD1,PSMA6,SCO1,ACTG1,SCO2
GO:0090543	Flemming body	cellular_component	cell	5	3692	36	18200	0.138889	0.881651	0.933455	2.71836e+21	VPS4A,CEP55,RAN,KIF23,USP3
GO:0097542	ciliary tip	cellular_component	organelle	7	3692	48	18200	0.145833	0.881099	0.933455	2.30593e+32	CLUAP1,GLI2,GLI3,DYNC2LI1,IFT122,ARMC9,IFT20
GO:0000793	condensed chromosome	cellular_component	cell	4	3692	30	18200	0.133333	0.884874	0.933554	3146641995559910	HMGB1,SETMAR,MACROH2A1,NCAPD2
GO:0005881	cytoplasmic microtubule	cellular_component	cell	9	3692	60	18200	0.15	0.884343	0.933554	1.02971e+40	APC2,TUBA1B,TUBGCP2,DYNC1H1,DYNC2LI1,SRPRB,BICD1,TPT1,FHDC1
GO:0099060	integral component of postsynaptic specialization membrane	cellular_component	cell	4	3692	30	18200	0.133333	0.884874	0.933554	1.1402e+17	CHRNB1,EPHA7,NLGN1,NLGN2
GO:0030140	trans-Golgi network transport vesicle	cellular_component	cell	2	3692	17	18200	0.117647	0.887256	0.935237	2617294218	STEAP2,RAB8A
GO:0001669	acrosomal vesicle	cellular_component	cell	17	3692	106	18200	0.160377	0.889802	0.93709	1.52538e+72	CXADR,KIT,NOTCH1,LY6K,TRIM36,VEZT,PRKACA,RAB3A,SKIL,TCP1,VDAC2,CALR,SLIRP,PPFIA3,ADAM15,ATP6V1E2,BMF
GO:0005921	gap junction	cellular_component	cell junction	3	3692	24	18200	0.125	0.891893	0.938461	1627270056666	DBN1,GJA3,PANX2
GO:0000138	Golgi trans cisterna	cellular_component	cell	1	3692	10	18200	0.1	0.896465	0.939944	9528	TMEM59
GO:0014701	junctional sarcoplasmic reticulum membrane	cellular_component	cell	1	3692	10	18200	0.1	0.896465	0.939944	6261	RYR1
GO:0036128	CatSper complex	cellular_component	cell	1	3692	10	18200	0.1	0.896465	0.939944	117144	CATSPER1
GO:0097550	transcriptional preinitiation complex	cellular_component	protein-containing complex	1	3692	10	18200	0.1	0.896465	0.939944	55290	BRF2
GO:0000145	exocyst	cellular_component	cell	2	3692	18	18200	0.111111	0.905849	0.946445	1493717127	EXOC8,TNFAIP2
GO:0030992	intraciliary transport particle B	cellular_component	protein-containing complex	2	3692	18	18200	0.111111	0.905849	0.946445	2305990410	CLUAP1,IFT20
GO:0031092	platelet alpha granule membrane	cellular_component	cell	2	3692	18	18200	0.111111	0.905849	0.946445	369051706	ITGB3,CYB5R1
GO:0031904	endosome lumen	cellular_component	cell part	2	3692	18	18200	0.111111	0.905849	0.946445	40369179	LRP2,AP4M1
GO:0000778	condensed nuclear chromosome kinetochore	cellular_component	cell	1	3692	11	18200	0.0909091	0.917479	0.951905	1058	CENPA
GO:0005845	mRNA cap binding complex	cellular_component	cell part	1	3692	11	18200	0.0909091	0.917479	0.951905	9470	EIF4E2
GO:0017119	Golgi transport complex	cellular_component	cell	1	3692	11	18200	0.0909091	0.917479	0.951905	998	CDC42
GO:0019774	proteasome core complex, beta-subunit complex	cellular_component	cell part	1	3692	11	18200	0.0909091	0.917479	0.951905	5690	PSMB2
GO:0031083	BLOC-1 complex	cellular_component	protein-containing complex	1	3692	11	18200	0.0909091	0.917479	0.951905	282991	BLOC1S2
GO:0036126	sperm flagellum	cellular_component	cell	9	3692	63	18200	0.142857	0.915438	0.951905	1.18491e+43	CFAP70,CFAP251,PRKACA,DNALI1,SPEF2,SLIRP,QRICH2,IQCG,DNAH17
GO:0043657	host cell	cellular_component	other organism	7	3692	51	18200	0.137255	0.91576	0.951905	1.10974e+28	NUP42,KPNA1,KPNB1,RAN,SEC13,TPR,NUP93
GO:0045277	respiratory chain complex IV	cellular_component	cell	1	3692	11	18200	0.0909091	0.917479	0.951905	1349	COX7B
GO:0009897	external side of plasma membrane	cellular_component	cell	58	3692	335	18200	0.173134	0.926383	0.960304	100133941,1012,10360,10384,11118,114625,133396,1438,146760,154796,1636,1901,2217,2239,22871,2675,283316,29126,2936,3105,3123,3133,3140,338328,3416,355,3570,3575,3604,3643,3675,3684,3687,3815,3875,4036,4059,4162,4684,482,4907,5023,50489,5156,57493,57823,6382,6387,7037,7852,80329,811,8764,912,9180,9244,9466,974	CD24,CDH13,NPM3,BTN3A3,BTN3A2,ERMAP,IL31RA,CSF2RA,RTN4RL1,AMOT,ACE,S1PR1,FCGRT,GPC4,NLGN1,GFRA2,CD163L1,CD274,GSR,HLA-A,HLA-DRB1,HLA-E,MR1,GPIHBP1,IDE,FAS,IL6R,IL7R,TNFRSF9,INSR,ITGA3,ITGAM,ITGAX,KIT,KRT18,LRP2,BCAM,MCAM,NCAM1,ATP1B2,NT5E,P2RX1,CD207,PDGFRA,HEG1,SLAMF7,SDC1,CXCL12,TFRC,CXCR4,ULBP1,CALR,TNFRSF14,CD1D,OSMR,CRLF1,IL27RA,CD79B
GO:0030054	cell junction	cellular_component	cell junction	84	3692	473	18200	0.17759	0.927222	0.960337	100506658,10160,1020,10207,10262,10409,10437,10806,10848,112939,1140,120892,133308,134265,143425,1525,154796,1741,1742,1756,1832,2241,2242,22827,22871,22902,23024,23136,23154,23229,23513,26136,2700,285590,287,28988,3690,3936,4739,4867,5025,5064,5097,5156,5590,5599,5663,57142,57465,57530,57554,57584,57731,58494,5889,5906,5913,64506,64855,6520,66035,6710,6712,6857,7041,7161,7205,7402,7852,79892,799…	OCLN,FARP1,CDK5,PATJ,SF3B4,BASP1,IFI30,SDCCAG8,PPP1R13L,NACC1,CHRNB1,LRRK2,SLC9B2,AFAP1L1,SYT9,CXADR,AMOT,DLG3,DLG4,DMD,DSP,FER,FES,PUF60,NLGN1,RUFY3,PDZRN3,EPB41L3,NCDN,ARHGEF9,SCRIB,TES,GJA3,SH3PXD2B,ANK2,DBNL,ITGB3,LCP1,NEDD9,NPHP1,P2RX4,PALM,PCDH1,PDGFRA,PRKCZ,MAPK8,PSEN1,RTN4,TBC1D24,CGN,LRRC7,ARHGAP21,SPTBN4,JAM2,RAD51C,RAP1A,RAPSN,CPEB1,NIBAN2,SLC3A2,SLC2A11,SPTB,SPTBN2,SYT1,TGFB1I1,TP73,T…
GO:0000974	Prp19 complex	cellular_component	protein-containing complex	1	3692	12	18200	0.0833333	0.934229	0.96195	27339	PRPF19
GO:0005833	hemoglobin complex	cellular_component	cell	1	3692	12	18200	0.0833333	0.934229	0.96195	1727	CYB5R3
GO:0008076	voltage-gated potassium channel complex	cellular_component	cell	12	3692	83	18200	0.144578	0.932921	0.96195	1.00081e+48	KCNE3,LRRC38,KCNMB4,KCNC4,KCNG1,KCNJ14,KCNN3,KCNQ2,KCNS3,HCN2,CALM2,CALM3
GO:0030660	Golgi-associated vesicle membrane	cellular_component	cell	2	3692	20	18200	0.1	0.934742	0.96195	2343354503	RHOQ,ZDHHC13
GO:0030663	COPI-coated vesicle membrane	cellular_component	cell	1	3692	12	18200	0.0833333	0.934229	0.96195	9276	COPB2
GO:0031209	SCAR complex	cellular_component	cell	1	3692	12	18200	0.0833333	0.934229	0.96195	55845	BRK1
GO:0061827	sperm head	cellular_component	cell	1	3692	12	18200	0.0833333	0.934229	0.96195	112694756	LOC112694756
GO:0097225	sperm midpiece	cellular_component	cell	4	3692	34	18200	0.117647	0.935252	0.96195	3.3298e+17	HSPD1,CFAP69,SPEF2,SQSTM1
GO:0000777	condensed chromosome kinetochore	cellular_component	cell	13	3692	90	18200	0.144444	0.939891	0.965886	1.04281e+57	CFDP1,ZWINT,ANAPC16,CSNK1A1,DYNC1I1,CENPX,HNRNPU,NEK2,PPP1CC,RANGAP1,DYNLT3,TP53BP1,ZNF207
GO:0000795	synaptonemal complex	cellular_component	organelle	3	3692	28	18200	0.107143	0.943078	0.968325	27030578207329	MLH3,CCNB1IP1,UBE2I
GO:0000794	condensed nuclear chromosome	cellular_component	cell	4	3692	35	18200	0.114286	0.944225	0.968359	1.10419e+17	RCC1,AGO3,NEK2,CHMP1A
GO:0005840	ribosome	cellular_component	cell part	27	3692	171	18200	0.157895	0.94474	0.968359	1.12221e+123	MRPL3,MRPL10,DNAJC21,RPS6KC1,MRPL42,MRPL4,HSPA14,PTCD3,MRPL20,RPL6,RPL21,MRPL23,RPLP0,MRPL12,MRPS12,RPS6KB2,RPS17,RPS26,RRBP1,MRPS14,MRPS25,MRPL14,MRPS34,TBCE,MRPL45,RPS6KA4,WDR46
GO:0035253	ciliary rootlet	cellular_component	cell	1	3692	13	18200	0.0769231	0.94758	0.969598	5663	PSEN1
GO:1990498	mitotic spindle microtubule	cellular_component	cell	1	3692	13	18200	0.0769231	0.94758	0.969598	3192	HNRNPU
GO:0005615	extracellular space	cellular_component	extracellular region	299	3692	1594	18200	0.187578	0.948424	0.969627	1012,10130,10220,10272,10313,10327,10344,10404,10439,10446,10491,10501,10509,10512,10516,1072,10797,10882,11010,11093,11096,11167,112694756,114794,114899,1152,1191,120892,1267,1270,1277,1281,1285,1289,1293,1299,1303,1305,1368,140576,1435,145864,146057,146760,147372,1475,1486,1509,151176,1514,152007,1525,1636,168667,170689,174,1741,175,1893,1915,1950,1992,200407,200879,2023,2026,2054,21,221184,221…	CDH13,PDIA6,GDF11,FSTL3,RTN3,AKR1A1,CCL26,CPQ,OLFM1,LRRN2,CRTAP,SEMA6B,SEMA4B,SEMA3C,FBLN5,CFL1,MTHFD2,C1QL1,GLIPR1,ADAMTS13,ADAMTS5,FSTL1,LOC112694756,ELFN2,C1QTNF3,CKB,CLU,LRRK2,CNP,CNTF,COL1A1,COL3A1,COL4A3,COL5A1,COL6A3,COL9A3,COL12A1,COL13A1,CPM,S100A16,CSF1,HAPLN3,TTBK2,RTN4RL1,CCBE1,CSTA,CTBS,CTSD,ERFE,CTSL,GLIPR2,CXADR,ACE,BMPER,ADAMTS15,AFP,DLG3,AGA,ECM1,EEF1A1,EGF,SERPINB1,CREG2,LIPH,EN…
GO:0001917	photoreceptor inner segment	cellular_component	cell	8	3692	63	18200	0.126984	0.957988	0.976286	1.05181e+32	CIB2,RDH12,DNM1,ENO2,GUK1,ATP1A3,ATP1B2,SLC2A1
GO:0016471	vacuolar proton-transporting V-type ATPase complex	cellular_component	cell	1	3692	14	18200	0.0714286	0.958221	0.976286	245972	ATP6V0D2
GO:0034362	low-density lipoprotein particle	cellular_component	protein-containing complex	1	3692	14	18200	0.0714286	0.958221	0.976286	51599	LSR
GO:0098982	GABA-ergic synapse	cellular_component	synapse	9	3692	69	18200	0.130435	0.956765	0.976286	1.01215e+38	CDH13,CTBP2,IGSF9B,MDGA1,GLRB,NRG1,PHB1,SEPTIN11,C1QBP
GO:0000775	chromosome, centromeric region	cellular_component	cell	12	3692	89	18200	0.134831	0.963848	0.981178	1.05811e+50	CENPA,CENPB,CENPF,ZWINT,CBX3,HELLS,PHF1,PPP2CA,PPP2R1A,PPP2R5C,SMC3,CENPL
GO:0030673	axolemma	cellular_component	cell	1	3692	15	18200	0.0666667	0.966703	0.982402	23136	EPB41L3
GO:0031461	cullin-RING ubiquitin ligase complex	cellular_component	cell	1	3692	15	18200	0.0666667	0.966703	0.982402	23113	CUL9
GO:0099056	integral component of presynaptic membrane	cellular_component	cell	7	3692	59	18200	0.118644	0.968943	0.983837	1.12476e+30	PRRT2,EFNB2,EPHA4,FXYD6,PSEN1,SLC6A9,ADAM23
GO:0034707	chloride channel complex	cellular_component	membrane	5	3692	47	18200	0.106383	0.974263	0.988395	1.18114e+23	CLCN2,BEST3,CLCC1,BEST1,TTYH3
GO:0001533	cornified envelope	cellular_component	cell part	5	3692	48	18200	0.104167	0.977828	0.990855	1.47518e+20	CSTA,DSP,FGFR1,ANXA1,HRNR
GO:0005796	Golgi lumen	cellular_component	membrane-enclosed lumen	14	3692	106	18200	0.132075	0.978355	0.990855	1.00571e+62	ABCC5,CSPG4,GPC4,GPC5,GOLIM4,AGRN,PCSK5,MUC13,SDC1,BCAN,SDC2,WNT5A,WNT7B,WNT5B
GO:0030057	desmosome	cellular_component	cell junction	2	3692	27	18200	0.0740741	0.982779	0.994489	18327317	DSP,UBA1
GO:0000786	nucleosome	cellular_component	cell	12	3692	111	18200	0.108108	0.997364	1	1.0583e+53	CENPA,H1-2,H2AZ1,H4C15,H2AC18,H2BC4,H2BC21,SLF1,H2BC12,H2AC25,H2AZ2,MACROH2A1
GO:0001750	photoreceptor outer segment	cellular_component	cell	5	3692	69	18200	0.0724638	0.999264	1	1.05183e+22	CIB2,GNA11,MAP1B,LYAR,IFT20
GO:0005576	extracellular region	cellular_component	extracellular region	375	3692	2107	18200	0.177978	0.998992	1	10058,1012,10213,10272,10319,10344,10395,10404,10437,10439,10487,10491,10493,10512,10516,10522,10576,10669,10694,10761,10882,11095,11096,11167,11240,11247,112694756,11333,116372,1191,123,1265,1270,1277,1281,1285,1289,1293,1299,1303,1305,130574,131873,136227,1368,136853,1435,1438,145864,1464,146760,147015,1509,151176,1514,151887,152007,1525,1604,161582,162681,1636,167681,168667,170692,1727,175,176…	ABCB6,CDH13,PSMD14,FSTL3,LAMC3,CCL26,DLC1,CPQ,IFI30,OLFM1,CAP1,CRTAP,VAT1,SEMA3C,FBLN5,DEAF1,CCT2,CGREF1,CCT8,PLAC1,C1QL1,ADAMTS8,ADAMTS5,FSTL1,PADI2,NXPH4,LOC112694756,PDAP1,LYPD1,CLU,PLIN2,CNN2,CNTF,COL1A1,COL3A1,COL4A3,COL5A1,COL6A3,COL9A3,COL12A1,COL13A1,LYPD6,COL6A6,COL26A1,CPM,SSC4D,CSF1,CSF2RA,HAPLN3,CSPG4,RTN4RL1,DHRS13,CTSD,ERFE,CTSL,CCDC80,GLIPR2,CXADR,CD55,DNAAF4,C18orf54,ACE,PRSS35,BM…
GO:0005882	intermediate filament	cellular_component	cell	20	3692	160	18200	0.125	0.996465	1	1.07631e+87	NES,KRT80,LMNTD1,DES,DSP,FGFR1,GFAP,HLA-DRB1,KRT8,KRT17,KRT18,KRT19,LMNB1,PLEC,PRPH,CLIP1,SLC1A4,NME1-NME2,VIM,LMNB2
GO:0005886	plasma membrane	cellular_component	cell	882	3692	4776	18200	0.184673	0.999886	1	10003,10008,100113407,100133941,10019,10021,10043,100506658,10057,10058,1006,10114,1012,10123,10130,10156,10160,1020,10207,10228,10252,10253,10262,102724197,10313,10324,10327,10333,10384,10397,10409,10422,10423,10457,10458,10486,10487,10555,10579,10581,10602,10626,10633,10788,10817,10857,10938,10966,11001,11010,11018,11080,11118,11135,11178,11180,11182,112476,11267,113,11309,113235,11333,1139,114…	NAALAD2,KCNE3,TMEM170B,CD24,SH2B3,HCN4,TOM1,OCLN,ABCC5,ABCB6,CDH8,HIPK3,CDH13,ARL4C,PDIA6,RASA4,FARP1,CDK5,PATJ,STX6,SPRY1,SPRY2,SF3B4,LOC102724197,RTN3,KLHL41,AKR1A1,TLR6,BTN3A3,NDRG1,BASP1,UBAC1,CDIPT,GPNMB,BAIAP2,CAP2,CAP1,AGPAT2,TACC2,IFITM2,CDC42EP3,TRIM16,RASL10A,IQGAP2,FRS3,PGRMC1,EHD1,RAB40B,SLC27A2,GLIPR1,TMED1,DNAJB4,BTN3A2,CDC42EP1,LZTS1,WDR6,SLC2A6,PRRT2,SNF8,ADCY7,SLCO2B1,SLC46A1,PDA…
GO:0005887	integral component of plasma membrane	cellular_component	cell part	225	3692	1446	18200	0.155602	0.999999	1	10057,10100,10296,10329,10333,10457,10501,10509,10512,10857,113,11309,1139,1140,1143,1181,1244,126755,1438,145389,1464,147,1525,154,162514,1816,182,1948,1969,2043,2045,2047,2151,220963,223117,2260,2261,2263,2264,22859,22871,23129,2321,2322,23250,23266,23428,23531,23554,23566,2523,26011,26872,2700,27092,27180,27345,2743,28232,2825,284021,284129,284656,28514,2852,2902,2906,292,2995,3084,3105,3106,3…	ABCC5,TSPAN2,MAEA,RXYLT1,TLR6,GPNMB,SEMA6B,SEMA4B,SEMA3C,PGRMC1,ADCY7,SLCO2B1,CHRNA7,CHRNB1,CHRNB4,CLCN2,ABCC2,LRRC38,CSF2RA,SLC38A6,CSPG4,ADRA1B,CXADR,ADRB2,TRPV3,DRD5,JAG1,EFNB2,EPHA2,EPHA4,EPHA7,EPHB1,F2RL2,SLC16A9,SEMA3D,FGFR1,FGFR3,FGFR2,FGFR4,ADGRL1,NLGN1,PLXND1,FLT1,FLT3,ATP11A,ADGRL2,SLC7A8,MMD,TSPAN12,LPAR3,FUT1,TENM4,STEAP1,GJA3,CACNG4,SIGLEC9,KCNMB4,GLRB,SLCO3A1,CMKLR2,MILR1,SLC26A11,E…
GO:0005922	connexin complex	cellular_component	cell junction	1	3692	21	18200	0.047619	0.991469	1	2700	GJA3
GO:0016021	integral component of membrane	cellular_component	membrane	920	3692	5280	18200	0.174242	1	1	10003,10008,100113407,100128731,10016,100289678,100505573,100506144,100506658,10054,10057,10058,1006,10100,10228,10313,10317,10329,10333,10360,10384,10423,10443,10446,10452,10457,1047,10488,10493,10501,10509,10522,10554,10555,10581,10625,10668,10678,10745,107984345,10857,10902,10908,10948,10952,10953,10957,10975,11000,11001,11010,11018,11046,11083,11118,11124,11153,11182,11200,11227,112476,11253,…	NAALAD2,KCNE3,TMEM170B,OST4,PDCD6,ZNF783,INAFM2,TMEM35B,OCLN,UBA2,ABCC5,ABCB6,CDH8,TSPAN2,STX6,RTN3,B3GALT5,RXYLT1,TLR6,NPM3,BTN3A3,CDIPT,N4BP2L2,LRRN2,TOMM40,GPNMB,CLGN,CREB3,VAT1,SEMA6B,SEMA4B,DEAF1,AGPAT1,AGPAT2,IFITM2,IVNS1ABP,CGRRF1,B3GNT2,PHTF1,SMIM38,PGRMC1,BRD8,PNPLA6,STARD3,SEC61B,TOMM34,PNRC1,UQCR11,SLC27A3,SLC27A2,GLIPR1,TMED1,SLC35D2,DIDO1,BTN3A2,FAF1,FICD,SLC2A6,CHEK2,GALNT5,PRRT2,MA…
GO:0022625	cytosolic large ribosomal subunit	cellular_component	cell	5	3692	59	18200	0.0847458	0.996055	1	5.11216e+20	RPL26L1,RPL6,RPL21,MRPL23,RPLP0
GO:0022626	cytosolic ribosome	cellular_component	cell	5	3692	80	18200	0.0625	0.999894	1	6.12861e+19	RPL6,RPL21,MRPL23,RPLP0,RPS17
GO:0022627	cytosolic small ribosomal subunit	cellular_component	cell	2	3692	42	18200	0.047619	0.999152	1	62186231	RPS17,RPS26
GO:0032391	photoreceptor connecting cilium	cellular_component	cell part	3	3692	40	18200	0.075	0.992938	1	48675576490410	NPHP1,IFT122,IFT20
GO:0045095	keratin filament	cellular_component	cell	7	3692	97	18200	0.0721649	0.999903	1	1.44501e+33	KRT80,CSNK1A1,TTBK2,GPER1,FAM83H,KRT8,KRT18
GO:0097228	sperm principal piece	cellular_component	cell	1	3692	27	18200	0.037037	0.997815	1	133308	SLC9B2

## Sheet: GO BP 6-OHDA vs control
GO_P Term ID	GO_P Term Desc	GO_P Term Level1	GO_P Term Level2	Term Candidate Gene Num	Total Candidate Gene Num	Term Gene Num	Total Gene Num	Rich Ratio	P value	Q value	Gene ids	Gene Symbols
GO:0000398	mRNA splicing, via spliceosome	biological_process	cellular process	93	3565	262	17351	0.354962	1.18845e-08	2.66938e-05	10189,10212,10236,10262,10285,10432,10492,10523,10713,10898,10907,10921,10992,11157,11338,125950,1478,1655,1994,220988,22827,22913,23013,23283,23398,23450,23451,2521,25804,26121,27238,27258,27316,27336,27339,3181,3183,3184,3185,3190,3191,3192,4670,4809,4904,5094,51593,51690,51692,5434,5435,5437,5440,5441,54883,55225,55234,55269,55339,55596,55599,5725,58509,59286,5936,6421,6426,6427,6428,6429,6432…	ALYREF,DDX39A,HNRNPR,SF3B4,SMNDC1,RBM14,SYNCRIP,CHERP,USP39,CPSF4,TXNL4A,RNPS1,SF3B2,LSM6,U2AF2,RAVER1,CSTF2,DDX5,ELAVL1,HNRNPA3,PUF60,RALY,SPEN,CSTF2T,PPWD1,SF3B3,SF3B1,FUS,LSM4,PRPF31,GPKOW,LSM3,RBMX,HTATSF1,PRPF19,HNRNPA2B1,HNRNPC,HNRNPD,HNRNPF,HNRNPK,HNRNPL,HNRNPU,HNRNPM,SNU13,YBX1,PCBP2,SRRT,LSM7,CPSF3,POLR2E,POLR2F,POLR2H,POLR2K,POLR2L,CWC25,RAVER2,SMU1,PSPC1,WDR33,ZCCHC8,RNPC3,PTBP1,CACTIN…
GO:0016032	viral process	biological_process	multi-organism process	138	3565	431	17351	0.320186	1.02641e-08	2.66938e-05	10010,10133,10155,10189,10241,10313,10346,10445,10488,10492,10553,1058,10598,10625,10656,1072,10992,1104,11097,151636,1859,1869,1964,1973,1981,202018,2068,22861,23013,23076,2322,23352,23468,23705,2547,2672,27044,27183,274,2885,29110,292,2956,29997,3105,3106,3107,3133,3181,3329,340061,3480,3735,3856,3875,3880,4055,4193,4312,4361,4792,4799,4869,50618,5111,5119,51366,51699,527,5335,5434,54963,5499,5…	TANK,OPTN,TRIM28,ALYREF,CALCOCO2,RTN3,TRIM22,MCRS1,CREB3,SYNCRIP,HTATIP2,CENPA,AHSA1,IVNS1ABP,KHDRBS3,CFL1,SF3B2,RCC1,NUP42,DTX3L,DYRK1A,E2F1,EIF1AX,EIF4A1,EIF4G1,TAPT1,ERCC2,NLRP1,SPEN,RRP1B,FLT3,UBR4,CBX5,CADM1,XRCC6,GFI1,SND1,VPS4A,BIN1,GRB2,TBK1,SLC25A5,MSH6,NOP53,HLA-A,HLA-B,HLA-C,HLA-E,HNRNPA2B1,HSPD1,STING1,IGF1R,KARS1,KRT8,KRT18,KRT19,LTBR,MDM2,MMP1,MRE11,NFKBIA,NFX1,NPM1,ITSN2,PCNA,CHMP1…
GO:0045893	positive regulation of transcription, DNA-templated	biological_process	biological regulation	203	3565	692	17351	0.293353	1.36628e-08	2.66938e-05	10155,1028,10346,10370,10475,10488,1051,10522,10626,10743,10927,10962,11043,11200,116931,1277,133396,1389,146198,149603,151636,1649,1749,1785,1859,1869,1950,1958,1998,207,2122,222546,2247,22809,22924,2295,2296,2303,2308,23286,23414,23462,23506,2353,23558,23648,2494,2521,253738,2547,25805,26022,2625,2627,26471,27063,27097,2736,2737,282991,285704,29028,29117,2965,3065,3066,30812,30827,3123,3172,318…	TRIM28,CDKN1C,TRIM22,CITED2,TRIM38,CREB3,CEBPB,DEAF1,TRIM16,RAI1,SPIN1,MLLT11,MID2,CHEK2,MED12L,COL1A1,IL31RA,CREBL2,ZFP90,RNF187,DTX3L,DDIT3,DLX5,DNM2,DYRK1A,E2F1,EGF,EGR1,ELF2,AKT1,MECOM,RFX6,FGF2,ATF5,MAPRE3,FOXF2,FOXC1,FOXC2,FOXO1,WWC1,ZFPM2,HEY1,BICRAL,FOS,WBP2,SSBP3,NR5A2,FUS,EBF3,XRCC6,BAMBI,TMEM98,GATA3,GATA6,NUPR1,ANKRD1,TAF5L,GLI2,GLI3,BLOC1S2,RGMB,ATAD2,BRD7,GTF2H1,HDAC1,HDAC2,SOX8,CXX…
GO:0060411	cardiac septum morphogenesis	biological_process	developmental process	13	3565	14	17351	0.928571	1.29563e-08	2.66938e-05	1.03702e+53	CITED2,JAG1,HEY1,HEY2,MDM2,NOTCH1,MKS1,CHD7,BMP5,BMP7,DNAH11,DHRS3,HAND1
GO:0001649	osteoblast differentiation	biological_process	cellular process	49	3565	114	17351	0.429825	4.57974e-08	7.15814e-05	1.01891e+204	ALYREF,GPNMB,SYNCRIP,COL1A1,CYP24A1,DLX5,EPHA2,AKT1,FBL,FASN,RRAS2,ASF1A,RSL1D1,SND1,RBMX,SOX8,CXXC1,HNRNPC,HNRNPU,HSD17B4,HSPE1,IARS1,IGF2,IGFBP3,IGFBP5,CCN1,MSX2,ATP5F1B,LEF1,WWOX,PHB1,LGR4,MAPK11,MAP2K6,PSMC2,TP53INP2,RRBP1,SFRP1,BMP4,BMP6,BMPR2,SNAI2,SPP1,TPM4,WNT11,CBFB,CREB3L1,NOG,MRC2
GO:0000727	double-strand break repair via break-induced replication	biological_process	cellular process	11	3565	12	17351	0.916667	2.6519e-07	0.00034541	4.17142e+46	MCM2,MCM3,MCM4,MCM5,MCM6,MCM7,GINS2,MUS81,CDC7,CDC45,GINS4
GO:0043065	positive regulation of apoptotic process	biological_process	biological regulation	112	3565	359	17351	0.311978	1.04526e-06	0.00116696	10018,1019,10252,10439,10921,10962,11124,1191,123879,1509,153090,1545,1612,1647,1785,1843,1852,1869,2045,207,22926,22985,23076,2308,23229,23513,23612,23787,23788,26084,26230,26355,26524,27063,27113,27237,274,2852,29948,3146,3162,3202,3248,3329,3399,3433,3486,3491,355,3635,3725,388,3939,4296,468,4804,51083,51147,5366,5457,54870,55164,5599,5608,5654,56616,5663,56993,57805,581,5916,5924,5978,604,642…	BCL2L11,CDK4,SPRY1,OLFM1,RNPS1,MLLT11,FAF1,CLU,DCUN1D3,CTSD,DAB2IP,CYP1B1,DAPK1,GADD45A,DNM2,DUSP1,DUSP9,E2F1,EPHA7,AKT1,ATF6,ACIN1,RRP1B,FOXO1,ARHGEF9,SCRIB,PHLDA3,MTCH1,MTCH2,ARHGEF26,TIAM2,FAM162A,LATS2,ANKRD1,BBC3,ARHGEF16,BIN1,GPER1,OSGIN1,HMGB1,HMOX1,HOXA5,HPGD,HSPD1,ID3,IFIT2,IGFBP3,CCN1,FAS,INPP5D,JUN,RHOB,LDHA,MAP3K11,ATF4,NGFR,GAL,ING4,PMAIP1,POU4F1,QRICH1,SHQ1,MAPK8,MAP2K6,HTRA1,DIABLO…
GO:0003184	pulmonary valve morphogenesis	biological_process	developmental process	12	3565	15	17351	0.8	1.35414e-06	0.00119392	1.82235e+48	JAG1,HEY1,HEY2,SMAD6,NFATC1,NOS3,NOTCH1,ROBO1,STRA6,BMP4,TGFB2,SLIT2
GO:0045892	negative regulation of transcription, DNA-templated	biological_process	biological regulation	167	3565	583	17351	0.286449	1.37496e-06	0.00119392	10140,10155,1020,1028,10346,10370,10409,10472,10522,1063,10657,11107,112939,11335,133522,138151,144097,144165,147912,148398,1488,153090,1649,1869,1911,1998,2023,2122,221336,22809,22882,2295,23013,23028,23051,2308,23152,23211,23414,23462,23468,23493,23549,23613,23741,2547,2625,2627,2672,2729,2737,283248,284252,2908,29117,3065,3066,30812,3084,3166,3172,3397,3399,3400,3609,3659,3725,3975,4017,406,41…	TOB1,TRIM28,CDK5,CDKN1C,TRIM22,CITED2,BASP1,ZBTB18,DEAF1,CENPF,KHDRBS1,PRDM5,NACC1,CBX3,PPARGC1B,NACC2,SPINDOC,PRICKLE1,SIX5,SAMD11,CTBP2,DAB2IP,DDIT3,E2F1,PHC1,ELF2,ENO1,MECOM,BEND6,ATF5,ZHX2,FOXF2,SPEN,KDM1A,ZHX3,FOXO1,CIC,ZC3H4,ZFPM2,HEY1,CBX5,HEY2,DNPEP,ZMYND8,EID1,XRCC6,GATA3,GATA6,GFI1,GCLC,GLI3,RCOR2,KCTD1,NR3C1,BRD7,HDAC1,HDAC2,SOX8,NRG1,HMX1,HNF4A,ID1,ID3,ID4,ILF3,IRF1,JUN,LHX1,LOXL2,BMA…
GO:0008380	RNA splicing	biological_process	cellular process	77	3565	227	17351	0.339207	1.61593e-06	0.00126285	10150,10212,10262,10285,10492,10625,10713,10907,10921,10992,11157,11338,144983,151987,1655,220988,22827,22927,22985,23076,23091,23398,23435,23450,23451,2521,25804,27339,282996,284695,3181,3183,3276,4154,4809,4904,494115,54033,54845,5515,5518,55234,55544,55596,55599,57187,5725,57805,6421,6427,6428,6429,6432,6606,6627,6628,6629,6632,6633,6634,6635,6637,708,7335,7919,79622,79650,8241,84321,84530,857…	MBNL2,DDX39A,SF3B4,SMNDC1,SYNCRIP,IVNS1ABP,USP39,TXNL4A,RNPS1,SF3B2,LSM6,U2AF2,HNRNPA1L2,PPP4R2,DDX5,HNRNPA3,PUF60,HABP4,ACIN1,RRP1B,ZC3H13,PPWD1,TARDBP,SF3B3,SF3B1,FUS,LSM4,PRPF19,RBM20,ZNF326,HNRNPA2B1,HNRNPC,PRMT1,MBNL1,SNU13,YBX1,RBMXL1,RBM11,ESRP1,PPP2CA,PPP2R1A,SMU1,RBM38,ZCCHC8,RNPC3,THOC2,PTBP1,CCAR2,SFPQ,SRSF2,SRSF3,SRSF4,SRSF7,SMN1,SNRPA1,SNRPB,SNRPB2,SNRPD1,SNRPD2,SNRPD3,SNRPE,SNRPG,C1…
GO:0001701	in utero embryonic development	biological_process	developmental process	72	3565	210	17351	0.342857	2.23551e-06	0.00158823	10018,10370,146923,154796,1627,2016,2068,2263,2296,23250,23414,23764,2551,26097,2625,2627,2668,2736,2737,29924,30812,3276,343263,3481,4010,4061,4097,4154,4245,4436,4627,4851,4904,5156,5335,54888,55636,55845,56006,57178,5723,5727,57493,57679,5954,64359,6926,7026,705,727,7320,7335,7422,7477,7763,7779,79583,79600,79798,8061,80864,8894,8985,91746,9241,94,9508,9546,9644,9817,9915,9997	BCL2L11,CITED2,RUNDC1,AMOT,DBN1,EMX1,ERCC2,FGFR2,FOXC1,ATP11A,ZFPM2,MAFF,GABPA,CHTOP,GATA3,GATA6,GDNF,GLI2,GLI3,EPN1,SOX8,PRMT1,MYBPHL,IGF2,LMX1B,LY6E,MAFG,MBNL1,MGAT1,MSH2,MYH9,NOTCH1,YBX1,PDGFRA,PLCG1,NSUN2,CHD7,BRK1,SMG9,ZMIZ1,PSPH,PTCH1,HEG1,ALS2,RCN1,NXN,TBX3,NR2F2,BYSL,C5,UBE2B,UBE2V1,VEGFA,WNT7B,ZFAND5,SLC30A1,TMEM231,TCTN1,ARMC5,FOSL1,EGFL8,EIF2S2,PLOD3,YTHDC1,NOG,ACVRL1,ADAMTS3,APBA3,SH3…
GO:0001822	kidney development	biological_process	developmental process	46	3565	119	17351	0.386555	4.27396e-06	0.00278342	1.00181e+192	BCL2L11,FSTL3,CENPF,SIX2,TRAF3IP2,CYP26A1,AP1B1,ACE,FOXC1,PLXND1,SULF1,TIPARP,PYGO1,GATA3,GLI2,HPGD,LAMA5,LHX1,LRP2,LRP4,WDPCP,PCSK5,POU3F3,SULF2,BAX,SALL1,STRA6,SIX1,BMP4,BMP6,SOX11,TGFB2,TP73,TSC1,VEGFA,WNT5A,CA2,BAG6,PTCD2,GREB1L,BICC1,CASP9,HYAL2,FADD,IFT20,ADAMTS1
GO:0006915	apoptotic process	biological_process	cellular process	176	3565	638	17351	0.275862	8.97599e-06	0.00539595	10018,10114,10116,10285,10298,10313,10395,10553,10572,10783,10848,11124,11200,115584,117584,1263,153090,1603,1612,1647,1649,166824,1718,1869,1984,2045,2068,2081,2122,2194,219699,2261,2263,2272,22827,22861,22985,23076,2308,23089,23136,23151,23213,23239,23549,23612,23645,23705,23786,23787,25959,26155,27069,27113,27166,2872,2876,28978,2908,29965,30011,329,330,3433,344558,3486,355,3552,3604,3635,3659…	BCL2L11,HIPK3,FEM1B,SMNDC1,PAK4,RTN3,DLC1,HTATIP2,SIVA1,NEK6,PPP1R13L,FAF1,CHEK2,SLC5A11,RFFL,PLK3,DAB2IP,DAD1,DAPK1,GADD45A,DDIT3,RASSF6,DHCR24,E2F1,EIF5A,EPHA7,ERCC2,ERN1,MECOM,FASN,UNC5B,FGFR3,FGFR2,FHIT,PUF60,NLRP1,ACIN1,RRP1B,FOXO1,PEG10,EPB41L3,GRAMD4,SULF1,PHLPP1,DNPEP,PHLDA3,PPP1R15A,CADM1,BCL2L13,MTCH1,KANK2,NOC2L,GHITM,BBC3,PRELID1,MKNK2,GPX1,TMEM14A,NR3C1,CDIP1,SH3KBP1,BIRC2,BIRC3,IFIT…
GO:0008285	negative regulation of cell proliferation	biological_process	cellular process	123	3565	422	17351	0.291469	1.36573e-05	0.00674567	10019,1012,10140,10202,10220,10252,10253,1026,10395,10397,104,10457,10523,10658,10668,10669,10920,11095,11180,1285,138151,1488,153090,1545,162681,1687,1718,1741,2247,22809,23026,23287,23576,23641,2495,25959,26136,26232,2625,26471,2737,28514,2852,28984,29117,3065,30851,3172,3304,3430,3437,3486,3489,3490,3552,3576,3604,3636,3659,3976,4091,4335,4846,4851,4869,51147,51621,5245,5270,54997,5527,55544,5…	SH2B3,CDH13,TOB1,DHRS2,GDF11,SPRY1,SPRY2,CDKN1A,DLC1,NDRG1,ADARB1,GPNMB,CHERP,CELF1,CGRRF1,CGREF1,COPS8,ADAMTS8,WDR6,COL4A3,NACC2,CTBP2,DAB2IP,CYP1B1,C18orf54,GSDME,DHCR24,DLG3,FGF2,ATF5,MYO16,AGTPBP1,DDAH1,LDOC1,FTH1,KANK2,TES,FBXO2,GATA3,NUPR1,GLI3,DLL1,GPER1,RGCC,BRD7,HDAC1,TAX1BP3,HNF4A,HSPA1B,IFI35,IFIT3,IGFBP3,IGFBP6,IGFBP7,IL1A,CXCL8,TNFRSF9,INPPL1,IRF1,LIF,SMAD6,MNT,NOS3,NOTCH1,NPM1,ING4,…
GO:0048025	negative regulation of mRNA splicing, via spliceosome	biological_process	biological regulation	14	3565	22	17351	0.636364	1.38107e-05	0.00674567	1.09211e+58	RNPS1,U2AF2,DYRK1A,ACIN1,RBMX,HNRNPA2B1,HNRNPK,NPM1,PTBP1,SRSF4,SRSF7,C1QBP,RBM10,SRSF9
GO:0048706	embryonic skeletal system development	biological_process	developmental process	16	3565	27	17351	0.592593	1.22903e-05	0.00674567	1.05221e+71	DEAF1,COL1A1,DLX1,DLX2,TAPT1,SULF1,PBX1,PCSK5,MKS1,SULF2,KIAA1217,NKX3-2,SCX,WNT5A,WNT11,NOG
GO:0001657	ureteric bud development	biological_process	developmental process	19	3565	36	17351	0.527778	1.87477e-05	0.00861841	1.02201e+78	GDF11,SPRY1,BMPER,FGFR2,FOXC1,FOXC2,NPNT,ARG2,LHX1,SMAD6,SMAD7,SALL1,SDC1,SFRP1,SIX1,BMP4,BMP7,CRLF1,SLIT2
GO:0006107	oxaloacetate metabolic process	biological_process	cellular process	8	3565	9	17351	0.888889	2.32274e-05	0.00952056	2805,2806,4190,4191,47,5105,5106,56954	GOT1,GOT2,MDH1,MDH2,ACLY,PCK1,PCK2,NIT2
GO:0007049	cell cycle	biological_process	cellular process	127	3565	443	17351	0.286682	2.35804e-05	0.00952056	10036,1019,1028,10296,10298,10657,10668,10669,10713,10726,10907,10926,10927,11078,11130,11180,11200,119504,1211,1263,127829,134359,1389,1452,150094,153090,157313,1649,1843,1869,1870,1876,2079,22924,23503,23552,23741,2580,25906,259266,26018,2619,27183,27301,27436,2771,2852,286053,28984,2908,29086,29117,29128,3070,311,3192,3875,402,4171,4172,4173,4174,4175,4176,4739,4750,51147,51550,5292,5300,53918…	CHAF1A,CDK4,CDKN1C,MAEA,PAK4,KHDRBS1,CGRRF1,CGREF1,USP39,NUDC,TXNL4A,DBF4,SPIN1,TRIOBP,ZWINT,WDR6,CHEK2,ANAPC16,CLTA,PLK3,ARL8A,POC5,CREBL2,CSNK1A1,SIK1,DAB2IP,CDCA2,DDIT3,DUSP1,E2F1,E2F2,E2F6,ERH,MAPRE3,ZFYVE26,CDK20,EID1,GAK,ANAPC15,ASPM,LRIG1,GAS1,VPS4A,APEX2,EML4,GNAI2,GPER1,NSMCE2,RGCC,NR3C1,BABAM1,BRD7,UHRF1,HELLS,ANXA11,HNRNPU,KRT18,ARL2,MCM2,MCM3,MCM4,MCM5,MCM6,MCM7,NEDD9,NEK1,ING4,CINP,P…
GO:0051726	regulation of cell cycle	biological_process	biological regulation	82	3565	262	17351	0.312977	2.43648e-05	0.00952056	1019,1020,1026,104,1063,10634,10658,11180,153090,1647,1718,1843,1869,1870,208,2081,2122,2247,23246,23378,23435,23481,23552,23645,2627,274,2852,28984,29997,329,330,3326,3399,3576,3659,3725,406,4193,4335,4605,463,4851,4869,51147,5127,5129,5325,5457,5496,55521,5566,55787,5608,581,5892,5928,595,6150,6419,6498,6502,7027,7042,7161,7248,7709,8091,811,84707,84897,84930,87178,8864,898,8999,9134,91768,9238…	CDK4,CDK5,CDKN1A,ADARB1,CENPF,GAS2L1,CELF1,WDR6,DAB2IP,GADD45A,DHCR24,DUSP1,E2F1,E2F2,AKT2,ERN1,MECOM,FGF2,BOP1,RRP8,TARDBP,PES1,CDK20,PPP1R15A,GATA6,BIN1,GPER1,RGCC,NOP53,BIRC2,BIRC3,HSP90AB1,ID3,CXCL8,IRF1,JUN,BMAL1,MDM2,MNT,MYBL2,ZFHX3,NOTCH1,NPM1,ING4,CDK16,CDK18,PLAGL1,POU4F1,PPM1G,TRIM36,PRKACA,TXLNG,MAP2K6,BAX,RAD51D,RBBP4,CCND1,MRPL23,SETMAR,SKIL,SKP2,TFDP1,TGFB2,TP73,TSC1,ZBTB17,HMGA2,CA…
GO:0000122	negative regulation of transcription by RNA polymerase II	biological_process	cellular process	241	3565	929	17351	0.259419	2.70379e-05	0.0097072	10155,10168,10229,10370,10401,10443,10472,10481,1051,10522,10608,10657,10732,10782,10848,11023,11107,112939,11335,115196,116113,1263,138151,1390,146198,148156,1488,1523,153090,153222,1647,1649,1655,169792,1745,1746,1786,1869,1876,1958,195814,2023,2077,2119,221527,2263,22823,22882,22890,22943,2296,23013,23028,2303,23051,23168,23286,23314,23316,23414,23462,23468,23493,2354,23741,2551,25806,25959,26…	TRIM28,ZNF197,COQ7,CITED2,PIAS3,N4BP2L2,ZBTB18,HOXB13,CEBPB,DEAF1,MXD4,KHDRBS1,TCFL5,ZNF274,PPP1R13L,VAX1,PRDM5,NACC1,CBX3,ZNF554,FOXP4,PLK3,NACC2,CREM,ZFP90,ZNF558,CTBP2,CUX1,DAB2IP,CREBRF,GADD45A,DDIT3,DDX5,GLIS3,DLX1,DLX2,DNMT1,E2F1,E2F6,EGR1,SDR16C5,ENO1,ERF,ETV5,ZBTB12,FGFR2,MTF2,ZHX2,ZBTB1,DKK1,FOXC1,SPEN,KDM1A,FOXC2,ZHX3,RTF1,WWC1,SATB2,CUX2,ZFPM2,HEY1,CBX5,HEY2,FOSB,EID1,GABPA,VAX2,KANK2,…
GO:0006260	DNA replication	biological_process	cellular process	53	3565	152	17351	0.348684	2.73267e-05	0.0097072	10036,10926,116028,144715,1854,2237,23595,26018,27343,29980,374393,4171,4172,4173,4174,4175,4176,4361,4673,4678,4781,5111,51147,51550,51659,5424,5425,5426,5429,54962,55388,56953,57804,5884,5928,5931,5932,5937,5976,5982,63967,641,6418,6749,7150,8208,8317,8318,83695,84897,9768,9837,990	CHAF1A,DBF4,RMI2,RAD9B,DUT,FEN1,ORC3,LRIG1,POLL,DONSON,FAM111B,MCM2,MCM3,MCM4,MCM5,MCM6,MCM7,MRE11,NAP1L1,NASP,NFIB,PCNA,ING4,CINP,GINS2,POLD1,POLD2,POLE,POLH,TIPIN,MCM10,NT5M,POLD4,RAD17,RBBP4,RBBP7,RBBP8,RBMS1,UPF1,RFC2,CLSPN,BLM,SET,SSRP1,TOP1,CHAF1B,CDC7,CDC45,RHNO1,TBRG1,PCLAF,GINS1,CDC6
GO:0071260	cellular response to mechanical stimulus	biological_process	response to stimulus	34	3565	85	17351	0.4	3.20461e-05	0.0108887	1.26513e+131	CNN2,COL1A1,GADD45A,AKT1,HABP4,ANKRD1,GCLC,GOT1,FAS,AQP1,IRF1,ARHGDIA,LTBR,ATP1A2,PLEC,MAPK8,PTGER4,RAC1,SCX,SLC2A1,BMP6,BNIP3,SOX9,TLR3,TNFRSF1A,WNT11,CASP2,CASP8,MINDY4,FADD,TNFRSF10B,TNFRSF10A,RIPOR2,CASP8AP2
GO:0034976	response to endoplasmic reticulum stress	biological_process	cellular process	33	3565	82	17351	0.402439	3.59903e-05	0.0117193	1.00181e+151	BCL2L11,CREB3,CEBPB,OS9,FICD,NIBAN1,CREBRF,DDIT3,SCAMP5,ERN1,ERP44,TARDBP,PPP1R15A,BBC3,PDIA3,ERO1A,HSPA5,CXCL8,ATF4,NFE2L2,UFM1,PIK3R2,QRICH1,TRIB3,RASGRF2,CREB3L2,DDRGK1,HSP90B1,PPP1R15B,TNFRSF10B,PDIA4,HERPUD1,SEC16A
GO:0032922	circadian regulation of gene expression	biological_process	biological regulation	29	3565	69	17351	0.42029	4.0738e-05	0.0127347	1.07431e+117	RAI1,CAVIN3,CSNK1D,EGR1,KDM2A,GFPT1,HDAC1,HDAC2,HNRNPU,ID1,ID3,ID4,BMAL1,ZFHX3,ATF4,NGFR,NPAS2,PER1,PPP1CA,PPP1CC,LGR4,RELB,TOP1,OGT,HDAC3,PER3,PER2,USP2,MAGED1
GO:0045944	positive regulation of transcription by RNA polymerase II	biological_process	metabolic process	291	3565	1159	17351	0.251079	5.7348e-05	0.0172375	1012,10168,10229,10272,10370,10432,10445,10472,10488,1051,1054,10553,10691,10736,10902,11168,133522,1388,147912,148327,1488,153090,153222,154,1628,1649,169792,170463,1745,1746,1747,182,1820,1855,1869,1870,1874,1901,1958,1984,2020,207,2118,2119,2122,222546,2247,2263,22809,22823,22877,22885,22926,2295,2296,23028,2303,2306,23076,2308,23082,23135,23314,23414,23433,23462,23493,2353,2354,23558,23635,23…	CDH13,ZNF197,COQ7,FSTL3,CITED2,RBM14,MCRS1,ZBTB18,CREB3,CEBPB,CEBPG,HTATIP2,GMEB1,SIX2,BRD8,PSIP1,PPARGC1B,ATF6B,SIX5,CREB3L4,CTBP2,DAB2IP,CREBRF,ADRB2,DBP,DDIT3,GLIS3,SSBP4,DLX1,DLX2,DLX3,JAG1,ARID3A,DVL1,E2F1,E2F2,E2F4,S1PR1,EGR1,EIF5A,EN2,AKT1,ETV4,ETV5,MECOM,RFX6,FGF2,FGFR2,ATF5,MTF2,MLXIP,ABLIM3,ATF6,FOXF2,FOXC1,KDM1A,FOXC2,FOXD2,RRP1B,FOXO1,PPRC1,KDM6B,SATB2,ZFPM2,RHOQ,HEY1,HEY2,FOS,FOSB,WB…
GO:0034599	cellular response to oxidative stress	biological_process	cellular process	39	3565	105	17351	0.371429	6.34948e-05	0.0177218	1.02021e+174	DHRS2,LRRK2,CPEB2,SRXN1,STX2,ETV5,ALDH3B1,FOXO1,SLC7A11,G6PD,GDNF,GPX1,GPX3,GSR,ERO1A,HDAC1,HSPA1B,MSRA,ATF4,NFE2L1,NFE2L2,GPX8,CHCHD2,RBM11,CYCS,PPIA,BRF2,PRKAA1,PYCR1,NME1-NME2,SOD2,TXNRD1,ZFAND1,SESN2,SLC4A11,PRKRA,PNPT1,LONP1,KEAP1
GO:0050821	protein stabilization	biological_process	biological regulation	64	3565	198	17351	0.323232	6.33008e-05	0.0177218	10437,10491,10574,10576,10694,11140,11200,1191,1389,1855,2043,221184,22848,22948,23011,23252,287,2896,29997,3304,3326,3329,338328,4092,482,4869,51616,51701,5216,5217,5245,5292,5300,5479,54997,55294,55664,5580,57142,573,58525,6150,63943,6659,6950,7203,7248,7320,7756,79031,7917,811,819,84327,84897,8575,8863,89781,908,9099,9361,9532,9894,9919	IFI30,CRTAP,CCT7,CCT2,CCT8,CDC37,CHEK2,CLU,CREBL2,DVL1,EPHA4,CPNE2,AAK1,CCT5,RAB21,OTUD3,ANK2,GRN,NOP53,HSPA1B,HSP90AB1,HSPD1,GPIHBP1,SMAD7,ATP1B2,NPM1,TAF9B,NLK,PFN1,PFN2,PHB1,PIM1,PIN1,PPIB,TESC,FBXW7,CDC37L1,PRKCD,RTN4,BAG1,WIZ,MRPL23,FKBPL,SOX4,TCP1,CCT3,TSC1,UBE2B,ZNF207,PDCL3,BAG6,CALR,CAMLG,ZBED3,TBRG1,PRKRA,PER3,HPS4,CCT6A,USP2,LONP1,BAG2,TELO2,SEC16A
GO:0006397	mRNA processing	biological_process	cellular process	81	3565	265	17351	0.30566	6.8048e-05	0.0178829	10150,10212,10236,10262,10285,104,10492,10656,10657,10658,10713,10907,10921,10992,11052,11338,144983,151987,1655,2081,220988,22827,22927,22985,23076,23091,23398,23435,23451,25804,27254,27258,27339,282996,284695,3181,3191,4154,4904,494115,51593,51692,54033,54439,54845,55544,55596,5566,57187,5725,57661,57805,6041,60493,6421,6426,6427,6428,6429,6432,64506,6606,6626,6628,6629,6633,6635,6637,708,7335,…	MBNL2,DDX39A,HNRNPR,SF3B4,SMNDC1,ADARB1,SYNCRIP,KHDRBS3,KHDRBS1,CELF1,USP39,TXNL4A,RNPS1,SF3B2,CPSF6,U2AF2,HNRNPA1L2,PPP4R2,DDX5,ERN1,HNRNPA3,PUF60,HABP4,ACIN1,RRP1B,ZC3H13,PPWD1,TARDBP,SF3B1,LSM4,CSDC2,LSM3,PRPF19,RBM20,ZNF326,HNRNPA2B1,HNRNPL,MBNL1,YBX1,RBMXL1,SRRT,CPSF3,RBM11,RBM27,ESRP1,RBM38,ZCCHC8,PRKACA,THOC2,PTBP1,PHRF1,CCAR2,RNASEL,FASTKD5,SFPQ,SRSF1,SRSF2,SRSF3,SRSF4,SRSF7,CPEB1,SMN1,SN…
GO:0048812	neuron projection morphogenesis	biological_process	cellular process	27	3565	64	17351	0.421875	6.86483e-05	0.0178829	1.20892e+121	LRRK2,DAB2IP,DBN1,DNM2,NYAP1,MYO16,TNIK,EPB41L3,SRGAP2,DBNL,PACSIN1,MNX1,NBL1,MINK1,PAK1,ALS2,SHTN1,BDNF,SGK1,BMP7,WNT7B,ANKRD27,CNTNAP1,GAS7,DCLK1,TAOK2,MAP4K4
GO:0030199	collagen fibril organization	biological_process	cellular component organization or biogenesis	38	3565	102	17351	0.372549	7.26877e-05	0.018312	1.04911e+162	CRTAP,COL1A1,COL3A1,COL4A3,COL5A1,COL6A3,COL9A3,COL12A1,COL13A1,COL26A1,CYP1B1,EXT1,FOXC1,FOXC2,COL24A1,LAMA3,LAMB3,LOXL2,DDR2,PLEC,SERPINF2,PLOD1,PPIB,VIPAS39,SCX,TGFB2,TLL2,COLGALT1,COL18A1,LOXL4,COL25A1,LOXL3,SERPINH1,P4HA2,PLOD3,ADAMTS3,ADAMTS2,CD151
GO:0046533	negative regulation of photoreceptor cell differentiation	biological_process	biological regulation	6	3565	6	17351	1	7.49821e-05	0.018312	1.27017e+24	CNTF,DLX1,DLX2,SOX8,NOTCH1,SOX9
GO:0030514	negative regulation of BMP signaling pathway	biological_process	biological regulation	25	3565	58	17351	0.431034	8.27637e-05	0.0196	10140,10272,168667,1745,221496,23111,25805,4036,4091,4092,4093,4681,4851,50964,51496,5654,57045,6422,6497,6498,7474,857,9241,93,94031	TOB1,FSTL3,BMPER,DLX1,LEMD2,SPART,BAMBI,LRP2,SMAD6,SMAD7,SMAD9,NBL1,NOTCH1,SOST,CTDSPL2,HTRA1,TWSG1,SFRP1,SKI,SKIL,WNT5A,CAV1,NOG,ACVR2B,HTRA3
GO:0034644	cellular response to UV	biological_process	cellular process	24	3565	55	17351	0.436364	9.01623e-05	0.0207241	1.50678e+103	COPS9,ZBTB1,KDM1A,NOC2L,AQP1,ATF4,NFATC4,NPM1,PCNA,TRIAP1,POLD1,INO80,USP47,FBXW7,PRKCD,MAPK13,BAX,YY1,RHNO1,MINDY4,CASP9,RHBDD1,BMF,CDC25A
GO:0006267	pre-replicative complex assembly involved in nuclear cell cycle DNA replication	biological_process	cellular component organization or biogenesis	7	3565	8	17351	0.875	0.00010099	0.0225497	2.35954e+28	ORC3,MCM2,MCM3,MCM4,MCM5,MCM6,MCM7
GO:0001764	neuron migration	biological_process	cellular process	40	3565	111	17351	0.36036	0.000111746	0.0242581	1.02011e+178	CDK5,SDCCAG8,TUBGCP2,VAX1,FAT3,CRKL,DNAAF4,CELSR2,FGFR1,ASTN2,SATB2,FYN,ASPM,AUTS2,GATA2,GATA3,MDGA1,DISC1,TUBB2B,ITGA3,MAP1B,PCM1,PEX13,DDIT4,PSEN1,BAX,RAC1,CXCL12,SPOCK1,NR2F2,NKX2-1,TUBB2A,CXCR4,POMGNT2,NRP1,CDK5R1,NAV1,DCLK1,RAPGEF2,KIAA0319
GO:0006418	tRNA aminoacylation for protein translation	biological_process	cellular process	19	3565	40	17351	0.475	0.000122069	0.0255044	10667,16,1615,2193,2617,3376,3735,4141,4677,5464,5859,6301,6897,7407,7453,79731,833,8565,92935	FARS2,AARS1,DARS1,FARSA,GARS1,IARS1,KARS1,MARS1,NARS1,PPA1,QARS1,SARS1,TARS1,VARS1,WARS1,NARS2,CARS1,YARS1,MARS2
GO:0043525	positive regulation of neuron apoptotic process	biological_process	biological regulation	24	3565	56	17351	0.428571	0.000127277	0.0255044	1.00181e+93	BCL2L11,CDK5,DDIT3,NQO1,EPHA7,NUPR1,GDNF,BBC3,GRN,JUN,MAP3K11,MYBL2,ATF4,NQO2,PIN1,PRNP,BAX,RAPSN,TGFB2,CASP2,CASP9,CDK5R1,AIFM1,CDC42
GO:0070059	intrinsic apoptotic signaling pathway in response to endoplasmic reticulum stress	biological_process	biological regulation	17	3565	34	17351	0.5	0.000124842	0.0255044	1.05115e+73	CEBPB,DAB2IP,DDIT3,ERN1,PPP1R15A,BBC3,ERO1A,ATF4,QRICH1,TRIB3,BAX,CHAC1,BAG6,CASP4,TMEM117,TNFRSF10B,AIFM1
GO:0007411	axon guidance	biological_process	cellular component organization or biogenesis	71	3565	230	17351	0.308696	0.000132709	0.0259281	10501,10509,10512,10678,11023,11178,11313,1796,1855,1943,1944,1948,1969,2043,2045,2047,2131,219699,223117,23657,2534,2549,2625,2668,2675,2736,2737,284656,2885,2887,30011,3730,3909,3911,3913,4684,4804,4851,5293,5335,54437,55715,56896,57556,57731,5818,59277,6091,627,6387,6405,64218,64221,6464,64855,655,6710,6712,7080,7430,7474,7852,80031,84823,8633,8829,8851,8997,90249,9353,9638	SEMA6B,SEMA4B,SEMA3C,B3GNT2,VAX1,LZTS1,LYPLA2,DOK1,DVL1,EFNA2,EFNA3,EFNB2,EPHA2,EPHA4,EPHA7,EPHB1,EXT1,UNC5B,SEMA3D,SLC7A11,FYN,GAB1,GATA3,GDNF,GFRA2,GLI2,GLI3,EPHA10,GRB2,GRB10,SH3KBP1,ANOS1,LAMA3,LAMA5,LAMB2,NCAM1,NGFR,NOTCH1,PIK3CD,PLCG1,SEMA5B,DOK4,DPYSL5,SEMA6A,SPTBN4,NECTIN1,NTN4,ROBO1,BDNF,CXCL12,SEMA3F,SEMA4A,ROBO3,SHC1,NIBAN2,BMP7,SPTB,SPTBN2,NKX2-1,EZR,WNT5A,CXCR4,SEMA6D,LMNB2,UNC5C,NRP…
GO:0060395	SMAD protein signal transduction	biological_process	biological regulation	26	3565	63	17351	0.412698	0.000143981	0.0267907	1.02201e+107	GDF11,RBM14,SUB1,ABTB3,AFP,FOS,HNF4A,JUN,GDF6,SMAD6,SMAD7,SMAD9,CITED1,ZMIZ1,SKI,BMP4,BMP5,BMP6,BMP7,BMP8B,TGFB2,VIM,INHBE,ATOH8,GDF15,NUP93
GO:1904874	positive regulation of telomerase RNA localization to Cajal body	biological_process	biological regulation	10	3565	15	17351	0.666667	0.000142755	0.0267907	1.05741e+44	CCT7,CCT2,CCT8,CCT5,SHQ1,NHP2,TCP1,CCT3,RUVBL1,CCT6A
GO:0060071	Wnt signaling pathway, planar cell polarity pathway	biological_process	biological regulation	34	3565	91	17351	0.373626	0.00015963	0.0290119	1.02131e+137	PSMD14,AP2M1,AP2S1,PRICKLE1,AP2A1,DVL1,CELSR2,GPC4,DAAM1,PFN1,PSMA1,PSMA4,PSMA6,PSMB2,PSMC1,PSMC2,PSMC4,PSMC5,PSMC6,PSMD3,PSMD7,PSMD11,PSMD12,PSMD13,RAC1,SFRP1,TIAM1,WNT5A,WNT11,FZD5,FZD1,FZD4,FZD7,CDC42
GO:0002474	antigen processing and presentation of peptide antigen via MHC class I	biological_process	immune system process	15	3565	29	17351	0.517241	0.000192122	0.0327424	1.63623e+61	ACE,SEC31A,PDIA3,HLA-A,HLA-B,HLA-C,HLA-E,MR1,ERAP1,SEC13,ERAP2,TAP1,TAP2,TAPBP,CALR
GO:0003215	cardiac right ventricle morphogenesis	biological_process	developmental process	9	3565	13	17351	0.692308	0.000205295	0.0327424	1.05121e+36	SEMA3C,PPP1R13L,JAG1,HEY2,GATA3,ISL1,BMP4,SOX4,TGFB2
GO:0009064	glutamine family amino acid metabolic process	biological_process	cellular process	9	3565	13	17351	0.692308	0.000205295	0.0327424	2.71653e+40	GLS2,GLUL,GOT2,RIMKLA,OAT,RIMKLB,PYCR1,ALDH18A1,PYCR3
GO:0030968	endoplasmic reticulum unfolded protein response	biological_process	biological regulation	23	3565	54	17351	0.425926	0.000195609	0.0327424	1.02731e+100	STUB1,CLGN,CREB3,OS9,ATF6B,CREB3L4,CTH,CREBRF,DDIT3,ERN1,ATF6,AMFR,ERO1A,HSPA5,ATF3,ATF4,NFE2L2,QRICH1,CCND1,CREB3L2,CREB3L1,DERL3,HERPUD1
GO:0046777	protein autophosphorylation	biological_process	cellular process	57	3565	178	17351	0.320225	0.000204074	0.0327424	10155,1020,10553,10783,11200,120892,1455,150094,1612,1859,2043,2047,207,2081,2241,2242,2260,2261,2263,2264,22848,23043,23178,2321,2322,2534,25865,2872,3480,3643,3815,4296,4751,4921,50488,5058,5156,51701,5292,53904,5566,5582,613,65268,654364,65975,7272,7443,790,8408,84206,84451,8576,8737,8805,9344,9833	TRIM28,CDK5,HTATIP2,NEK6,CHEK2,LRRK2,CSNK1G2,SIK1,DAPK1,DYRK1A,EPHA4,EPHB1,AKT1,ERN1,FER,FES,FGFR1,FGFR3,FGFR2,FGFR4,AAK1,TNIK,PASK,FLT1,FLT3,FYN,PRKD2,MKNK2,IGF1R,INSR,KIT,MAP3K11,NEK2,DDR2,MINK1,PAK1,PDGFRA,NLK,PIM1,MYO3A,PRKACA,PRKCG,BCR,WNK2,NME1-NME2,STK33,TTK,VRK1,CAD,ULK1,MEX3B,MAP3K21,STK16,RIPK1,TRIM24,TAOK2,MELK
GO:0090263	positive regulation of canonical Wnt signaling pathway	biological_process	biological regulation	50	3565	151	17351	0.331126	0.000198802	0.0327424	10213,120892,1277,130574,130612,139285,1453,1455,1749,1950,2247,2262,2263,25805,259266,406,51339,51366,5300,54795,55031,55366,55959,5682,5685,5687,5690,5700,5701,5704,5705,5706,5709,5713,5717,5718,5719,57664,57805,6422,65268,6659,7320,81847,8313,84327,8549,857,8607,8629	PSMD14,LRRK2,COL1A1,LYPD6,TMEM198,AMER1,CSNK1D,CSNK1G2,DLX5,EGF,FGF2,GPC5,FGFR2,BAMBI,ASPM,BMAL1,DACT1,UBR5,PIN1,TRPM4,USP47,LGR4,SULF2,PSMA1,PSMA4,PSMA6,PSMB2,PSMC1,PSMC2,PSMC4,PSMC5,PSMC6,PSMD3,PSMD7,PSMD11,PSMD12,PSMD13,PLEKHA4,CCAR2,SFRP1,WNK2,SOX4,UBE2B,RNF146,AXIN2,ZBED3,LGR5,CAV1,RUVBL1,JRK
GO:0051301	cell division	biological_process	cellular process	110	3565	394	17351	0.279188	0.000250484	0.0391506	1019,1020,10296,10376,1063,10713,10726,10783,10907,1104,11076,11078,11130,11140,11200,119504,1211,127829,1452,148479,157313,1639,1778,201254,203068,220134,221150,22924,23111,23172,23310,23503,23552,25906,259266,26018,26524,27183,27436,2771,286053,2908,29086,3070,311,3192,4174,4739,4750,4751,5119,51550,53918,54478,54617,54888,54962,5499,5501,55038,55835,55920,57132,57542,57787,5901,5932,595,6990,7…	CDK4,CDK5,MAEA,TUBA1B,CENPF,USP39,NUDC,NEK6,TXNL4A,RCC1,TPPP,TRIOBP,ZWINT,CDC37,CHEK2,ANAPC16,CLTA,ARL8A,CSNK1A1,PHF13,CDCA2,DCTN1,DYNC1H1,CENPX,TUBB,SKA1,SKA3,MAPRE3,SPART,ABRAXAS2,NCAPD3,ZFYVE26,CDK20,ANAPC15,ASPM,LRIG1,LATS2,VPS4A,EML4,GNAI2,NSMCE2,NR3C1,BABAM1,HELLS,ANXA11,HNRNPU,MCM5,NEDD9,NEK1,NEK2,CHMP1A,CINP,PELO,PIMREG,INO80,NSUN2,TIPIN,PPP1CA,PPP1CC,CDCA4,CENPJ,RCC2,CHMP1B,KLHL42,MARK4,…
GO:0045595	regulation of cell differentiation	biological_process	regulation of biological process	19	3565	42	17351	0.452381	0.000271607	0.0416198	1.02531e+78	SPRY2,APC2,CEBPB,TCFL5,SIK1,FES,FGFR1,EID1,NRG1,BIRC2,LIF,POU3F2,PPP2CA,PPP2R1A,PTBP1,BCL6,SOX9,LTBP4,RUNX1
GO:0006695	cholesterol biosynthetic process	biological_process	metabolic process	18	3565	39	17351	0.461538	0.000288112	0.0424829	10654,1717,1718,1727,2539,3156,3157,3422,39,4047,4597,47,50814,51478,5562,6307,6713,9453	PMVK,DHCR7,DHCR24,CYB5R3,G6PD,HMGCR,HMGCS1,IDI1,ACAT2,LSS,MVD,ACLY,NSDHL,HSD17B7,PRKAA1,MSMO1,SQLE,GGPS1
GO:1990440	positive regulation of transcription from RNA polymerase II promoter in response to endoplasmic reticulum stress	biological_process	cellular process	8	3565	11	17351	0.727273	0.000285249	0.0424829	1.05114e+31	CEBPB,ATF6B,DDIT3,ATF6,HSPA5,ATF3,ATF4,CREB3L1
GO:0003148	outflow tract septum morphogenesis	biological_process	developmental process	14	3565	27	17351	0.518519	0.000303949	0.0431884	1.05122e+55	SEMA3C,FGFR2,ZFPM2,GATA6,ISL1,LRP2,SMAD6,ROBO1,BMP4,BMPR2,TBX1,TBX2,TGFB2,NRP1
GO:0071353	cellular response to interleukin-4	biological_process	cellular process	14	3565	27	17351	0.518519	0.000303949	0.0431884	1.0191e+59	CDK4,TUBA1B,ADAMTS13,FASN,SHPK,GATA3,HSPA5,HSP90AB1,IMPDH2,MCM2,LEF1,RPLP0,TCF7,KEAP1
GO:0048568	embryonic organ development	biological_process	developmental process	16	3565	33	17351	0.484848	0.000309937	0.0432528	2.06823e+65	ERCC2,FGFR2,ZFPM2,GATA3,GDNF,GLI3,EPN1,PBX1,PBX2,PBX3,POLE,PTCH1,TEAD4,WNT7B,TEAD2,MBD2
GO:0006919	activation of cysteine-type endopeptidase activity involved in apoptotic process	biological_process	biological regulation	34	3565	94	17351	0.361702	0.000326064	0.0439343	1.00161e+140	PDCD6,BCL2L11,DLC1,COL4A3,NLRP1,CARD8,DNPEP,BCL2L13,MTCH1,FAM162A,BBC3,HSPD1,HSPE1,FAS,NGFR,P2RX1,PMAIP1,DIABLO,BAX,ROBO1,CASP2,CASP4,CASP8,CASP9,CASP10,RIPK1,FADD,TNFRSF10B,TNFRSF10A,CFLAR,AIFM1,NLRP12,TNFSF15,CASP8AP2
GO:0006974	cellular response to DNA damage stimulus	biological_process	cellular process	102	3565	363	17351	0.280992	0.000320788	0.0439343	10010,10036,10039,1026,10273,10721,10785,1106,11200,11335,1263,132671,143,151636,1649,197342,200558,207,2175,221443,2271,22880,22890,2308,23468,23503,23645,253714,2547,259282,26018,2668,27113,27301,27339,286053,29086,2965,29997,4176,4361,4436,4862,50485,5058,5111,51366,5252,5366,5395,54617,54840,54962,55031,55159,55294,55388,55602,55611,5663,56647,56941,57805,581,5884,595,604,63967,641,6421,64210…	TANK,CHAF1A,PARP3,CDKN1A,STUB1,POLQ,WDR4,CHD2,CHEK2,CBX3,PLK3,SPATA18,PARP4,DTX3L,DDIT3,EME2,APLF,AKT1,FANCA,OARD1,FH,MORC2,ZBTB1,FOXO1,CBX5,ZFYVE26,PPP1R15A,MMS22L,XRCC6,BOD1L1,LRIG1,GDNF,BBC3,APEX2,PRPF19,NSMCE2,BABAM1,GTF2H1,NOP53,MCM7,MRE11,MSH2,NPAS2,SMARCAL1,PAK1,PCNA,UBR5,PHF1,PMAIP1,PMS2,INO80,APTX,TIPIN,USP47,RFWD3,FBXW7,MCM10,CDKN2AIP,OTUB1,PSEN1,BCCIP,HMCES,CCAR2,BAX,RAD17,CCND1,BCL6,C…
GO:0090090	negative regulation of canonical Wnt signaling pathway	biological_process	biological regulation	58	3565	185	17351	0.313514	0.00033551	0.0444409	100113407,10213,10297,139285,144165,1452,153090,1649,1855,1958,22881,22943,23072,261734,26524,267,27130,2737,3065,3489,3670,4038,4192,4300,4851,50964,51339,5682,5685,5687,5690,5700,5701,5704,5705,5706,5709,5713,5717,5718,5719,6422,6591,6662,7088,7089,7090,7091,7474,7481,80114,8313,8322,85407,85409,857,9241,9580	TMEM170B,PSMD14,APC2,AMER1,PRICKLE1,CSNK1A1,DAB2IP,DDIT3,DVL1,EGR1,ANKRD6,DKK1,HECW1,NPHP4,LATS2,AMFR,INVS,GLI3,HDAC1,IGFBP6,ISL1,LRP4,MDK,MLLT3,NOTCH1,SOST,DACT1,PSMA1,PSMA4,PSMA6,PSMB2,PSMC1,PSMC2,PSMC4,PSMC5,PSMC6,PSMD3,PSMD7,PSMD11,PSMD12,PSMD13,SFRP1,SNAI2,SOX9,TLE1,TLE2,TLE3,TLE4,WNT5A,WNT11,BICC1,AXIN2,FZD4,NKD1,NKD2,CAV1,NOG,SOX13
GO:0016310	phosphorylation	biological_process	cellular process	113	3565	410	17351	0.27561	0.000356533	0.0464384	1019,1020,102157402,10295,10298,10654,11200,112858,1152,1159,120892,1263,1453,1455,146057,156,1606,1859,204,2045,207,208,2081,2260,2261,2263,2264,22928,23043,2321,23262,23396,23552,23678,23729,2534,2580,26750,2710,2872,2987,3643,3705,3815,4296,4833,5058,5106,5127,5129,51422,5156,5166,5209,5211,5256,5293,5315,54963,54981,55229,55359,55361,55500,5562,5565,5567,5582,5590,5593,5599,5602,5603,5606,560…	CDK4,CDK5,AK6,BCKDK,PAK4,PMVK,CHEK2,TP53RK,CKB,CKMT1B,LRRK2,PLK3,CSNK1D,CSNK1G2,TTBK2,GRK2,DGKA,DYRK1A,AK2,EPHA7,AKT1,AKT2,ERN1,FGFR1,FGFR3,FGFR2,FGFR4,SEPHS2,TNIK,FLT1,PPIP5K2,PIP5K1C,CDK20,SGK3,SHPK,FYN,GAK,RPS6KC1,GK,MKNK2,GUK1,INSR,ITPK1,KIT,MAP3K11,NME4,PAK1,PCK2,CDK16,CDK18,PRKAG2,PDGFRA,PDK4,PFKFB3,PFKL,PHKA2,PIK3CD,PKM,UCKL1,NMRK1,PANK4,STYK1,PI4K2A,ETNK1,PRKAA1,PRKAB2,PRKACB,PRKCG,PRKCZ,…
GO:0044597	daunorubicin metabolic process	biological_process	cellular process	7	3565	9	17351	0.777778	0.00037316	0.0473183	1.03272e+30	AKR1A1,AKR1C1,AKR1C2,AKR1B10,CBR4,AKR7A2,AKR1C3
GO:1990830	cellular response to leukemia inhibitory factor	biological_process	cellular process	33	3565	91	17351	0.362637	0.000375398	0.0473183	1.02531e+139	SPRY2,B3GNT2,PRDM5,PADI2,CTBP2,CTH,MTF2,NR5A2,PCOLCE2,CACYBP,GCLM,SLC25A5,SNX10,HELLS,HNRNPU,SMAD7,MYBL2,NCL,BSPRY,ABCD4,RARG,SRSF3,SRSF7,SHMT1,SRM,TFRC,TLE4,XRCC5,FZD4,ADAM23,SOCS3,MSC,GFPT2
GO:0000381	regulation of alternative mRNA splicing, via spliceosome	biological_process	biological regulation	25	3565	63	17351	0.396825	0.000395699	0.0475752	1.01501e+113	MBNL2,KHDRBS3,KHDRBS1,CELF1,RNPS1,RAVER1,DDX5,DYRK1A,PUF60,RBMX,HNRNPL,HNRNPU,MBNL1,RBM11,RAVER2,SMU1,PTBP1,RBM4,REST,SRSF2,SRSF4,FXR1,RBM10,SRRM4,YTHDC1
GO:0042776	mitochondrial ATP synthesis coupled proton transport	biological_process	cellular process	11	3565	19	17351	0.578947	0.000393386	0.0475752	1.06323e+37	ATP5MG,STOML2,ATP5F1A,ATP5F1B,ATP5F1C,ATP5F1E,ATP5PB,ATP5MC1,ATP5MC3,ATP5PF,ATP5MF
GO:1901800	positive regulation of proteasomal protein catabolic process	biological_process	biological regulation	11	3565	19	17351	0.578947	0.000393386	0.0475752	1.5309e+48	DAB2IP,NUPR1,FBXW7,PSMC1,PSMC2,PSMC4,PSMC5,PSMC6,DDRGK1,BAG2,RNF40
GO:0016055	Wnt signaling pathway	biological_process	biological regulation	64	3565	210	17351	0.304762	0.000407885	0.0482974	100113407,100133941,10297,10927,130612,139285,1452,1453,1455,1649,1855,1952,2239,22943,23002,23043,23168,23554,25806,26108,267,27130,29117,30851,4038,50964,51176,51339,51384,51421,51699,51741,55366,5562,57658,57787,57805,5881,595,6422,64359,6932,7041,7088,7089,7090,7091,7474,7477,7481,7483,7957,80349,81029,81847,8313,8322,83439,84327,85407,85409,898,9209,9275	TMEM170B,CD24,APC2,SPIN1,TMEM198,AMER1,CSNK1A1,CSNK1D,CSNK1G2,DDIT3,DVL1,CELSR2,GPC4,DKK1,DAAM1,TNIK,RTF1,TSPAN12,VAX2,PYGO1,AMFR,INVS,BRD7,TAX1BP3,LRP4,SOST,LEF1,DACT1,WNT16,AMOTL2,VPS29,WWOX,LGR4,PRKAA1,CALCOCO1,MARK4,CCAR2,RAC3,CCND1,SFRP1,NXN,TCF7,TGFB1I1,TLE1,TLE2,TLE3,TLE4,WNT5A,WNT7B,WNT11,WNT9A,EPM2A,SKIC8,WNT5B,RNF146,AXIN2,FZD4,TCF7L1,ZBED3,NKD1,NKD2,CCNE1,LRRFIP2,BCL7B
GO:0045063	T-helper 1 cell differentiation	biological_process	cellular process	6	3565	7	17351	0.857143	0.000432561	0.0504052	2.60223e+26	TMEM98,HMGB1,LEF1,RELB,SEMA4A,IL18R1
GO:0045766	positive regulation of angiogenesis	biological_process	biological regulation	47	3565	144	17351	0.326389	0.000438587	0.0504052	10016,10298,1139,128869,147372,1545,1893,2247,2321,23576,2549,25865,2624,2627,284361,2896,3162,3552,3576,358,3670,3687,3696,388,4780,4846,5054,51752,5293,5335,56005,57142,7098,718,719,727,728,7422,7474,79031,79805,79924,8091,84182,861,8829,94	PDCD6,PAK4,CHRNA7,PIGU,CCBE1,CYP1B1,ECM1,FGF2,FLT1,DDAH1,GAB1,PRKD2,GATA2,GATA6,EMC10,GRN,HMOX1,IL1A,CXCL8,AQP1,ISL1,ITGAX,ITGB8,RHOB,NFE2L2,NOS3,SERPINE1,ERAP1,PIK3CD,PLCG1,MYDGF,RTN4,TLR3,C3,C3AR1,C5,C5AR1,VEGFA,WNT5A,PDCL3,VASH2,ADM2,HMGA2,MINDY4,RUNX1,NRP1,ACVRL1
GO:0045746	negative regulation of Notch signaling pathway	biological_process	biological regulation	17	3565	37	17351	0.459459	0.00045164	0.0511531	1.74517e+74	DLX1,DLX2,EGF,AKT1,BEND6,HEY1,HEY2,GATA2,DLL1,NFKBIA,EGFL7,FBXW7,TCIM,BCL6,NIBAN2,BMP7,CHAC1
GO:0060317	cardiac epithelial to mesenchymal transition	biological_process	cellular process	9	3565	14	17351	0.642857	0.000469741	0.0524432	1.04392e+40	OLFM1,HEY1,HEY2,NOTCH1,WNT16,RTN4,TBX3,TGFB2,ADAM15
GO:0001837	epithelial to mesenchymal transition	biological_process	cellular process	20	3565	47	17351	0.425532	0.000509793	0.0544114	1.01552e+84	TRIM28,DDX5,FGFR1,FGFR2,FOXF2,HNRNPAB,RFLNB,LOXL2,NOTCH1,LEF1,BMP7,SNAI2,SOX9,TGFB2,WNT5A,WNT11,AKNA,HMGA2,LOXL3,NOG
GO:0042475	odontogenesis of dentin-containing tooth	biological_process	developmental process	23	3565	57	17351	0.403509	0.000503409	0.0544114	1.00182e+91	BCL2L11,DLX1,DLX2,DLX3,FOXC1,AMBN,GLI2,GLI3,ANKRD11,HDAC1,HDAC2,LAMA5,LRP4,LEF1,PDGFRA,BAX,BCL11B,BMP4,BMP7,TBX1,CA2,ROGDI,HAND1
GO:0042981	regulation of apoptotic process	biological_process	biological regulation	75	3565	256	17351	0.292969	0.00051522	0.0544114	10018,1020,10397,10488,115701,1191,1612,166824,1958,207,22861,22900,23098,2322,23239,23435,23753,23786,26156,2619,27113,27165,27166,29948,29997,329,330,3486,355,3836,388121,392197,4435,51499,5245,5366,54870,55240,57142,581,599,604,6446,6502,654364,6662,7052,7161,7178,7185,7804,81,811,8125,8241,835,83596,837,841,842,843,84674,84707,84883,8682,87,8744,8772,8795,8797,8805,8837,8996,9500,9540	BCL2L11,CDK5,NDRG1,CREB3,ALPK2,CLU,DAPK1,RASSF6,EGR1,AKT1,NLRP1,CARD8,SARM1,FLT3,PHLPP1,TARDBP,SDF2L1,BCL2L13,RSL1D1,GAS1,BBC3,GLS2,PRELID1,OSGIN1,NOP53,BIRC2,BIRC3,IGFBP3,FAS,KPNA1,TNFAIP8L3,USP17L7,CITED1,TRIAP1,PHB1,PMAIP1,QRICH1,STEAP3,RTN4,BAX,BCL2L2,BCL6,SGK1,SKP2,NME1-NME2,SOX9,TGM2,TP73,TPT1,TRAF1,LRP8,ACTN4,CALR,ANP32A,RBM10,CASP2,BCL2L12,CASP4,CASP8,CASP9,CASP10,CARD6,BEX2,AIFM2,PEA15,A…
GO:0120163	negative regulation of cold-induced thermogenesis	biological_process	biological regulation	20	3565	47	17351	0.425532	0.000509793	0.0544114	11096,1649,192111,2303,3226,3397,3600,3910,4012,406,468,4851,55366,55856,5608,57561,7030,7090,8809,93	ADAMTS5,DDIT3,PGAM5,FOXC2,HOXC10,ID1,IL15,LAMA4,LNPEP,BMAL1,ATF4,NOTCH1,LGR4,ACOT13,MAP2K6,ARRDC3,TFE3,TLE3,IL18R1,ACVR2B
GO:0043066	negative regulation of apoptotic process	biological_process	cellular process	140	3565	529	17351	0.26465	0.000526678	0.0548799	10114,10202,10253,1026,10370,10553,1072,11167,114804,1201,1263,133396,153769,1603,1718,1728,1843,2055,207,208,22809,22943,2308,23564,2627,26471,2668,27166,2729,2736,2737,2739,28978,301,3065,3066,307,30812,3156,3190,329,330,3304,3309,3313,3326,3329,3397,3437,3480,3491,355,358,3875,396,399687,4036,4058,4091,4193,4254,4359,4361,440,475,4792,4804,4869,51074,51176,51499,51569,51616,51643,51804,5245,52…	HIPK3,DHRS2,SPRY2,CDKN1A,CITED2,HTATIP2,CFL1,FSTL1,RNF157,CLN3,PLK3,IL31RA,SH3RF2,DAD1,DHCR24,NQO1,DUSP1,CLN8,AKT1,AKT2,ATF5,DKK1,FOXO1,DDAH2,GATA6,NUPR1,GDNF,PRELID1,GCLC,GLI2,GLI3,GLO1,TMEM14A,ANXA1,HDAC1,HDAC2,ANXA4,SOX8,HMGCR,HNRNPK,BIRC2,BIRC3,HSPA1B,HSPA5,HSPA9,HSP90AB1,HSPD1,ID1,IFIT3,IGF1R,CCN1,FAS,AQP1,KRT18,ARHGDIA,MYO18A,LRP2,LTK,SMAD6,MDM2,KITLG,MPZ,MRE11,ASNS,ATOX1,NFKBIA,NGFR,NPM1,A…
GO:0032436	positive regulation of proteasomal ubiquitin-dependent protein catabolic process	biological_process	biological regulation	30	3565	82	17351	0.365854	0.000572358	0.0580906	1.02731e+137	STUB1,ARIH2,CLU,LRRK2,SOCS4,PRICKLE1,CSNK1A1,CSNK1D,SH3RF2,DVL1,AKT1,FBXO22,GBA1,GCLC,TRIB2,NOP53,HSPA1B,SH3RF3,SMAD7,MDM2,PSEN1,TRIB3,DDRGK1,SUMO2,UBE2V2,NKD2,ZFAND2A,BAG2,RNF14,KEAP1
GO:0051496	positive regulation of stress fiber assembly	biological_process	biological regulation	22	3565	54	17351	0.407407	0.000565617	0.0580906	1.54796e+92	AMOT,PPM1E,LIMCH1,RGCC,FHOD1,RHOC,LIMK1,PAK1,PFN2,SERPINF2,ARHGEF10L,PXN,RAC1,S100A10,SFRP1,TAC1,TPM1,TSC1,WNT11,NRP1,ARHGEF10,CDC42
GO:0006457	protein folding	biological_process	cellular process	55	3565	177	17351	0.310734	0.000599085	0.0592639	100885848,10130,10131,1047,10574,10576,10598,10694,10726,10961,11080,11140,134218,134266,2280,22926,22948,23071,267,2771,2781,2783,285755,2923,30001,3313,3326,3329,3336,402,51726,5478,5479,55664,55768,5700,6261,64772,6904,6905,6950,7184,7203,7265,7841,79087,80273,811,8195,8425,908,9360,9532,9601,9761	PTGES3L,PDIA6,TRAP1,CLGN,CCT7,CCT2,AHSA1,CCT8,NUDC,ERP29,DNAJB4,CDC37,DNAJC21,GRPEL2,FKBP1A,ATF6,CCT5,ERP44,AMFR,GNAI2,GNAZ,GNB2,PPIL6,PDIA3,ERO1A,HSPA9,HSP90AB1,HSPD1,HSPE1,ARL2,DNAJB11,PPIA,PPIB,CDC37L1,NGLY1,PSMC1,RYR1,ENGASE,TBCD,TBCE,TCP1,HSP90B1,CCT3,TTC1,MOGS,ALG12,GRPEL1,CALR,MKKS,LTBP4,CCT6A,PPIG,BAG2,PDIA4,MLEC
GO:0036388	pre-replicative complex assembly	biological_process	cellular component organization or biogenesis	24	3565	61	17351	0.393443	0.000594728	0.0592639	1.02132e+97	PSMD14,ORC3,MCM2,MCM3,MCM4,MCM5,MCM6,MCM7,GMNN,PSMA1,PSMA4,PSMA6,PSMB2,PSMC1,PSMC2,PSMC4,PSMC5,PSMC6,PSMD3,PSMD7,PSMD11,PSMD12,PSMD13,CDC6
GO:0010033	response to organic substance	biological_process	response to stimulus	21	3565	51	17351	0.411765	0.000633483	0.0618834	1.01915e+83	CDK4,CYP1A1,CNRIP1,CXXC1,HMGCS1,HSP90AB1,HSPD1,P2RX1,SERPINF2,PPP2CA,PPP2R1A,RYR1,S100P,SQLE,TIMP2,TIMP4,WNT5A,CA2,BTG2,CALR,DGKD
GO:0043410	positive regulation of MAPK cascade	biological_process	biological regulation	51	3565	162	17351	0.314815	0.000666445	0.0635154	1139,128239,142679,1464,147,153090,154,1687,1950,2247,2260,2261,2263,2321,2322,23286,23566,2852,3123,3146,3480,3481,3486,3489,3570,3589,3643,3815,3976,50937,51196,5478,55715,55765,56005,5606,5608,56919,6464,64802,652,6899,7077,84231,85363,858,8844,9344,9518,975,998	CHRNA7,IQGAP3,DUSP19,CSPG4,ADRA1B,DAB2IP,ADRB2,GSDME,EGF,FGF2,FGFR1,FGFR3,FGFR2,FLT1,FLT3,WWC1,LPAR3,GPER1,HLA-DRB1,HMGB1,IGF1R,IGF2,IGFBP3,IGFBP6,IL6R,IL11,INSR,KIT,LIF,CDON,PLCE1,PPIA,DOK4,INAVA,MYDGF,MAP2K3,MAP2K6,DHX33,SHC1,NMNAT1,BMP4,TBX1,TIMP2,TRAF7,TRIM5,CAV2,KSR1,TAOK2,GDF15,CD81,CDC42
GO:0048813	dendrite morphogenesis	biological_process	cellular component organization or biogenesis	17	3565	38	17351	0.447368	0.000662044	0.0635154	1.01601e+73	FARP1,CDK5,DVL1,CELSR2,BTBD3,MAPK8IP2,FYN,SLITRK5,HPRT1,LRP4,MAP2,MAP6,MINK1,ABITRAM,SDC2,LRP8,DCLK1
GO:0016070	RNA metabolic process	biological_process	cellular process	20	3565	48	17351	0.416667	0.000706796	0.0662639	1.02362e+85	HNRNPR,HNRNPA3,RBMX,HNRNPA2B1,HNRNPC,HNRNPD,HNRNPF,HNRNPK,HNRNPL,HNRNPM,PCBP2,POLR2E,POLR2F,POLR2H,POLR2K,POLR2L,DDX24,PTBP1,DDX54,DUSP11
GO:0030705	cytoskeleton-dependent intracellular transport	biological_process	localization	11	3565	20	17351	0.55	0.000712241	0.0662639	1.03761e+50	TUBA1B,KIF1C,TUBB,HOOK2,MAP6,MYO10,HOOK1,KIF1A,TUBB2A,MAP6D1,HOOK3
GO:0043392	negative regulation of DNA binding	biological_process	biological regulation	15	3565	32	17351	0.46875	0.000747732	0.0679479	1.46198e+64	ZFP90,DDIT3,E2F1,HABP4,KDM1A,HDAC2,HMOX1,ID1,JUN,NEK2,NFIB,NFKBIA,LEF1,SP100,HMGA2
GO:0048705	skeletal system morphogenesis	biological_process	developmental process	15	3565	32	17351	0.46875	0.000747732	0.0679479	2.26023e+64	FGFR1,FGFR2,TIPARP,ANKRD11,HOXB8,HOXD8,RFLNB,PDGFRA,WWOX,PSEN1,NKX3-2,ZFAND5,SPEF2,PRKRA,HYAL2
GO:0042771	intrinsic apoptotic signaling pathway in response to DNA damage by p53 class mediator	biological_process	biological regulation	14	3565	29	17351	0.482759	0.000774744	0.0695934	1.02611e+63	CDKN1A,CHEK2,PHLDA3,NUPR1,CDIP1,MSH2,SHISA5,DDIT4,PPP2R5C,AEN,TP73,TMEM109,BAG6,DYRK2
GO:0022900	electron transport chain	biological_process	cellular process	29	3565	80	17351	0.3625	0.000832835	0.0739614	1.02021e+120	DHRS2,AKR1A1,IVNS1ABP,ADH5,COX7B,COX11,CYB5A,CYB561,CYP19A1,ALDH2,FDX1,PHGDH,GSR,DMGDH,IDH3B,LOXL2,ME1,MT-ND5,NDUFB3,NQO2,NDUFA4L2,QDPR,SDHA,VDAC2,CYB5B,AKR7A2,HSD17B6,P4HA2,DHRS3
GO:0045444	fat cell differentiation	biological_process	cellular process	25	3565	66	17351	0.378788	0.00089311	0.078423	1.14899e+112	C1QTNF3,TMEM120B,AKT2,ADGRF5,ATF5,FOXO1,BSCL2,GDNF,METRNL,GPX1,SOX8,IL11,GDF6,SMAD6,ERAP1,BBS2,BBS4,ALOXE3,CCND1,RNASEL,METTL8,HMGA2,WNT5B,MKKS,MAFB
GO:0019885	antigen processing and presentation of endogenous peptide antigen via MHC class I	biological_process	immune system process	7	3565	10	17351	0.7	0.00102215	0.0832094	3.10534e+29	HLA-A,IDE,ERAP1,ERAP2,TAP1,TAP2,TAPBP
GO:0030335	positive regulation of cell migration	biological_process	biological regulation	71	3565	245	17351	0.289796	0.00099125	0.0832094	1012,10253,10344,10457,10488,10501,10509,10512,11013,122394733,1277,1435,153769,1901,1950,208,223117,2241,22800,22902,2321,2651,2771,2852,286077,2896,29126,3309,3480,3491,3643,3687,3815,389,4150,4162,4192,4739,4851,5058,51176,5156,5293,5328,5420,54437,57556,58191,6387,6405,64218,642273,6591,65992,6648,7074,71,7205,7422,7481,79567,80031,81,81029,8322,8503,857,9076,9448,9480,977	CDH13,SPRY2,CCL26,GPNMB,CREB3,SEMA6B,SEMA4B,SEMA3C,TMSB15A,TMSB15C,COL1A1,CSF1,SH3RF2,S1PR1,EGF,AKT2,SEMA3D,FER,RRAS2,RUFY3,FLT1,GCNT2,GNAI2,GPER1,FAM83H,GRN,CD274,HSPA5,IGF1R,CCN1,INSR,ITGAX,KIT,RHOC,MAZ,MCAM,MDK,NEDD9,NOTCH1,PAK1,LEF1,PDGFRA,PIK3CD,PLAU,PODXL,SEMA5B,SEMA6A,CXCL16,CXCL12,SEMA3F,SEMA4A,FAM110C,SNAI2,DDRGK1,SOD2,TIAM1,ACTG1,TRIP6,VEGFA,WNT11,RIPOR1,SEMA6D,ACTN4,WNT5B,FZD4,PIK3R3,C…
GO:0043068	positive regulation of programmed cell death	biological_process	biological regulation	7	3565	10	17351	0.7	0.00102215	0.0832094	1.02611e+30	CDKN1A,HTATIP2,LRRK2,MARK4,RARG,BNIP3,RIPK1
GO:0044598	doxorubicin metabolic process	biological_process	cellular process	7	3565	10	17351	0.7	0.00102215	0.0832094	1.03272e+30	AKR1A1,AKR1C1,AKR1C2,AKR1B10,CBR4,AKR7A2,AKR1C3
GO:0045647	negative regulation of erythrocyte differentiation	biological_process	biological regulation	7	3565	10	17351	0.7	0.00102215	0.0832094	1.06343e+29	GAS2L1,HOXA5,HSPA9,KLF13,STAT5B,ZFP36,MAFB
GO:1904851	positive regulation of establishment of protein localization to telomere	biological_process	biological regulation	7	3565	10	17351	0.7	0.00102215	0.0832094	1.05741e+30	CCT7,CCT2,CCT8,CCT5,TCP1,CCT3,CCT6A
GO:2001224	positive regulation of neuron migration	biological_process	biological regulation	9	3565	15	17351	0.6	0.000960219	0.0832094	1.5309e+42	DAB2IP,NSMF,MDK,SEMA6A,SHTN1,SRGAP2C,ARHGEF2,PLAA,RAPGEF2
GO:0001974	blood vessel remodeling	biological_process	multicellular organismal process	16	3565	36	17351	0.444444	0.00103423	0.0833248	10512,1636,182,2131,2296,2303,3976,4193,4846,55636,581,659,7052,8996,93,94	SEMA3C,ACE,JAG1,EXT1,FOXC1,FOXC2,LIF,MDM2,NOS3,CHD7,BAX,BMPR2,TGM2,NOL3,ACVR2B,ACVRL1
GO:0042127	regulation of cell proliferation	biological_process	biological regulation	52	3565	169	17351	0.307692	0.00106449	0.0848877	1019,10253,10397,10428,10488,10732,1191,1265,182,1874,2175,2242,23657,23678,2494,258,26136,26354,29948,301,3239,329,3604,3725,3815,3911,4058,4097,4792,5328,56271,59272,604,6446,6464,659,6662,6713,6773,6777,6778,7022,7037,7042,7917,83879,8549,8844,8932,9181,9693,9891	CDK4,SPRY2,NDRG1,CFDP1,CREB3,TCFL5,CLU,CNN2,JAG1,E2F4,FANCA,FES,SLC7A11,SGK3,NR5A2,AMBN,TES,GNL3,OSGIN1,ANXA1,HOXD13,BIRC2,TNFRSF9,JUN,KIT,LAMA5,LTK,MAFG,NFKBIA,PLAU,BEX4,ACE2,BCL6,SGK1,SHC1,BMPR2,SOX9,SQLE,STAT2,STAT5B,STAT6,TFAP2C,TFRC,TGFB2,BAG6,CDCA7,LGR5,KSR1,MBD2,ARHGEF2,RAPGEF2,NUAK1
GO:0003203	endocardial cushion morphogenesis	biological_process	developmental process	10	3565	18	17351	0.555556	0.00112975	0.0857183	23462,3670,4193,4846,4851,6662,6909,7042,9241,94	HEY1,ISL1,MDM2,NOS3,NOTCH1,SOX9,TBX2,TGFB2,NOG,ACVRL1
GO:0031573	intra-S DNA damage checkpoint	biological_process	biological regulation	10	3565	18	17351	0.555556	0.00112975	0.0857183	1.12001e+47	CHEK2,RAD9B,EME2,GDNF,MRE11,MSH2,TIPIN,RAD17,NEK11,MUS81
GO:0045765	regulation of angiogenesis	biological_process	biological regulation	15	3565	33	17351	0.454545	0.00111256	0.0857183	1.04571e+67	GPNMB,HTATIP2,BMPER,EPHA2,EMP2,FGF2,PLXND1,TSPAN12,HMOX1,RNH1,FKBPL,SFRP1,SP100,WARS1,VASH2
GO:0060412	ventricular septum morphogenesis	biological_process	developmental process	15	3565	33	17351	0.454545	0.00111256	0.0857183	1.03702e+62	CITED2,ZFPM2,HEY1,HEY2,SMAD7,NOTCH1,ROBO1,BMPR2,SOX4,SOX11,TBX3,TGFB2,WNT11,NOG,SLIT2
GO:0061036	positive regulation of cartilage development	biological_process	biological regulation	10	3565	18	17351	0.555556	0.00112975	0.0857183	2.02018e+41	TAPT1,CCN1,MDK,SCX,BMP4,BMPR2,SOX5,SOX9,WNT5A,ZBTB16
GO:0031124	mRNA 3'-end processing	biological_process	cellular process	23	3565	60	17351	0.383333	0.00116881	0.0878297	1.01891e+104	ALYREF,DDX39A,CPSF4,RNPS1,U2AF2,CSTF2,CSTF2T,CHTOP,CPSF3,WDR33,THOC2,SRSF1,SRSF2,SRSF3,SRSF4,SRSF7,DDX39B,CPSF7,THOC3,SARNP,SRSF9,EIF4A3,DHX38
GO:0005975	carbohydrate metabolic process	biological_process	metabolic process	62	3565	210	17351	0.295238	0.00121401	0.090357	11253,130589,1431,145173,1486,217,219,23171,23729,2517,2523,2548,2583,2632,2717,2739,2819,3073,3425,3643,3939,3945,4122,4125,4126,4190,4191,4199,4668,51005,51301,5160,5211,5238,5256,54858,5501,55741,57134,57462,5836,5973,64080,64847,6515,6520,6590,66005,670,7841,83440,84376,8574,8692,8702,8704,8869,8987,89944,9245,9331,9761	MAN1B1,GALM,CS,B3GLCT,CTBS,ALDH2,ALDH1B1,GPD1L,SHPK,FUCA1,FUT1,GAA,B4GALNT1,GBE1,GLA,GLO1,GPD1,HEXA,IDUA,INSR,LDHA,LDHB,MAN2A2,MAN2B1,MANBA,MDH1,MDH2,ME1,NAGA,AMDHD2,GCNT4,PDHA1,PFKL,PGM3,PHKA2,PGPEP1,PPP1CC,EDEM2,MAN1C1,MYORG,PYGL,RENBP,RBKS,SPATA20,SLC2A3,SLC3A2,SLPI,CHID1,BPHL,MOGS,ADPGK,HOOK3,AKR7A2,HYAL2,B4GALT4,B4GALT2,ST3GAL5,STBD1,GLB1L2,GCNT3,B4GALT6,MLEC
GO:0001525	angiogenesis	biological_process	developmental process	71	3565	247	17351	0.287449	0.00125936	0.0928478	10016,10481,10553,116150,128869,14,1464,153090,1545,154796,182,1893,1901,1950,2047,219699,2263,2296,23129,2321,2335,23462,23554,2549,25865,27286,2752,284361,3162,3397,3576,3725,388,4162,4627,4691,5054,506,51162,51421,51752,56005,57125,57674,5787,6303,6347,64218,6461,6464,6899,7039,71,7127,7410,7422,7453,7855,79031,79924,80781,81575,841,857,8751,8829,9047,9289,94,9421,9997	PDCD6,HOXB13,HTATIP2,NUS1,PIGU,AAMP,CSPG4,DAB2IP,CYP1B1,AMOT,JAG1,ECM1,S1PR1,EGF,EPHB1,UNC5B,FGFR2,FOXC1,PLXND1,FLT1,FN1,HEY1,TSPAN12,GAB1,PRKD2,SRPX2,GLUL,EMC10,HMOX1,ID1,CXCL8,JUN,RHOB,MCAM,MYH9,NCL,SERPINE1,ATP5F1B,EGFL7,AMOTL2,ERAP1,MYDGF,PLXDC1,RNF213,PTPRB,SAT1,CCL2,SEMA4A,SHB,SHC1,TBX1,TGFA,ACTG1,TNFAIP2,VAV2,VEGFA,WARS1,FZD5,PDCL3,ADM2,COL18A1,APOLD1,CASP8,CAV1,ADAM15,NRP1,SH2D2A,ADGRG1,A…
GO:0016477	cell migration	biological_process	localization	73	3565	256	17351	0.285156	0.00137735	0.100598	100133941,10297,10298,10319,10736,114793,1201,1289,1399,157285,1901,1969,2013,2239,2260,2262,2264,22836,2296,2321,23286,23433,23513,23616,25805,30011,3084,3202,340719,3489,3690,3696,388,389,3909,3911,3913,3914,3936,399687,441631,4677,4739,5058,5156,5293,5335,5420,5590,57326,58480,5879,59277,6382,6383,6624,7042,7074,7128,7410,80014,8153,83666,84144,8476,84823,84940,8525,9289,9344,960,977,998	CD24,APC2,PAK4,LAMC3,SIX2,FMNL2,CLN3,COL5A1,CRKL,PRAG1,S1PR1,EPHA2,EMP2,GPC4,FGFR1,GPC5,FGFR4,RHOBTB3,FOXC1,FLT1,WWC1,RHOQ,SCRIB,SH3BP1,BAMBI,SH3KBP1,NRG1,HOXA5,NANOS1,IGFBP6,ITGB3,ITGB8,RHOB,RHOC,LAMA3,LAMA5,LAMB2,LAMB3,LCP1,MYO18A,TSPAN11,NARS1,NEDD9,PAK1,PDGFRA,PIK3CD,PLCG1,PODXL,PRKCZ,PBXIP1,RHOU,RAC1,NTN4,SDC1,SDC2,FSCN1,TGFB2,TIAM1,TNFAIP3,VAV2,WWC2,RND2,PARP9,SYDE2,CDC42BPA,LMNB2,CORO6,DGK…
GO:0006094	gluconeogenesis	biological_process	metabolic process	19	3565	47	17351	0.404255	0.00147114	0.106454	1.12695e+79	LOC112694756,SLC25A10,ENO1,ENO2,SLC37A4,GOT1,GOT2,GPD1,MDH1,MDH2,ATF3,ATF4,PCK1,PCK2,PGAM1,TPI1,SLC25A11,PER2,G6PC3
GO:0006122	mitochondrial electron transport, ubiquinol to cytochrome c	biological_process	cellular process	8	3565	13	17351	0.615385	0.00149429	0.107137	1.09752e+34	UQCR11,CYC1,UQCR10,CYCS,UQCRB,UQCRC1,UQCRFS1,UQCRH
GO:0001844	protein insertion into mitochondrial membrane involved in apoptotic signaling pathway	biological_process	biological regulation	5	3565	6	17351	0.833333	0.00181718	0.111821	1.00183e+21	BCL2L11,BBC3,PMAIP1,BAX,BMF
GO:0002479	antigen processing and presentation of exogenous peptide antigen via MHC class I, TAP-dependent	biological_process	immune system process	27	3565	76	17351	0.355263	0.00174652	0.111821	1.02133e+108	PSMD14,PDIA3,HLA-A,HLA-B,HLA-C,HLA-E,CD207,PSMA1,PSMA4,PSMA6,PSMB2,PSMC1,PSMC2,PSMC4,PSMC5,PSMC6,PSMD3,PSMD7,PSMD11,PSMD12,PSMD13,TAP1,TAP2,TAPBP,CALR,SNAP23,VAMP3
GO:0003151	outflow tract morphogenesis	biological_process	developmental process	18	3565	44	17351	0.409091	0.00165597	0.111821	1.03701e+73	CITED2,CRKL,PLXND1,HEY2,GDNF,ISL1,NOTCH1,RYR1,SIX1,BMPR2,SOX11,TBX1,TBX2,TBX3,VEGFA,WNT11,NOG,DHRS3
GO:0006563	L-serine metabolic process	biological_process	cellular process	5	3565	6	17351	0.833333	0.00181718	0.111821	1.02725e+23	LOC102724560,PSPH,SHMT1,SHMT2,CBS
GO:0006710	androgen catabolic process	biological_process	biological regulation	5	3565	6	17351	0.833333	0.00181718	0.111821	1.58831e+21	CYP19A1,CXXC1,HSD17B11,SPP1,HSD17B6
GO:0010571	positive regulation of nuclear cell cycle DNA replication	biological_process	biological regulation	5	3565	6	17351	0.833333	0.00181718	0.111821	1.09265e+23	DBF4,INO80,WIZ,DBF4B,CDC7
GO:0010718	positive regulation of epithelial to mesenchymal transition	biological_process	biological regulation	18	3565	44	17351	0.409091	0.00165597	0.111821	1.04391e+75	OLFM1,COL1A1,GLIPR2,FOXC1,BAMBI,GCNT2,RGCC,HDAC2,ISL1,LOXL2,MDK,LEF1,BMP4,BMP7,TGFB1I1,TGFB2,TIAM1,AXIN2
GO:0019344	cysteine biosynthetic process	biological_process	cellular process	4	3565	4	17351	1	0.00177975	0.111821	1.02725e+19	LOC102724560,CTH,GGT1,CBS
GO:0035234	ectopic germ cell programmed cell death	biological_process	cellular process	5	3565	6	17351	0.833333	0.00181718	0.111821	3.55238e+17	IL1A,KIT,KITLG,BAX,CASP2
[truncated: 7,697 more rows]

## Sheet: GO MF 6-OHDA vs control
GO_F Term ID	GO_F Term Desc	GO_F Term Level1	GO_F Term Level2	Term Candidate Gene Num	Total Candidate Gene Num	Term Gene Num	Total Gene Num	Rich Ratio	P value	Q value	Gene ids	Gene Symbols
[truncated: 2,453 more rows]

## Sheet: KEGG MPP+ vs control
KEGG Pathway Term ID	KEGG Pathway Term Desc	KEGG Pathway Term Level1	KEGG Pathway Term Level2	Term Candidate Gene Num	Total Candidate Gene Num	Term Gene Num	Total Gene Num	Rich Ratio	P value	Q value	Gene ids	Gene Symbols
[truncated: 357 more rows]

## Sheet: GO CC MPP+ vs control
GO_C Term ID	GO_C Term Desc	GO_C Term Level1	GO_C Term Level2	Term Candidate Gene Num	Total Candidate Gene Num	Term Gene Num	Total Gene Num	Rich Ratio	P value	Q value	Gene ids	Gene Symbols
[truncated: 1,380 more rows]

## Sheet: GO BP MPP+ vs control
GO_P Term ID	GO_P Term Desc	GO_P Term Level1	GO_P Term Level2	Term Candidate Gene Num	Total Candidate Gene Num	Term Gene Num	Total Gene Num	Rich Ratio	P value	Q value	Gene ids	Gene Symbols
[truncated: 9,070 more rows]

[truncated: 1 more sheets: GO MF MPP+ vs control]
