# Supplementary material for: Multi-Omics Analysis Reveals Distinct Lipid Remodelling and Mitochondrial Stress in SH-SY5Y Cells Modelling Parkinson’s Disease
Source: Metabolites. 2025 Dec 4;15(12):781. doi: 10.3390/metabo15120781 (PMC12735079; doi:10.3390/metabo15120781)
Supplement: Supplementary file 1 [file metabolites-15-00781-s001.zip › Table S4.xlsx]

## Sheet: genes uniquely by 6-OHDA
Gene ID	Gene Symbol	Type	log2 (6-OHDA / Control)	Qvalue (6-OHDA / Control)
100129520	'TEX13C'	mRNA	1.90151	7.26522e-05
10058	'ABCB6'	mRNA	1.03849	1.45657e-60
10333	'TLR6'	mRNA	1.06058	3.99159e-16
10553	'HTATIP2'	mRNA	1.08453	1.54244e-48
10561	'IFI44'	mRNA	1.94405	1.08894e-10
10626	'TRIM16'	mRNA	1.02758	3.5582e-87
10962	'MLLT11'	mRNA	1.6398	1.68564e-191
11096	'ADAMTS5'	mRNA	-1.01474	3.82298e-05
11309	'SLCO2B1'	mRNA	1.96207	0.00710051
115584	'SLC5A11'	mRNA	1.59931	0.00723528
116211	'TM4SF19'	mRNA	1.6673	0.000512555
117144	'CATSPER1'	mRNA	1.62089	0.00124262
121268	'RHEBL1'	mRNA	1.00802	6.03715e-13
124900646	'LOC124900646'	mRNA	2.84902	0.0369214
124901110	'LOC124901110'	mRNA	2.16089	0.035146
124904461	'LOC124904461'	mRNA	-2.17203	0.00361628
126755	'LRRC38'	mRNA	-1.54731	0.0267875
127833	'SYT2'	mRNA	1.89672	8.41858e-06
140578	'CHODL'	mRNA	2.85341	0.0251141
144453	'BEST3'	mRNA	1.3885	9.84725e-06
145226	'RDH12'	mRNA	1.74462	0.011737
145376	'PPP1R36'	mRNA	1.84762	0.0455965
145389	'SLC38A6'	mRNA	1.03033	6.46212e-15
146325	'PRR35'	mRNA	-1.30245	0.000915352
147945	'NLRP4'	mRNA	1.42023	0.00854995
150365	'MEI1'	mRNA	1.11179	0.0125268
1543	'CYP1A1'	mRNA	2.02177	5.13833e-53
1588	'CYP19A1'	mRNA	1.95738	0.0247138
1608	'DGKG'	mRNA	3.91016	6.14589e-42
162514	'TRPV3'	mRNA	2.61736	5.0869e-141
1645	'AKR1C1'	mRNA	1.01323	2.61455e-07
168667	'BMPER'	mRNA	-1.05602	0.000427656
170692	'ADAMTS18'	mRNA	-1.89393	0.0361495
1728	'NQO1'	mRNA	2.36979	1.14631e-185
174	'AFP'	mRNA	3.37434	0.00402771
1950	'EGF'	mRNA	1.45439	4.33506e-47
1958	'EGR1'	mRNA	1.22618	3.08306e-11
202658	'TRIM39-RPP21'	mRNA	2.56997	0.0022072
2045	'EPHA7'	mRNA	-1.47624	0.000714153
2119	'ETV5'	mRNA	1.18372	2.43413e-08
2151	'F2RL2'	mRNA	1.71615	3.14511e-15
221336	'BEND6'	mRNA	1.26169	6.97745e-24
221393	'ADGRF4'	mRNA	1.341	0.00760687
2256	'FGF11'	mRNA	1.31583	8.50647e-21
22885	'ABLIM3'	mRNA	1.29779	1.21387e-14
23026	'MYO16'	mRNA	1.96004	0.0160144
23231	'SEL1L3'	mRNA	1.20652	1.81036e-17
23676	'SMPX'	mRNA	1.01328	0.00069889
23764	'MAFF'	mRNA	1.16844	4.97159e-19
2495	'FTH1'	mRNA	1.22749	5.96668e-133
2512	'FTL'	mRNA	1.42357	2.53361e-96
254263	'CNIH2'	mRNA	-1.09405	1.97193e-14
255189	'PLA2G4F'	mRNA	1.71209	0.0448023
258	'AMBN'	mRNA	2.58785	0.00200377
2583	'B4GALNT1'	mRNA	1.52947	1.21511e-134
26137	'ZBTB20'	mRNA	1.17671	7.24476e-23
2635	'GBP3'	mRNA	1.73186	2.00012e-18
26353	'HSPB8'	mRNA	1.19134	6.35758e-110
2670	'GFAP'	mRNA	1.28867	1.18596e-05
2678	'GGT1'	mRNA	1.02906	1.83775e-21
27030	'MLH3'	mRNA	1.0369	6.26007e-10
27180	'SIGLEC9'	mRNA	1.48875	0.00634283
27286	'SRPX2'	mRNA	1.57835	4.63585e-23
2730	'GCLM'	mRNA	1.3849	1.14706e-46
282973	'JAKMIP3'	mRNA	1.71994	2.2422e-14
285195	'SLC9A9'	mRNA	1.04529	2.87895e-09
285852	'TREML4'	mRNA	5.56759	4.92524e-08
285973	'ATG9B'	mRNA	1.07972	0.00726492
2920	'CXCL2'	mRNA	1.11599	0.000612699
29948	'OSGIN1'	mRNA	2.25072	1.52442e-34
3162	'HMOX1'	mRNA	3.9255	2.70691e-272
338328	'GPIHBP1'	mRNA	2.54983	0.0108669
338382	'RAB7B'	mRNA	1.02224	0.00955632
342979	'PALM3'	mRNA	1.28445	1.43466e-23
3433	'IFIT2'	mRNA	1.38965	2.85141e-06
3437	'IFIT3'	mRNA	1.05997	2.27688e-11
348013	'TMEM255B'	mRNA	1.14606	0.0320957
3481	'IGF2'	mRNA	-1.18695	2.91363e-06
3576	'CXCL8'	mRNA	1.07729	3.09356e-17
3600	'IL15'	mRNA	1.01994	1.12844e-06
3601	'IL15RA'	mRNA	1.17588	6.48328e-08
3684	'ITGAM'	mRNA	1.21745	0.00488371
3687	'ITGAX'	mRNA	1.5476	2.32587e-08
3777	'KCNK3'	mRNA	2.6429	1.43007e-15
388697	'HRNR'	mRNA	1.25147	0.041525
390874	'ONECUT3'	mRNA	-1.19354	5.73234e-09
3955	'LFNG'	mRNA	-1.01473	2.1379e-09
400629	'TEX19'	mRNA	1.41922	6.80732e-46
4091	'SMAD6'	mRNA	-1.106	1.00633e-47
4130	'MAP1A'	mRNA	1.34314	4.99524e-42
4312	'MMP1'	mRNA	1.41877	2.32167e-06
4322	'MMP13'	mRNA	1.94013	4.12502e-44
4359	'MPZ'	mRNA	2.12386	5.31084e-10
440836	'ODF3B'	mRNA	-1.46919	0.0239539
4435	'CITED1'	mRNA	-1.33729	4.18324e-16
4494	'MT1F'	mRNA	-1.80333	0.00213323
4674	'NAP1L2'	mRNA	1.36574	1.45658e-08
5031	'P2RY6'	mRNA	2.07453	0.0274533
5054	'SERPINE1'	mRNA	1.39488	5.06241e-14
51207	'DUSP13'	mRNA	2.74083	2.35489e-05
51268	'PIPOX'	mRNA	1.01937	0.0239007
51384	'WNT16'	mRNA	-1.53673	3.30106e-07
51557	'LGSN'	mRNA	1.38585	0.0313316
5268	'SERPINB5'	mRNA	1.74752	5.01455e-05
53353	'LRP1B'	mRNA	1.63381	0.00710051
5345	'SERPINF2'	mRNA	2.12794	0.00142733
54777	'CFAP46'	mRNA	1.03814	0.0357268
55287	'TMEM40'	mRNA	1.52344	2.9124e-25
55359	'STYK1'	mRNA	2.31469	7.12504e-47
56138	'PCDHA11'	mRNA	1.00214	0.000312823
56666	'PANX2'	mRNA	1.24238	8.63949e-28
57016	'AKR1B10'	mRNA	4.19573	7.1755e-23
57125	'PLXDC1'	mRNA	1.0492	4.74363e-07
57159	'TRIM54'	mRNA	2.36041	8.64416e-14
5739	'PTGIR'	mRNA	1.49415	0.00778868
57526	'PCDH19'	mRNA	-1.17739	0.033733
57535	'ELAPOR1'	mRNA	1.36277	1.08445e-09
5798	'PTPRN'	mRNA	2.70115	0.0421361
5806	'PTX3'	mRNA	1.04881	3.42808e-10
5913	'RAPSN'	mRNA	2.65938	0.0447995
59272	'ACE2'	mRNA	-1.14233	0.0152334
59344	'ALOXE3'	mRNA	1.03779	0.00895463
5971	'RELB'	mRNA	1.27759	9.9035e-25
60598	'KCNK15'	mRNA	1.35845	0.000123668
6261	'RYR1'	mRNA	2.04286	1.1142e-12
63827	'BCAN'	mRNA	1.22457	7.86422e-24
63874	'ABHD4'	mRNA	1.20045	4.76667e-84
64091	'POPDC2'	mRNA	1.11148	0.0238477
642658	'SCX'	mRNA	1.20598	0.0174414
645	'BLVRB'	mRNA	1.2021	3.33382e-36
6623	'SNCG'	mRNA	1.73293	2.09075e-11
6696	'SPP1'	mRNA	2.92633	1.64301e-06
6756	'SSX1'	mRNA	2.18994	0.0025479
6759	'SSX4'	mRNA	1.957	0.026075
6799	'SULT1A2'	mRNA	1.30092	5.95881e-08
6817	'SULT1A1'	mRNA	1.41512	6.26913e-38
6833	'ABCC8'	mRNA	1.12619	0.000214554
6948	'TCN2'	mRNA	1.05186	5.54805e-06
7079	'TIMP4'	mRNA	1.90648	9.55479e-27
7098	'TLR3'	mRNA	1.01136	2.02484e-05
716	'C1S'	mRNA	1.85407	1.05581e-51
728695	'SPANXB1'	mRNA	1.65798	0.00168681
7345	'UCHL1'	mRNA	1.20719	6.08224e-121
79290	'OR13A1'	mRNA	-1.15464	0.00123724
8029	'CUBN'	mRNA	1.23751	0.00376522
80737	'VWA7'	mRNA	1.0886	5.36289e-08
8076	'MFAP5'	mRNA	-1.85151	0.011267
81551	'STMN4'	mRNA	1.93704	0.00191526
81607	'NECTIN4'	mRNA	1.00054	3.67225e-30
8347	'H2BC4'	mRNA	-1.00919	0.000210986
8349	'H2BC21'	mRNA	-1.20355	5.47156e-14
83648	'FAM167A'	mRNA	1.04957	3.05175e-06
837	'CASP4'	mRNA	1.25909	1.50168e-40
83876	'MRO'	mRNA	1.16789	0.00375375
84530	'SRRM4'	mRNA	1.43306	1.59224e-07
84803	'GPAT3'	mRNA	1.15275	1.41405e-27
84808	'PERM1'	mRNA	-1.98939	0.0272117
84875	'PARP10'	mRNA	1.17875	6.00092e-09
84883	'AIFM2'	mRNA	1.00436	8.44853e-26
8542	'APOL1'	mRNA	2.82805	1.7138e-08
8544	'PIR'	mRNA	1.08416	1.32383e-35
8632	'DNAH17'	mRNA	1.00132	1.88276e-09
8714	'ABCC3'	mRNA	4.06233	0.000117225
8878	'SQSTM1'	mRNA	1.00516	5.50374e-194
89795	'NAV3'	mRNA	1.84937	0.014253
8996	'NOL3'	mRNA	1.00068	2.14702e-15
90993	'CREB3L1'	mRNA	1.04652	0.0112476
92086	'GGTLC1'	mRNA	1.20278	0.039579
9235	'IL32'	mRNA	1.01825	3.53399e-11
9241	'NOG'	mRNA	-1.2407	9.08212e-11
9245	'GCNT3'	mRNA	4.06557	4.68239e-06
93349	'SP140L'	mRNA	1.08981	6.40653e-17
9381	'OTOF'	mRNA	1.18574	0.00194282
9468	'PCYT1B'	mRNA	1.18775	1.3981e-44
9540	'TP53I3'	mRNA	1.00316	7.79552e-14
968	'CD68'	mRNA	1.17398	9.96533e-32
974	'CD79B'	mRNA	1.16496	0.0158932
9856	'KIAA0319'	mRNA	1.74327	5.27633e-52
9982	'FGFBP1'	mRNA	1.07138	9.34992e-08

## Sheet: genes uniquely by MPP+
Gene ID	Gene Symbol	Type	log2 (MPP / Control)	Qvalue (MPP / Control)
100129583	'FAM47E'	mRNA	1.12386	0.000653961
100528021	'ST20-MTHFS'	mRNA	1.56421	0.0300206
10053	'AP1M2'	mRNA	-1.06363	1.40799e-14
100533496	'TVP23C-CDRT4'	mRNA	1.08647	0.0260835
100861412	'FSBP'	mRNA	1.01408	1.63395e-09
10164	'CHST4'	mRNA	-2.81647	4.81086e-05
10202	'DHRS2'	mRNA	1.70434	8.17215e-179
10267	'RAMP1'	mRNA	-1.03	4.07666e-09
102724560	'LOC102724560'	mRNA	1.51347	1.80483e-180
10345	'TRDN'	mRNA	1.12136	1.4084e-09
10346	'TRIM22'	mRNA	1.50611	1.97612e-25
10411	'RAPGEF3'	mRNA	1.38471	4.36069e-27
105370092	'LOC105370092'	mRNA	1.6195	2.19087e-08
105373989	'LOC105373989'	mRNA	-1.37781	0.033908
105377805	'LOC105377805'	mRNA	1.56941	0.000984395
1054	'CEBPG'	mRNA	1.57326	0
10566	'AKAP3'	mRNA	1.45094	0.000480073
10763	'NES'	mRNA	-1.1979	5.18995e-49
10797	'MTHFD2'	mRNA	1.53191	4.71955e-67
107983987	'LOC107983987'	mRNA	3.8155	0.00110525
107986982	'LOC107986982'	mRNA	-1.3323	0.0189725
11136	'SLC7A9'	mRNA	1.10343	0.0321157
1114	'CHGB'	mRNA	1.62472	4.23337e-06
112399	'EGLN3'	mRNA	-1.00814	9.14042e-17
11260	'XPOT'	mRNA	1.3659	1.85407e-42
112885	'PHF21B'	mRNA	1.27507	4.24521e-05
113675	'SDSL'	mRNA	1.01041	5.26913e-20
114569	'MAL2'	mRNA	1.27495	9.24386e-31
114987	'WDR31'	mRNA	1.00677	1.74795e-16
115207	'KCTD12'	mRNA	-1.21253	1.48857e-45
115701	'ALPK2'	mRNA	1.87386	7.06146e-23
118932	'ANKRD22'	mRNA	3.42025	0.008449
12	'SERPINA3'	mRNA	1.99532	0.00659176
120224	'TMEM45B'	mRNA	1.31163	0.0207441
120227	'CYP2R1'	mRNA	1.3533	7.50928e-59
122953	'JDP2'	mRNA	1.27416	7.76278e-60
123099	'DEGS2'	mRNA	1.37778	0.00173527
124900217	'LOC124900217'	mRNA	1.47608	1.31761e-19
124900641	'LOC124900641'	mRNA	1.65425	0.000197104
124900995	'LOC124900995'	mRNA	3.41262	0.0135384
124903162	'LOC124903162'	mRNA	1.01281	0.031188
124903317	'LOC124903317'	mRNA	-1.27479	0.00191879
124905463	'LOC124905463'	mRNA	1.4158	0.0409406
124905558	'LOC124905558'	mRNA	1.15375	1.17878e-17
124909487	'LOC124909487'	mRNA	-1.08405	0.0101446
126014	'OSCAR'	mRNA	1.2981	0.0141258
127739546	'KYAT1-SPOUT1'	mRNA	-1.4951	3.81101e-06
1278	'COL1A2'	mRNA	-2.86869	0.0362305
1281	'COL3A1'	mRNA	-1.26623	1.51859e-09
1295	'COL8A1'	mRNA	-1.37833	0.0223085
130612	'TMEM198'	mRNA	1.39652	4.0473e-20
130752	'MDH1B'	mRNA	1.0062	0.00501644
132671	'SPATA18'	mRNA	1.14622	3.60013e-28
137872	'ADHFE1'	mRNA	1.43455	8.35502e-08
138429	'PIP5KL1'	mRNA	1.00783	4.48564e-05
138639	'PTPDC1'	mRNA	1.06847	7.64226e-87
139067	'SPANXN3'	mRNA	-2.0754	0.000884941
140699	'MROH8'	mRNA	1.00192	0.000716198
140706	'CCM2L'	mRNA	1.37157	0.000277476
140733	'MACROD2'	mRNA	1.40668	9.44881e-08
1436	'CSF1R'	mRNA	2.29776	2.60477e-09
1438	'CSF2RA'	mRNA	1.06172	8.9297e-12
146212	'KCTD19'	mRNA	1.02817	4.16665e-05
146760	'RTN4RL1'	mRNA	-1.25551	6.38958e-22
147798	'TMC4'	mRNA	1.22958	0.00194119
1491	'CTH'	mRNA	1.45703	2.79066e-78
149111	'CNIH3'	mRNA	1.04966	4.27711e-14
155368	'METTL27'	mRNA	1.12273	0.0109243
16	'AARS1'	mRNA	1.23934	1.69151e-141
161176	'SYNE3'	mRNA	1.33864	5.36911e-46
162394	'SLFN5'	mRNA	2.82442	8.99948e-181
162466	'PHOSPHO1'	mRNA	-1.29897	0.00147664
163688	'CALML6'	mRNA	2.6312	0.037942
1638	'DCT'	mRNA	1.0682	0.000323307
1647	'GADD45A'	mRNA	1.23758	1.22347e-45
168400	'DDX53'	mRNA	1.5769	0.000968654
170591	'S100Z'	mRNA	1.31392	0.000451343
170961	'ANKRD24'	mRNA	1.4848	3.88729e-05
171024	'SYNPO2'	mRNA	1.00834	9.05257e-07
1823	'DSC1'	mRNA	1.83537	0.000458137
1831	'TSC22D3'	mRNA	1.006	1.45619e-26
1901	'S1PR1'	mRNA	-1.41864	2.87885e-06
196385	'DNAH10'	mRNA	1.04513	1.66446e-07
196446	'MYRFL'	mRNA	-1.80482	0.0414149
196792	'FAM24B'	mRNA	1.31626	1.11532e-23
1978	'EIF4EBP1'	mRNA	1.76069	1.40092e-53
199800	'ADM5'	mRNA	-1.15642	0.000764483
201229	'LYRM9'	mRNA	1.24952	3.71781e-18
202374	'STK32A'	mRNA	3.70469	4.83088e-16
203190	'LGI3'	mRNA	-1.8121	0.0139559
203238	'CCDC171'	mRNA	1.14112	1.31628e-15
2081	'ERN1'	mRNA	1.19028	1.79492e-54
2115	'ETV1'	mRNA	-1.17487	7.77793e-05
219699	'UNC5B'	mRNA	1.18181	1.90787e-43
220082	'CBY2'	mRNA	1.45368	0.000809401
2203	'FBP1'	mRNA	1.34947	0.000120098
2266	'FGG'	mRNA	3.98874	0.000347924
22809	'ATF5'	mRNA	1.86361	6.54732e-198
22901	'ARSG'	mRNA	1.10228	2.86791e-57
22928	'SEPHS2'	mRNA	1.08036	1.98201e-58
22943	'DKK1'	mRNA	-1.39514	2.22607e-27
2303	'FOXC2'	mRNA	-1.04182	9.85973e-15
23046	'KIF21B'	mRNA	1.02071	1.24117e-23
23057	'NMNAT2'	mRNA	1.18971	0.000710846
23281	'MTUS2'	mRNA	-1.2309	0.019911
23349	'PHF24'	mRNA	1.00752	0.00517894
23645	'PPP1R15A'	mRNA	1.62772	2.62358e-60
23743	'BHMT2'	mRNA	2.0213	0.0371423
24	'ABCA4'	mRNA	1.70403	8.3196e-05
2523	'FUT1'	mRNA	1.55783	1.53954e-57
256076	'COL6A5'	mRNA	2.55054	0.0424103
256979	'SUN3'	mRNA	1.35678	0.00551101
25907	'TMEM158'	mRNA	-1.1706	5.44132e-19
259236	'TMIE'	mRNA	1.86598	4.51753e-20
260429	'PRSS33'	mRNA	4.13974	0.000156655
26154	'ABCA12'	mRNA	1.69938	0.0112247
2617	'GARS1'	mRNA	1.16868	1.4043e-144
26227	'PHGDH'	mRNA	1.5366	4.92714e-224
26249	'KLHL3'	mRNA	1.01496	5.5092e-19
26291	'FGF21'	mRNA	3.65553	1.28143e-09
26579	'MYEOV'	mRNA	-1.31475	0.00629291
266727	'MDGA1'	mRNA	-1.00256	4.52583e-18
2673	'GFPT1'	mRNA	1.27565	5.42539e-23
26872	'STEAP1'	mRNA	-1.03121	2.67015e-07
27006	'FGF22'	mRNA	-1.54467	0.0197418
27019	'DNAI1'	mRNA	1.72124	0.0193156
2702	'GJA5'	mRNA	2.45974	1.83852e-23
27098	'CLUL1'	mRNA	1.20715	1.20861e-06
27127	'SMC1B'	mRNA	1.08456	0.0439188
27156	'RSPH14'	mRNA	1.43116	0.000507673
27165	'GLS2'	mRNA	1.02994	4.66951e-28
2735	'GLI1'	mRNA	1.53171	9.20368e-24
2819	'GPD1'	mRNA	-1.16964	0.00383208
2825	'CMKLR2'	mRNA	1.69449	2.85949e-70
2827	'GPR3'	mRNA	-1.06215	7.71051e-05
282763	'OR51B5'	mRNA	1.72333	0.0152051
283212	'KLHL35'	mRNA	1.08005	0.000664963
283383	'ADGRD1'	mRNA	2.30592	1.15674e-09
283385	'MORN3'	mRNA	1.37602	1.29373e-08
284	'ANGPT1'	mRNA	-1.11221	0.00464076
284338	'PRR19'	mRNA	-1.31346	0.000337764
284451	'ODF3L2'	mRNA	1.04128	1.12237e-08
284467	'TAFA3'	mRNA	-1.38112	0.0210429
285141	'ERICH2'	mRNA	1.94729	9.8582e-41
285175	'UNC80'	mRNA	2.48059	0.0136437
2852	'GPER1'	mRNA	-1.20158	0.000403686
285313	'IGSF10'	mRNA	-1.67116	0.00145537
286514	'MAGEB18'	mRNA	1.06551	1.02044e-05
287	'ANK2'	mRNA	1.01659	1.95777e-24
2887	'GRB10'	mRNA	1.02369	8.00806e-49
28999	'KLF15'	mRNA	1.50697	2.90186e-39
2921	'CXCL3'	mRNA	1.03149	0.0172416
3005	'H1-0'	mRNA	1.75944	4.63991e-58
3034	'HAL'	mRNA	-1.23872	0.0449762
3039	'HBA1'	mRNA	-1.43367	0.00942539
3049	'HBQ1'	mRNA	-1.14653	0.00935464
3077	'HFE'	mRNA	-2.45442	0.0487822
30846	'EHD2'	mRNA	1.08642	7.64741e-05
3170	'FOXA2'	mRNA	-1.31941	2.95295e-09
3215	'HOXB5'	mRNA	-1.02274	5.18456e-05
3303	'HSPA1A'	mRNA	-1.80671	9.5852e-17
3304	'HSPA1B'	mRNA	-2.51025	0
3336	'HSPE1'	mRNA	-1.21695	2.73883e-25
3382	'ICA1'	mRNA	1.16821	3.51219e-37
339896	'GADL1'	mRNA	-1.18257	0.022358
340273	'ABCB5'	mRNA	-1.1413	0.0106594
340784	'HMX3'	mRNA	1.64335	1.56227e-38
342346	'C16orf96'	mRNA	1.16586	1.20661e-07
343035	'RD3'	mRNA	-1.99637	0.0116602
343450	'KCNT2'	mRNA	1.50321	7.64228e-07
343637	'RSPO4'	mRNA	1.88959	0.000175649
344191	'EVX2'	mRNA	-1.11972	0.0198662
344805	'TMPRSS7'	mRNA	3.13391	0.02049
344901	'OSTN'	mRNA	1.28364	0.00239966
345051	'REELD1'	mRNA	-1.32808	0.0111159
345630	'FBLL1'	mRNA	1.75233	0.022358
345895	'RSPH4A'	mRNA	-1.02925	0.0080561
346171	'ZFP57'	mRNA	-2.53677	0.0336929
347252	'IGFBPL1'	mRNA	-1.05577	0.002358
3475	'IFRD1'	mRNA	1.0692	6.66623e-169
348938	'NIPAL4'	mRNA	1.67943	2.01535e-07
3575	'IL7R'	mRNA	-1.08433	0.00304342
3617	'IMPG1'	mRNA	1.18403	0.0024258
3626	'INHBC'	mRNA	1.23519	0.00122599
3635	'INPP5D'	mRNA	1.19006	2.19854e-16
374	'AREG'	mRNA	1.90075	6.78253e-08
374877	'TEX45'	mRNA	1.29522	0.0120082
375316	'RBM44'	mRNA	-1.06201	0.00199284
3755	'KCNG1'	mRNA	1.33234	6.47575e-75
3756	'KCNH1'	mRNA	1.10013	0.00704313
376940	'ZC3H6'	mRNA	1.21571	2.96896e-31
378807	'CATSPER4'	mRNA	1.22885	0.0411215
384	'ARG2'	mRNA	1.25483	6.46833e-72
387104	'SOGA3'	mRNA	1.06275	0.00835594
387723	'C10orf143'	mRNA	1.00197	0.0153069
387758	'FIBIN'	mRNA	2.37857	9.17645e-71
3887	'KRT81'	mRNA	1.33394	2.29161e-11
388820	'SMIM34'	mRNA	3.8155	0.00110525
392255	'GDF6'	mRNA	-1.03113	6.94158e-30
3949	'LDLR'	mRNA	-1.10847	4.33852e-33
400120	'SERTM1'	mRNA	-1.30908	0.00145937
401036	'ASB18'	mRNA	3.71544	0.000417282
401647	'GOLGA7B'	mRNA	1.03225	0.000900752
4060	'LUM'	mRNA	-1.38576	2.12147e-08
4133	'MAP2'	mRNA	1.01437	7.61158e-26
4143	'MAT1A'	mRNA	1.06615	0.000602245
4189	'DNAJB9'	mRNA	1.16946	2.86746e-26
4222	'MEOX1'	mRNA	-1.93021	0.000680787
4253	'MIA2'	mRNA	1.24955	2.23265e-82
4486	'MST1R'	mRNA	-1.82062	0.0485635
4508	'MT-ATP6'	mRNA	-3.65944	7.07889e-96
4509	'MT-ATP8'	mRNA	-3.82821	1.88734e-75
4512	'MT-COX1'	mRNA	-3.96443	3.03973e-142
4513	'MT-COX2'	mRNA	-4.45929	3.1863e-141
4514	'MT-COX3'	mRNA	-4.73198	2.93521e-168
4519	'MT-CYTB'	mRNA	-3.7906	1.67759e-95
4535	'MT-ND1'	mRNA	-2.15532	1.69141e-23
4536	'MT-ND2'	mRNA	-2.4559	2.2086e-27
4537	'MT-ND3'	mRNA	-5.31905	1.09156e-192
4538	'MT-ND4'	mRNA	-3.51842	6.26011e-66
4539	'MT-ND4L'	mRNA	-3.81482	8.13964e-145
4540	'MT-ND5'	mRNA	-1.83628	5.40408e-38
4541	'MT-ND6'	mRNA	-2.24533	1.17643e-25
4547	'MTTP'	mRNA	1.8555	0.0281794
4599	'MX1'	mRNA	1.23608	4.98345e-16
4610	'MYCL'	mRNA	1.10554	8.85226e-24
4803	'NGF'	mRNA	1.70797	1.65092e-14
4807	'NHLH1'	mRNA	-1.25092	0.0111908
4868	'NPHS1'	mRNA	1.42195	0.0129426
4881	'NPR1'	mRNA	-1.06897	0.000261029
4884	'NPTX1'	mRNA	-1.0553	2.22752e-24
493861	'EID3'	mRNA	-2.0094	0.00779319
4993	'OR2C1'	mRNA	1.49937	0.0352336
5027	'P2RX7'	mRNA	1.27954	0.0177183
5071	'PRKN'	mRNA	1.40752	2.46602e-06
50944	'SHANK1'	mRNA	-1.05307	0.00571006
5097	'PCDH1'	mRNA	1.1617	9.39575e-10
5099	'PCDH7'	mRNA	-1.07765	4.29527e-31
51481	'VCX3A'	mRNA	2.79194	0.0434415
5156	'PDGFRA'	mRNA	-1.02801	1.54537e-07
51703	'ACSL5'	mRNA	1.32476	0.00639276
5309	'PITX3'	mRNA	-1.2335	0.0133896
53346	'TM6SF1'	mRNA	2.24649	1.23598e-12
53637	'S1PR5'	mRNA	-1.20332	1.86234e-07
53833	'IL20RB'	mRNA	1.46425	3.39229e-17
54039	'PCBP3'	mRNA	1.30136	5.21289e-07
54436	'SH3TC1'	mRNA	1.66956	8.38756e-40
54510	'PCDH18'	mRNA	-1.16596	3.36131e-30
54676	'GTPBP2'	mRNA	1.15721	8.90386e-94
54836	'BSPRY'	mRNA	1.0677	1.00777e-08
54886	'PLPPR1'	mRNA	1.04944	0.0060913
54937	'SOHLH2'	mRNA	1.45031	0.000401924
55024	'BANK1'	mRNA	1.52608	0.0108852
55034	'MOCOS'	mRNA	1.50192	5.32918e-42
55259	'DNAI7'	mRNA	1.08278	0.000789054
55323	'LARP6'	mRNA	1.56178	1.55862e-108
55356	'SLC22A15'	mRNA	1.35009	1.04989e-48
55507	'GPRC5D'	mRNA	-1.56201	0.0335692
55512	'SMPD3'	mRNA	1.49017	4.51042e-06
5554	'PRH1'	mRNA	1.11579	7.139e-09
55584	'CHRNA9'	mRNA	1.34537	0.0313826
55672	'NBPF1'	mRNA	1.16693	7.03533e-22
55786	'ZNF415'	mRNA	1.01369	0.0473291
5593	'PRKG2'	mRNA	1.22462	1.50899e-10
56265	'CPXM1'	mRNA	1.09669	0.0375655
5630	'PRPH'	mRNA	1.66166	1.70549e-23
56311	'ANKRD7'	mRNA	1.01212	0.000634649
5648	'MASP1'	mRNA	2.32015	2.08721e-06
56884	'FSTL5'	mRNA	1.35896	0.0316826
56944	'OLFML3'	mRNA	-1.29408	5.29915e-06
56953	'NT5M'	mRNA	1.15732	1.58016e-06
56999	'ADAMTS9'	mRNA	-1.11489	9.16119e-07
5723	'PSPH'	mRNA	1.20204	9.58795e-75
57561	'ARRDC3'	mRNA	1.29626	1.60861e-41
58189	'WFDC1'	mRNA	-2.87147	0.0445448
586	'BCAT1'	mRNA	1.06144	1.06007e-15
59285	'CACNG6'	mRNA	1.0859	4.89519e-11
59352	'LGR6'	mRNA	1.08633	0.00413177
60	'ACTB'	mRNA	-1.05734	1.0143e-21
6000	'RGS7'	mRNA	1.46645	0.00102305
6004	'RGS16'	mRNA	1.53983	4.28189e-82
6017	'RLBP1'	mRNA	2.92249	0.0229903
6035	'RNASE1'	mRNA	-1.36612	0.0344589
6098	'ROS1'	mRNA	1.29103	0.00112445
6301	'SARS1'	mRNA	1.15969	2.2435e-98
6329	'SCN4A'	mRNA	1.19873	2.421e-10
64100	'ELSPBP1'	mRNA	1.82059	2.68414e-05
64101	'LRRC4'	mRNA	-1.5241	1.14265e-05
644100	'ARL14EPL'	mRNA	1.73571	0.0304296
6446	'SGK1'	mRNA	-1.015	2.7731e-27
6509	'SLC1A4'	mRNA	1.30498	2.13345e-42
65243	'ZFP69B'	mRNA	1.12746	3.01654e-27
6585	'SLIT1'	mRNA	1.13923	6.87372e-16
6819	'SULT1C2'	mRNA	1.88298	4.8855e-16
6820	'SULT2B1'	mRNA	-1.2166	0.00172634
6853	'SYN1'	mRNA	1.05246	0.0471544
7059	'THBS3'	mRNA	1.08195	3.07263e-11
717	'C2'	mRNA	1.31486	7.88594e-08
7226	'TRPM2'	mRNA	3.32837	0.0129012
727	'C5'	mRNA	1.52271	2.03014e-14
728	'C5AR1'	mRNA	1.60297	3.63378e-08
7378	'UPP1'	mRNA	1.21541	5.11547e-57
7453	'WARS1'	mRNA	1.26784	1.77497e-47
7494	'XBP1'	mRNA	1.01399	7.97456e-42
7498	'XDH'	mRNA	1.15272	0.000788714
761	'CA3'	mRNA	1.44849	0.00473965
7739	'ZNF185'	mRNA	1.00519	1.4826e-18
7805	'LAPTM5'	mRNA	1.18753	0.0227047
79054	'TRPM8'	mRNA	2.28099	0.0120171
79097	'TRIM48'	mRNA	2.56207	0.0403053
79156	'PLEKHF1'	mRNA	1.22111	1.02817e-19
79258	'MMEL1'	mRNA	-1.07604	0.0494659
7932	'OR2H2'	mRNA	-1.08603	0.0227047
79633	'FAT4'	mRNA	-1.09426	4.01567e-19
79656	'BEND5'	mRNA	2.09044	0.032372
79752	'ZFAND1'	mRNA	1.08333	1.99717e-29
79800	'CARF'	mRNA	1.03999	1.16537e-23
79839	'CCDC102B'	mRNA	1.05418	0.000486272
79865	'TREML2'	mRNA	2.54835	0.00142992
79895	'ATP8B4'	mRNA	1.3089	0.00346733
80183	'RUBCNL'	mRNA	1.16383	2.47656e-08
80201	'HKDC1'	mRNA	1.43023	0.0270469
80329	'ULBP1'	mRNA	1.88439	7.6822e-158
80336	'PABPC1L'	mRNA	1.34185	2.5663e-27
80741	'LY6G5C'	mRNA	-1.12703	0.00396595
80830	'APOL6'	mRNA	2.41574	2.4653e-12
81553	'CYRIA'	mRNA	1.07611	1.54537e-07
8291	'DYSF'	mRNA	1.50926	3.50083e-14
833	'CARS1'	mRNA	1.16553	8.12098e-148
83604	'TMEM47'	mRNA	1.95809	0.00469822
83667	'SESN2'	mRNA	1.70083	1.91337e-196
84063	'KIRREL2'	mRNA	-3.48167	0.0130177
8433	'UTF1'	mRNA	1.17904	0.0308663
84439	'HHIPL1'	mRNA	1.68218	0.00488853
84460	'ZMAT1'	mRNA	2.06987	6.23903e-09
84519	'ACRBP'	mRNA	1.54559	0.00125296
84557	'MAP1LC3A'	mRNA	2.33862	0.000811632
84706	'GPT2'	mRNA	1.32633	3.87881e-116
84707	'BEX2'	mRNA	1.67347	3.28659e-95
84868	'HAVCR2'	mRNA	1.86264	0.0204486
8501	'SLC43A1'	mRNA	1.69426	8.52906e-70
8507	'ENC1'	mRNA	-1.12256	6.36865e-50
8516	'ITGA8'	mRNA	-1.19657	0.0380937
8534	'CHST1'	mRNA	1.13703	6.70594e-06
85480	'TSLP'	mRNA	1.29574	1.16875e-24
8565	'YARS1'	mRNA	1.05171	1.59677e-154
8739	'HRK'	mRNA	1.0996	1.38902e-79
875	'CBS'	mRNA	1.35727	1.01841e-13
8789	'FBP2'	mRNA	1.69063	0.0271337
8817	'FGF18'	mRNA	1.16593	9.1599e-06
89894	'TMEM116'	mRNA	1.16215	5.69105e-13
89927	'BMERB1'	mRNA	1.04587	1.60095e-14
90634	'N4BP2L1'	mRNA	1.00929	4.09206e-17
9076	'CLDN1'	mRNA	1.94916	1.07655e-41
9181	'ARHGEF2'	mRNA	1.27547	6.1636e-67
9196	'KCNAB3'	mRNA	-1.08746	0.00153628
9398	'CD101'	mRNA	-1.21247	8.81228e-07
942	'CD86'	mRNA	1.33443	0.00990301
945	'CD33'	mRNA	1.51896	0.0427311
9619	'ABCG1'	mRNA	1.9906	6.86906e-10
9709	'HERPUD1'	mRNA	1.28665	7.03458e-50
9779	'TBC1D5'	mRNA	1.05933	2.45119e-13
9783	'RIMS3'	mRNA	1.03541	2.55895e-18
9846	'GAB2'	mRNA	1.00716	2.08196e-33
9938	'ARHGAP25'	mRNA	1.00287	1.63943e-06
9965	'FGF19'	mRNA	1.97629	4.24947e-06

## Sheet: KEGG 6-OHDA vs Control
KEGG Pathway Term ID	KEGG Pathway Term Desc	KEGG Pathway Term Level1	KEGG Pathway Term Level2	Term Candidate Gene Num	Total Candidate Gene Num	Term Gene Num	Total Gene Num	Rich Ratio	P value	Q value	Gene ids	Gene Symbols
4610	Complement and coagulation cascades	Organismal Systems	Immune system	6	86	85	7948	0.0705882	0.000297245	0.0576656	2.15137e+22	F2RL2,ITGAM,ITGAX,SERPINE1,SERPINF2,C1S
4216	Ferroptosis	Cellular Processes	Cell growth and death	4	86	41	7948	0.097561	0.000953703	0.0925092	2495251227303160	FTH1,FTL,GCLM,HMOX1
4978	Mineral absorption	Organismal Systems	Digestive system	4	86	60	7948	0.0666667	0.00393032	0.254161	2495251231624490	FTH1,FTL,HMOX1,MT1F
4115	p53 signaling pathway	Cellular Processes	Cell growth and death	4	86	73	7948	0.0547945	0.00789034	0.30875	5.05453e+16	SERPINE1,SERPINB5,AIFM2,TP53I3
5219	Bladder cancer	Human Diseases	Cancer: specific types	3	86	41	7948	0.0731707	0.00969598	0.30875	195035764312	EGF,CXCL8,MMP1
2010	ABC transporters	Environmental Information Processing	Membrane transport	3	86	45	7948	0.0666667	0.012514	0.30875	1005868338714	ABCB6,ABCC8,ABCC3
4913	Ovarian steroidogenesis	Organismal Systems	Endocrine system	3	86	51	7948	0.0588235	0.0175354	0.30875	15431588255189	CYP1A1,CYP19A1,PLA2G4F
5323	Rheumatoid arthritis	Human Diseases	Immune disease	4	86	93	7948	0.0430108	0.0179958	0.30875	2920357636004310	CXCL2,CXCL8,IL15,MMP1
4657	IL-17 signaling pathway	Organismal Systems	Immune system	4	86	94	7948	0.0425532	0.0186442	0.30875	2920357643124320	CXCL2,CXCL8,MMP1,MMP13
564	Glycerophospholipid metabolism	Metabolism	Lipid metabolism	4	86	98	7948	0.0408163	0.0213826	0.30875	1.60826e+18	DGKG,PLA2G4F,GPAT3,PCYT1B
5231	Choline metabolism in cancer	Human Diseases	Cancer: overview	4	86	98	7948	0.0408163	0.0213826	0.30875	1.6082e+17	DGKG,EGF,PLA2G4F,PCYT1B
5134	Legionellosis	Human Diseases	Infectious disease: bacterial	3	86	57	7948	0.0526316	0.0235277	0.30875	292035763684	CXCL2,CXCL8,ITGAM
5146	Amoebiasis	Human Diseases	Infectious disease: parasitic	4	86	102	7948	0.0392157	0.0243562	0.30875	2.92034e+17	CXCL2,RAB7B,CXCL8,ITGAM
4620	Toll-like receptor signaling pathway	Organismal Systems	Immune system	4	86	104	7948	0.0384615	0.0259324	0.30875	1.03334e+16	TLR6,CXCL8,SPP1,TLR3
4977	Vitamin digestion and absorption	Organismal Systems	Digestive system	2	86	24	7948	0.0833333	0.0273756	0.30875	69488029	TCN2,CUBN
140	Steroid hormone biosynthesis	Metabolism	Lipid metabolism	3	86	61	7948	0.0491803	0.0280654	0.30875	154315881645	CYP1A1,CYP19A1,AKR1C1
561	Glycerolipid metabolism	Metabolism	Lipid metabolism	3	86	61	7948	0.0491803	0.0280654	0.30875	16085701684803	DGKG,AKR1B10,GPAT3
4217	Necroptosis	Cellular Processes	Cell growth and death	5	86	159	7948	0.0314465	0.0286469	0.30875	2.49525e+21	FTH1,FTL,PLA2G4F,TLR3,SQSTM1
5204	Chemical carcinogenesis - DNA adducts	Human Diseases	Cancer: overview	3	86	69	7948	0.0434783	0.0384345	0.392437	154367996817	CYP1A1,SULT1A2,SULT1A1
4137	Mitophagy - animal	Cellular Processes	Transport and catabolism	3	86	72	7948	0.0416667	0.0427612	0.414783	2859733383828870	ATG9B,RAB7B,SQSTM1
5133	Pertussis	Human Diseases	Infectious disease: bacterial	3	86	76	7948	0.0394737	0.0488939	0.451686	35763684716	CXCL8,ITGAM,C1S
4613	Neutrophil extracellular trap formation	Organismal Systems	Immune system	5	86	190	7948	0.0263158	0.0545945	0.477591	2.71804e+19	SIGLEC9,ITGAM,H2BC4,H2BC21,CASP4
5202	Transcriptional misregulation in cancer	Human Diseases	Cancer: overview	5	86	192	7948	0.0260417	0.0566216	0.477591	2.11936e+20	ETV5,CXCL8,ITGAM,WNT16,SSX1
440	Phosphonate and phosphinate metabolism	Metabolism	Metabolism of other amino acids	1	86	6	7948	0.166667	0.0632103	0.492413	9468	PCYT1B
4371	Apelin signaling pathway	Environmental Information Processing	Signal transduction	4	86	139	7948	0.028777	0.0634552	0.492413	1958505462616690	EGR1,SERPINE1,RYR1,SPP1
4072	Phospholipase D signaling pathway	Environmental Information Processing	Signal transduction	4	86	148	7948	0.027027	0.0761308	0.513813	1.6082e+17	DGKG,EGF,PLA2G4F,CXCL8
860	Porphyrin metabolism	Metabolism	Metabolism of cofactors and vitamins	2	86	43	7948	0.0465116	0.078572	0.513813	3162645	HMOX1,BLVRB
5417	Lipid and atherosclerosis	Human Diseases	Cardiovascular disease	5	86	215	7948	0.0232558	0.0830259	0.513813	1.03332e+20	TLR6,CYP1A1,CXCL2,CXCL8,MMP1
740	Riboflavin metabolism	Metabolism	Metabolism of cofactors and vitamins	1	86	8	7948	0.125	0.0833898	0.513813	645	BLVRB
5215	Prostate cancer	Human Diseases	Cancer: specific types	3	86	97	7948	0.0309278	0.0875011	0.513813	1950211990993	EGF,ETV5,CREB3L1
5166	Human T-cell leukemia virus 1 infection	Human Diseases	Infectious disease: viral	5	86	222	7948	0.0225225	0.0921738	0.513813	1.95836e+20	EGR1,IL15,IL15RA,RELB,CREB3L1
5208	Chemical carcinogenesis - reactive oxygen species	Human Diseases	Cancer: overview	5	86	223	7948	0.0224215	0.0935219	0.513813	1.54316e+19	CYP1A1,AKR1C1,NQO1,EGF,HMOX1
4933	AGE-RAGE signaling pathway in diabetic complications	Human Diseases	Endocrine and metabolic disease	3	86	100	7948	0.03	0.0938276	0.513813	195835765054	EGR1,CXCL8,SERPINE1
5142	Chagas disease	Human Diseases	Infectious disease: parasitic	3	86	102	7948	0.0294118	0.0981481	0.513813	1033335765054	TLR6,CXCL8,SERPINE1
4630	JAK-STAT signaling pathway	Environmental Information Processing	Signal transduction	4	86	162	7948	0.0246914	0.098181	0.513813	1950267036003600	EGF,GFAP,IL15,IL15RA
4672	Intestinal immune network for IgA production	Organismal Systems	Immune system	2	86	49	7948	0.0408163	0.0982252	0.513813	36003601	IL15,IL15RA
4064	NF-kappa B signaling pathway	Environmental Information Processing	Signal transduction	3	86	104	7948	0.0288462	0.102548	0.513813	292035765971	CXCL2,CXCL8,RELB
5171	Coronavirus disease - COVID-19	Human Diseases	Infectious disease: viral	5	86	232	7948	0.0215517	0.106111	0.513813	3.57643e+19	CXCL8,MMP1,ACE2,TLR3,C1S
5225	Hepatocellular carcinoma	Human Diseases	Cancer: specific types	4	86	167	7948	0.0239521	0.106711	0.513813	1.72832e+16	NQO1,HMOX1,IGF2,WNT16
4928	Parathyroid hormone synthesis, secretion and action	Organismal Systems	Endocrine system	3	86	106	7948	0.0283019	0.107027	0.513813	1958432290993	EGR1,MMP13,CREB3L1
130	Ubiquinone and other terpenoid-quinone biosynthesis	Metabolism	Metabolism of cofactors and vitamins	1	86	11	7948	0.0909091	0.112856	0.513813	1728	NQO1
430	Taurine and hypotaurine metabolism	Metabolism	Metabolism of other amino acids	1	86	11	7948	0.0909091	0.112856	0.513813	2678	GGT1
4066	HIF-1 signaling pathway	Environmental Information Processing	Signal transduction	3	86	109	7948	0.0275229	0.113886	0.513813	195031625054	EGF,HMOX1,SERPINE1
5200	Pathways in cancer	Human Diseases	Cancer: overview	9	86	530	7948	0.0169811	0.118036	0.520432	1.7282e+36	NQO1,EGF,HMOX1,IGF2,CXCL8,IL15,IL15RA,MMP1,WNT16
4668	TNF signaling pathway	Environmental Information Processing	Signal transduction	3	86	112	7948	0.0267857	0.12091	0.521255	2920360090993	CXCL2,IL15,CREB3L1
480	Glutathione metabolism	Metabolism	Metabolism of other amino acids	2	86	57	7948	0.0350877	0.126274	0.532545	26782730	GGT1,GCLM
4730	Long-term depression	Organismal Systems	Nervous system	2	86	60	7948	0.0333333	0.137237	0.557999	2551896261	PLA2G4F,RYR1
4621	NOD-like receptor signaling pathway	Organismal Systems	Immune system	4	86	184	7948	0.0217391	0.13809	0.557999	263529203576837	GBP3,CXCL2,CXCL8,CASP4
590	Arachidonic acid metabolism	Metabolism	Lipid metabolism	2	86	61	7948	0.0327869	0.140938	0.557999	2551892678	PLA2G4F,GGT1
5165	Human papillomavirus infection	Human Diseases	Infectious disease: viral	6	86	331	7948	0.0181269	0.148081	0.573223	1.9504e+25	EGF,LFNG,WNT16,SPP1,TLR3,CREB3L1
604	Glycosphingolipid biosynthesis - ganglio series	Metabolism	Glycan biosynthesis and metabolism	1	86	15	7948	0.0666667	0.150693	0.573223	2583	B4GALNT1
4927	Cortisol synthesis and secretion	Organismal Systems	Endocrine system	2	86	65	7948	0.0307692	0.155948	0.581806	377790993	KCNK3,CREB3L1
4926	Relaxin signaling pathway	Organismal Systems	Endocrine system	3	86	129	7948	0.0232558	0.163468	0.598354	4312432290993	MMP1,MMP13,CREB3L1
830	Retinol metabolism	Metabolism	Metabolism of cofactors and vitamins	2	86	68	7948	0.0294118	0.167399	0.601398	1452261543	RDH12,CYP1A1
5120	Epithelial cell signaling in Helicobacter pylori infection	Human Diseases	Infectious disease: bacterial	2	86	70	7948	0.0285714	0.175114	0.617674	29203576	CXCL2,CXCL8
5322	Systemic lupus erythematosus	Human Diseases	Immune disease	3	86	136	7948	0.0220588	0.182158	0.631047	71683478349	C1S,H2BC4,H2BC21
5418	Fluid shear stress and atherosclerosis	Human Diseases	Cardiovascular disease	3	86	138	7948	0.0217391	0.187603	0.638508	172831628878	NQO1,HMOX1,SQSTM1
4140	Autophagy - animal	Cellular Processes	Transport and catabolism	3	86	141	7948	0.0212766	0.195849	0.65294	2859733383828870	ATG9B,RAB7B,SQSTM1
980	Metabolism of xenobiotics by cytochrome P450	Metabolism	Xenobiotics biodegradation and metabolism	2	86	76	7948	0.0263158	0.198574	0.65294	15431645	CYP1A1,AKR1C1
4060	Cytokine-cytokine receptor interaction	Environmental Information Processing	Signaling molecules and interaction	5	86	295	7948	0.0169492	0.214369	0.678106	2.92036e+19	CXCL2,CXCL8,IL15,IL15RA,IL32
3430	Mismatch repair	Genetic Information Processing	Replication and repair	1	86	23	7948	0.0434783	0.221645	0.678106	27030	MLH3
4614	Renin-angiotensin system	Organismal Systems	Endocrine system	1	86	23	7948	0.0434783	0.221645	0.678106	59272	ACE2
4145	Phagosome	Cellular Processes	Transport and catabolism	3	86	151	7948	0.0198675	0.223948	0.678106	103333383823684	TLR6,RAB7B,ITGAM
1240	Biosynthesis of cofactors	Metabolism	Global and overview maps	3	86	153	7948	0.0196078	0.229665	0.678106	14522617282730	RDH12,NQO1,GCLM
4934	Cushing syndrome	Human Diseases	Endocrine and metabolic disease	3	86	155	7948	0.0193548	0.23541	0.678106	37775138490993	KCNK3,WNT16,CREB3L1
4218	Cellular senescence	Cellular Processes	Cell growth and death	3	86	156	7948	0.0192308	0.238293	0.678106	357650548878	CXCL8,SERPINE1,SQSTM1
4911	Insulin secretion	Organismal Systems	Endocrine system	2	86	86	7948	0.0232558	0.238404	0.678106	683390993	ABCC8,CREB3L1
592	alpha-Linolenic acid metabolism	Metabolism	Lipid metabolism	1	86	25	7948	0.04	0.238447	0.678106	255189	PLA2G4F
4390	Hippo signaling pathway	Environmental Information Processing	Signal transduction	3	86	157	7948	0.0191083	0.241182	0.678106	174505451384	AFP,SERPINE1,WNT16
790	Folate biosynthesis	Metabolism	Metabolism of cofactors and vitamins	1	86	26	7948	0.0384615	0.246714	0.68375	57016	AKR1B10
5161	Hepatitis B	Human Diseases	Infectious disease: viral	3	86	162	7948	0.0185185	0.255714	0.695328	3576709890993	CXCL8,TLR3,CREB3L1
4912	GnRH signaling pathway	Organismal Systems	Endocrine system	2	86	93	7948	0.0215054	0.26655	0.695328	1958255189	EGR1,PLA2G4F
4350	TGF-beta signaling pathway	Environmental Information Processing	Signal transduction	2	86	94	7948	0.0212766	0.270576	0.695328	40919241	SMAD6,NOG
591	Linoleic acid metabolism	Metabolism	Lipid metabolism	1	86	29	7948	0.0344828	0.270984	0.695328	255189	PLA2G4F
5150	Staphylococcus aureus infection	Human Diseases	Infectious disease: bacterial	2	86	95	7948	0.0210526	0.274602	0.695328	3684716	ITGAM,C1S
1523	Antifolate resistance	Human Diseases	Drug resistance: antineoplastic	1	86	30	7948	0.0333333	0.278901	0.695328	8714	ABCC3
5132	Salmonella infection	Human Diseases	Infectious disease: bacterial	4	86	249	7948	0.0160643	0.283129	0.695328	1.03333e+17	TLR6,RAB7B,CXCL8,CASP4
4750	Inflammatory mediator regulation of TRP channels	Organismal Systems	Sensory system	2	86	98	7948	0.0204082	0.286672	0.695328	162514255189	TRPV3,PLA2G4F
4925	Aldosterone synthesis and secretion	Organismal Systems	Endocrine system	2	86	98	7948	0.0204082	0.286672	0.695328	377790993	KCNK3,CREB3L1
52	Galactose metabolism	Metabolism	Carbohydrate metabolism	1	86	31	7948	0.0322581	0.286733	0.695328	57016	AKR1B10
4136	Autophagy - other	Cellular Processes	Transport and catabolism	1	86	32	7948	0.03125	0.294481	0.697241	285973	ATG9B
4061	Viral protein interaction with cytokine and cytokine receptor	Environmental Information Processing	Signaling molecules and interaction	2	86	100	7948	0.02	0.29471	0.697241	29203576	CXCL2,CXCL8
4916	Melanogenesis	Organismal Systems	Endocrine system	2	86	101	7948	0.019802	0.298725	0.697814	5138490993	WNT16,CREB3L1
51	Fructose and mannose metabolism	Metabolism	Carbohydrate metabolism	1	86	33	7948	0.030303	0.302146	0.697814	57016	AKR1B10
5152	Tuberculosis	Human Diseases	Infectious disease: bacterial	3	86	179	7948	0.0167598	0.305895	0.698161	1033336843687	TLR6,ITGAM,ITGAX
40	Pentose and glucuronate interconversions	Metabolism	Carbohydrate metabolism	1	86	34	7948	0.0294118	0.309729	0.69869	57016	AKR1B10
512	Mucin type O-glycan biosynthesis	Metabolism	Glycan biosynthesis and metabolism	1	86	36	7948	0.0277778	0.32465	0.723666	9245	GCNT3
5034	Alcoholism	Human Diseases	Substance dependence	3	86	187	7948	0.0160428	0.329718	0.723666	8347834990993	H2BC4,H2BC21,CREB3L1
5143	African trypanosomiasis	Human Diseases	Infectious disease: parasitic	1	86	37	7948	0.027027	0.331991	0.723666	8542	APOL1
5167	Kaposi sarcoma-associated herpesvirus infection	Human Diseases	Infectious disease: viral	3	86	194	7948	0.0154639	0.350566	0.749897	292035767098	CXCL2,CXCL8,TLR3
260	Glycine, serine and threonine metabolism	Metabolism	Amino acid metabolism	1	86	40	7948	0.025	0.353543	0.749897	51268	PIPOX
5130	Pathogenic Escherichia coli infection	Human Diseases	Infectious disease: bacterial	3	86	197	7948	0.0152284	0.359487	0.749897	1479453576837	NLRP4,CXCL8,CASP4
5207	Chemical carcinogenesis - receptor activation	Human Diseases	Cancer: overview	3	86	197	7948	0.0152284	0.359487	0.749897	1543195090993	CYP1A1,EGF,CREB3L1
380	Tryptophan metabolism	Metabolism	Amino acid metabolism	1	86	42	7948	0.0238095	0.367528	0.758516	1543	CYP1A1
4940	Type I diabetes mellitus	Human Diseases	Endocrine and metabolic disease	1	86	43	7948	0.0232558	0.374408	0.762428	5798	PTPRN
5203	Viral carcinogenesis	Human Diseases	Cancer: overview	3	86	204	7948	0.0147059	0.380236	0.762428	8347834990993	H2BC4,H2BC21,CREB3L1
4962	Vasopressin-regulated water reabsorption	Organismal Systems	Excretory system	1	86	44	7948	0.0227273	0.381214	0.762428	90993	CREB3L1
4611	Platelet activation	Organismal Systems	Immune system	2	86	124	7948	0.016129	0.389452	0.763059	2551895739	PLA2G4F,PTGIR
4010	MAPK signaling pathway	Environmental Information Processing	Signal transduction	4	86	294	7948	0.0136054	0.394208	0.763059	1.95026e+17	EGF,PLA2G4F,IGF2,RELB
4930	Type II diabetes mellitus	Human Diseases	Endocrine and metabolic disease	1	86	46	7948	0.0217391	0.394607	0.763059	6833	ABCC8
4380	Osteoclast differentiation	Organismal Systems	Development and regeneration	2	86	127	7948	0.015748	0.40095	0.763059	59718878	RELB,SQSTM1
514	Other types of O-glycan biosynthesis	Metabolism	Glycan biosynthesis and metabolism	1	86	47	7948	0.0212766	0.401196	0.763059	3955	LFNG
565	Ether lipid metabolism	Metabolism	Lipid metabolism	1	86	49	7948	0.0204082	0.414161	0.763827	255189	PLA2G4F
5030	Cocaine addiction	Human Diseases	Substance dependence	1	86	49	7948	0.0204082	0.414161	0.763827	90993	CREB3L1
270	Cysteine and methionine metabolism	Metabolism	Amino acid metabolism	1	86	50	7948	0.02	0.42054	0.763827	2730	GCLM
5144	Malaria	Human Diseases	Infectious disease: parasitic	1	86	50	7948	0.02	0.42054	0.763827	3576	CXCL8
4810	Regulation of actin cytoskeleton	Cellular Processes	Cell motility	3	86	218	7948	0.0137615	0.421286	0.763827	195036843687	EGF,ITGAM,ITGAX
4270	Vascular smooth muscle contraction	Organismal Systems	Circulatory system	2	86	134	7948	0.0149254	0.427385	0.767711	2551895739	PLA2G4F,PTGIR
4936	Alcoholic liver disease	Human Diseases	Endocrine and metabolic disease	2	86	141	7948	0.0141844	0.453214	0.799065	29203576	CXCL2,CXCL8
4014	Ras signaling pathway	Environmental Information Processing	Signal transduction	3	86	232	7948	0.012931	0.461443	0.799065	19502551893481	EGF,PLA2G4F,IGF2
5213	Endometrial cancer	Human Diseases	Cancer: specific types	1	86	58	7948	0.0172414	0.469155	0.799065	1950	EGF
5224	Breast cancer	Human Diseases	Cancer: specific types	2	86	147	7948	0.0136054	0.47483	0.799065	195051384	EGF,WNT16
4330	Notch signaling pathway	Environmental Information Processing	Signal transduction	1	86	59	7948	0.0169492	0.474941	0.799065	3955	LFNG
4370	VEGF signaling pathway	Environmental Information Processing	Signal transduction	1	86	59	7948	0.0169492	0.474941	0.799065	255189	PLA2G4F
5226	Gastric cancer	Human Diseases	Cancer: specific types	2	86	148	7948	0.0135135	0.478383	0.799065	195051384	EGF,WNT16
4514	Cell adhesion molecules	Environmental Information Processing	Signaling molecules and interaction	2	86	149	7948	0.0134228	0.481922	0.799065	36844359	ITGAM,MPZ
310	Lysine degradation	Metabolism	Amino acid metabolism	1	86	63	7948	0.015873	0.497469	0.799065	51268	PIPOX
5217	Basal cell carcinoma	Human Diseases	Cancer: specific types	1	86	63	7948	0.015873	0.497469	0.799065	51384	WNT16
4921	Oxytocin signaling pathway	Organismal Systems	Endocrine system	2	86	154	7948	0.012987	0.499399	0.799065	2551896261	PLA2G4F,RYR1
4929	GnRH secretion	Organismal Systems	Endocrine system	1	86	64	7948	0.015625	0.50295	0.799065	6696	SPP1
5131	Shigellosis	Human Diseases	Infectious disease: bacterial	3	86	247	7948	0.0121457	0.50314	0.799065	35768378878	CXCL8,CASP4,SQSTM1
5160	Hepatitis C	Human Diseases	Infectious disease: viral	2	86	157	7948	0.0127389	0.509706	0.799065	19507098	EGF,TLR3
5221	Acute myeloid leukemia	Human Diseases	Cancer: specific types	1	86	67	7948	0.0149254	0.519041	0.799065	3684	ITGAM
5206	MicroRNAs in cancer	Human Diseases	Cancer: overview	2	86	161	7948	0.0124224	0.523236	0.799065	31625268	HMOX1,SERPINB5
4664	Fc epsilon RI signaling pathway	Organismal Systems	Immune system	1	86	68	7948	0.0147059	0.524289	0.799065	255189	PLA2G4F
5031	Amphetamine addiction	Human Diseases	Substance dependence	1	86	69	7948	0.0144928	0.529481	0.799065	90993	CREB3L1
4622	RIG-I-like receptor signaling pathway	Organismal Systems	Immune system	1	86	70	7948	0.0142857	0.534617	0.799065	3576	CXCL8
4151	PI3K-Akt signaling pathway	Environmental Information Processing	Signal transduction	4	86	354	7948	0.0112994	0.537455	0.799065	1.95035e+16	EGF,IGF2,SPP1,CREB3L1
4520	Adherens junction	Cellular Processes	Cellular community - eukaryotes	1	86	71	7948	0.0140845	0.539697	0.799065	81607	NECTIN4
5218	Melanoma	Human Diseases	Cancer: specific types	1	86	72	7948	0.0138889	0.544723	0.799065	1950	EGF
5223	Non-small cell lung cancer	Human Diseases	Cancer: specific types	1	86	72	7948	0.0138889	0.544723	0.799065	1950	EGF
5164	Influenza A	Human Diseases	Infectious disease: viral	2	86	171	7948	0.0116959	0.555971	0.799065	35767098	CXCL8,TLR3
3320	PPAR signaling pathway	Organismal Systems	Endocrine system	1	86	75	7948	0.0133333	0.559476	0.799065	4312	MMP1
4918	Thyroid hormone synthesis	Organismal Systems	Endocrine system	1	86	75	7948	0.0133333	0.559476	0.799065	90993	CREB3L1
5214	Glioma	Human Diseases	Cancer: specific types	1	86	75	7948	0.0133333	0.559476	0.799065	1950	EGF
5140	Leishmaniasis	Human Diseases	Infectious disease: parasitic	1	86	76	7948	0.0131579	0.564288	0.799065	3684	ITGAM
5212	Pancreatic cancer	Human Diseases	Cancer: specific types	1	86	76	7948	0.0131579	0.564288	0.799065	1950	EGF
5020	Prion disease	Human Diseases	Neurodegenerative disease	3	86	273	7948	0.010989	0.571368	0.799527	1958626190993	EGR1,RYR1,CREB3L1
1521	EGFR tyrosine kinase inhibitor resistance	Human Diseases	Drug resistance: antineoplastic	1	86	79	7948	0.0126582	0.578415	0.799527	1950	EGF
4360	Axon guidance	Organismal Systems	Development and regeneration	2	86	182	7948	0.010989	0.590138	0.799527	204522885	EPHA7,ABLIM3
4146	Peroxisome	Cellular Processes	Transport and catabolism	1	86	82	7948	0.0121951	0.592088	0.799527	51268	PIPOX
4662	B cell receptor signaling pathway	Organismal Systems	Immune system	1	86	82	7948	0.0121951	0.592088	0.799527	974	CD79B
5022	Pathways of neurodegeneration - multiple diseases	Human Diseases	Neurodegenerative disease	5	86	476	7948	0.0105042	0.5926	0.799527	5.13846e+20	WNT16,RYR1,UCHL1,DNAH17,SQSTM1
4012	ErbB signaling pathway	Environmental Information Processing	Signal transduction	1	86	85	7948	0.0117647	0.605324	0.799527	1950	EGF
5210	Colorectal cancer	Human Diseases	Cancer: specific types	1	86	86	7948	0.0116279	0.60964	0.799527	1950	EGF
4512	ECM-receptor interaction	Environmental Information Processing	Signaling molecules and interaction	1	86	88	7948	0.0113636	0.618134	0.799527	6696	SPP1
4540	Gap junction	Cellular Processes	Cellular community - eukaryotes	1	86	88	7948	0.0113636	0.618134	0.799527	1950	EGF
4062	Chemokine signaling pathway	Organismal Systems	Immune system	2	86	192	7948	0.0104167	0.619501	0.799527	29203576	CXCL2,CXCL8
4211	Longevity regulating pathway	Organismal Systems	Aging	1	86	89	7948	0.011236	0.622312	0.799527	90993	CREB3L1
4976	Bile secretion	Organismal Systems	Digestive system	1	86	89	7948	0.011236	0.622312	0.799527	8714	ABCC3
5235	PD-L1 expression and PD-1 checkpoint pathway in cancer	Human Diseases	Cancer: overview	1	86	89	7948	0.011236	0.622312	0.799527	1950	EGF
4212	Longevity regulating pathway - worm	Organismal Systems	Aging	1	86	92	7948	0.0108696	0.634578	0.803198	4494	MT1F
4361	Axon regeneration	Organismal Systems	Development and regeneration	1	86	92	7948	0.0108696	0.634578	0.803198	1608	DGKG
4510	Focal adhesion	Cellular Processes	Cellular community - eukaryotes	2	86	201	7948	0.00995025	0.644546	0.803198	19506696	EGF,SPP1
5205	Proteoglycans in cancer	Human Diseases	Cancer: overview	2	86	202	7948	0.00990099	0.647248	0.803198	348151384	IGF2,WNT16
4070	Phosphatidylinositol signaling system	Environmental Information Processing	Signal transduction	1	86	97	7948	0.0103093	0.654151	0.803198	1608	DGKG
4666	Fc gamma R-mediated phagocytosis	Organismal Systems	Immune system	1	86	97	7948	0.0103093	0.654151	0.803198	255189	PLA2G4F
4713	Circadian entrainment	Organismal Systems	Environmental adaptation	1	86	97	7948	0.0103093	0.654151	0.803198	6261	RYR1
4640	Hematopoietic cell lineage	Organismal Systems	Immune system	1	86	99	7948	0.010101	0.661687	0.807341	3684	ITGAM
4015	Rap1 signaling pathway	Environmental Information Processing	Signal transduction	2	86	210	7948	0.00952381	0.668292	0.810304	19503684	EGF,ITGAM
4974	Protein digestion and absorption	Organismal Systems	Digestive system	1	86	103	7948	0.00970874	0.676275	0.81411	59272	ACE2
4625	C-type lectin receptor signaling pathway	Organismal Systems	Immune system	1	86	104	7948	0.00961538	0.679824	0.81411	5971	RELB
4922	Glucagon signaling pathway	Organismal Systems	Endocrine system	1	86	107	7948	0.00934579	0.690241	0.818775	90993	CREB3L1
4931	Insulin resistance	Human Diseases	Endocrine and metabolic disease	1	86	108	7948	0.00925926	0.693638	0.818775	90993	CREB3L1
5163	Human cytomegalovirus infection	Human Diseases	Infectious disease: viral	2	86	225	7948	0.00888889	0.705047	0.818775	357690993	CXCL8,CREB3L1
4725	Cholinergic synapse	Organismal Systems	Nervous system	1	86	113	7948	0.00884956	0.710081	0.818775	90993	CREB3L1
4670	Leukocyte transendothelial migration	Organismal Systems	Immune system	1	86	114	7948	0.00877193	0.713263	0.818775	3684	ITGAM
4724	Glutamatergic synapse	Organismal Systems	Nervous system	1	86	114	7948	0.00877193	0.713263	0.818775	255189	PLA2G4F
4726	Serotonergic synapse	Organismal Systems	Nervous system	1	86	114	7948	0.00877193	0.713263	0.818775	255189	PLA2G4F
4935	Growth hormone synthesis, secretion and action	Organismal Systems	Endocrine system	1	86	119	7948	0.00840336	0.728664	0.830053	90993	CREB3L1
4152	AMPK signaling pathway	Environmental Information Processing	Signal transduction	1	86	120	7948	0.00833333	0.731644	0.830053	90993	CREB3L1
4020	Calcium signaling pathway	Environmental Information Processing	Signal transduction	2	86	240	7948	0.00833333	0.738399	0.832533	19506261	EGF,RYR1
4080	Neuroactive ligand-receptor interaction	Environmental Information Processing	Signaling molecules and interaction	3	86	353	7948	0.00849858	0.742413	0.832533	215150315739	F2RL2,P2RY6,PTGIR
4068	FoxO signaling pathway	Environmental Information Processing	Signal transduction	1	86	131	7948	0.00763359	0.762369	0.843221	1950	EGF
4142	Lysosome	Cellular Processes	Transport and catabolism	1	86	132	7948	0.00757576	0.764984	0.843221	968	CD68
4728	Dopaminergic synapse	Organismal Systems	Nervous system	1	86	132	7948	0.00757576	0.764984	0.843221	90993	CREB3L1
5135	Yersinia infection	Human Diseases	Infectious disease: bacterial	1	86	137	7948	0.00729927	0.777635	0.850203	3576	CXCL8
4915	Estrogen signaling pathway	Organismal Systems	Endocrine system	1	86	138	7948	0.00724638	0.780083	0.850203	90993	CREB3L1
5017	Spinocerebellar ataxia	Human Diseases	Neurodegenerative disease	1	86	142	7948	0.00704225	0.789613	0.853525	6261	RYR1
4550	Signaling pathways regulating pluripotency of stem cells	Cellular Processes	Cellular community - eukaryotes	1	86	143	7948	0.00699301	0.79193	0.853525	51384	WNT16
4261	Adrenergic signaling in cardiomyocytes	Organismal Systems	Circulatory system	1	86	150	7948	0.00666667	0.807464	0.865458	90993	CREB3L1
4150	mTOR signaling pathway	Environmental Information Processing	Signal transduction	1	86	155	7948	0.00645161	0.817852	0.867012	51384	WNT16
4932	Non-alcoholic fatty liver disease	Human Diseases	Endocrine and metabolic disease	1	86	155	7948	0.00645161	0.817852	0.867012	3576	CXCL8
4022	cGMP-PKG signaling pathway	Environmental Information Processing	Signal transduction	1	86	167	7948	0.00598802	0.840577	0.88147	90993	CREB3L1
4310	Wnt signaling pathway	Environmental Information Processing	Signal transduction	1	86	167	7948	0.00598802	0.840577	0.88147	51384	WNT16
5016	Huntington disease	Human Diseases	Neurodegenerative disease	2	86	306	7948	0.00653595	0.849659	0.886204	863290993	DNAH17,CREB3L1
5169	Epstein-Barr virus infection	Human Diseases	Infectious disease: viral	1	86	202	7948	0.0049505	0.892045	0.925437	5971	RELB
5014	Amyotrophic lateral sclerosis	Human Diseases	Neurodegenerative disease	2	86	364	7948	0.00549451	0.910198	0.936847	86328878	DNAH17,SQSTM1
4024	cAMP signaling pathway	Environmental Information Processing	Signal transduction	1	86	221	7948	0.00452489	0.912701	0.936847	90993	CREB3L1
4714	Thermogenesis	Organismal Systems	Environmental adaptation	1	86	232	7948	0.00431034	0.92282	0.942248	90993	CREB3L1
5012	Parkinson disease	Human Diseases	Neurodegenerative disease	1	86	266	7948	0.0037594	0.94732	0.962199	7345	UCHL1
5010	Alzheimer disease	Human Diseases	Neurodegenerative disease	1	86	384	7948	0.00260417	0.986189	0.996155	51384	WNT16
4740	Olfactory transduction	Organismal Systems	Sensory system	1	86	435	7948	0.00229885	0.992306	0.996155	79290	OR13A1
5168	Herpes simplex virus 1 infection	Human Diseases	Infectious disease: viral	1	86	495	7948	0.0020202	0.996155	0.996155	7098	TLR3

## Sheet: GO CC 6-OHDA vs Control
GO_C Term ID	GO_C Term Desc	GO_C Term Level1	GO_C Term Level2	Term Candidate Gene Num	Total Candidate Gene Num	Term Gene Num	Total Gene Num	Rich Ratio	P value	Q value	Gene ids	Gene Symbols
GO:0005615	extracellular space	cellular_component	extracellular region	33	171	1594	18200	0.0207026	1.20818e-05	0.00275465	1.10962e+137	ADAMTS5,BMPER,AFP,EGF,GGT1,SRPX2,CXCL2,HMOX1,IGF2,CXCL8,IL15,IL15RA,ITGAM,MMP13,SERPINE1,WNT16,SERPINB5,SERPINF2,PLXDC1,PTX3,ACE2,SPP1,TCN2,TIMP4,TLR3,C1S,H2BC4,H2BC21,AIFM2,APOL1,IL32,NOG,FGFBP1
GO:0005576	extracellular region	cellular_component	extracellular region	38	171	2107	18200	0.0180351	5.28119e-05	0.00602056	1.00581e+166	ABCB6,ADAMTS5,BMPER,ADAMTS18,EGF,F2RL2,FGF11,FTH1,FTL,AMBN,TREML4,CXCL2,GPIHBP1,IGF2,CXCL8,IL15,HRNR,LFNG,MMP1,MMP13,SERPINE1,WNT16,SERPINF2,AKR1B10,PLXDC1,PTX3,ACE2,BCAN,SPP1,TCN2,TIMP4,C1S,VWA7,MFAP5,CASP4,APOL1,NOG,FGFBP1
GO:0008043	intracellular ferritin complex	cellular_component	cell	2	171	2	18200	1	8.7766e-05	0.00667021	24952512	FTH1,FTL
GO:0044754	autolysosome	cellular_component	cell	3	171	11	18200	0.272727	0.000127224	0.00725175	249525128878	FTH1,FTL,SQSTM1
GO:0031012	extracellular matrix	cellular_component	extracellular region part	9	171	265	18200	0.0339623	0.000920855	0.041991	1.10962e+41	ADAMTS5,BMPER,ADAMTS18,MMP1,MMP13,PTX3,BCAN,TIMP4,TLR3
GO:0031093	platelet alpha granule lumen	cellular_component	cell	4	171	69	18200	0.057971	0.00404638	0.153762	1950348150545340	EGF,IGF2,SERPINE1,SERPINF2
GO:0005764	lysosome	cellular_component	cell	9	171	360	18200	0.025	0.00709345	0.224441	1.00583e+39	ABCB6,GFAP,RAB7B,MPZ,AKR1B10,ELAPOR1,CUBN,SQSTM1,CD68
GO:0031902	late endosome membrane	cellular_component	cell	5	171	135	18200	0.037037	0.00898638	0.224441	1.00583e+24	ABCB6,SLC9A9,RAB7B,ELAPOR1,CD68
GO:0035355	Toll-like receptor 2-Toll-like receptor 6 protein complex	cellular_component	cell	1	171	1	18200	1	0.0093956	0.224441	10333	TLR6
GO:0036020	endolysosome membrane	cellular_component	cell	2	171	18	18200	0.111111	0.0121648	0.224441	100587098	ABCB6,TLR3
GO:0043235	receptor complex	cellular_component	protein-containing complex	6	171	215	18200	0.027907	0.0161377	0.224441	1.03332e+28	TLR6,TRPV3,EPHA7,LRP1B,PLXDC1,CUBN
GO:0005789	endoplasmic reticulum membrane	cellular_component	cell part	17	171	1035	18200	0.0164251	0.0178322	0.224441	1.00581e+77	ABCB6,CHODL,RDH12,CYP1A1,CYP19A1,CNIH2,HMOX1,IL15RA,ELAPOR1,ABHD4,TLR3,UCHL1,CASP4,GPAT3,CREB3L1,OTOF,PCYT1B
GO:0005712	chiasma	cellular_component	cell	1	171	2	18200	0.5	0.0187034	0.224441	27030	MLH3
GO:0005927	muscle tendon junction	cellular_component	cell junction	1	171	2	18200	0.5	0.0187034	0.224441	23676	SMPX
GO:0017109	glutamate-cysteine ligase complex	cellular_component	cell	1	171	2	18200	0.5	0.0187034	0.224441	2730	GCLM
GO:0034688	integrin alphaM-beta2 complex	cellular_component	cell	1	171	2	18200	0.5	0.0187034	0.224441	3684	ITGAM
GO:0034689	integrin alphaX-beta2 complex	cellular_component	cell part	1	171	2	18200	0.5	0.0187034	0.224441	3687	ITGAX
GO:0044753	amphisome	cellular_component	cell	1	171	2	18200	0.5	0.0187034	0.224441	8878	SQSTM1
GO:1990425	ryanodine receptor complex	cellular_component	membrane part	1	171	2	18200	0.5	0.0187034	0.224441	6261	RYR1
GO:0000407	phagophore assembly site	cellular_component	cell	2	171	26	18200	0.0769231	0.0246056	0.241704	2859738878	ATG9B,SQSTM1
GO:0008305	integrin complex	cellular_component	cell	2	171	26	18200	0.0769231	0.0246056	0.241704	36843687	ITGAM,ITGAX
GO:0014802	terminal cisterna	cellular_component	organelle	1	171	3	18200	0.333333	0.0279243	0.241704	6261	RYR1
GO:0031004	potassium ion-transporting ATPase complex	cellular_component	membrane	1	171	3	18200	0.333333	0.0279243	0.241704	6833	ABCC8
GO:0099634	postsynaptic specialization membrane	cellular_component	cell	1	171	3	18200	0.333333	0.0279243	0.241704	5913	RAPSN
GO:0150001	primary dendrite	cellular_component	cell	1	171	3	18200	0.333333	0.0279243	0.241704	4130	MAP1A
GO:0030669	clathrin-coated endocytic vesicle membrane	cellular_component	cell	3	171	70	18200	0.0428571	0.0282002	0.241704	12783319509856	SYT2,EGF,KIAA0319
GO:0005768	endosome	cellular_component	cell	9	171	456	18200	0.0197368	0.0286229	0.241704	1.00584e+35	ABCB6,IL15,IL15RA,PTPRN,TCN2,CUBN,SQSTM1,CD68,KIAA0319
GO:0005886	plasma membrane	cellular_component	cell	56	171	4776	18200	0.0117253	0.0338529	0.248514	10058,10333,10626,11309,115584,117144,121268,127833,144453,145389,1608,162514,1950,2045,2151,23026,2583,2678,27180,285195,285852,338328,342979,3601,3684,3687,3777,4359,5031,5054,51557,53353,55359,56666,57125,5739,57526,57535,5798,5913,59272,60598,6261,645,6833,7345,79290,8029,81607,837,84883,8714,968,974,9856,9982	ABCB6,TLR6,TRIM16,SLCO2B1,SLC5A11,CATSPER1,RHEBL1,SYT2,BEST3,SLC38A6,DGKG,TRPV3,EGF,EPHA7,F2RL2,MYO16,B4GALNT1,GGT1,SIGLEC9,SLC9A9,TREML4,GPIHBP1,PALM3,IL15RA,ITGAM,ITGAX,KCNK3,MPZ,P2RY6,SERPINE1,LGSN,LRP1B,STYK1,PANX2,PLXDC1,PTGIR,PCDH19,ELAPOR1,PTPRN,RAPSN,ACE2,KCNK15,RYR1,BLVRB,ABCC8,UCHL1,OR13A1,CUBN,NECTIN4,CASP4,AIFM2,ABCC3,CD68,CD79B,KIAA0319,FGFBP1
GO:0016021	integral component of membrane	cellular_component	membrane	61	171	5280	18200	0.011553	0.0344046	0.248514	10058,10333,11309,115584,116211,121268,127833,140578,144453,145389,1588,162514,170692,1950,2045,2151,221393,23231,2583,2678,282973,285195,285973,3162,348013,3601,3684,3687,3777,3955,4322,5031,51207,53353,55287,55359,56666,57125,5739,57526,57535,5798,5913,59272,6261,64091,6817,6833,7098,79290,81607,84803,84883,8542,8714,90993,9245,9381,968,974,9856	ABCB6,TLR6,SLCO2B1,SLC5A11,TM4SF19,RHEBL1,SYT2,CHODL,BEST3,SLC38A6,CYP19A1,TRPV3,ADAMTS18,EGF,EPHA7,F2RL2,ADGRF4,SEL1L3,B4GALNT1,GGT1,JAKMIP3,SLC9A9,ATG9B,HMOX1,TMEM255B,IL15RA,ITGAM,ITGAX,KCNK3,LFNG,MMP13,P2RY6,DUSP13,LRP1B,TMEM40,STYK1,PANX2,PLXDC1,PTGIR,PCDH19,ELAPOR1,PTPRN,RAPSN,ACE2,RYR1,POPDC2,SULT1A1,ABCC8,TLR3,OR13A1,NECTIN4,GPAT3,AIFM2,APOL1,ABCC3,CREB3L1,GCNT3,OTOF,CD68,CD79B,KIAA0319
GO:0008282	inward rectifying potassium channel	cellular_component	cell	1	171	4	18200	0.25	0.0370591	0.248514	6833	ABCC8
GO:0019815	B cell receptor complex	cellular_component	cell	1	171	4	18200	0.25	0.0370591	0.248514	974	CD79B
GO:0044307	dendritic branch	cellular_component	cell	1	171	4	18200	0.25	0.0370591	0.248514	4130	MAP1A
GO:0060342	photoreceptor inner segment membrane	cellular_component	cell	1	171	4	18200	0.25	0.0370591	0.248514	145226	RDH12
GO:1901588	dendritic microtubule	cellular_component	cell	1	171	4	18200	0.25	0.0370591	0.248514	4130	MAP1A
GO:0030672	synaptic vesicle membrane	cellular_component	cell	3	171	79	18200	0.0379747	0.0383459	0.249796	12783368339381	SYT2,ABCC8,OTOF
GO:0005875	microtubule associated complex	cellular_component	cell	2	171	36	18200	0.0555556	0.044885	0.256408	413057159	MAP1A,TRIM54
GO:0036457	keratohyalin granule	cellular_component	cell	1	171	5	18200	0.2	0.0461085	0.256408	388697	HRNR
GO:0072557	IPAF inflammasome complex	cellular_component	cell	1	171	5	18200	0.2	0.0461085	0.256408	837	CASP4
GO:0097413	Lewy body	cellular_component	cell	1	171	5	18200	0.2	0.0461085	0.256408	8878	SQSTM1
GO:0097450	astrocyte end-foot	cellular_component	cell	1	171	5	18200	0.2	0.0461085	0.256408	2670	GFAP
GO:1990752	microtubule end	cellular_component	cell	1	171	5	18200	0.2	0.0461085	0.256408	89795	NAV3
GO:0043198	dendritic shaft	cellular_component	cell	2	171	39	18200	0.0512821	0.0518444	0.279038	2542634130	CNIH2,MAP1A
GO:0043190	ATP-binding cassette (ABC) transporter complex	cellular_component	cell	1	171	6	18200	0.166667	0.0550733	0.279038	10058	ABCB6
GO:0097169	AIM2 inflammasome complex	cellular_component	cell	1	171	6	18200	0.166667	0.0550733	0.279038	837	CASP4
GO:0098574	cytoplasmic side of lysosomal membrane	cellular_component	cell	1	171	6	18200	0.166667	0.0550733	0.279038	2670	GFAP
GO:0043202	lysosomal lumen	cellular_component	cell	3	171	97	18200	0.0309278	0.0633949	0.306619	6382769488029	BCAN,TCN2,CUBN
GO:0032300	mismatch repair complex	cellular_component	cell	1	171	7	18200	0.142857	0.0639544	0.306619	27030	MLH3
GO:0009986	cell surface	cellular_component	cell part	10	171	616	18200	0.0162338	0.0657691	0.306619	2.72863e+43	SRPX2,TREML4,IL15,IL15RA,ITGAM,ITGAX,SERPINF2,ACE2,TLR3,FGFBP1
GO:0030017	sarcomere	cellular_component	cell	2	171	47	18200	0.0425532	0.0720772	0.306619	70798878	TIMP4,SQSTM1
GO:0005577	fibrinogen complex	cellular_component	extracellular region	1	171	8	18200	0.125	0.0727525	0.306619	5345	SERPINF2
GO:0071144	heteromeric SMAD protein complex	cellular_component	cell	1	171	8	18200	0.125	0.0727525	0.306619	4091	SMAD6
GO:0043025	neuronal cell body	cellular_component	cell	7	171	388	18200	0.0180412	0.0739855	0.306619	1.7282e+28	NQO1,EPHA7,MAP1A,PLXDC1,PTPRN,SNCG,UCHL1
GO:0016323	basolateral plasma membrane	cellular_component	cell	5	171	240	18200	0.0208333	0.076329	0.306619	3.38328e+21	GPIHBP1,MPZ,P2RY6,ABCC3,OTOF
GO:0005794	Golgi apparatus	cellular_component	cell	16	171	1154	18200	0.0138648	0.0766581	0.306619	1.00581e+74	ABCB6,TLR6,B4GALNT1,JAKMIP3,RAB7B,IL15,SMAD6,WNT16,AKR1B10,ELAPOR1,PTPRN,RAPSN,SPP1,CUBN,STMN4,PARP10
GO:0005788	endoplasmic reticulum lumen	cellular_component	cell part	6	171	315	18200	0.0190476	0.0772073	0.306619	1.10962e+23	ADAMTS5,AFP,AMBN,ACE2,SPP1,APOL1
GO:0031232	extrinsic component of external side of plasma membrane	cellular_component	cell	1	171	9	18200	0.111111	0.0814684	0.306619	8029	CUBN
GO:0034464	BBSome	cellular_component	cell	1	171	9	18200	0.111111	0.0814684	0.306619	728695	SPANXB1
GO:0034751	aryl hydrocarbon receptor complex	cellular_component	cell	1	171	9	18200	0.111111	0.0814684	0.306619	1543	CYP1A1
GO:0042584	chromaffin granule membrane	cellular_component	cell	1	171	9	18200	0.111111	0.0814684	0.306619	127833	SYT2
GO:0072559	NLRP3 inflammasome complex	cellular_component	cell	1	171	9	18200	0.111111	0.0814684	0.306619	837	CASP4
GO:0099061	integral component of postsynaptic density membrane	cellular_component	cell	2	171	51	18200	0.0392157	0.0829998	0.306619	2045254263	EPHA7,CNIH2
GO:0042383	sarcolemma	cellular_component	cell	3	171	110	18200	0.0272727	0.0851371	0.306619	6261640916833	RYR1,POPDC2,ABCC8
GO:0005887	integral component of plasma membrane	cellular_component	cell	19	171	1446	18200	0.0131397	0.0858728	0.306619	1.03331e+87	TLR6,SLCO2B1,LRRC38,SLC38A6,TRPV3,EPHA7,F2RL2,SIGLEC9,KCNK3,MPZ,P2RY6,PCDHA11,PTGIR,PCDH19,ELAPOR1,KCNK15,RYR1,TLR3,CD79B
GO:0014701	junctional sarcoplasmic reticulum membrane	cellular_component	cell	1	171	10	18200	0.1	0.0901028	0.306619	6261	RYR1
GO:0016528	sarcoplasm	cellular_component	cell part	1	171	10	18200	0.1	0.0901028	0.306619	8996	NOL3
GO:0031301	integral component of organelle membrane	cellular_component	membrane part	1	171	10	18200	0.1	0.0901028	0.306619	6261	RYR1
GO:0036128	CatSper complex	cellular_component	cell	1	171	10	18200	0.1	0.0901028	0.306619	117144	CATSPER1
GO:0016529	sarcoplasmic reticulum	cellular_component	cell	2	171	54	18200	0.037037	0.0915009	0.306797	62618996	RYR1,NOL3
GO:0005740	mitochondrial envelope	cellular_component	organelle	1	171	11	18200	0.0909091	0.0986565	0.317438	10058	ABCB6
GO:0036157	outer dynein arm	cellular_component	cell	1	171	11	18200	0.0909091	0.0986565	0.317438	8632	DNAH17
GO:0072562	blood microparticle	cellular_component	extracellular region	3	171	118	18200	0.0254237	0.0998868	0.317438	53457168542	SERPINF2,C1S,APOL1
GO:1904724	tertiary granule lumen	cellular_component	cell	2	171	57	18200	0.0350877	0.100243	0.317438	24955806	FTH1,PTX3
GO:0005765	lysosomal membrane	cellular_component	cell	6	171	343	18200	0.0174927	0.105077	0.325676	1.00582e+24	ABCB6,EGF,ELAPOR1,TLR3,CUBN,CD68
GO:0001527	microfibril	cellular_component	extracellular region	1	171	12	18200	0.0833333	0.10713	0.325676	8076	MFAP5
GO:0048787	presynaptic active zone membrane	cellular_component	cell	1	171	12	18200	0.0833333	0.10713	0.325676	9381	OTOF
GO:0010008	endosome membrane	cellular_component	cell	5	171	270	18200	0.0185185	0.111344	0.332353	1.00583e+21	ABCB6,SLC9A9,TLR3,CUBN,CD68
GO:0043679	axon terminus	cellular_component	cell	2	171	61	18200	0.0327869	0.112242	0.332353	57986623	PTPRN,SNCG
GO:0031526	brush border membrane	cellular_component	cell	2	171	62	18200	0.0322581	0.115298	0.337024	592728029	ACE2,CUBN
GO:0030173	integral component of Golgi membrane	cellular_component	cell	2	171	64	18200	0.03125	0.121472	0.350579	25833955	B4GALNT1,LFNG
GO:0000139	Golgi membrane	cellular_component	cell	9	171	612	18200	0.0147059	0.123399	0.350697	1.00583e+37	ABCB6,B4GALNT1,GBP3,IL15RA,LFNG,AKR1B10,TLR3,GCNT3,OTOF
GO:1904115	axon cytoplasm	cellular_component	cell	2	171	65	18200	0.0307692	0.12459	0.350697	41307345	MAP1A,UCHL1
GO:0001673	male germ cell nucleus	cellular_component	cell	1	171	15	18200	0.0666667	0.132079	0.358501	27030	MLH3
GO:0031089	platelet dense granule lumen	cellular_component	cell	1	171	15	18200	0.0666667	0.132079	0.358501	51384	WNT16
GO:0031224	intrinsic component of membrane	cellular_component	membrane	1	171	15	18200	0.0666667	0.132079	0.358501	8542	APOL1
GO:0005737	cytoplasm	cellular_component	cell	61	171	5734	18200	0.0106383	0.13694	0.367321	10553,10561,10626,121268,140578,1543,1645,1728,174,1958,2256,22885,23026,2495,2512,255189,26137,2635,26353,2670,27286,285973,342979,3433,3437,3600,388697,400629,4091,4130,4435,4494,51207,51384,51557,5268,56666,57016,57125,57159,5913,59272,59344,5971,6261,6623,6799,6817,7098,728695,7345,81551,837,84808,84875,84883,8544,8632,8878,8996,9468	HTATIP2,IFI44,TRIM16,RHEBL1,CHODL,CYP1A1,AKR1C1,NQO1,AFP,EGR1,FGF11,ABLIM3,MYO16,FTH1,FTL,PLA2G4F,ZBTB20,GBP3,HSPB8,GFAP,SRPX2,ATG9B,PALM3,IFIT2,IFIT3,IL15,HRNR,TEX19,SMAD6,MAP1A,CITED1,MT1F,DUSP13,WNT16,LGSN,SERPINB5,PANX2,AKR1B10,PLXDC1,TRIM54,RAPSN,ACE2,ALOXE3,RELB,RYR1,SNCG,SULT1A2,SULT1A1,TLR3,SPANXB1,UCHL1,STMN4,CASP4,PERM1,PARP10,AIFM2,PIR,DNAH17,SQSTM1,NOL3,PCYT1B
GO:0016324	apical plasma membrane	cellular_component	cell part	6	171	373	18200	0.0160858	0.139978	0.367528	1.13092e+27	SLCO2B1,F2RL2,GPIHBP1,P2RY6,ACE2,CUBN
GO:0032585	multivesicular body membrane	cellular_component	cell	1	171	16	18200	0.0625	0.140241	0.367528	10058	ABCB6
GO:0005776	autophagosome	cellular_component	cell	2	171	71	18200	0.028169	0.143676	0.36759	2859738878	ATG9B,SQSTM1
GO:0016020	membrane	cellular_component	membrane	55	171	5137	18200	0.0107066	0.14388	0.36759	10058,10333,10553,11309,115584,116211,121268,140578,144453,1543,1588,1608,162514,1950,2045,2151,221393,23026,23231,2512,2583,282973,285973,3162,348013,3684,3687,3955,4359,5031,51207,51557,53353,55287,55359,57016,57125,5913,59272,64091,6817,6833,7098,7345,79290,8029,84803,8714,8996,90993,9235,9245,968,974,9856	ABCB6,TLR6,HTATIP2,SLCO2B1,SLC5A11,TM4SF19,RHEBL1,CHODL,BEST3,CYP1A1,CYP19A1,DGKG,TRPV3,EGF,EPHA7,F2RL2,ADGRF4,MYO16,SEL1L3,FTL,B4GALNT1,JAKMIP3,ATG9B,HMOX1,TMEM255B,ITGAM,ITGAX,LFNG,MPZ,P2RY6,DUSP13,LGSN,LRP1B,TMEM40,STYK1,AKR1B10,PLXDC1,RAPSN,ACE2,POPDC2,SULT1A1,ABCC8,TLR3,UCHL1,OR13A1,CUBN,GPAT3,ABCC3,NOL3,CREB3L1,IL32,GCNT3,CD68,CD79B,KIAA0319
GO:0031045	dense core granule	cellular_component	cell	1	171	17	18200	0.0588235	0.148326	0.36759	127833	SYT2
GO:0043194	axon initial segment	cellular_component	cell	1	171	17	18200	0.0588235	0.148326	0.36759	4130	MAP1A
GO:0101031	chaperone complex	cellular_component	protein-containing complex	1	171	17	18200	0.0588235	0.148326	0.36759	26353	HSPB8
GO:0070821	tertiary granule membrane	cellular_component	cell	2	171	73	18200	0.0273973	0.150169	0.368155	36843687	ITGAM,ITGAX
GO:0031594	neuromuscular junction	cellular_component	synapse	2	171	74	18200	0.027027	0.153437	0.371296	20455913	EPHA7,RAPSN
GO:0005858	axonemal dynein complex	cellular_component	cell	1	171	18	18200	0.0555556	0.156335	0.371296	8632	DNAH17
GO:0033162	melanosome membrane	cellular_component	cell	1	171	18	18200	0.0555556	0.156335	0.371296	10058	ABCB6
GO:0005770	late endosome	cellular_component	cell	3	171	146	18200	0.0205479	0.158391	0.372301	338382575358878	RAB7B,ELAPOR1,SQSTM1
GO:0062023	collagen-containing extracellular matrix	cellular_component	extracellular region	6	171	389	18200	0.0154242	0.160551	0.373527	1.10963e+27	ADAMTS5,SRPX2,HRNR,SERPINE1,SERPINF2,MFAP5
GO:0030670	phagocytic vesicle membrane	cellular_component	cell	2	171	77	18200	0.025974	0.163323	0.374535	10333338382	TLR6,RAB7B
GO:0043034	costamere	cellular_component	cell	1	171	19	18200	0.0526316	0.16427	0.374535	23676	SMPX
GO:0031362	anchored component of external side of plasma membrane	cellular_component	cell	1	171	20	18200	0.05	0.17213	0.388571	338328	GPIHBP1
GO:0005774	vacuolar membrane	cellular_component	membrane	1	171	21	18200	0.047619	0.179917	0.394434	10058	ABCB6
GO:0034361	very-low-density lipoprotein particle	cellular_component	extracellular region	1	171	21	18200	0.047619	0.179917	0.394434	8542	APOL1
GO:0044306	neuron projection terminus	cellular_component	cell	1	171	21	18200	0.047619	0.179917	0.394434	7345	UCHL1
GO:0045202	synapse	cellular_component	synapse	8	171	584	18200	0.0136986	0.184947	0.4016	1.72825e+33	NQO1,CNIH2,KCNK3,MAP1A,MPZ,PTPRN,RAPSN,SNCG
GO:0016234	inclusion body	cellular_component	cell	1	171	23	18200	0.0434783	0.195273	0.420022	8878	SQSTM1
GO:0005921	gap junction	cellular_component	cell junction	1	171	24	18200	0.0416667	0.202844	0.428226	56666	PANX2
GO:0031307	integral component of mitochondrial outer membrane	cellular_component	cell	1	171	24	18200	0.0416667	0.202844	0.428226	10058	ABCB6
GO:0031674	I band	cellular_component	cell	1	171	25	18200	0.04	0.210343	0.43412	6261	RYR1
GO:0034364	high-density lipoprotein particle	cellular_component	extracellular region	1	171	25	18200	0.04	0.210343	0.43412	8542	APOL1
GO:0070062	extracellular exosome	cellular_component	extracellular region	24	171	2148	18200	0.0111732	0.211348	0.43412	1.00582e+100	ABCB6,AKR1C1,EGF,FTH1,FTL,GGT1,ITGAM,HRNR,SERPINE1,WNT16,SERPINF2,ELAPOR1,ACE2,RYR1,BLVRB,SNCG,SPP1,CUBN,NECTIN4,H2BC4,H2BC21,SQSTM1,GCNT3,CD79B
GO:0032281	AMPA glutamate receptor complex	cellular_component	cell	1	171	26	18200	0.0384615	0.217773	0.434366	254263	CNIH2
GO:0035578	azurophil granule lumen	cellular_component	cell	2	171	95	18200	0.0210526	0.224502	0.434366	2512388697	FTL,HRNR
GO:0045211	postsynaptic membrane	cellular_component	cell	3	171	174	18200	0.0172414	0.224755	0.434366	20452542635913	EPHA7,CNIH2,RAPSN
GO:0005640	nuclear outer membrane	cellular_component	cell	1	171	27	18200	0.037037	0.225133	0.434366	89795	NAV3
GO:0031430	M band	cellular_component	cell part	1	171	27	18200	0.037037	0.225133	0.434366	23676	SMPX
GO:0005811	lipid droplet	cellular_component	cell	2	171	96	18200	0.0208333	0.227963	0.434366	6387484883	ABHD4,AIFM2
GO:0000795	synaptonemal complex	cellular_component	cell	1	171	28	18200	0.0357143	0.232424	0.434366	27030	MLH3
GO:0005790	smooth endoplasmic reticulum	cellular_component	cell	1	171	28	18200	0.0357143	0.232424	0.434366	6261	RYR1
GO:0030286	dynein complex	cellular_component	organelle	1	171	28	18200	0.0357143	0.232424	0.434366	8632	DNAH17
GO:0034704	calcium channel complex	cellular_component	membrane	1	171	28	18200	0.0357143	0.232424	0.434366	6261	RYR1
GO:0070382	exocytic vesicle	cellular_component	cell	1	171	28	18200	0.0357143	0.232424	0.434366	127833	SYT2
GO:0099060	integral component of postsynaptic specialization membrane	cellular_component	cell	1	171	30	18200	0.0333333	0.246802	0.457461	2045	EPHA7
GO:0005581	collagen trimer	cellular_component	protein-containing complex	2	171	102	18200	0.0196078	0.248795	0.457461	43124322	MMP1,MMP13
GO:0030667	secretory granule membrane	cellular_component	cell	2	171	103	18200	0.0194175	0.252274	0.460149	271803687	SIGLEC9,ITGAX
GO:0005802	trans-Golgi network	cellular_component	cell	3	171	187	18200	0.0160428	0.257227	0.464751	3383825701657530	RAB7B,AKR1B10,ELAPOR1
GO:0016605	PML body	cellular_component	cell	2	171	105	18200	0.0190476	0.259237	0.464751	106268878	TRIM16,SQSTM1
GO:0097060	synaptic membrane	cellular_component	cell	1	171	32	18200	0.03125	0.260913	0.464751	27286	SRPX2
GO:0060076	excitatory synapse	cellular_component	synapse	1	171	33	18200	0.030303	0.267869	0.471018	27286	SRPX2
GO:0043209	myelin sheath	cellular_component	cell	1	171	34	18200	0.0294118	0.274761	0.471018	4359	MPZ
GO:0044853	plasma membrane raft	cellular_component	cell	1	171	34	18200	0.0294118	0.274761	0.471018	3684	ITGAM
GO:0097225	sperm midpiece	cellular_component	cell	1	171	34	18200	0.0294118	0.274761	0.471018	8878	SQSTM1
GO:0098686	hippocampal mossy fiber to CA3 synapse	cellular_component	synapse	1	171	34	18200	0.0294118	0.274761	0.471018	2045	EPHA7
GO:0005741	mitochondrial outer membrane	cellular_component	cell	3	171	195	18200	0.0153846	0.277524	0.472073	10058316284883	ABCB6,HMOX1,AIFM2
GO:0000786	nucleosome	cellular_component	cell	2	171	111	18200	0.018018	0.280132	0.472073	83478349	H2BC4,H2BC21
GO:0016235	aggresome	cellular_component	cell	1	171	35	18200	0.0285714	0.281587	0.472073	8878	SQSTM1
GO:0000421	autophagosome membrane	cellular_component	cell	1	171	37	18200	0.027027	0.29505	0.491032	285973	ATG9B
GO:0005930	axoneme	cellular_component	cell	2	171	116	18200	0.0172414	0.297514	0.491546	547778632	CFAP46,DNAH17
GO:0033017	sarcoplasmic reticulum membrane	cellular_component	cell part	1	171	38	18200	0.0263158	0.301687	0.494853	6261	RYR1
GO:0031225	anchored component of membrane	cellular_component	membrane part	2	171	123	18200	0.0162602	0.321737	0.523972	33832863827	GPIHBP1,BCAN
GO:0031514	motile cilium	cellular_component	cell	2	171	125	18200	0.016	0.328623	0.531391	1171448632	CATSPER1,DNAH17
GO:0030658	transport vesicle membrane	cellular_component	cell	1	171	44	18200	0.0227273	0.340224	0.546275	5798	PTPRN
GO:0034707	chloride channel complex	cellular_component	membrane	1	171	47	18200	0.0212766	0.358692	0.568979	144453	BEST3
GO:0030018	Z disc	cellular_component	cell	2	171	134	18200	0.0149254	0.359355	0.568979	571596261	TRIM54,RYR1
GO:0001533	cornified envelope	cellular_component	cell	1	171	48	18200	0.0208333	0.364733	0.573511	388697	HRNR
GO:0009897	external side of plasma membrane	cellular_component	cell	4	171	335	18200	0.0119403	0.386219	0.598249	3.38328e+16	GPIHBP1,ITGAM,ITGAX,CD79B
GO:0016604	nuclear body	cellular_component	cell	4	171	335	18200	0.0119403	0.386219	0.598249	2.61373e+18	ZBTB20,HSPB8,SMAD6,SP140L
GO:0016459	myosin complex	cellular_component	cell	1	171	52	18200	0.0192308	0.388337	0.598249	23026	MYO16
GO:0017053	transcriptional repressor complex	cellular_component	protein-containing complex	1	171	54	18200	0.0185185	0.39981	0.608198	5971	RELB
GO:0005782	peroxisomal matrix	cellular_component	cell	1	171	55	18200	0.0181818	0.405466	0.608198	51268	PIPOX
GO:0043195	terminal bouton	cellular_component	cell	1	171	55	18200	0.0181818	0.405466	0.608198	645	BLVRB
GO:1903561	extracellular vesicle	cellular_component	extracellular region	1	171	55	18200	0.0181818	0.405466	0.608198	3955	LFNG
GO:0045111	intermediate filament cytoskeleton	cellular_component	cell	1	171	56	18200	0.0178571	0.411069	0.612573	2670	GFAP
GO:0005783	endoplasmic reticulum	cellular_component	cell	13	171	1280	18200	0.0101563	0.427087	0.616488	1.00581e+55	ABCB6,CHODL,CYP1A1,CYP19A1,HMOX1,IFIT2,UCHL1,CUBN,CASP4,GPAT3,SQSTM1,CREB3L1,PCYT1B
GO:0012507	ER to Golgi transport vesicle membrane	cellular_component	cell	1	171	59	18200	0.0169492	0.427564	0.616488	254263	CNIH2
GO:0098978	glutamatergic synapse	cellular_component	synapse	4	171	355	18200	0.0112676	0.428533	0.616488	2.04523e+19	EPHA7,ABLIM3,CNIH2,BCAN
GO:0030425	dendrite	cellular_component	cell	5	171	457	18200	0.0109409	0.429326	0.616488	1.7282e+22	NQO1,EPHA7,CNIH2,MAP1A,PLXDC1
GO:0045121	membrane raft	cellular_component	membrane	3	171	256	18200	0.0117188	0.432902	0.616488	10333368459272	TLR6,ITGAM,ACE2
GO:0035577	azurophil granule membrane	cellular_component	cell	1	171	60	18200	0.0166667	0.43296	0.616488	968	CD68
GO:0030659	cytoplasmic vesicle membrane	cellular_component	cell	2	171	157	18200	0.0127389	0.43525	0.616488	36016261	IL15RA,RYR1
GO:0001917	photoreceptor inner segment	cellular_component	cell	1	171	63	18200	0.015873	0.448846	0.616488	145226	RDH12
GO:0005791	rough endoplasmic reticulum	cellular_component	cell	1	171	63	18200	0.015873	0.448846	0.616488	4359	MPZ
GO:0030139	endocytic vesicle	cellular_component	cell	1	171	63	18200	0.015873	0.448846	0.616488	8029	CUBN
GO:0035580	specific granule lumen	cellular_component	cell	1	171	63	18200	0.015873	0.448846	0.616488	5806	PTX3
GO:0036126	sperm flagellum	cellular_component	cell	1	171	63	18200	0.015873	0.448846	0.616488	8632	DNAH17
GO:0101003	ficolin-1-rich granule membrane	cellular_component	organelle	1	171	63	18200	0.015873	0.448846	0.616488	3687	ITGAX
GO:0005905	clathrin-coated pit	cellular_component	cell	1	171	66	18200	0.0151515	0.46429	0.633881	8029	CUBN
GO:0000785	chromatin	cellular_component	cell part	10	171	1002	18200	0.00998004	0.468769	0.636186	1.5432e+45	CYP1A1,EGR1,ETV5,MAFF,ONECUT3,SMAD6,NAP1L2,RELB,SCX,CREB3L1
GO:0031982	vesicle	cellular_component	organelle	2	171	172	18200	0.0116279	0.482099	0.650406	2551896696	PLA2G4F,SPP1
GO:0031234	extrinsic component of cytoplasmic side of plasma membrane	cellular_component	cell	1	171	71	18200	0.0140845	0.489079	0.65491	55359	STYK1
GO:0031901	early endosome membrane	cellular_component	membrane	2	171	175	18200	0.0114286	0.491182	0.65491	100589856	ABCB6,KIAA0319
GO:0030666	endocytic vesicle membrane	cellular_component	cell	1	171	73	18200	0.0136986	0.498672	0.657209	59272	ACE2
GO:0045335	phagocytic vesicle	cellular_component	cell	1	171	73	18200	0.0136986	0.498672	0.657209	338382	RAB7B
GO:0001725	stress fiber	cellular_component	cell	1	171	75	18200	0.0133333	0.508086	0.665768	22885	ABLIM3
GO:0005901	caveola	cellular_component	cell	1	171	77	18200	0.012987	0.517325	0.674	3162	HMOX1
GO:0033116	endoplasmic reticulum-Golgi intermediate compartment membrane	cellular_component	cell	1	171	78	18200	0.0128205	0.521879	0.67607	254263	CNIH2
GO:0008076	voltage-gated potassium channel complex	cellular_component	cell	1	171	83	18200	0.0120482	0.544017	0.692938	126755	LRRC38
GO:0044297	cell body	cellular_component	cell	1	171	83	18200	0.0120482	0.544017	0.692938	2670	GFAP
GO:0098685	Schaffer collateral - CA1 synapse	cellular_component	synapse	1	171	83	18200	0.0120482	0.544017	0.692938	2045	EPHA7
GO:0048471	perinuclear region of cytoplasm	cellular_component	cell	7	171	744	18200	0.0094086	0.552622	0.699987	1.40578e+32	CHODL,MYO16,GBP3,HMOX1,HRNR,SNCG,SPP1
GO:0035579	specific granule membrane	cellular_component	cell part	1	171	92	18200	0.0108696	0.581329	0.732282	3684	ITGAM
GO:0000932	P-body	cellular_component	cell	1	171	94	18200	0.0106383	0.5892	0.738118	8878	SQSTM1
GO:0005829	cytosol	cellular_component	cell part	50	171	5427	18200	0.00921319	0.59471	0.74095	10058,10553,10626,10962,140578,147945,1543,1608,1645,1728,202658,23026,2495,2512,255189,2635,26353,2670,2730,3162,3433,3437,3600,4091,4130,4359,4435,51268,57016,5739,5913,59344,5971,645,6799,6817,7345,8029,8347,8349,837,84875,84883,8544,8878,8996,9235,9381,9540,974	ABCB6,HTATIP2,TRIM16,MLLT11,CHODL,NLRP4,CYP1A1,DGKG,AKR1C1,NQO1,TRIM39-RPP21,MYO16,FTH1,FTL,PLA2G4F,GBP3,HSPB8,GFAP,GCLM,HMOX1,IFIT2,IFIT3,IL15,SMAD6,MAP1A,MPZ,CITED1,PIPOX,AKR1B10,PTGIR,RAPSN,ALOXE3,RELB,BLVRB,SULT1A2,SULT1A1,UCHL1,CUBN,H2BC4,H2BC21,CASP4,PARP10,AIFM2,PIR,SQSTM1,NOL3,IL32,OTOF,TP53I3,CD79B
GO:0005874	microtubule	cellular_component	cell	3	171	334	18200	0.00898204	0.610425	0.753552	4130571598632	MAP1A,TRIM54,DNAH17
GO:0030141	secretory granule	cellular_component	cell	1	171	100	18200	0.01	0.611938	0.753552	5798	PTPRN
GO:0032587	ruffle membrane	cellular_component	cell	1	171	102	18200	0.00980392	0.619236	0.753552	255189	PLA2G4F
GO:0032588	trans-Golgi network membrane	cellular_component	cell	1	171	102	18200	0.00980392	0.619236	0.753552	57016	AKR1B10
GO:0005667	transcription factor complex	cellular_component	cell	2	171	224	18200	0.00892857	0.624655	0.753552	390874642658	ONECUT3,SCX
GO:0005815	microtubule organizing center	cellular_component	organelle part	2	171	224	18200	0.00892857	0.624655	0.753552	109625971	MLLT11,RELB
GO:0005796	Golgi lumen	cellular_component	organelle	1	171	106	18200	0.00943396	0.633426	0.760111	63827	BCAN
GO:0031410	cytoplasmic vesicle	cellular_component	cell	4	171	480	18200	0.00833333	0.663956	0.792576	2.63529e+17	GBP3,ATG9B,SQSTM1,KIAA0319
GO:0005777	peroxisome	cellular_component	cell	1	171	118	18200	0.00847458	0.672915	0.799087	51268	PIPOX
GO:0005923	bicellular tight junction	cellular_component	cell junction	1	171	124	18200	0.00806452	0.691044	0.814086	57125	PLXDC1
GO:0030424	axon	cellular_component	cell	3	171	378	18200	0.00793651	0.692841	0.814086	12783341306623	SYT2,MAP1A,SNCG
GO:0043005	neuron projection	cellular_component	cell	3	171	380	18200	0.00789474	0.696258	0.814086	2045413081551	EPHA7,MAP1A,STMN4
GO:1904813	ficolin-1-rich granule lumen	cellular_component	cell	1	171	129	18200	0.00775194	0.705385	0.82055	2495	FTH1
GO:0055037	recycling endosome	cellular_component	cell	1	171	134	18200	0.00746269	0.719064	0.830868	285195	SLC9A9
GO:0005739	mitochondrion	cellular_component	cell	12	171	1454	18200	0.00825309	0.721543	0.830868	1.00582e+53	ABCB6,CYP1A1,MAFF,PLA2G4F,IFIT3,AKR1B10,ABHD4,ABCC8,CASP4,AIFM2,SQSTM1,NOL3
GO:0008021	synaptic vesicle	cellular_component	cell	1	171	138	18200	0.00724638	0.729552	0.831689	5798	PTPRN
GO:0098793	presynapse	cellular_component	cell	1	171	138	18200	0.00724638	0.729552	0.831689	9381	OTOF
GO:0005575	cellular_component	cellular_component	cellular_component	3	171	406	18200	0.00738916	0.738101	0.835621	299488073792086	OSGIN1,VWA7,GGTLC1
GO:0012505	endomembrane system	cellular_component	cell	1	171	144	18200	0.00694444	0.744557	0.835621	121268	RHEBL1
GO:0005813	centrosome	cellular_component	cell	4	171	537	18200	0.00744879	0.746834	0.835621	1.40579e+17	CHODL,RAPSN,RELB,SNCG
GO:0005769	early endosome	cellular_component	cell	2	171	283	18200	0.00706714	0.747661	0.835621	70989856	TLR3,KIAA0319
GO:0030426	growth cone	cellular_component	cell	1	171	148	18200	0.00675676	0.754098	0.838704	81551	STMN4
GO:0005882	intermediate filament	cellular_component	cell part	1	171	160	18200	0.00625	0.780647	0.858355	2670	GFAP
GO:0005938	cell cortex	cellular_component	cell	1	171	161	18200	0.00621118	0.782726	0.858355	6261	RYR1
GO:0043197	dendritic spine	cellular_component	cell	1	171	162	18200	0.00617284	0.784786	0.858355	254263	CNIH2
GO:0043204	perikaryon	cellular_component	cell	1	171	163	18200	0.00613497	0.786826	0.858355	5798	PTPRN
GO:0005819	spindle	cellular_component	cell	1	171	166	18200	0.0060241	0.792832	0.860789	6623	SNCG
GO:0005912	adherens junction	cellular_component	cell junction	1	171	169	18200	0.00591716	0.79867	0.863017	81607	NECTIN4
GO:0042995	cell projection	cellular_component	cell	3	171	480	18200	0.00625	0.832577	0.895413	5927266969381	ACE2,SPP1,OTOF
GO:0005635	nuclear envelope	cellular_component	cell	1	171	193	18200	0.00518135	0.839851	0.89802	10553	HTATIP2
GO:0030027	lamellipodium	cellular_component	cell	1	171	195	18200	0.00512821	0.842878	0.89802	22885	ABLIM3
GO:0031965	nuclear membrane	cellular_component	cell	1	171	240	18200	0.00416667	0.897786	0.952071	3601	IL15RA
GO:0032991	protein-containing complex	cellular_component	protein-containing complex	4	171	710	18200	0.0056338	0.904962	0.955238	215140915971837	F2RL2,SMAD6,RELB,CASP4
GO:0014069	postsynaptic density	cellular_component	cell	1	171	264	18200	0.00378788	0.918767	0.961722	254263	CNIH2
GO:0015629	actin cytoskeleton	cellular_component	cell	1	171	265	18200	0.00377358	0.919542	0.961722	22885	ABLIM3
GO:0005929	cilium	cellular_component	cell part	1	171	297	18200	0.003367	0.940801	0.979464	59272	ACE2
GO:0005856	cytoskeleton	cellular_component	cell	4	171	817	18200	0.00489596	0.951758	0.986367	1.60844e+17	DGKG,ODF3B,RAPSN,RELB
GO:0005694	chromosome	cellular_component	cell	1	171	337	18200	0.00296736	0.95969	0.990088	8347	H2BC4
GO:0005730	nucleolus	cellular_component	cell	4	171	887	18200	0.00450958	0.969775	0.995985	3.16284e+17	HMOX1,MRO,PARP10,NOL3
GO:0043231	intracellular membrane-bounded organelle	cellular_component	cell	4	171	933	18200	0.00428725	0.977973	0.997912	154364588789856	CYP1A1,BLVRB,SQSTM1,KIAA0319
GO:0016607	nuclear speck	cellular_component	cell	1	171	426	18200	0.00234742	0.982912	0.997912	3600	IL15
GO:0005743	mitochondrial inner membrane	cellular_component	cell part	1	171	445	18200	0.00224719	0.985781	0.997912	1543	CYP1A1
GO:0030054	cell junction	cellular_component	cell junction	1	171	473	18200	0.00211416	0.989158	0.997912	5913	RAPSN
GO:0005654	nucleoplasm	cellular_component	cell part	23	171	3885	18200	0.00592021	0.997071	0.999821	1.00581e+97	ABCB6,MLLT11,CYP1A1,EGR1,ETV5,MYO16,SEL1L3,MAFF,ZBTB20,HSPB8,MLH3,HMOX1,IL15,SMAD6,CITED1,RELB,BLVRB,UCHL1,H2BC4,H2BC21,PIR,SQSTM1,CD79B
GO:0005634	nucleus	cellular_component	cell	36	171	6020	18200	0.00598007	0.999821	0.999821	1.05532e+167	HTATIP2,CYP1A1,EGR1,ETV5,BEND6,FGF11,SMPX,MAFF,FTH1,ZBTB20,HSPB8,MLH3,HMOX1,HRNR,ONECUT3,TEX19,SMAD6,CITED1,MT1F,NAP1L2,PTPRN,RELB,SCX,SSX1,SSX4,SPANXB1,H2BC4,H2BC21,SRRM4,PERM1,PARP10,AIFM2,PIR,SQSTM1,CREB3L1,SP140L

## Sheet: GO BP 6-OHDA vs Control
GO_P Term ID	GO_P Term Desc	GO_P Term Level1	GO_P Term Level2	Term Candidate Gene Num	Total Candidate Gene Num	Term Gene Num	Total Gene Num	Rich Ratio	P value	Q value	Gene ids	Gene Symbols
GO:0030198	extracellular matrix organization	biological_process	cellular component organization or biogenesis	13	165	255	17351	0.0509804	1.00725e-06	0.00122784	1.10962e+55	ADAMTS5,ADAMTS18,GFAP,ITGAM,ITGAX,MMP1,MMP13,SERPINE1,SERPINB5,PTX3,BCAN,SPP1,MFAP5
GO:0002931	response to ischemia	biological_process	response to stimulus	6	165	58	17351	0.103448	1.81549e-05	0.0110654	1.7282e+24	NQO1,EGR1,PANX2,UCHL1,SQSTM1,NOL3
GO:0034346	positive regulation of type III interferon production	biological_process	biological regulation	2	165	2	17351	1	8.98884e-05	0.0365247	70989235	TLR3,IL32
GO:0032496	response to lipopolysaccharide	biological_process	multi-organism process	8	165	163	17351	0.0490798	0.000168233	0.0512691	1.54327e+33	CYP1A1,GGT1,PALM3,SMAD6,CITED1,PTGIR,ABCC8,TIMP4
GO:2000866	positive regulation of estradiol secretion	biological_process	biological regulation	2	165	3	17351	0.666667	0.000267976	0.0653326	15886696	CYP19A1,SPP1
GO:0008637	apoptotic mitochondrial changes	biological_process	cellular component organization or biogenesis	3	165	16	17351	0.1875	0.000431744	0.0796097	2730343384883	GCLM,IFIT2,AIFM2
GO:0044267	cellular protein metabolic process	biological_process	cellular process	7	165	144	17351	0.0486111	0.000457152	0.0796097	1.74258e+25	AFP,AMBN,IGF2,MMP1,MMP13,SPP1,APOL1
GO:0046683	response to organophosphorus	biological_process	response to stimulus	2	165	4	17351	0.5	0.000532598	0.0811546	106261645	TRIM16,AKR1C1
GO:0006880	intracellular sequestering of iron ion	biological_process	cellular process	2	165	5	17351	0.4	0.000882112	0.0997789	24952512	FTH1,FTL
GO:0090050	positive regulation of cell migration involved in sprouting angiogenesis	biological_process	biological regulation	3	165	21	17351	0.142857	0.000990209	0.0997789	2728631629982	SRPX2,HMOX1,FGFBP1
GO:0008202	steroid metabolic process	biological_process	metabolic process	5	165	81	17351	0.0617284	0.00104748	0.0997789	1.54316e+19	CYP1A1,AKR1C1,SULT1A2,SULT1A1,CUBN
GO:0042167	heme catabolic process	biological_process	cellular process	3	165	22	17351	0.136364	0.00113859	0.0997789	113093162645	SLCO2B1,HMOX1,BLVRB
GO:0006710	androgen catabolic process	biological_process	biological regulation	2	165	6	17351	0.333333	0.0013149	0.0997789	15886696	CYP19A1,SPP1
GO:0006778	porphyrin-containing compound metabolic process	biological_process	cellular process	2	165	6	17351	0.333333	0.0013149	0.0997789	100581543	ABCB6,CYP1A1
GO:0010757	negative regulation of plasminogen activation	biological_process	biological regulation	2	165	6	17351	0.333333	0.0013149	0.0997789	50545345	SERPINE1,SERPINF2
GO:0110095	cellular detoxification of aldehyde	biological_process	cellular process	2	165	6	17351	0.333333	0.0013149	0.0997789	14522657016	RDH12,AKR1B10
GO:0010033	response to organic substance	biological_process	response to stimulus	4	165	51	17351	0.0784314	0.0013915	0.0997789	1543534562617070	CYP1A1,SERPINF2,RYR1,TIMP4
GO:0006954	inflammatory response	biological_process	response to stimulus	11	165	411	17351	0.026764	0.00195018	0.106585	1.03331e+45	TLR6,NLRP4,CXCL2,CXCL8,IL15,PTGIR,PTX3,RELB,SPP1,TLR3,CASP4
GO:0001774	microglial cell activation	biological_process	cellular process	3	165	27	17351	0.111111	0.00208857	0.106585	1033336847098	TLR6,ITGAM,TLR3
GO:0010628	positive regulation of gene expression	biological_process	biological regulation	12	165	478	17351	0.0251046	0.00209524	0.106585	1.03332e+51	TLR6,EGF,EGR1,CXCL8,ITGAX,CITED1,WNT16,RELB,SCX,TLR3,IL32,NOG
GO:0032967	positive regulation of collagen biosynthetic process	biological_process	regulation of biological process	3	165	28	17351	0.107143	0.00232299	0.106585	534564265890993	SERPINF2,SCX,CREB3L1
GO:0009308	amine metabolic process	biological_process	metabolic process	2	165	8	17351	0.25	0.00242393	0.106585	15436817	CYP1A1,SULT1A1
GO:0014808	release of sequestered calcium ion into cytosol by sarcoplasmic reticulum	biological_process	biological regulation	2	165	8	17351	0.25	0.00242393	0.106585	62618996	RYR1,NOL3
GO:0032825	positive regulation of natural killer cell differentiation	biological_process	biological regulation	2	165	8	17351	0.25	0.00242393	0.106585	36003601	IL15,IL15RA
GO:0006955	immune response	biological_process	immune system process	10	165	369	17351	0.0271003	0.00284039	0.106585	1.03331e+40	TLR6,IFI44,FTH1,CXCL2,CXCL8,IL15,SMAD6,TLR3,IL32,CD79B
GO:0002237	response to molecule of bacterial origin	biological_process	multi-organism process	2	165	9	17351	0.222222	0.00309705	0.106585	29203576	CXCL2,CXCL8
GO:0006584	catecholamine metabolic process	biological_process	cellular process	2	165	9	17351	0.222222	0.00309705	0.106585	67996817	SULT1A2,SULT1A1
GO:0009404	toxin metabolic process	biological_process	cellular process	2	165	9	17351	0.222222	0.00309705	0.106585	154357016	CYP1A1,AKR1B10
GO:0009812	flavonoid metabolic process	biological_process	metabolic process	2	165	9	17351	0.222222	0.00309705	0.106585	15436817	CYP1A1,SULT1A1
GO:0015889	cobalamin transport	biological_process	localization	2	165	9	17351	0.222222	0.00309705	0.106585	69488029	TCN2,CUBN
GO:0044597	daunorubicin metabolic process	biological_process	cellular process	2	165	9	17351	0.222222	0.00309705	0.106585	164557016	AKR1C1,AKR1B10
GO:1901750	leukotriene D4 biosynthetic process	biological_process	cellular process	2	165	9	17351	0.222222	0.00309705	0.106585	267892086	GGT1,GGTLC1
GO:1903589	positive regulation of blood vessel endothelial cell proliferation involved in sprouting angiogenesis	biological_process	biological regulation	2	165	9	17351	0.222222	0.00309705	0.106585	31629982	HMOX1,FGFBP1
GO:0006805	xenobiotic metabolic process	biological_process	cellular process	5	165	104	17351	0.0480769	0.00315755	0.106585	1.54316e+19	CYP1A1,AKR1C1,NQO1,SULT1A2,SULT1A1
GO:0001523	retinoid metabolic process	biological_process	metabolic process	4	165	64	17351	0.0625	0.00321586	0.106585	1.45226e+20	RDH12,AKR1C1,GPIHBP1,AKR1B10
GO:0043627	response to estrogen	biological_process	response to stimulus	4	165	64	17351	0.0625	0.00321586	0.106585	3162409144355790	HMOX1,SMAD6,CITED1,PTPRN
GO:0006879	cellular iron ion homeostasis	biological_process	biological regulation	4	165	65	17351	0.0615385	0.00340172	0.106585	1.00582e+16	ABCB6,FTH1,FTL,HMOX1
GO:0048662	negative regulation of smooth muscle cell proliferation	biological_process	biological regulation	3	165	32	17351	0.09375	0.00342072	0.106585	316236005739	HMOX1,IL15,PTGIR
GO:0097193	intrinsic apoptotic signaling pathway	biological_process	biological regulation	3	165	32	17351	0.09375	0.00342072	0.106585	109628378996	MLLT11,CASP4,NOL3
GO:0045765	regulation of angiogenesis	biological_process	biological regulation	3	165	33	17351	0.0909091	0.00373677	0.106585	105531686673162	HTATIP2,BMPER,HMOX1
GO:0006751	glutathione catabolic process	biological_process	cellular process	2	165	10	17351	0.2	0.00384719	0.106585	267892086	GGT1,GGTLC1
GO:0042448	progesterone metabolic process	biological_process	biological regulation	2	165	10	17351	0.2	0.00384719	0.106585	1645174	AKR1C1,AFP
GO:0044598	doxorubicin metabolic process	biological_process	cellular process	2	165	10	17351	0.2	0.00384719	0.106585	164557016	AKR1C1,AKR1B10
GO:1903818	positive regulation of voltage-gated potassium channel activity	biological_process	biological regulation	2	165	10	17351	0.2	0.00384719	0.106585	1267556833	LRRC38,ABCC8
GO:0015721	bile acid and bile salt transport	biological_process	localization	3	165	34	17351	0.0882353	0.00407006	0.108024	1130916458714	SLCO2B1,AKR1C1,ABCC3
GO:0045087	innate immune response	biological_process	immune system process	12	165	519	17351	0.0231214	0.00407639	0.108024	1.03333e+49	TLR6,TREML4,IFIT2,IFIT3,ITGAM,STYK1,PTX3,RELB,TLR3,C1S,CASP4,APOL1
GO:0002576	platelet degranulation	biological_process	cellular process	5	165	113	17351	0.0442478	0.00450234	0.111463	1.95035e+20	EGF,IGF2,SERPINE1,WNT16,SERPINF2
GO:0002376	immune system process	biological_process	immune system process	7	165	216	17351	0.0324074	0.0046588	0.111463	1.03333e+28	TLR6,TREML4,IFIT2,ITGAM,C1S,SQSTM1,CD79B
GO:0051918	negative regulation of fibrinolysis	biological_process	biological regulation	2	165	11	17351	0.181818	0.00467284	0.111463	50545345	SERPINE1,SERPINF2
GO:0140052	cellular response to oxidised low-density lipoprotein particle stimulus	biological_process	cellular process	2	165	11	17351	0.181818	0.00467284	0.111463	10333968	TLR6,CD68
GO:0035723	interleukin-15-mediated signaling pathway	biological_process	biological regulation	2	165	12	17351	0.166667	0.00557252	0.111463	36003601	IL15,IL15RA
GO:0042359	vitamin D metabolic process	biological_process	metabolic process	2	165	12	17351	0.166667	0.00557252	0.111463	15438029	CYP1A1,CUBN
GO:0032868	response to insulin	biological_process	response to stimulus	4	165	75	17351	0.0533333	0.00567618	0.111463	1958443557986830	EGR1,CITED1,PTPRN,ABCC8
GO:0006068	ethanol catabolic process	biological_process	cellular process	2	165	13	17351	0.153846	0.00654477	0.111463	67996817	SULT1A2,SULT1A1
GO:0035457	cellular response to interferon-alpha	biological_process	cellular process	2	165	13	17351	0.153846	0.00654477	0.111463	34333437	IFIT2,IFIT3
GO:0042119	neutrophil activation	biological_process	cellular process	2	165	14	17351	0.142857	0.00758813	0.111463	35763600	CXCL8,IL15
GO:0060394	negative regulation of pathway-restricted SMAD protein phosphorylation	biological_process	biological regulation	2	165	14	17351	0.142857	0.00758813	0.111463	40919241	SMAD6,NOG
GO:0035914	skeletal muscle cell differentiation	biological_process	cellular process	3	165	44	17351	0.0681818	0.00840586	0.111463	195823764642658	EGR1,MAFF,SCX
GO:0006536	glutamate metabolic process	biological_process	cellular process	2	165	15	17351	0.133333	0.00870119	0.111463	26782730	GGT1,GCLM
GO:0032722	positive regulation of chemokine production	biological_process	biological regulation	3	165	45	17351	0.0666667	0.00894434	0.111463	195831627098	EGR1,HMOX1,TLR3
GO:0001525	angiogenesis	biological_process	developmental process	7	165	247	17351	0.0283401	0.00946485	0.111463	1.05532e+30	HTATIP2,EGF,SRPX2,HMOX1,CXCL8,SERPINE1,PLXDC1
GO:0045668	negative regulation of osteoblast differentiation	biological_process	biological regulation	3	165	46	17351	0.0652174	0.00950259	0.111463	409144359241	SMAD6,CITED1,NOG
GO:0006785	heme b biosynthetic process	biological_process	cellular process	1	165	1	17351	1	0.00950954	0.111463	10058	ABCB6
GO:0009309	amine biosynthetic process	biological_process	cellular process	1	165	1	17351	1	0.00950954	0.111463	6799	SULT1A2
GO:0009692	ethylene metabolic process	biological_process	biological regulation	1	165	1	17351	1	0.00950954	0.111463	1543	CYP1A1
GO:0010625	positive regulation of Schwann cell proliferation	biological_process	biological regulation	1	165	1	17351	1	0.00950954	0.111463	2670	GFAP
GO:0014876	response to injury involved in regulation of muscle adaptation	biological_process	biological regulation	1	165	1	17351	1	0.00950954	0.111463	8996	NOL3
GO:0015779	glucuronoside transport	biological_process	localization	1	165	1	17351	1	0.00950954	0.111463	8714	ABCC3
GO:0019341	dibenzo-p-dioxin catabolic process	biological_process	cellular process	1	165	1	17351	1	0.00950954	0.111463	1543	CYP1A1
GO:0019740	nitrogen utilization	biological_process	nitrogen utilization	1	165	1	17351	1	0.00950954	0.111463	51557	LGSN
GO:0033013	tetrapyrrole metabolic process	biological_process	cellular process	1	165	1	17351	1	0.00950954	0.111463	10058	ABCB6
GO:0033514	L-lysine catabolic process to acetyl-CoA via L-pipecolate	biological_process	cellular process	1	165	1	17351	1	0.00950954	0.111463	51268	PIPOX
GO:0034150	toll-like receptor 6 signaling pathway	biological_process	biological regulation	1	165	1	17351	1	0.00950954	0.111463	10333	TLR6
GO:0034395	regulation of transcription from RNA polymerase II promoter in response to iron	biological_process	biological regulation	1	165	1	17351	1	0.00950954	0.111463	3162	HMOX1
GO:0035229	positive regulation of glutamate-cysteine ligase activity	biological_process	biological regulation	1	165	1	17351	1	0.00950954	0.111463	2730	GCLM
GO:0035491	positive regulation of leukotriene production involved in inflammatory response	biological_process	biological regulation	1	165	1	17351	1	0.00950954	0.111463	5054	SERPINE1
GO:0035992	tendon formation	biological_process	developmental process	1	165	1	17351	1	0.00950954	0.111463	642658	SCX
GO:0038029	epidermal growth factor receptor signaling pathway via MAPK cascade	biological_process	biological regulation	1	165	1	17351	1	0.00950954	0.111463	1950	EGF
GO:0042636	negative regulation of hair cycle	biological_process	biological regulation	1	165	1	17351	1	0.00950954	0.111463	162514	TRPV3
GO:0045062	extrathymic T cell selection	biological_process	cellular process	1	165	1	17351	1	0.00950954	0.111463	3600	IL15
GO:0045091	regulation of single stranded viral RNA replication via double stranded DNA intermediate	biological_process	biological regulation	1	165	1	17351	1	0.00950954	0.111463	3576	CXCL8
GO:0060720	spongiotrophoblast cell proliferation	biological_process	cell proliferation	1	165	1	17351	1	0.00950954	0.111463	3481	IGF2
GO:0060825	fibroblast growth factor receptor signaling pathway involved in neural plate anterior/posterior pattern formation	biological_process	biological regulation	1	165	1	17351	1	0.00950954	0.111463	9241	NOG
GO:0061855	negative regulation of neuroblast migration	biological_process	biological regulation	1	165	1	17351	1	0.00950954	0.111463	6833	ABCC8
GO:0071105	response to interleukin-11	biological_process	response to stimulus	1	165	1	17351	1	0.00950954	0.111463	4435	CITED1
GO:0071718	sodium-independent icosanoid transport	biological_process	localization	1	165	1	17351	1	0.00950954	0.111463	11309	SLCO2B1
GO:0072110	glomerular mesangial cell proliferation	biological_process	cell proliferation	1	165	1	17351	1	0.00950954	0.111463	1958	EGR1
GO:0072303	positive regulation of glomerular metanephric mesangial cell proliferation	biological_process	biological regulation	1	165	1	17351	1	0.00950954	0.111463	1958	EGR1
GO:0090193	positive regulation of glomerulus development	biological_process	biological regulation	1	165	1	17351	1	0.00950954	0.111463	9241	NOG
GO:0090321	positive regulation of chylomicron remnant clearance	biological_process	biological regulation	1	165	1	17351	1	0.00950954	0.111463	338328	GPIHBP1
GO:0098743	cell aggregation	biological_process	cell aggregation	1	165	1	17351	1	0.00950954	0.111463	4359	MPZ
GO:0098759	cellular response to interleukin-8	biological_process	cellular process	1	165	1	17351	1	0.00950954	0.111463	1958	EGR1
GO:0098849	cellular detoxification of cadmium ion	biological_process	cellular process	1	165	1	17351	1	0.00950954	0.111463	10058	ABCB6
GO:1900075	positive regulation of neuromuscular synaptic transmission	biological_process	biological regulation	1	165	1	17351	1	0.00950954	0.111463	5913	RAPSN
GO:1900721	positive regulation of uterine smooth muscle relaxation	biological_process	biological regulation	1	165	1	17351	1	0.00950954	0.111463	6833	ABCC8
GO:1901331	positive regulation of odontoblast differentiation	biological_process	biological regulation	1	165	1	17351	1	0.00950954	0.111463	5054	SERPINE1
GO:1901626	regulation of postsynaptic membrane organization	biological_process	biological regulation	1	165	1	17351	1	0.00950954	0.111463	5913	RAPSN
GO:1902684	negative regulation of receptor localization to synapse	biological_process	biological regulation	1	165	1	17351	1	0.00950954	0.111463	254263	CNIH2
GO:1903540	establishment of protein localization to postsynaptic membrane	biological_process	localization	1	165	1	17351	1	0.00950954	0.111463	5913	RAPSN
GO:1903743	negative regulation of anterograde synaptic vesicle transport	biological_process	biological regulation	1	165	1	17351	1	0.00950954	0.111463	254263	CNIH2
GO:1904844	response to L-glutamine	biological_process	response to stimulus	1	165	1	17351	1	0.00950954	0.111463	1728	NQO1
GO:1904880	response to hydrogen sulfide	biological_process	response to stimulus	1	165	1	17351	1	0.00950954	0.111463	1728	NQO1
GO:1905835	cellular response to pyrimidine ribonucleotide	biological_process	response to stimulus	1	165	1	17351	1	0.00950954	0.111463	5031	P2RY6
GO:2000313	regulation of fibroblast growth factor receptor signaling pathway involved in neural plate anterior/posterior pattern formation	biological_process	biological regulation	1	165	1	17351	1	0.00950954	0.111463	9241	NOG
GO:0051923	sulfation	biological_process	cellular process	2	165	16	17351	0.125	0.00988254	0.113649	67996817	SULT1A2,SULT1A1
GO:0090399	replicative senescence	biological_process	cellular process	2	165	16	17351	0.125	0.00988254	0.113649	505451384	SERPINE1,WNT16
GO:0050766	positive regulation of phagocytosis	biological_process	biological regulation	3	165	47	17351	0.0638298	0.0100808	0.114845	360036015806	IL15,IL15RA,PTX3
GO:0007399	nervous system development	biological_process	developmental process	10	165	446	17351	0.0224215	0.0104013	0.1174	1.40578e+46	CHODL,EPHA7,BEND6,FGF11,MPZ,PCDHA11,SRRM4,NAV3,NOG,KIAA0319
GO:0071805	potassium ion transmembrane transport	biological_process	cellular process	5	165	139	17351	0.0359712	0.0106031	0.11858	1.26755e+24	LRRC38,SLC9A9,KCNK3,KCNK15,ABCC8
GO:0006750	glutathione biosynthetic process	biological_process	cellular process	2	165	17	17351	0.117647	0.0111308	0.120075	26782730	GGT1,GCLM
GO:0030322	stabilization of membrane potential	biological_process	biological regulation	2	165	17	17351	0.117647	0.0111308	0.120075	377760598	KCNK3,KCNK15
GO:0051146	striated muscle cell differentiation	biological_process	cellular process	2	165	17	17351	0.117647	0.0111308	0.120075	348164091	IGF2,POPDC2
GO:0061045	negative regulation of wound healing	biological_process	biological regulation	2	165	17	17351	0.117647	0.0111308	0.120075	50546833	SERPINE1,ABCC8
GO:0042981	regulation of apoptotic process	biological_process	biological regulation	7	165	256	17351	0.0273438	0.01137	0.121579	1.9583e+28	EGR1,OSGIN1,CITED1,CASP4,AIFM2,NOL3,TP53I3
GO:0045766	positive regulation of angiogenesis	biological_process	biological regulation	5	165	144	17351	0.0347222	0.0122175	0.129506	3.16236e+19	HMOX1,CXCL8,ITGAX,SERPINE1,TLR3
GO:0006654	phosphatidic acid biosynthetic process	biological_process	cellular process	3	165	52	17351	0.0576923	0.0132745	0.136537	16086387484803	DGKG,ABHD4,GPAT3
GO:0006826	iron ion transport	biological_process	localization	2	165	19	17351	0.105263	0.0138226	0.136537	24952512	FTH1,FTL
GO:0007250	activation of NF-kappaB-inducing kinase activity	biological_process	biological regulation	2	165	19	17351	0.105263	0.0138226	0.136537	103337098	TLR6,TLR3
GO:0050427	3'-phosphoadenosine 5'-phosphosulfate metabolic process	biological_process	cellular process	2	165	19	17351	0.105263	0.0138226	0.136537	67996817	SULT1A2,SULT1A1
GO:0042572	retinol metabolic process	biological_process	biological regulation	3	165	54	17351	0.0555556	0.0146953	0.136537	145226154357016	RDH12,CYP1A1,AKR1B10
GO:0034097	response to cytokine	biological_process	response to stimulus	3	165	55	17351	0.0545455	0.0154367	0.136537	443559717079	CITED1,RELB,TIMP4
GO:0043525	positive regulation of neuron apoptotic process	biological_process	biological regulation	3	165	56	17351	0.0535714	0.0161989	0.136537	172820455913	NQO1,EPHA7,RAPSN
GO:0001894	tissue homeostasis	biological_process	biological regulation	2	165	21	17351	0.0952381	0.0167659	0.136537	6426588029	SCX,CUBN
GO:0009235	cobalamin metabolic process	biological_process	cellular process	2	165	21	17351	0.0952381	0.0167659	0.136537	69488029	TCN2,CUBN
GO:0042730	fibrinolysis	biological_process	biological regulation	2	165	21	17351	0.0952381	0.0167659	0.136537	50545345	SERPINE1,SERPINF2
GO:0006898	receptor-mediated endocytosis	biological_process	localization	4	165	103	17351	0.038835	0.0168445	0.136537	3.68453e+16	ITGAM,LRP1B,CUBN,APOL1
GO:0030514	negative regulation of BMP signaling pathway	biological_process	biological regulation	3	165	58	17351	0.0517241	0.0177858	0.136537	16866740919241	BMPER,SMAD6,NOG
GO:0042493	response to drug	biological_process	response to stimulus	7	165	280	17351	0.025	0.0177916	0.136537	1.54317e+27	CYP1A1,NQO1,GCLM,HMOX1,KCNK3,ABCC8,TIMP4
GO:0001866	NK T cell proliferation	biological_process	cell proliferation	1	165	2	17351	0.5	0.0189292	0.136537	3600	IL15
GO:0002246	wound healing involved in inflammatory response	biological_process	response to stimulus	1	165	2	17351	0.5	0.0189292	0.136537	3162	HMOX1
GO:0002730	regulation of dendritic cell cytokine production	biological_process	biological regulation	1	165	2	17351	0.5	0.0189292	0.136537	7098	TLR3
GO:0003188	heart valve formation	biological_process	developmental process	1	165	2	17351	0.5	0.0189292	0.136537	642658	SCX
GO:0003408	optic cup formation involved in camera-type eye development	biological_process	developmental process	1	165	2	17351	0.5	0.0189292	0.136537	51384	WNT16
GO:0006542	glutamine biosynthetic process	biological_process	cellular process	1	165	2	17351	0.5	0.0189292	0.136537	51557	LGSN
GO:0006743	ubiquinone metabolic process	biological_process	cellular process	1	165	2	17351	0.5	0.0189292	0.136537	84883	AIFM2
GO:0006788	heme oxidation	biological_process	cellular process	1	165	2	17351	0.5	0.0189292	0.136537	3162	HMOX1
GO:0014736	negative regulation of muscle atrophy	biological_process	biological regulation	1	165	2	17351	0.5	0.0189292	0.136537	8996	NOL3
GO:0014806	smooth muscle hyperplasia	biological_process	multicellular organismal process	1	165	2	17351	0.5	0.0189292	0.136537	3162	HMOX1
GO:0016488	farnesol catabolic process	biological_process	metabolic process	1	165	2	17351	0.5	0.0189292	0.136537	57016	AKR1B10
GO:0017143	insecticide metabolic process	biological_process	cellular process	1	165	2	17351	0.5	0.0189292	0.136537	1543	CYP1A1
GO:0031179	peptide modification	biological_process	cellular process	1	165	2	17351	0.5	0.0189292	0.136537	2678	GGT1
GO:0032764	negative regulation of mast cell cytokine production	biological_process	biological regulation	1	165	2	17351	0.5	0.0189292	0.136537	3162	HMOX1
GO:0033233	regulation of protein sumoylation	biological_process	biological regulation	1	165	2	17351	0.5	0.0189292	0.136537	1958	EGR1
GO:0035351	heme transmembrane transport	biological_process	localization	1	165	2	17351	0.5	0.0189292	0.136537	10058	ABCB6
GO:0035733	hepatic stellate cell activation	biological_process	cellular process	1	165	2	17351	0.5	0.0189292	0.136537	2730	GCLM
GO:0038124	toll-like receptor TLR6:TLR2 signaling pathway	biological_process	biological regulation	1	165	2	17351	0.5	0.0189292	0.136537	10333	TLR6
GO:0042496	detection of diacyl bacterial lipopeptide	biological_process	multi-organism process	1	165	2	17351	0.5	0.0189292	0.136537	10333	TLR6
GO:0043271	negative regulation of ion transport	biological_process	biological regulation	1	165	2	17351	0.5	0.0189292	0.136537	144453	BEST3
GO:0044090	positive regulation of vacuole organization	biological_process	biological regulation	1	165	2	17351	0.5	0.0189292	0.136537	57535	ELAPOR1
GO:0044869	negative regulation by host of viral exo-alpha-sialidase activity	biological_process	biological regulation	1	165	2	17351	0.5	0.0189292	0.136537	5806	PTX3
GO:0044871	negative regulation by host of viral glycoprotein metabolic process	biological_process	biological regulation	1	165	2	17351	0.5	0.0189292	0.136537	5806	PTX3
GO:0048685	negative regulation of collateral sprouting of intact axon in response to injury	biological_process	biological regulation	1	165	2	17351	0.5	0.0189292	0.136537	6696	SPP1
GO:0048692	negative regulation of axon extension involved in regeneration	biological_process	biological regulation	1	165	2	17351	0.5	0.0189292	0.136537	9856	KIAA0319
GO:0051580	regulation of neurotransmitter uptake	biological_process	biological regulation	1	165	2	17351	0.5	0.0189292	0.136537	2670	GFAP
GO:0051957	positive regulation of amino acid transport	biological_process	biological regulation	1	165	2	17351	0.5	0.0189292	0.136537	59272	ACE2
GO:0060302	negative regulation of cytokine activity	biological_process	biological regulation	1	165	2	17351	0.5	0.0189292	0.136537	9241	NOG
GO:0061912	selective autophagy	biological_process	cellular process	1	165	2	17351	0.5	0.0189292	0.136537	8878	SQSTM1
GO:0071104	response to interleukin-9	biological_process	response to stimulus	1	165	2	17351	0.5	0.0189292	0.136537	4435	CITED1
GO:0071503	response to heparin	biological_process	response to stimulus	1	165	2	17351	0.5	0.0189292	0.136537	338328	GPIHBP1
GO:0071506	cellular response to mycophenolic acid	biological_process	cellular process	1	165	2	17351	0.5	0.0189292	0.136537	1958	EGR1
GO:0097069	cellular response to thyroxine stimulus	biological_process	cellular process	1	165	2	17351	0.5	0.0189292	0.136537	2730	GCLM
GO:0110076	negative regulation of ferroptosis	biological_process	biological regulation	1	165	2	17351	0.5	0.0189292	0.136537	84883	AIFM2
GO:0110090	positive regulation of hippocampal neuron apoptotic process	biological_process	biological regulation	1	165	2	17351	0.5	0.0189292	0.136537	3684	ITGAM
GO:1902367	negative regulation of Notch signaling pathway involved in somitogenesis	biological_process	cellular process	1	165	2	17351	0.5	0.0189292	0.136537	3955	LFNG
GO:1903901	negative regulation of viral life cycle	biological_process	biological regulation	1	165	2	17351	0.5	0.0189292	0.136537	9235	IL32
GO:1905006	negative regulation of epithelial to mesenchymal transition involved in endocardial cushion formation	biological_process	biological regulation	1	165	2	17351	0.5	0.0189292	0.136537	9241	NOG
GO:1905737	positive regulation of L-proline import across plasma membrane	biological_process	biological regulation	1	165	2	17351	0.5	0.0189292	0.136537	59272	ACE2
GO:2000098	negative regulation of smooth muscle cell-matrix adhesion	biological_process	biological adhesion	1	165	2	17351	0.5	0.0189292	0.136537	5054	SERPINE1
GO:2000182	regulation of progesterone biosynthetic process	biological_process	biological regulation	1	165	2	17351	0.5	0.0189292	0.136537	1958	EGR1
GO:0009410	response to xenobiotic stimulus	biological_process	response to stimulus	7	165	284	17351	0.0246479	0.0190686	0.136733	1.54317e+27	CYP1A1,NQO1,GCLM,HMOX1,KCNK3,ABCC8,TIMP4
GO:0071294	cellular response to zinc ion	biological_process	cellular process	2	165	23	17351	0.0869565	0.0199504	0.141393	37774494	KCNK3,MT1F
GO:0097746	regulation of blood vessel diameter	biological_process	biological regulation	2	165	23	17351	0.0869565	0.0199504	0.141393	273059272	GCLM,ACE2
GO:0032731	positive regulation of interleukin-1 beta production	biological_process	biological regulation	3	165	61	17351	0.0491803	0.0203231	0.143201	10333106261958	TLR6,TRIM16,EGR1
GO:0007271	synaptic transmission, cholinergic	biological_process	cellular process	2	165	24	17351	0.0833333	0.0216299	0.150105	17285913	NQO1,RAPSN
GO:0035666	TRIF-dependent toll-like receptor signaling pathway	biological_process	biological regulation	2	165	24	17351	0.0833333	0.0216299	0.150105	103337098	TLR6,TLR3
GO:0043065	positive regulation of apoptotic process	biological_process	biological regulation	8	165	359	17351	0.0222841	0.0216722	0.150105	1.09622e+34	MLLT11,EPHA7,OSGIN1,HMOX1,IFIT2,TLR3,AIFM2,SQSTM1
GO:0060395	SMAD protein signal transduction	biological_process	biological regulation	3	165	63	17351	0.047619	0.0221194	0.150431	17440914435	AFP,SMAD6,CITED1
GO:0019221	cytokine-mediated signaling pathway	biological_process	biological regulation	7	165	293	17351	0.0238908	0.0221746	0.150431	2.92036e+27	CXCL2,CXCL8,ITGAM,ITGAX,MMP1,PTPRN,IL32
GO:0061844	antimicrobial humoral immune response mediated by antimicrobial peptide	biological_process	immune system process	4	165	113	17351	0.0353982	0.022821	0.150431	2920357683478340	CXCL2,CXCL8,H2BC4,H2BC21
GO:0001649	osteoblast differentiation	biological_process	cellular process	4	165	114	17351	0.0350877	0.0234809	0.150431	3.48167e+16	IGF2,SPP1,CREB3L1,NOG
GO:0009615	response to virus	biological_process	multi-organism process	4	165	116	17351	0.0344828	0.0248353	0.150431	1.05612e+16	IFI44,CYP1A1,IFIT2,IFIT3
GO:0007140	male meiotic nuclear division	biological_process	cellular component organization or biogenesis	2	165	26	17351	0.0769231	0.0251574	0.150431	27030400629	MLH3,TEX19
GO:0060337	type I interferon signaling pathway	biological_process	biological regulation	3	165	68	17351	0.0441176	0.0269777	0.150431	195834333437	EGR1,IFIT2,IFIT3
GO:0032502	developmental process	biological_process	developmental process	2	165	27	17351	0.0740741	0.0270029	0.150431	1543642658	CYP1A1,SCX
GO:0036152	phosphatidylethanolamine acyl-chain remodeling	biological_process	cellular process	2	165	27	17351	0.0740741	0.0270029	0.150431	25518963874	PLA2G4F,ABHD4
GO:0048706	embryonic skeletal system development	biological_process	developmental process	2	165	27	17351	0.0740741	0.0270029	0.150431	6426589241	SCX,NOG
GO:0001666	response to hypoxia	biological_process	response to stimulus	5	165	177	17351	0.0282486	0.027146	0.150431	1.5432e+19	CYP1A1,EGR1,HMOX1,RYR1,NOL3
GO:0022617	extracellular matrix disassembly	biological_process	cellular component organization or biogenesis	3	165	69	17351	0.0434783	0.0280122	0.150431	1109643124322	ADAMTS5,MMP1,MMP13
GO:0001839	neural plate morphogenesis	biological_process	developmental process	1	165	3	17351	0.333333	0.0282598	0.150431	9241	NOG
GO:0003051	angiotensin-mediated drinking behavior	biological_process	behavior	1	165	3	17351	0.333333	0.0282598	0.150431	59272	ACE2
GO:0003340	negative regulation of mesenchymal to epithelial transition involved in metanephros morphogenesis	biological_process	biological regulation	1	165	3	17351	0.333333	0.0282598	0.150431	4435	CITED1
GO:0007352	zygotic specification of dorsal/ventral axis	biological_process	developmental process	1	165	3	17351	0.333333	0.0282598	0.150431	4091	SMAD6
GO:0007412	axon target recognition	biological_process	cellular component organization or biogenesis	1	165	3	17351	0.333333	0.0282598	0.150431	7345	UCHL1
GO:0009624	response to nematode	biological_process	multi-organism process	1	165	3	17351	0.333333	0.0282598	0.150431	1543	CYP1A1
GO:0010041	response to iron(III) ion	biological_process	response to stimulus	1	165	3	17351	0.333333	0.0282598	0.150431	1543	CYP1A1
GO:0010847	regulation of chromatin assembly	biological_process	biological regulation	1	165	3	17351	0.333333	0.0282598	0.150431	84875	PARP10
GO:0018894	dibenzo-p-dioxin metabolic process	biological_process	cellular process	1	165	3	17351	0.333333	0.0282598	0.150431	1543	CYP1A1
GO:0018958	phenol-containing compound metabolic process	biological_process	cellular process	1	165	3	17351	0.333333	0.0282598	0.150431	6799	SULT1A2
GO:0021533	cell differentiation in hindbrain	biological_process	cellular process	1	165	3	17351	0.333333	0.0282598	0.150431	9241	NOG
GO:0021940	positive regulation of cerebellar granule cell precursor proliferation	biological_process	biological regulation	1	165	3	17351	0.333333	0.0282598	0.150431	1950	EGF
GO:0032409	regulation of transporter activity	biological_process	biological regulation	1	165	3	17351	0.333333	0.0282598	0.150431	115584	SLC5A11
GO:0035993	deltoid tuberosity development	biological_process	developmental process	1	165	3	17351	0.333333	0.0282598	0.150431	642658	SCX
GO:0043163	cell envelope organization	biological_process	cellular component organization or biogenesis	1	165	3	17351	0.333333	0.0282598	0.150431	388697	HRNR
GO:0043331	response to dsRNA	biological_process	response to stimulus	1	165	3	17351	0.333333	0.0282598	0.150431	7098	TLR3
GO:0046886	positive regulation of hormone biosynthetic process	biological_process	biological regulation	1	165	3	17351	0.333333	0.0282598	0.150431	1958	EGR1
GO:0048729	tissue morphogenesis	biological_process	developmental process	1	165	3	17351	0.333333	0.0282598	0.150431	9245	GCNT3
GO:0051668	localization within membrane	biological_process	localization	1	165	3	17351	0.333333	0.0282598	0.150431	254263	CNIH2
GO:0060086	circadian temperature homeostasis	biological_process	biological regulation	1	165	3	17351	0.333333	0.0282598	0.150431	1958	EGR1
GO:0060512	prostate gland morphogenesis	biological_process	developmental process	1	165	3	17351	0.333333	0.0282598	0.150431	5268	SERPINB5
GO:0060547	negative regulation of necrotic cell death	biological_process	biological regulation	1	165	3	17351	0.333333	0.0282598	0.150431	8996	NOL3
GO:0070669	response to interleukin-2	biological_process	response to stimulus	1	165	3	17351	0.333333	0.0282598	0.150431	4435	CITED1
GO:0071415	cellular response to purine-containing compound	biological_process	response to stimulus	1	165	3	17351	0.333333	0.0282598	0.150431	5031	P2RY6
GO:0099642	retrograde axonal protein transport	biological_process	cellular process	1	165	3	17351	0.333333	0.0282598	0.150431	4130	MAP1A
GO:0150064	vertebrate eye-specific patterning	biological_process	developmental process	1	165	3	17351	0.333333	0.0282598	0.150431	3684	ITGAM
GO:1900045	negative regulation of protein K63-linked ubiquitination	biological_process	biological regulation	1	165	3	17351	0.333333	0.0282598	0.150431	84875	PARP10
GO:1902109	negative regulation of mitochondrial membrane permeability involved in apoptotic process	biological_process	biological regulation	1	165	3	17351	0.333333	0.0282598	0.150431	8996	NOL3
GO:1903016	negative regulation of exo-alpha-sialidase activity	biological_process	biological regulation	1	165	3	17351	0.333333	0.0282598	0.150431	5806	PTX3
GO:1903019	negative regulation of glycoprotein metabolic process	biological_process	biological regulation	1	165	3	17351	0.333333	0.0282598	0.150431	5806	PTX3
GO:1904100	positive regulation of protein O-linked glycosylation	biological_process	biological regulation	1	165	3	17351	0.333333	0.0282598	0.150431	3600	IL15
GO:1904692	positive regulation of type B pancreatic cell proliferation	biological_process	biological regulation	1	165	3	17351	0.333333	0.0282598	0.150431	5798	PTPRN
GO:1905075	positive regulation of tight junction disassembly	biological_process	biological regulation	1	165	3	17351	0.333333	0.0282598	0.150431	6833	ABCC8
GO:1905114	cell surface receptor signaling pathway involved in cell-cell signaling	biological_process	biological regulation	1	165	3	17351	0.333333	0.0282598	0.150431	3684	ITGAM
GO:1905337	positive regulation of aggrephagy	biological_process	biological regulation	1	165	3	17351	0.333333	0.0282598	0.150431	26353	HSPB8
GO:1905395	response to flavonoid	biological_process	response to stimulus	1	165	3	17351	0.333333	0.0282598	0.150431	1728	NQO1
GO:1905604	negative regulation of maintenance of permeability of blood-brain barrier	biological_process	biological regulation	1	165	3	17351	0.333333	0.0282598	0.150431	6833	ABCC8
GO:1905956	positive regulation of endothelial tube morphogenesis	biological_process	biological regulation	1	165	3	17351	0.333333	0.0282598	0.150431	3687	ITGAX
GO:1990001	inhibition of cysteine-type endopeptidase activity involved in apoptotic process	biological_process	biological regulation	1	165	3	17351	0.333333	0.0282598	0.150431	8996	NOL3
GO:1990502	dense core granule maturation	biological_process	cellular component organization or biogenesis	1	165	3	17351	0.333333	0.0282598	0.150431	5798	PTPRN
GO:2000363	positive regulation of prostaglandin-E synthase activity	biological_process	biological regulation	1	165	3	17351	0.333333	0.0282598	0.150431	3684	ITGAM
GO:0061436	establishment of skin barrier	biological_process	developmental process	2	165	28	17351	0.0714286	0.0289013	0.152514	38869759344	HRNR,ALOXE3
GO:0071280	cellular response to copper ion	biological_process	cellular process	2	165	28	17351	0.0714286	0.0289013	0.152514	15434494	CYP1A1,MT1F
GO:0045840	positive regulation of mitotic nuclear division	biological_process	biological regulation	2	165	29	17351	0.0689655	0.0308516	0.153923	19503481	EGF,IGF2
GO:0060325	face morphogenesis	biological_process	developmental process	2	165	29	17351	0.0689655	0.0308516	0.153923	6426589241	SCX,NOG
GO:0009611	response to wounding	biological_process	response to stimulus	3	165	72	17351	0.0416667	0.031241	0.153923	154321512670	CYP1A1,F2RL2,GFAP
GO:0097190	apoptotic signaling pathway	biological_process	biological regulation	3	165	72	17351	0.0416667	0.031241	0.153923	1096236847098	MLLT11,ITGAM,TLR3
GO:0030154	cell differentiation	biological_process	cellular process	13	165	770	17351	0.0168831	0.0324018	0.153923	1.05531e+64	HTATIP2,CATSPER1,SYT2,ETV5,OSGIN1,TEX19,SMAD6,STYK1,TRIM54,SCX,SRRM4,SQSTM1,NOG
GO:0001958	endochondral ossification	biological_process	developmental process	2	165	30	17351	0.0666667	0.0328524	0.153923	4322642658	MMP13,SCX
GO:0002227	innate immune response in mucosa	biological_process	immune system process	2	165	30	17351	0.0666667	0.0328524	0.153923	83478349	H2BC4,H2BC21
GO:0007026	negative regulation of microtubule depolymerization	biological_process	biological regulation	2	165	30	17351	0.0666667	0.0328524	0.153923	5715989795	TRIM54,NAV3
GO:0014059	regulation of dopamine secretion	biological_process	biological regulation	2	165	30	17351	0.0666667	0.0328524	0.153923	1278336623	SYT2,SNCG
GO:0048147	negative regulation of fibroblast proliferation	biological_process	biological regulation	2	165	30	17351	0.0666667	0.0328524	0.153923	249584875	FTH1,PARP10
GO:0007568	aging	biological_process	developmental process	5	165	187	17351	0.026738	0.0332747	0.153923	1.54317e+18	CYP1A1,NQO1,GCLM,IL15,CD68
GO:0006508	proteolysis	biological_process	metabolic process	10	165	540	17351	0.0185185	0.0338496	0.153923	1.10962e+42	ADAMTS5,ADAMTS18,GGT1,MMP1,MMP13,ACE2,C1S,UCHL1,CASP4,GGTLC1
GO:0030509	BMP signaling pathway	biological_process	biological regulation	3	165	76	17351	0.0394737	0.0358364	0.153923	19584091642658	EGR1,SMAD6,SCX
GO:0031214	biomineral tissue development	biological_process	developmental process	2	165	32	17351	0.0625	0.0370017	0.153923	2586696	AMBN,SPP1
GO:0044344	cellular response to fibroblast growth factor stimulus	biological_process	cellular process	2	165	32	17351	0.0625	0.0370017	0.153923	27303576	GCLM,CXCL8
GO:0001550	ovarian cumulus expansion	biological_process	cellular process	1	165	4	17351	0.25	0.0375022	0.153923	5806	PTX3
GO:0002034	regulation of blood vessel diameter by renin-angiotensin	biological_process	biological regulation	1	165	4	17351	0.25	0.0375022	0.153923	5345	SERPINF2
GO:0002605	negative regulation of dendritic cell antigen processing and presentation	biological_process	biological regulation	1	165	4	17351	0.25	0.0375022	0.153923	968	CD68
GO:0006534	cysteine metabolic process	biological_process	cellular process	1	165	4	17351	0.25	0.0375022	0.153923	2730	GCLM
GO:0010668	ectodermal cell differentiation	biological_process	cellular process	1	165	4	17351	0.25	0.0375022	0.153923	3684	ITGAM
GO:0015722	canalicular bile acid transport	biological_process	localization	1	165	4	17351	0.25	0.0375022	0.153923	8714	ABCC3
GO:0015798	myo-inositol transport	biological_process	localization	1	165	4	17351	0.25	0.0375022	0.153923	115584	SLC5A11
GO:0015827	tryptophan transport	biological_process	localization	1	165	4	17351	0.25	0.0375022	0.153923	59272	ACE2
GO:0019344	cysteine biosynthetic process	biological_process	cellular process	1	165	4	17351	0.25	0.0375022	0.153923	2678	GGT1
GO:0030098	lymphocyte differentiation	biological_process	developmental process	1	165	4	17351	0.25	0.0375022	0.153923	5971	RELB
GO:0031114	regulation of microtubule depolymerization	biological_process	biological regulation	1	165	4	17351	0.25	0.0375022	0.153923	4130	MAP1A
GO:0031328	positive regulation of cellular biosynthetic process	biological_process	biological regulation	1	165	4	17351	0.25	0.0375022	0.153923	3576	CXCL8
GO:0031587	positive regulation of inositol 1,4,5-trisphosphate-sensitive calcium-release channel activity	biological_process	biological regulation	1	165	4	17351	0.25	0.0375022	0.153923	5031	P2RY6
GO:0034123	positive regulation of toll-like receptor signaling pathway	biological_process	biological regulation	1	165	4	17351	0.25	0.0375022	0.153923	7098	TLR3
GO:0034164	negative regulation of toll-like receptor 9 signaling pathway	biological_process	biological regulation	1	165	4	17351	0.25	0.0375022	0.153923	338382	RAB7B
GO:0035989	tendon development	biological_process	developmental process	1	165	4	17351	0.25	0.0375022	0.153923	642658	SCX
GO:0035990	tendon cell differentiation	biological_process	cellular process	1	165	4	17351	0.25	0.0375022	0.153923	642658	SCX
GO:0038028	insulin receptor signaling pathway via phosphatidylinositol 3-kinase	biological_process	biological regulation	1	165	4	17351	0.25	0.0375022	0.153923	3481	IGF2
GO:0042904	9-cis-retinoic acid biosynthetic process	biological_process	biological regulation	1	165	4	17351	0.25	0.0375022	0.153923	1543	CYP1A1
GO:0043315	positive regulation of neutrophil degranulation	biological_process	biological regulation	1	165	4	17351	0.25	0.0375022	0.153923	3684	ITGAM
GO:0044752	response to human chorionic gonadotropin	biological_process	response to stimulus	1	165	4	17351	0.25	0.0375022	0.153923	2730	GCLM
GO:0045604	regulation of epidermal cell differentiation	biological_process	biological regulation	1	165	4	17351	0.25	0.0375022	0.153923	23764	MAFF
GO:0045963	negative regulation of dopamine metabolic process	biological_process	biological regulation	1	165	4	17351	0.25	0.0375022	0.153923	3684	ITGAM
GO:0046209	nitric oxide metabolic process	biological_process	biological regulation	1	165	4	17351	0.25	0.0375022	0.153923	10333	TLR6
GO:0048133	male germ-line stem cell asymmetric division	biological_process	cellular process	1	165	4	17351	0.25	0.0375022	0.153923	2119	ETV5
GO:0048318	axial mesoderm development	biological_process	developmental process	1	165	4	17351	0.25	0.0375022	0.153923	9241	NOG
GO:0048570	notochord morphogenesis	biological_process	developmental process	1	165	4	17351	0.25	0.0375022	0.153923	9241	NOG
GO:0051048	negative regulation of secretion	biological_process	biological regulation	1	165	4	17351	0.25	0.0375022	0.153923	1950	EGF
GO:0051409	response to nitrosative stress	biological_process	response to stimulus	1	165	4	17351	0.25	0.0375022	0.153923	2730	GCLM
GO:0060393	regulation of pathway-restricted SMAD protein phosphorylation	biological_process	biological regulation	1	165	4	17351	0.25	0.0375022	0.153923	168667	BMPER
GO:0060513	prostatic bud formation	biological_process	developmental process	1	165	4	17351	0.25	0.0375022	0.153923	9241	NOG
GO:0060676	ureteric bud formation	biological_process	developmental process	1	165	4	17351	0.25	0.0375022	0.153923	9241	NOG
GO:0061035	regulation of cartilage development	biological_process	biological regulation	1	165	4	17351	0.25	0.0375022	0.153923	642658	SCX
GO:0061056	sclerotome development	biological_process	developmental process	1	165	4	17351	0.25	0.0375022	0.153923	642658	SCX
GO:0070278	extracellular matrix constituent secretion	biological_process	cellular component organization or biogenesis	1	165	4	17351	0.25	0.0375022	0.153923	90993	CREB3L1
GO:0070670	response to interleukin-4	biological_process	response to stimulus	1	165	4	17351	0.25	0.0375022	0.153923	4435	CITED1
GO:0070741	response to interleukin-6	biological_process	response to stimulus	1	165	4	17351	0.25	0.0375022	0.153923	4435	CITED1
GO:0071248	cellular response to metal ion	biological_process	cellular process	1	165	4	17351	0.25	0.0375022	0.153923	1728	NQO1
GO:0071395	cellular response to jasmonic acid stimulus	biological_process	cellular process	1	165	4	17351	0.25	0.0375022	0.153923	1645	AKR1C1
GO:0071442	positive regulation of histone H3-K14 acetylation	biological_process	biological regulation	1	165	4	17351	0.25	0.0375022	0.153923	4674	NAP1L2
GO:0071726	cellular response to diacyl bacterial lipopeptide	biological_process	cellular process	1	165	4	17351	0.25	0.0375022	0.153923	10333	TLR6
GO:0072178	nephric duct morphogenesis	biological_process	developmental process	1	165	4	17351	0.25	0.0375022	0.153923	2045	EPHA7
GO:0090038	negative regulation of protein kinase C signaling	biological_process	biological regulation	1	165	4	17351	0.25	0.0375022	0.153923	1608	DGKG
GO:0090403	oxidative stress-induced premature senescence	biological_process	cellular process	1	165	4	17351	0.25	0.0375022	0.153923	51384	WNT16
GO:0150062	complement-mediated synapse pruning	biological_process	cellular component organization or biogenesis	1	165	4	17351	0.25	0.0375022	0.153923	3684	ITGAM
GO:1900127	positive regulation of hyaluronan biosynthetic process	biological_process	biological regulation	1	165	4	17351	0.25	0.0375022	0.153923	1950	EGF
GO:1903223	positive regulation of oxidative stress-induced neuron death	biological_process	biological regulation	1	165	4	17351	0.25	0.0375022	0.153923	10333	TLR6
GO:1904151	positive regulation of microglial cell mediated cytotoxicity	biological_process	biological regulation	1	165	4	17351	0.25	0.0375022	0.153923	3684	ITGAM
GO:1904772	response to tetrachloromethane	biological_process	response to stimulus	1	165	4	17351	0.25	0.0375022	0.153923	1728	NQO1
GO:1905278	positive regulation of epithelial tube formation	biological_process	biological regulation	1	165	4	17351	0.25	0.0375022	0.153923	1950	EGF
GO:1905636	positive regulation of RNA polymerase II regulatory region sequence-specific DNA binding	biological_process	biological regulation	1	165	4	17351	0.25	0.0375022	0.153923	9235	IL32
GO:0001707	mesoderm formation	biological_process	developmental process	2	165	33	17351	0.0606061	0.0391478	0.15907	6426589241	SCX,NOG
GO:0007586	digestion	biological_process	multicellular organismal process	2	165	33	17351	0.0606061	0.0391478	0.15907	16458544	AKR1C1,PIR
GO:0021510	spinal cord development	biological_process	multicellular organismal process	2	165	33	17351	0.0606061	0.0391478	0.15907	571259241	PLXDC1,NOG
GO:0007131	reciprocal meiotic recombination	biological_process	cellular component organization or biogenesis	2	165	34	17351	0.0588235	0.0413401	0.166866	27030400629	MLH3,TEX19
GO:0055072	iron ion homeostasis	biological_process	biological regulation	2	165	34	17351	0.0588235	0.0413401	0.166866	25123162	FTL,HMOX1
GO:0008210	estrogen metabolic process	biological_process	biological regulation	2	165	35	17351	0.0571429	0.0435777	0.16728	15436817	CYP1A1,SULT1A1
GO:0061337	cardiac conduction	biological_process	biological regulation	2	165	35	17351	0.0571429	0.0435777	0.16728	377760598	KCNK3,KCNK15
GO:1902042	negative regulation of extrinsic apoptotic signaling pathway via death domain receptors	biological_process	biological regulation	2	165	35	17351	0.0571429	0.0435777	0.16728	31625054	HMOX1,SERPINE1
GO:0001657	ureteric bud development	biological_process	developmental process	2	165	36	17351	0.0555556	0.0458593	0.16728	1686674091	BMPER,SMAD6
GO:0008654	phospholipid biosynthetic process	biological_process	cellular process	2	165	36	17351	0.0555556	0.0458593	0.16728	848039468	GPAT3,PCYT1B
GO:0006116	NADH oxidation	biological_process	cellular process	1	165	5	17351	0.2	0.0466572	0.16728	1728	NQO1
GO:0010656	negative regulation of muscle cell apoptotic process	biological_process	biological regulation	1	165	5	17351	0.2	0.0466572	0.16728	3162	HMOX1
GO:0010664	negative regulation of striated muscle cell apoptotic process	biological_process	biological regulation	1	165	5	17351	0.2	0.0466572	0.16728	8996	NOL3
GO:0010991	negative regulation of SMAD protein complex assembly	biological_process	biological regulation	1	165	5	17351	0.2	0.0466572	0.16728	4091	SMAD6
GO:0017038	protein import	biological_process	localization	1	165	5	17351	0.2	0.0466572	0.16728	338328	GPIHBP1
GO:0019724	B cell mediated immunity	biological_process	immune system process	1	165	5	17351	0.2	0.0466572	0.16728	6261	RYR1
GO:0030321	transepithelial chloride transport	biological_process	localization	1	165	5	17351	0.2	0.0466572	0.16728	5031	P2RY6
GO:0031102	neuron projection regeneration	biological_process	cellular component organization or biogenesis	1	165	5	17351	0.2	0.0466572	0.16728	2670	GFAP
GO:0032962	positive regulation of inositol trisphosphate biosynthetic process	biological_process	biological regulation	1	165	5	17351	0.2	0.0466572	0.16728	5031	P2RY6
GO:0034499	late endosome to Golgi transport	biological_process	localization	1	165	5	17351	0.2	0.0466572	0.16728	338382	RAB7B
GO:0042168	heme metabolic process	biological_process	cellular process	1	165	5	17351	0.2	0.0466572	0.16728	10058	ABCB6
GO:0044793	negative regulation by host of viral process	biological_process	biological regulation	1	165	5	17351	0.2	0.0466572	0.16728	5806	PTX3
GO:0046813	receptor-mediated virion attachment to host cell	biological_process	biological adhesion	1	165	5	17351	0.2	0.0466572	0.16728	59272	ACE2
GO:0048386	positive regulation of retinoic acid receptor signaling pathway	biological_process	biological regulation	1	165	5	17351	0.2	0.0466572	0.16728	10626	TRIM16
GO:0048755	branching morphogenesis of a nerve	biological_process	developmental process	1	165	5	17351	0.2	0.0466572	0.16728	2045	EPHA7
GO:0051900	regulation of mitochondrial depolarization	biological_process	biological regulation	1	165	5	17351	0.2	0.0466572	0.16728	2730	GCLM
GO:0051964	negative regulation of synapse assembly	biological_process	biological regulation	1	165	5	17351	0.2	0.0466572	0.16728	2045	EPHA7
GO:0060137	maternal process involved in parturition	biological_process	multi-organism process	1	165	5	17351	0.2	0.0466572	0.16728	1543	CYP1A1
GO:0060354	negative regulation of cell adhesion molecule production	biological_process	biological regulation	1	165	5	17351	0.2	0.0466572	0.16728	3576	CXCL8
GO:0060669	embryonic placenta morphogenesis	biological_process	developmental process	1	165	5	17351	0.2	0.0466572	0.16728	3481	IGF2
GO:0061044	negative regulation of vascular wound healing	biological_process	biological regulation	1	165	5	17351	0.2	0.0466572	0.16728	5054	SERPINE1
GO:0070779	D-aspartate import across plasma membrane	biological_process	localization	1	165	5	17351	0.2	0.0466572	0.16728	2670	GFAP
GO:0071107	response to parathyroid hormone	biological_process	response to stimulus	1	165	5	17351	0.2	0.0466572	0.16728	4435	CITED1
GO:0071221	cellular response to bacterial lipopeptide	biological_process	cellular process	1	165	5	17351	0.2	0.0466572	0.16728	10333	TLR6
GO:0071504	cellular response to heparin	biological_process	cellular process	1	165	5	17351	0.2	0.0466572	0.16728	1958	EGR1
GO:0090370	negative regulation of cholesterol efflux	biological_process	biological regulation	1	165	5	17351	0.2	0.0466572	0.16728	1950	EGF
GO:0097187	dentinogenesis	biological_process	developmental process	1	165	5	17351	0.2	0.0466572	0.16728	5054	SERPINE1
GO:1901185	negative regulation of ERBB signaling pathway	biological_process	biological regulation	1	165	5	17351	0.2	0.0466572	0.16728	1950	EGF
GO:1902462	positive regulation of mesenchymal stem cell proliferation	biological_process	biological regulation	1	165	5	17351	0.2	0.0466572	0.16728	4435	CITED1
GO:1903298	negative regulation of hypoxia-induced intrinsic apoptotic signaling pathway	biological_process	biological regulation	1	165	5	17351	0.2	0.0466572	0.16728	8996	NOL3
GO:1904714	regulation of chaperone-mediated autophagy	biological_process	biological regulation	1	165	5	17351	0.2	0.0466572	0.16728	2670	GFAP
GO:2000467	positive regulation of glycogen (starch) synthase activity	biological_process	biological regulation	1	165	5	17351	0.2	0.0466572	0.16728	3481	IGF2
GO:2000535	regulation of entry of bacterium into host cell	biological_process	regulation of biological process	1	165	5	17351	0.2	0.0466572	0.16728	3576	CXCL8
GO:0045746	negative regulation of Notch signaling pathway	biological_process	biological regulation	2	165	37	17351	0.0540541	0.0481841	0.171243	1950221336	EGF,BEND6
GO:2000379	positive regulation of reactive oxygen species metabolic process	biological_process	biological regulation	2	165	37	17351	0.0540541	0.0481841	0.171243	164559272	AKR1C1,ACE2
GO:2001237	negative regulation of extrinsic apoptotic signaling pathway	biological_process	biological regulation	2	165	37	17351	0.0540541	0.0481841	0.171243	27308996	GCLM,NOL3
GO:0042742	defense response to bacterium	biological_process	multi-organism process	4	165	144	17351	0.0277778	0.048747	0.17274	1.03331e+17	TLR6,ADAMTS5,TLR3,H2BC4
GO:0000422	autophagy of mitochondrion	biological_process	cellular component organization or biogenesis	2	165	38	17351	0.0526316	0.0505509	0.178097	2859738878	ATG9B,SQSTM1
GO:0001890	placenta development	biological_process	developmental process	2	165	38	17351	0.0526316	0.0505509	0.178097	4006294435	TEX19,CITED1
GO:0051607	defense response to virus	biological_process	immune system process	5	165	211	17351	0.0236967	0.0512756	0.179234	2.63534e+19	GBP3,IFIT2,IFIT3,ITGAX,TLR3
GO:0030217	T cell differentiation	biological_process	developmental process	2	165	39	17351	0.0512821	0.0529589	0.179234	19583955	EGR1,LFNG
GO:0071276	cellular response to cadmium ion	biological_process	cellular process	2	165	39	17351	0.0512821	0.0529589	0.179234	31624494	HMOX1,MT1F
GO:0098742	cell-cell adhesion via plasma-membrane adhesion molecules	biological_process	biological adhesion	2	165	39	17351	0.0512821	0.0529589	0.179234	36844359	ITGAM,MPZ
GO:0010951	negative regulation of endopeptidase activity	biological_process	biological regulation	4	165	149	17351	0.0268456	0.0539986	0.179234	5054526853457070	SERPINE1,SERPINB5,SERPINF2,TIMP4
GO:0045666	positive regulation of neuron differentiation	biological_process	biological regulation	3	165	90	17351	0.0333333	0.0544703	0.179234	21192213364674	ETV5,BEND6,NAP1L2
GO:0046330	positive regulation of JNK cascade	biological_process	biological regulation	3	165	90	17351	0.0333333	0.0544703	0.179234	5138453457098	WNT16,SERPINF2,TLR3
GO:0000425	pexophagy	biological_process	cellular process	1	165	6	17351	0.166667	0.0557257	0.179234	8878	SQSTM1
GO:0002686	negative regulation of leukocyte migration	biological_process	biological regulation	1	165	6	17351	0.166667	0.0557257	0.179234	3162	HMOX1
GO:0003417	growth plate cartilage development	biological_process	developmental process	1	165	6	17351	0.166667	0.0557257	0.179234	4322	MMP13
GO:0006824	cobalt ion transport	biological_process	localization	1	165	6	17351	0.166667	0.0557257	0.179234	6948	TCN2
GO:0007127	meiosis I	biological_process	cellular component organization or biogenesis	1	165	6	17351	0.166667	0.0557257	0.179234	150365	MEI1
GO:0008063	Toll signaling pathway	biological_process	biological regulation	1	165	6	17351	0.166667	0.0557257	0.179234	342979	PALM3
GO:0009597	detection of virus	biological_process	multi-organism process	1	165	6	17351	0.166667	0.0557257	0.179234	7098	TLR3
GO:0010659	cardiac muscle cell apoptotic process	biological_process	cellular process	1	165	6	17351	0.166667	0.0557257	0.179234	8996	NOL3
GO:0014807	regulation of somitogenesis	biological_process	developmental process	1	165	6	17351	0.166667	0.0557257	0.179234	3955	LFNG
GO:0031056	regulation of histone modification	biological_process	biological regulation	1	165	6	17351	0.166667	0.0557257	0.179234	3481	IGF2
GO:0034105	positive regulation of tissue remodeling	biological_process	biological regulation	1	165	6	17351	0.166667	0.0557257	0.179234	3600	IL15
GO:0034157	positive regulation of toll-like receptor 7 signaling pathway	biological_process	biological regulation	1	165	6	17351	0.166667	0.0557257	0.179234	285852	TREML4
GO:0043305	negative regulation of mast cell degranulation	biological_process	biological regulation	1	165	6	17351	0.166667	0.0557257	0.179234	3162	HMOX1
GO:0043619	regulation of transcription from RNA polymerase II promoter in response to oxidative stress	biological_process	biological regulation	1	165	6	17351	0.166667	0.0557257	0.179234	3162	HMOX1
GO:0048633	positive regulation of skeletal muscle tissue growth	biological_process	biological regulation	1	165	6	17351	0.166667	0.0557257	0.179234	3481	IGF2
GO:0051147	regulation of muscle cell differentiation	biological_process	biological regulation	1	165	6	17351	0.166667	0.0557257	0.179234	3481	IGF2
GO:0055009	atrial cardiac muscle tissue morphogenesis	biological_process	developmental process	1	165	6	17351	0.166667	0.0557257	0.179234	9241	NOG
GO:0061037	negative regulation of cartilage development	biological_process	biological regulation	1	165	6	17351	0.166667	0.0557257	0.179234	9241	NOG
GO:0061312	BMP signaling pathway involved in heart development	biological_process	biological regulation	1	165	6	17351	0.166667	0.0557257	0.179234	9241	NOG
GO:0070988	demethylation	biological_process	metabolic process	1	165	6	17351	0.166667	0.0557257	0.179234	1543	CYP1A1
GO:0070995	NADPH oxidation	biological_process	cellular process	1	165	6	17351	0.166667	0.0557257	0.179234	1728	NQO1
GO:0072719	cellular response to cisplatin	biological_process	cellular process	1	165	6	17351	0.166667	0.0557257	0.179234	3162	HMOX1
GO:0098780	response to mitochondrial depolarisation	biological_process	cellular process	1	165	6	17351	0.166667	0.0557257	0.179234	8878	SQSTM1
GO:1902817	negative regulation of protein localization to microtubule	biological_process	biological regulation	1	165	6	17351	0.166667	0.0557257	0.179234	4130	MAP1A
GO:1902949	positive regulation of tau-protein kinase activity	biological_process	biological regulation	1	165	6	17351	0.166667	0.0557257	0.179234	1958	EGR1
GO:1903232	melanosome assembly	biological_process	cellular component organization or biogenesis	1	165	6	17351	0.166667	0.0557257	0.179234	10058	ABCB6
GO:0050727	regulation of inflammatory response	biological_process	biological regulation	3	165	91	17351	0.032967	0.0559485	0.179477	267859272837	GGT1,ACE2,CASP4
GO:0050729	positive regulation of inflammatory response	biological_process	biological regulation	3	165	92	17351	0.0326087	0.0574458	0.183796	360050547098	IL15,SERPINE1,TLR3
GO:0043588	skin development	biological_process	developmental process	2	165	41	17351	0.0487805	0.057894	0.184746	100586261	ABCB6,RYR1
GO:0007155	cell adhesion	biological_process	biological adhesion	10	165	597	17351	0.0167504	0.0592424	0.186037	2.58272e+43	AMBN,SIGLEC9,ITGAM,ITGAX,PCDHA11,PCDH19,BCAN,SPP1,NECTIN4,IL32
GO:1901216	positive regulation of neuron death	biological_process	biological regulation	2	165	42	17351	0.047619	0.0604193	0.186037	19583684	EGR1,ITGAM
GO:0032755	positive regulation of interleukin-6 production	biological_process	biological regulation	3	165	95	17351	0.0315789	0.0620506	0.186037	103333383827098	TLR6,RAB7B,TLR3
GO:0002224	toll-like receptor signaling pathway	biological_process	biological regulation	2	165	43	17351	0.0465116	0.0629819	0.186037	103337098	TLR6,TLR3
GO:0030574	collagen catabolic process	biological_process	metabolic process	2	165	43	17351	0.0465116	0.0629819	0.186037	43124322	MMP1,MMP13
GO:0045429	positive regulation of nitric oxide biosynthetic process	biological_process	biological regulation	2	165	43	17351	0.0465116	0.0629819	0.186037	103335806	TLR6,PTX3
GO:0048488	synaptic vesicle endocytosis	biological_process	localization	2	165	43	17351	0.0465116	0.0629819	0.186037	1278336623	SYT2,SNCG
GO:0051591	response to cAMP	biological_process	response to stimulus	2	165	43	17351	0.0465116	0.0629819	0.186037	44355798	CITED1,PTPRN
GO:1902895	positive regulation of pri-miRNA transcription by RNA polymerase II	biological_process	biological regulation	2	165	43	17351	0.0465116	0.0629819	0.186037	19584091	EGR1,SMAD6
GO:1904646	cellular response to amyloid-beta	biological_process	cellular process	2	165	43	17351	0.0465116	0.0629819	0.186037	10333837	TLR6,CASP4
GO:0000578	embryonic axis specification	biological_process	developmental process	1	165	7	17351	0.142857	0.0647084	0.186037	4435	CITED1
GO:0001542	ovulation from ovarian follicle	biological_process	developmental process	1	165	7	17351	0.142857	0.0647084	0.186037	174	AFP
GO:0001553	luteinization	biological_process	developmental process	1	165	7	17351	0.142857	0.0647084	0.186037	5798	PTPRN
GO:0003081	regulation of systemic arterial blood pressure by renin-angiotensin	biological_process	biological regulation	1	165	7	17351	0.142857	0.0647084	0.186037	59272	ACE2
GO:0003149	membranous septum morphogenesis	biological_process	developmental process	1	165	7	17351	0.142857	0.0647084	0.186037	9241	NOG
GO:0003179	heart valve morphogenesis	biological_process	developmental process	1	165	7	17351	0.142857	0.0647084	0.186037	642658	SCX
GO:0003183	mitral valve morphogenesis	biological_process	developmental process	1	165	7	17351	0.142857	0.0647084	0.186037	4091	SMAD6
GO:0006855	drug transmembrane transport	biological_process	localization	1	165	7	17351	0.142857	0.0647084	0.186037	8714	ABCC3
GO:0009266	response to temperature stimulus	biological_process	response to stimulus	1	165	7	17351	0.142857	0.0647084	0.186037	162514	TRPV3
GO:0009635	response to herbicide	biological_process	response to stimulus	1	165	7	17351	0.142857	0.0647084	0.186037	1543	CYP1A1
GO:0010989	negative regulation of low-density lipoprotein particle clearance	biological_process	biological regulation	1	165	7	17351	0.142857	0.0647084	0.186037	6833	ABCC8
GO:0031017	exocrine pancreas development	biological_process	developmental process	1	165	7	17351	0.142857	0.0647084	0.186037	3481	IGF2
GO:0031584	activation of phospholipase D activity	biological_process	biological regulation	1	165	7	17351	0.142857	0.0647084	0.186037	57016	AKR1B10
GO:0031670	cellular response to nutrient	biological_process	cellular process	1	165	7	17351	0.142857	0.0647084	0.186037	3162	HMOX1
GO:0034128	negative regulation of MyD88-independent toll-like receptor signaling pathway	biological_process	biological regulation	1	165	7	17351	0.142857	0.0647084	0.186037	7098	TLR3
GO:0034136	negative regulation of toll-like receptor 2 signaling pathway	biological_process	biological regulation	1	165	7	17351	0.142857	0.0647084	0.186037	10333	TLR6
GO:0034616	response to laminar fluid shear stress	biological_process	response to stimulus	1	165	7	17351	0.142857	0.0647084	0.186037	4091	SMAD6
GO:0035357	peroxisome proliferator activated receptor signaling pathway	biological_process	biological regulation	1	165	7	17351	0.142857	0.0647084	0.186037	59344	ALOXE3
GO:0044691	tooth eruption	biological_process	developmental process	1	165	7	17351	0.142857	0.0647084	0.186037	11096	ADAMTS5
GO:0044805	late nucleophagy	biological_process	cellular process	1	165	7	17351	0.142857	0.0647084	0.186037	285973	ATG9B
GO:0045063	T-helper 1 cell differentiation	biological_process	cellular process	1	165	7	17351	0.142857	0.0647084	0.186037	5971	RELB
GO:0050691	regulation of defense response to virus by host	biological_process	biological regulation	1	165	7	17351	0.142857	0.0647084	0.186037	3600	IL15
GO:0050882	voluntary musculoskeletal movement	biological_process	multicellular organismal process	1	165	7	17351	0.142857	0.0647084	0.186037	4130	MAP1A
GO:0060008	Sertoli cell differentiation	biological_process	cellular process	1	165	7	17351	0.142857	0.0647084	0.186037	642658	SCX
GO:0060711	labyrinthine layer development	biological_process	developmental process	1	165	7	17351	0.142857	0.0647084	0.186037	4435	CITED1
GO:0071716	leukotriene transport	biological_process	localization	1	165	7	17351	0.142857	0.0647084	0.186037	8714	ABCC3
GO:1903598	positive regulation of gap junction assembly	biological_process	biological regulation	1	165	7	17351	0.142857	0.0647084	0.186037	59272	ACE2
GO:1903829	positive regulation of cellular protein localization	biological_process	biological regulation	1	165	7	17351	0.142857	0.0647084	0.186037	4130	MAP1A
GO:1904036	negative regulation of epithelial cell apoptotic process	biological_process	biological regulation	1	165	7	17351	0.142857	0.0647084	0.186037	3162	HMOX1
GO:1905150	regulation of voltage-gated sodium channel activity	biological_process	biological regulation	1	165	7	17351	0.142857	0.0647084	0.186037	2256	FGF11
GO:2000171	negative regulation of dendrite development	biological_process	biological regulation	1	165	7	17351	0.142857	0.0647084	0.186037	9856	KIAA0319
GO:2000543	positive regulation of gastrulation	biological_process	biological regulation	1	165	7	17351	0.142857	0.0647084	0.186037	642658	SCX
GO:0003151	outflow tract morphogenesis	biological_process	developmental process	2	165	44	17351	0.0454545	0.0655807	0.188101	62619241	RYR1,NOG
GO:0071222	cellular response to lipopolysaccharide	biological_process	cellular process	4	165	161	17351	0.0248447	0.067801	0.192959	292035765054968	CXCL2,CXCL8,SERPINE1,CD68
GO:0001817	regulation of cytokine production	biological_process	biological regulation	2	165	45	17351	0.0444444	0.068215	0.192959	1033359272	TLR6,ACE2
GO:0097191	extrinsic apoptotic signaling pathway	biological_process	biological regulation	2	165	45	17351	0.0444444	0.068215	0.192959	109627098	MLLT11,TLR3
GO:0071346	cellular response to interferon-gamma	biological_process	cellular process	3	165	100	17351	0.03	0.0700936	0.192959	26353383827098	GBP3,RAB7B,TLR3
GO:0006952	defense response	biological_process	response to stimulus	3	165	102	17351	0.0294118	0.0734364	0.192959	292035769235	CXCL2,CXCL8,IL32
GO:0006694	steroid biosynthetic process	biological_process	metabolic process	2	165	47	17351	0.0425532	0.0735861	0.192959	15431588	CYP1A1,CYP19A1
GO:0010466	negative regulation of peptidase activity	biological_process	biological regulation	2	165	47	17351	0.0425532	0.0735861	0.192959	53457079	SERPINF2,TIMP4
GO:0120163	negative regulation of cold-induced thermogenesis	biological_process	metabolic process	2	165	47	17351	0.0425532	0.0735861	0.192959	110963600	ADAMTS5,IL15
GO:0001960	negative regulation of cytokine-mediated signaling pathway	biological_process	biological regulation	1	165	8	17351	0.125	0.0736062	0.192959	342979	PALM3
GO:0002043	blood vessel endothelial cell proliferation involved in sprouting angiogenesis	biological_process	cell proliferation	1	165	8	17351	0.125	0.0736062	0.192959	168667	BMPER
GO:0002933	lipid hydroxylation	biological_process	cellular process	1	165	8	17351	0.125	0.0736062	0.192959	1543	CYP1A1
GO:0003223	ventricular compact myocardium morphogenesis	biological_process	developmental process	1	165	8	17351	0.125	0.0736062	0.192959	9241	NOG
GO:0006072	glycerol-3-phosphate metabolic process	biological_process	cellular process	1	165	8	17351	0.125	0.0736062	0.192959	84803	GPAT3
GO:0006657	CDP-choline pathway	biological_process	cellular process	1	165	8	17351	0.125	0.0736062	0.192959	9468	PCYT1B
GO:0006868	glutamine transport	biological_process	localization	1	165	8	17351	0.125	0.0736062	0.192959	145389	SLC38A6
GO:0007144	female meiosis I	biological_process	cellular component organization or biogenesis	1	165	8	17351	0.125	0.0736062	0.192959	27030	MLH3
GO:0009804	coumarin metabolic process	biological_process	cellular process	1	165	8	17351	0.125	0.0736062	0.192959	1543	CYP1A1
GO:0010642	negative regulation of platelet-derived growth factor receptor signaling pathway	biological_process	biological regulation	1	165	8	17351	0.125	0.0736062	0.192959	5739	PTGIR
GO:0014732	skeletal muscle atrophy	biological_process	multicellular organismal process	1	165	8	17351	0.125	0.0736062	0.192959	3600	IL15
GO:0015886	heme transport	biological_process	localization	1	165	8	17351	0.125	0.0736062	0.192959	10058	ABCB6
GO:0022898	regulation of transmembrane transporter activity	biological_process	biological regulation	1	165	8	17351	0.125	0.0736062	0.192959	59272	ACE2
GO:0031952	regulation of protein autophosphorylation	biological_process	biological regulation	1	165	8	17351	0.125	0.0736062	0.192959	2045	EPHA7
GO:0032819	positive regulation of natural killer cell proliferation	biological_process	biological regulation	1	165	8	17351	0.125	0.0736062	0.192959	3600	IL15
GO:0033555	multicellular organismal response to stress	biological_process	multicellular organismal process	1	165	8	17351	0.125	0.0736062	0.192959	9856	KIAA0319
GO:0034371	chylomicron remodeling	biological_process	biological regulation	1	165	8	17351	0.125	0.0736062	0.192959	338328	GPIHBP1
GO:0035425	autocrine signaling	biological_process	cellular process	1	165	8	17351	0.125	0.0736062	0.192959	968	CD68
GO:0042698	ovulation cycle	biological_process	multicellular organismal process	1	165	8	17351	0.125	0.0736062	0.192959	7079	TIMP4
GO:0045743	positive regulation of fibroblast growth factor receptor signaling pathway	biological_process	biological regulation	1	165	8	17351	0.125	0.0736062	0.192959	9982	FGFBP1
GO:0051045	negative regulation of membrane protein ectodomain proteolysis	biological_process	biological regulation	1	165	8	17351	0.125	0.0736062	0.192959	7079	TIMP4
GO:0060253	negative regulation of glial cell proliferation	biological_process	biological regulation	1	165	8	17351	0.125	0.0736062	0.192959	6833	ABCC8
GO:0060296	regulation of cilium beat frequency involved in ciliary motility	biological_process	biological regulation	1	165	8	17351	0.125	0.0736062	0.192959	117144	CATSPER1
GO:0060452	positive regulation of cardiac muscle contraction	biological_process	biological regulation	1	165	8	17351	0.125	0.0736062	0.192959	59272	ACE2
GO:0060712	spongiotrophoblast layer development	biological_process	developmental process	1	165	8	17351	0.125	0.0736062	0.192959	4435	CITED1
GO:0061384	heart trabecula morphogenesis	biological_process	developmental process	1	165	8	17351	0.125	0.0736062	0.192959	9241	NOG
GO:0072594	establishment of protein localization to organelle	biological_process	localization	1	165	8	17351	0.125	0.0736062	0.192959	968	CD68
GO:0090279	regulation of calcium ion import	biological_process	biological regulation	1	165	8	17351	0.125	0.0736062	0.192959	1950	EGF
GO:0097527	necroptotic signaling pathway	biological_process	biological regulation	1	165	8	17351	0.125	0.0736062	0.192959	7098	TLR3
GO:1900407	regulation of cellular response to oxidative stress	biological_process	biological regulation	1	165	8	17351	0.125	0.0736062	0.192959	84883	AIFM2
GO:1902966	positive regulation of protein localization to early endosome	biological_process	biological regulation	1	165	8	17351	0.125	0.0736062	0.192959	1950	EGF
GO:2000617	positive regulation of histone H3-K9 acetylation	biological_process	biological regulation	1	165	8	17351	0.125	0.0736062	0.192959	4674	NAP1L2
GO:0055088	lipid homeostasis	biological_process	biological regulation	2	165	48	17351	0.0416667	0.0763212	0.199647	2613763874	ZBTB20,ABHD4
GO:0051092	positive regulation of NF-kappaB transcription factor activity	biological_process	biological regulation	4	165	168	17351	0.0238095	0.0766181	0.199995	1.03331e+20	TLR6,RHEBL1,RAB7B,TLR3
GO:0007267	cell-cell signaling	biological_process	cellular process	5	165	238	17351	0.0210084	0.077204	0.201093	2.25636e+20	FGF11,IL15,PANX2,PTGIR,FGFBP1
GO:0009725	response to hormone	biological_process	response to stimulus	2	165	49	17351	0.0408163	0.0790882	0.202152	17287079	NQO1,TIMP4
GO:0043312	neutrophil degranulation	biological_process	cellular process	8	165	469	17351	0.0170576	0.0795478	0.202152	2.49525e+33	FTH1,FTL,SIGLEC9,ITGAM,ITGAX,HRNR,PTX3,CD68
GO:0002315	marginal zone B cell differentiation	biological_process	cellular process	1	165	9	17351	0.111111	0.0824198	0.202152	3955	LFNG
GO:0002682	regulation of immune system process	biological_process	biological regulation	1	165	9	17351	0.111111	0.0824198	0.202152	2678	GGT1
GO:0006739	NADP metabolic process	biological_process	metabolic process	1	165	9	17351	0.111111	0.0824198	0.202152	9540	TP53I3
GO:0006972	hyperosmotic response	biological_process	response to stimulus	1	165	9	17351	0.111111	0.0824198	0.202152	7098	TLR3
GO:0007260	tyrosine phosphorylation of STAT protein	biological_process	biological regulation	1	165	9	17351	0.111111	0.0824198	0.202152	3600	IL15
GO:0010594	regulation of endothelial cell migration	biological_process	biological regulation	1	165	9	17351	0.111111	0.0824198	0.202152	168667	BMPER
GO:0033554	cellular response to stress	biological_process	cellular process	1	165	9	17351	0.111111	0.0824198	0.202152	5971	RELB
GO:0035773	insulin secretion involved in cellular response to glucose stimulus	biological_process	biological regulation	1	165	9	17351	0.111111	0.0824198	0.202152	5798	PTPRN
GO:0046578	regulation of Ras protein signal transduction	biological_process	biological regulation	1	165	9	17351	0.111111	0.0824198	0.202152	8878	SQSTM1
GO:0046653	tetrahydrofolate metabolic process	biological_process	cellular process	1	165	9	17351	0.111111	0.0824198	0.202152	51268	PIPOX
GO:0048048	embryonic eye morphogenesis	biological_process	developmental process	1	165	9	17351	0.111111	0.0824198	0.202152	8076	MFAP5
GO:0048671	negative regulation of collateral sprouting	biological_process	biological regulation	1	165	9	17351	0.111111	0.0824198	0.202152	2045	EPHA7
GO:0050665	hydrogen peroxide biosynthetic process	biological_process	cellular process	1	165	9	17351	0.111111	0.0824198	0.202152	1543	CYP1A1
GO:0051004	regulation of lipoprotein lipase activity	biological_process	biological regulation	1	165	9	17351	0.111111	0.0824198	0.202152	338328	GPIHBP1
GO:0051006	positive regulation of lipoprotein lipase activity	biological_process	biological regulation	1	165	9	17351	0.111111	0.0824198	0.202152	338328	GPIHBP1
GO:0051122	hepoxilin biosynthetic process	biological_process	cellular process	1	165	9	17351	0.111111	0.0824198	0.202152	59344	ALOXE3
GO:0051148	negative regulation of muscle cell differentiation	biological_process	biological regulation	1	165	9	17351	0.111111	0.0824198	0.202152	3481	IGF2
GO:0051901	positive regulation of mitochondrial depolarization	biological_process	biological regulation	1	165	9	17351	0.111111	0.0824198	0.202152	10962	MLLT11
GO:0060020	Bergmann glial cell differentiation	biological_process	cellular process	1	165	9	17351	0.111111	0.0824198	0.202152	2670	GFAP
GO:0060231	mesenchymal to epithelial transition	biological_process	cellular process	1	165	9	17351	0.111111	0.0824198	0.202152	4435	CITED1
GO:0060272	embryonic skeletal joint morphogenesis	biological_process	developmental process	1	165	9	17351	0.111111	0.0824198	0.202152	9241	NOG
GO:0061626	pharyngeal arch artery morphogenesis	biological_process	developmental process	1	165	9	17351	0.111111	0.0824198	0.202152	9241	NOG
GO:0070292	N-acylphosphatidylethanolamine metabolic process	biological_process	cellular process	1	165	9	17351	0.111111	0.0824198	0.202152	63874	ABHD4
GO:0070493	thrombin-activated receptor signaling pathway	biological_process	biological regulation	1	165	9	17351	0.111111	0.0824198	0.202152	2151	F2RL2
GO:0071243	cellular response to arsenic-containing substance	biological_process	cellular process	1	165	9	17351	0.111111	0.0824198	0.202152	3162	HMOX1
GO:0099641	anterograde axonal protein transport	biological_process	cellular process	1	165	9	17351	0.111111	0.0824198	0.202152	4130	MAP1A
GO:1905719	protein localization to perinuclear region of cytoplasm	biological_process	localization	1	165	9	17351	0.111111	0.0824198	0.202152	8878	SQSTM1
GO:0045944	positive regulation of transcription by RNA polymerase II	biological_process	biological regulation	16	165	1159	17351	0.013805	0.0853732	0.208976	1.05532e+71	HTATIP2,EGR1,ETV5,ABLIM3,MAFF,IGF2,ONECUT3,CITED1,SERPINE1,SERPINF2,PTPRN,SCX,TLR3,SQSTM1,CREB3L1,NOG
GO:0032355	response to estradiol	biological_process	response to stimulus	3	165	110	17351	0.0272727	0.0874957	0.213267	158817282678	CYP19A1,NQO1,GGT1
GO:0019233	sensory perception of pain	biological_process	multicellular organismal process	2	165	53	17351	0.0377358	0.0904582	0.213267	593447345	ALOXE3,UCHL1
GO:0000423	mitophagy	biological_process	cellular component organization or biogenesis	1	165	10	17351	0.1	0.0911501	0.213267	8878	SQSTM1
GO:0030299	intestinal cholesterol absorption	biological_process	localization	1	165	10	17351	0.1	0.0911501	0.213267	1645	AKR1C1
GO:0031000	response to caffeine	biological_process	response to stimulus	1	165	10	17351	0.1	0.0911501	0.213267	6261	RYR1
GO:0033629	negative regulation of cell adhesion mediated by integrin	biological_process	biological adhesion	1	165	10	17351	0.1	0.0911501	0.213267	5054	SERPINE1
GO:0034138	toll-like receptor 3 signaling pathway	biological_process	biological regulation	1	165	10	17351	0.1	0.0911501	0.213267	7098	TLR3
GO:0034384	high-density lipoprotein particle clearance	biological_process	biological regulation	1	165	10	17351	0.1	0.0911501	0.213267	8029	CUBN
GO:0042118	endothelial cell activation	biological_process	cellular process	1	165	10	17351	0.1	0.0911501	0.213267	168667	BMPER
GO:0043068	positive regulation of programmed cell death	biological_process	biological regulation	1	165	10	17351	0.1	0.0911501	0.213267	10553	HTATIP2
GO:0043268	positive regulation of potassium ion transport	biological_process	biological regulation	1	165	10	17351	0.1	0.0911501	0.213267	6833	ABCC8
GO:0043279	response to alkaloid	biological_process	response to stimulus	1	165	10	17351	0.1	0.0911501	0.213267	1728	NQO1
GO:0043281	regulation of cysteine-type endopeptidase activity involved in apoptotic process	biological_process	biological regulation	1	165	10	17351	0.1	0.0911501	0.213267	2045	EPHA7
GO:0043931	ossification involved in bone maturation	biological_process	developmental process	1	165	10	17351	0.1	0.0911501	0.213267	6261	RYR1
GO:0046425	regulation of JAK-STAT cascade	biological_process	biological regulation	1	165	10	17351	0.1	0.0911501	0.213267	1950	EGF
GO:0048791	calcium ion-regulated exocytosis of neurotransmitter	biological_process	biological regulation	1	165	10	17351	0.1	0.0911501	0.213267	127833	SYT2
GO:0060993	kidney morphogenesis	biological_process	multicellular organismal process	1	165	10	17351	0.1	0.0911501	0.213267	9245	GCNT3
GO:0070212	protein poly-ADP-ribosylation	biological_process	cellular process	1	165	10	17351	0.1	0.0911501	0.213267	84875	PARP10
GO:0071236	cellular response to antibiotic	biological_process	cellular process	1	165	10	17351	0.1	0.0911501	0.213267	255189	PLA2G4F
GO:0071470	cellular response to osmotic stress	biological_process	cellular process	1	165	10	17351	0.1	0.0911501	0.213267	5971	RELB
GO:0097267	omega-hydroxylase P450 pathway	biological_process	cellular process	1	165	10	17351	0.1	0.0911501	0.213267	1543	CYP1A1
GO:2000008	regulation of protein localization to cell surface	biological_process	biological regulation	1	165	10	17351	0.1	0.0911501	0.213267	1950	EGF
GO:2000035	regulation of stem cell division	biological_process	biological regulation	1	165	10	17351	0.1	0.0911501	0.213267	4674	NAP1L2
GO:0006334	nucleosome assembly	biological_process	cellular component organization or biogenesis	3	165	113	17351	0.0265487	0.0930405	0.217273	467483478349	NAP1L2,H2BC4,H2BC21
GO:1903779	regulation of cardiac conduction	biological_process	biological regulation	2	165	54	17351	0.037037	0.0933721	0.21763	592726261	ACE2,RYR1
GO:0019731	antibacterial humoral response	biological_process	immune system process	2	165	55	17351	0.0363636	0.0963131	0.220387	83478349	H2BC4,H2BC21
GO:0006892	post-Golgi vesicle-mediated transport	biological_process	localization	2	165	56	17351	0.0357143	0.0992803	0.220387	24952512	FTH1,FTL
GO:0006629	lipid metabolic process	biological_process	metabolic process	6	165	334	17351	0.0179641	0.0997266	0.220387	1.54326e+26	CYP1A1,PLA2G4F,RAPSN,SULT1A1,GPAT3,PCYT1B
GO:0001574	ganglioside biosynthetic process	biological_process	cellular process	1	165	11	17351	0.0909091	0.0997978	0.220387	2583	B4GALNT1
GO:0006779	porphyrin-containing compound biosynthetic process	biological_process	cellular process	1	165	11	17351	0.0909091	0.0997978	0.220387	10058	ABCB6
GO:0007567	parturition	biological_process	multi-organism process	1	165	11	17351	0.0909091	0.0997978	0.220387	23764	MAFF
GO:0008228	opsonization	biological_process	immune system process	1	165	11	17351	0.0909091	0.0997978	0.220387	5806	PTX3
GO:0009268	response to pH	biological_process	response to stimulus	1	165	11	17351	0.0909091	0.0997978	0.220387	6833	ABCC8
GO:0034101	erythrocyte homeostasis	biological_process	biological regulation	1	165	11	17351	0.0909091	0.0997978	0.220387	3162	HMOX1
GO:0036499	PERK-mediated unfolded protein response	biological_process	biological regulation	1	165	11	17351	0.0909091	0.0997978	0.220387	3576	CXCL8
GO:0043616	keratinocyte proliferation	biological_process	cell proliferation	1	165	11	17351	0.0909091	0.0997978	0.220387	51384	WNT16
GO:0045654	positive regulation of megakaryocyte differentiation	biological_process	biological regulation	1	165	11	17351	0.0909091	0.0997978	0.220387	338382	RAB7B
GO:0046622	positive regulation of organ growth	biological_process	biological regulation	1	165	11	17351	0.0909091	0.0997978	0.220387	3481	IGF2
GO:0048712	negative regulation of astrocyte differentiation	biological_process	biological regulation	1	165	11	17351	0.0909091	0.0997978	0.220387	9241	NOG
GO:0050778	positive regulation of immune response	biological_process	biological regulation	1	165	11	17351	0.0909091	0.0997978	0.220387	3600	IL15
GO:0061635	regulation of protein complex stability	biological_process	biological regulation	1	165	11	17351	0.0909091	0.0997978	0.220387	8878	SQSTM1
GO:0071313	cellular response to caffeine	biological_process	cellular process	1	165	11	17351	0.0909091	0.0997978	0.220387	6261	RYR1
GO:0071372	cellular response to follicle-stimulating hormone stimulus	biological_process	cellular process	1	165	11	17351	0.0909091	0.0997978	0.220387	2730	GCLM
GO:0071394	cellular response to testosterone stimulus	biological_process	cellular process	1	165	11	17351	0.0909091	0.0997978	0.220387	6696	SPP1
GO:0071559	response to transforming growth factor beta	biological_process	response to stimulus	1	165	11	17351	0.0909091	0.0997978	0.220387	4435	CITED1
GO:0071636	positive regulation of transforming growth factor beta production	biological_process	biological regulation	1	165	11	17351	0.0909091	0.0997978	0.220387	5345	SERPINF2
GO:0090385	phagosome-lysosome fusion	biological_process	cellular component organization or biogenesis	1	165	11	17351	0.0909091	0.0997978	0.220387	338382	RAB7B
GO:1900227	positive regulation of NLRP3 inflammasome complex assembly	biological_process	biological regulation	1	165	11	17351	0.0909091	0.0997978	0.220387	10333	TLR6
GO:1903265	positive regulation of tumor necrosis factor-mediated signaling pathway	biological_process	biological regulation	1	165	11	17351	0.0909091	0.0997978	0.220387	837	CASP4
GO:1903671	negative regulation of sprouting angiogenesis	biological_process	biological regulation	1	165	11	17351	0.0909091	0.0997978	0.220387	90993	CREB3L1
GO:1990440	positive regulation of transcription from RNA polymerase II promoter in response to endoplasmic reticulum stress	biological_process	biological regulation	1	165	11	17351	0.0909091	0.0997978	0.220387	90993	CREB3L1
GO:1990535	neuron projection maintenance	biological_process	cellular component organization or biogenesis	1	165	11	17351	0.0909091	0.0997978	0.220387	4130	MAP1A
GO:2000049	positive regulation of cell-cell adhesion mediated by cadherin	biological_process	biological regulation	1	165	11	17351	0.0909091	0.0997978	0.220387	5345	SERPINF2
GO:2000786	positive regulation of autophagosome assembly	biological_process	biological regulation	1	165	11	17351	0.0909091	0.0997978	0.220387	57535	ELAPOR1
GO:0007229	integrin-mediated signaling pathway	biological_process	biological regulation	3	165	118	17351	0.0254237	0.102595	0.226153	17069236843687	ADAMTS18,ITGAM,ITGAX
GO:0007249	I-kappaB kinase/NF-kappaB signaling	biological_process	biological regulation	2	165	58	17351	0.0344828	0.10529	0.231677	59717098	RELB,TLR3
GO:0071407	cellular response to organic cyclic compound	biological_process	cellular process	2	165	59	17351	0.0338983	0.108332	0.231746	1543255189	CYP1A1,PLA2G4F
GO:0001706	endoderm formation	biological_process	developmental process	1	165	12	17351	0.0833333	0.108364	0.231746	9241	NOG
GO:0002003	angiotensin maturation	biological_process	biological regulation	1	165	12	17351	0.0833333	0.108364	0.231746	59272	ACE2
GO:0006554	lysine catabolic process	biological_process	cellular process	1	165	12	17351	0.0833333	0.108364	0.231746	51268	PIPOX
GO:0007252	I-kappaB phosphorylation	biological_process	biological regulation	1	165	12	17351	0.0833333	0.108364	0.231746	7098	TLR3
GO:0019896	axonal transport of mitochondrion	biological_process	cellular process	1	165	12	17351	0.0833333	0.108364	0.231746	7345	UCHL1
GO:0030208	dermatan sulfate biosynthetic process	biological_process	cellular process	1	165	12	17351	0.0833333	0.108364	0.231746	63827	BCAN
GO:0030259	lipid glycosylation	biological_process	cellular process	1	165	12	17351	0.0833333	0.108364	0.231746	2583	B4GALNT1
GO:0034144	negative regulation of toll-like receptor 4 signaling pathway	biological_process	biological regulation	1	165	12	17351	0.0833333	0.108364	0.231746	338382	RAB7B
GO:0045475	locomotor rhythm	biological_process	behavior	1	165	12	17351	0.0833333	0.108364	0.231746	1958	EGR1
GO:0046685	response to arsenic-containing substance	biological_process	response to stimulus	1	165	12	17351	0.0833333	0.108364	0.231746	1543	CYP1A1
GO:0060074	synapse maturation	biological_process	cellular component organization or biogenesis	1	165	12	17351	0.0833333	0.108364	0.231746	63827	BCAN
GO:0060294	cilium movement involved in cell motility	biological_process	cellular process	1	165	12	17351	0.0833333	0.108364	0.231746	54777	CFAP46
GO:0071305	cellular response to vitamin D	biological_process	cellular process	1	165	12	17351	0.0833333	0.108364	0.231746	3600	IL15
GO:0071492	cellular response to UV-A	biological_process	cellular process	1	165	12	17351	0.0833333	0.108364	0.231746	4312	MMP1
GO:0090331	negative regulation of platelet aggregation	biological_process	biological adhesion	1	165	12	17351	0.0833333	0.108364	0.231746	170692	ADAMTS18
GO:0030336	negative regulation of cell migration	biological_process	biological regulation	3	165	122	17351	0.0245902	0.110507	0.235917	5054897959241	SERPINE1,NAV3,NOG
GO:0007420	brain development	biological_process	developmental process	5	165	267	17351	0.0187266	0.111581	0.237793	1.00582e+21	ABCB6,EPHA7,KCNK3,CITED1,PCDH19
GO:0000045	autophagosome assembly	biological_process	cellular component organization or biogenesis	2	165	61	17351	0.0327869	0.114484	0.242242	28597357535	ATG9B,ELAPOR1
GO:0050900	leukocyte migration	biological_process	cellular process	3	165	124	17351	0.0241935	0.11455	0.242242	368436874312	ITGAM,ITGAX,MMP1
GO:0006979	response to oxidative stress	biological_process	response to stimulus	3	165	125	17351	0.024	0.116592	0.242242	172827303162	NQO1,GCLM,HMOX1
GO:0006703	estrogen biosynthetic process	biological_process	biological regulation	1	165	13	17351	0.0769231	0.116849	0.242242	1588	CYP19A1
GO:0019430	removal of superoxide radicals	biological_process	metabolic process	1	165	13	17351	0.0769231	0.116849	0.242242	1728	NQO1
GO:0022407	regulation of cell-cell adhesion	biological_process	biological adhesion	1	165	13	17351	0.0769231	0.116849	0.242242	2045	EPHA7
GO:0030212	hyaluronan metabolic process	biological_process	cellular process	1	165	13	17351	0.0769231	0.116849	0.242242	3600	IL15
GO:0031669	cellular response to nutrient levels	biological_process	cellular process	1	165	13	17351	0.0769231	0.116849	0.242242	968	CD68
GO:0032732	positive regulation of interleukin-1 production	biological_process	positive regulation of biological process	1	165	13	17351	0.0769231	0.116849	0.242242	56666	PANX2
GO:0034497	protein localization to phagophore assembly site	biological_process	cellular component organization or biogenesis	1	165	13	17351	0.0769231	0.116849	0.242242	285973	ATG9B
GO:0042088	T-helper 1 type immune response	biological_process	immune system process	1	165	13	17351	0.0769231	0.116849	0.242242	5971	RELB
GO:0042551	neuron maturation	biological_process	cellular process	1	165	13	17351	0.0769231	0.116849	0.242242	84530	SRRM4
GO:0045741	positive regulation of epidermal growth factor-activated receptor activity	biological_process	biological regulation	1	165	13	17351	0.0769231	0.116849	0.242242	1950	EGF
GO:0045744	negative regulation of G protein-coupled receptor signaling pathway	biological_process	biological regulation	1	165	13	17351	0.0769231	0.116849	0.242242	3576	CXCL8
GO:0046486	glycerolipid metabolic process	biological_process	cellular process	1	165	13	17351	0.0769231	0.116849	0.242242	1608	DGKG
GO:0070213	protein auto-ADP-ribosylation	biological_process	cellular process	1	165	13	17351	0.0769231	0.116849	0.242242	84875	PARP10
GO:0061024	membrane organization	biological_process	cellular component organization or biogenesis	3	165	127	17351	0.023622	0.120716	0.246662	12783319509856	SYT2,EGF,KIAA0319
GO:0048661	positive regulation of smooth muscle cell proliferation	biological_process	biological regulation	2	165	63	17351	0.031746	0.120723	0.246662	31625345	HMOX1,SERPINF2
GO:0071333	cellular response to glucose stimulus	biological_process	biological regulation	2	165	63	17351	0.031746	0.120723	0.246662	261372730	ZBTB20,GCLM
GO:0032757	positive regulation of interleukin-8 production	biological_process	biological regulation	2	165	64	17351	0.03125	0.123874	0.246662	50547098	SERPINE1,TLR3
GO:0001775	cell activation	biological_process	cellular process	1	165	14	17351	0.0714286	0.125253	0.246662	10333	TLR6
GO:0001878	response to yeast	biological_process	multi-organism process	1	165	14	17351	0.0714286	0.125253	0.246662	5806	PTX3
GO:0006349	regulation of gene expression by genetic imprinting	biological_process	biological regulation	1	165	14	17351	0.0714286	0.125253	0.246662	3481	IGF2
GO:0007171	activation of transmembrane receptor protein tyrosine kinase activity	biological_process	biological regulation	1	165	14	17351	0.0714286	0.125253	0.246662	1950	EGF
GO:0009743	response to carbohydrate	biological_process	response to stimulus	1	165	14	17351	0.0714286	0.125253	0.246662	1728	NQO1
GO:0010273	detoxification of copper ion	biological_process	detoxification	1	165	14	17351	0.0714286	0.125253	0.246662	4494	MT1F
GO:0010996	response to auditory stimulus	biological_process	response to stimulus	1	165	14	17351	0.0714286	0.125253	0.246662	9856	KIAA0319
GO:0014075	response to amine	biological_process	response to stimulus	1	165	14	17351	0.0714286	0.125253	0.246662	1728	NQO1
GO:0016024	CDP-diacylglycerol biosynthetic process	biological_process	cellular process	1	165	14	17351	0.0714286	0.125253	0.246662	84803	GPAT3
GO:0016082	synaptic vesicle priming	biological_process	biological regulation	1	165	14	17351	0.0714286	0.125253	0.246662	9381	OTOF
GO:0030195	negative regulation of blood coagulation	biological_process	biological regulation	1	165	14	17351	0.0714286	0.125253	0.246662	5054	SERPINE1
GO:0030207	chondroitin sulfate catabolic process	biological_process	cellular process	1	165	14	17351	0.0714286	0.125253	0.246662	63827	BCAN
GO:0032479	regulation of type I interferon production	biological_process	biological regulation	1	165	14	17351	0.0714286	0.125253	0.246662	147945	NLRP4
GO:0032688	negative regulation of interferon-beta production	biological_process	multicellular organismal process	1	165	14	17351	0.0714286	0.125253	0.246662	5971	RELB
GO:0034356	NAD biosynthesis via nicotinamide riboside salvage pathway	biological_process	cellular process	1	165	14	17351	0.0714286	0.125253	0.246662	84875	PARP10
GO:0042438	melanin biosynthetic process	biological_process	cellular process	1	165	14	17351	0.0714286	0.125253	0.246662	4435	CITED1
GO:0045056	transcytosis	biological_process	localization	1	165	14	17351	0.0714286	0.125253	0.246662	338328	GPIHBP1
GO:0045580	regulation of T cell differentiation	biological_process	biological regulation	1	165	14	17351	0.0714286	0.125253	0.246662	3600	IL15
GO:0046222	aflatoxin metabolic process	biological_process	cellular process	1	165	14	17351	0.0714286	0.125253	0.246662	2678	GGT1
GO:0046339	diacylglycerol metabolic process	biological_process	cellular process	1	165	14	17351	0.0714286	0.125253	0.246662	1608	DGKG
GO:0046483	heterocycle metabolic process	biological_process	cellular process	1	165	14	17351	0.0714286	0.125253	0.246662	1543	CYP1A1
GO:0050678	regulation of epithelial cell proliferation	biological_process	biological regulation	1	165	14	17351	0.0714286	0.125253	0.246662	5268	SERPINB5
GO:0051838	cytolysis by host of symbiont cells	biological_process	cell killing	1	165	14	17351	0.0714286	0.125253	0.246662	8542	APOL1
GO:0060317	cardiac epithelial to mesenchymal transition	biological_process	cellular process	1	165	14	17351	0.0714286	0.125253	0.246662	51384	WNT16
GO:0060425	lung morphogenesis	biological_process	developmental process	1	165	14	17351	0.0714286	0.125253	0.246662	9241	NOG
GO:0098662	inorganic cation transmembrane transport	biological_process	localization	1	165	14	17351	0.0714286	0.125253	0.246662	6833	ABCC8
GO:1902176	negative regulation of oxidative stress-induced intrinsic apoptotic signaling pathway	biological_process	biological regulation	1	165	14	17351	0.0714286	0.125253	0.246662	8996	NOL3
GO:0045444	fat cell differentiation	biological_process	cellular process	2	165	66	17351	0.030303	0.130234	0.254028	409159344	SMAD6,ALOXE3
GO:0043066	negative regulation of apoptotic process	biological_process	biological regulation	8	165	529	17351	0.0151229	0.132329	0.254028	1.05532e+34	HTATIP2,NQO1,IFIT3,SMAD6,MPZ,SCX,SQSTM1,NOL3
GO:0001819	positive regulation of cytokine production	biological_process	biological regulation	2	165	67	17351	0.0298507	0.133442	0.254028	36007098	IL15,TLR3
GO:0071466	cellular response to xenobiotic stimulus	biological_process	cellular process	2	165	67	17351	0.0298507	0.133442	0.254028	70987345	TLR3,UCHL1
GO:0002756	MyD88-independent toll-like receptor signaling pathway	biological_process	biological regulation	1	165	15	17351	0.0666667	0.133578	0.254028	7098	TLR3
GO:0003184	pulmonary valve morphogenesis	biological_process	developmental process	1	165	15	17351	0.0666667	0.133578	0.254028	4091	SMAD6
GO:0008206	bile acid metabolic process	biological_process	cellular process	1	165	15	17351	0.0666667	0.133578	0.254028	1645	AKR1C1
GO:0014912	negative regulation of smooth muscle cell migration	biological_process	biological regulation	1	165	15	17351	0.0666667	0.133578	0.254028	5054	SERPINE1
GO:0016242	negative regulation of macroautophagy	biological_process	biological regulation	1	165	15	17351	0.0666667	0.133578	0.254028	3162	HMOX1
GO:0031110	regulation of microtubule polymerization or depolymerization	biological_process	biological regulation	1	165	15	17351	0.0666667	0.133578	0.254028	81551	STMN4
GO:0035589	G protein-coupled purinergic nucleotide receptor signaling pathway	biological_process	biological regulation	1	165	15	17351	0.0666667	0.133578	0.254028	5031	P2RY6
GO:0042325	regulation of phosphorylation	biological_process	biological regulation	1	165	15	17351	0.0666667	0.133578	0.254028	27286	SRPX2
GO:0046834	lipid phosphorylation	biological_process	cellular process	1	165	15	17351	0.0666667	0.133578	0.254028	1608	DGKG
GO:0050892	intestinal absorption	biological_process	multicellular organismal process	1	165	15	17351	0.0666667	0.133578	0.254028	9245	GCNT3
GO:0050930	induction of positive chemotaxis	biological_process	biological regulation	1	165	15	17351	0.0666667	0.133578	0.254028	3576	CXCL8
GO:0051481	negative regulation of cytosolic calcium ion concentration	biological_process	biological regulation	1	165	15	17351	0.0666667	0.133578	0.254028	3777	KCNK3
GO:0060044	negative regulation of cardiac muscle cell proliferation	biological_process	biological regulation	1	165	15	17351	0.0666667	0.133578	0.254028	9241	NOG
GO:0060216	definitive hemopoiesis	biological_process	developmental process	1	165	15	17351	0.0666667	0.133578	0.254028	8076	MFAP5
GO:0097242	amyloid-beta clearance	biological_process	multicellular organismal process	1	165	15	17351	0.0666667	0.133578	0.254028	3684	ITGAM
GO:0097435	supramolecular fiber organization	biological_process	cellular component organization or biogenesis	1	165	15	17351	0.0666667	0.133578	0.254028	8076	MFAP5
GO:1903428	positive regulation of reactive oxygen species biosynthetic process	biological_process	biological regulation	1	165	15	17351	0.0666667	0.133578	0.254028	10333	TLR6
GO:1904645	response to amyloid-beta	biological_process	response to stimulus	1	165	15	17351	0.0666667	0.133578	0.254028	4322	MMP13
GO:0032922	circadian regulation of gene expression	biological_process	biological regulation	2	165	69	17351	0.0289855	0.139912	0.263142	19585971	EGR1,RELB
GO:0006878	cellular copper ion homeostasis	biological_process	biological regulation	1	165	16	17351	0.0625	0.141825	0.263142	10058	ABCB6
GO:0007019	microtubule depolymerization	biological_process	cellular component organization or biogenesis	1	165	16	17351	0.0625	0.141825	0.263142	81551	STMN4
GO:0019372	lipoxygenase pathway	biological_process	cellular process	1	165	16	17351	0.0625	0.141825	0.263142	59344	ALOXE3
GO:0030194	positive regulation of blood coagulation	biological_process	biological regulation	1	165	16	17351	0.0625	0.141825	0.263142	5054	SERPINE1
GO:0030224	monocyte differentiation	biological_process	immune system process	1	165	16	17351	0.0625	0.141825	0.263142	8544	PIR
GO:0040037	negative regulation of fibroblast growth factor receptor signaling pathway	biological_process	biological regulation	1	165	16	17351	0.0625	0.141825	0.263142	90993	CREB3L1
GO:0042953	lipoprotein transport	biological_process	localization	1	165	16	17351	0.0625	0.141825	0.263142	8029	CUBN
GO:0043252	sodium-independent organic anion transport	biological_process	localization	1	165	16	17351	0.0625	0.141825	0.263142	11309	SLCO2B1
GO:0048566	embryonic digestive tract development	biological_process	developmental process	1	165	16	17351	0.0625	0.141825	0.263142	3576	CXCL8
GO:0055093	response to hyperoxia	biological_process	response to stimulus	1	165	16	17351	0.0625	0.141825	0.263142	1543	CYP1A1
GO:0060416	response to growth hormone	biological_process	response to stimulus	1	165	16	17351	0.0625	0.141825	0.263142	10626	TRIM16
GO:0061053	somite development	biological_process	developmental process	1	165	16	17351	0.0625	0.141825	0.263142	9241	NOG
GO:0070365	hepatocyte differentiation	biological_process	cellular process	1	165	16	17351	0.0625	0.141825	0.263142	1543	CYP1A1
GO:0071625	vocalization behavior	biological_process	behavior	1	165	16	17351	0.0625	0.141825	0.263142	27286	SRPX2
GO:1905564	positive regulation of vascular endothelial cell proliferation	biological_process	biological regulation	1	165	16	17351	0.0625	0.141825	0.263142	3481	IGF2
GO:0001501	skeletal system development	biological_process	developmental process	3	165	137	17351	0.0218978	0.142113	0.263276	3481638279241	IGF2,BCAN,NOG
GO:0008104	protein localization	biological_process	localization	3	165	139	17351	0.0215827	0.146536	0.269678	27030512688878	MLH3,PIPOX,SQSTM1
GO:0018108	peptidyl-tyrosine phosphorylation	biological_process	cellular process	3	165	140	17351	0.0214286	0.148765	0.269678	1950204555359	EGF,EPHA7,STYK1
GO:0031640	killing of cells of other organism	biological_process	cell killing	2	165	72	17351	0.0277778	0.14974	0.269678	29203576	CXCL2,CXCL8
GO:0001935	endothelial cell proliferation	biological_process	cell proliferation	1	165	17	17351	0.0588235	0.149993	0.269678	3162	HMOX1
GO:0006809	nitric oxide biosynthetic process	biological_process	biological regulation	1	165	17	17351	0.0588235	0.149993	0.269678	1728	NQO1
GO:0006941	striated muscle contraction	biological_process	multicellular organismal process	1	165	17	17351	0.0588235	0.149993	0.269678	23676	SMPX
GO:0009395	phospholipid catabolic process	biological_process	cellular process	1	165	17	17351	0.0588235	0.149993	0.269678	255189	PLA2G4F
GO:0010469	regulation of signaling receptor activity	biological_process	biological regulation	1	165	17	17351	0.0588235	0.149993	0.269678	5054	SERPINE1
GO:0035729	cellular response to hepatocyte growth factor stimulus	biological_process	cellular process	1	165	17	17351	0.0588235	0.149993	0.269678	2730	GCLM
GO:0044849	estrous cycle	biological_process	multicellular organismal process	1	165	17	17351	0.0588235	0.149993	0.269678	1958	EGR1
GO:0045725	positive regulation of glycogen biosynthetic process	biological_process	biological regulation	1	165	17	17351	0.0588235	0.149993	0.269678	3481	IGF2
GO:0046475	glycerophospholipid catabolic process	biological_process	cellular process	1	165	17	17351	0.0588235	0.149993	0.269678	255189	PLA2G4F
GO:0046849	bone remodeling	biological_process	multicellular organismal process	1	165	17	17351	0.0588235	0.149993	0.269678	51384	WNT16
GO:0046889	positive regulation of lipid biosynthetic process	biological_process	biological regulation	1	165	17	17351	0.0588235	0.149993	0.269678	26137	ZBTB20
GO:0060252	positive regulation of glial cell proliferation	biological_process	biological regulation	1	165	17	17351	0.0588235	0.149993	0.269678	2119	ETV5
GO:0060749	mammary gland alveolus development	biological_process	developmental process	1	165	17	17351	0.0588235	0.149993	0.269678	1950	EGF
GO:0071380	cellular response to prostaglandin E stimulus	biological_process	cellular process	1	165	17	17351	0.0588235	0.149993	0.269678	5031	P2RY6
GO:0090280	positive regulation of calcium ion import	biological_process	biological regulation	1	165	17	17351	0.0588235	0.149993	0.269678	162514	TRPV3
GO:0098703	calcium ion import across plasma membrane	biological_process	biological regulation	1	165	17	17351	0.0588235	0.149993	0.269678	162514	TRPV3
GO:0098962	regulation of postsynaptic neurotransmitter receptor activity	biological_process	biological regulation	1	165	17	17351	0.0588235	0.149993	0.269678	254263	CNIH2
GO:0070098	chemokine-mediated signaling pathway	biological_process	biological regulation	2	165	73	17351	0.0273973	0.153047	0.274763	29203576	CXCL2,CXCL8
GO:0043524	negative regulation of neuron apoptotic process	biological_process	biological regulation	3	165	143	17351	0.020979	0.155517	0.275687	273031624435	GCLM,HMOX1,CITED1
GO:0001516	prostaglandin biosynthetic process	biological_process	cellular process	1	165	18	17351	0.0555556	0.158084	0.275687	255189	PLA2G4F
GO:0001892	embryonic placenta development	biological_process	developmental process	1	165	18	17351	0.0555556	0.158084	0.275687	3481	IGF2
GO:0003203	endocardial cushion morphogenesis	biological_process	developmental process	1	165	18	17351	0.0555556	0.158084	0.275687	9241	NOG
GO:0006691	leukotriene metabolic process	biological_process	cellular process	1	165	18	17351	0.0555556	0.158084	0.275687	2678	GGT1
GO:0006807	nitrogen compound metabolic process	biological_process	metabolic process	1	165	18	17351	0.0555556	0.158084	0.275687	51557	LGSN
GO:0008593	regulation of Notch signaling pathway	biological_process	cellular process	1	165	18	17351	0.0555556	0.158084	0.275687	3955	LFNG
GO:0014002	astrocyte development	biological_process	cellular process	1	165	18	17351	0.0555556	0.158084	0.275687	2670	GFAP
GO:0017158	regulation of calcium ion-dependent exocytosis	biological_process	localization	1	165	18	17351	0.0555556	0.158084	0.275687	127833	SYT2
GO:0031290	retinal ganglion cell axon guidance	biological_process	cellular component organization or biogenesis	1	165	18	17351	0.0555556	0.158084	0.275687	2045	EPHA7
GO:0035036	sperm-egg recognition	biological_process	cellular process	1	165	18	17351	0.0555556	0.158084	0.275687	117144	CATSPER1
GO:0036149	phosphatidylinositol acyl-chain remodeling	biological_process	cellular process	1	165	18	17351	0.0555556	0.158084	0.275687	255189	PLA2G4F
GO:0042574	retinal metabolic process	biological_process	cellular process	1	165	18	17351	0.0555556	0.158084	0.275687	1645	AKR1C1
GO:0045926	negative regulation of growth	biological_process	biological regulation	1	165	18	17351	0.0555556	0.158084	0.275687	4494	MT1F
GO:0055001	muscle cell development	biological_process	cellular process	1	165	18	17351	0.0555556	0.158084	0.275687	7345	UCHL1
GO:0060285	cilium-dependent cell motility	biological_process	cellular process	1	165	18	17351	0.0555556	0.158084	0.275687	8632	DNAH17
GO:0061036	positive regulation of cartilage development	biological_process	biological regulation	1	165	18	17351	0.0555556	0.158084	0.275687	642658	SCX
GO:0070050	neuron cellular homeostasis	biological_process	biological regulation	1	165	18	17351	0.0555556	0.158084	0.275687	4130	MAP1A
GO:0071310	cellular response to organic substance	biological_process	cellular process	1	165	18	17351	0.0555556	0.158084	0.275687	6833	ABCC8
GO:1901222	regulation of NIK/NF-kappaB signaling	biological_process	biological regulation	1	165	18	17351	0.0555556	0.158084	0.275687	8996	NOL3
GO:0009887	animal organ morphogenesis	biological_process	developmental process	3	165	145	17351	0.0206897	0.16007	0.278751	348136873955	IGF2,ITGAX,LFNG
GO:0000302	response to reactive oxygen species	biological_process	response to stimulus	1	165	19	17351	0.0526316	0.166099	0.281215	5798	PTPRN
GO:0002009	morphogenesis of an epithelium	biological_process	developmental process	1	165	19	17351	0.0526316	0.166099	0.281215	5268	SERPINB5
GO:0006885	regulation of pH	biological_process	biological regulation	1	165	19	17351	0.0526316	0.166099	0.281215	285195	SLC9A9
GO:0019373	epoxygenase P450 pathway	biological_process	cellular process	1	165	19	17351	0.0526316	0.166099	0.281215	1543	CYP1A1
GO:0031643	positive regulation of myelination	biological_process	biological regulation	1	165	19	17351	0.0526316	0.166099	0.281215	3687	ITGAX
GO:0031929	TOR signaling	biological_process	biological regulation	1	165	19	17351	0.0526316	0.166099	0.281215	121268	RHEBL1
GO:0032717	negative regulation of interleukin-8 production	biological_process	biological regulation	1	165	19	17351	0.0526316	0.166099	0.281215	10333	TLR6
GO:0036148	phosphatidylglycerol acyl-chain remodeling	biological_process	cellular process	1	165	19	17351	0.0526316	0.166099	0.281215	255189	PLA2G4F
GO:0042474	middle ear morphogenesis	biological_process	developmental process	1	165	19	17351	0.0526316	0.166099	0.281215	9241	NOG
GO:0043011	myeloid dendritic cell differentiation	biological_process	cellular process	1	165	19	17351	0.0526316	0.166099	0.281215	5971	RELB
GO:0043032	positive regulation of macrophage activation	biological_process	biological regulation	1	165	19	17351	0.0526316	0.166099	0.281215	10333	TLR6
GO:0045618	positive regulation of keratinocyte differentiation	biological_process	biological regulation	1	165	19	17351	0.0526316	0.166099	0.281215	10626	TRIM16
GO:0048535	lymph node development	biological_process	developmental process	1	165	19	17351	0.0526316	0.166099	0.281215	3600	IL15
GO:0050730	regulation of peptidyl-tyrosine phosphorylation	biological_process	biological regulation	1	165	19	17351	0.0526316	0.166099	0.281215	2045	EPHA7
GO:0050773	regulation of dendrite development	biological_process	biological regulation	1	165	19	17351	0.0526316	0.166099	0.281215	1608	DGKG
GO:0060391	positive regulation of SMAD protein signal transduction	biological_process	biological regulation	1	165	19	17351	0.0526316	0.166099	0.281215	9856	KIAA0319
GO:0071360	cellular response to exogenous dsRNA	biological_process	cellular process	1	165	19	17351	0.0526316	0.166099	0.281215	7098	TLR3
GO:0098719	sodium ion import across plasma membrane	biological_process	localization	1	165	19	17351	0.0526316	0.166099	0.281215	285195	SLC9A9
GO:0099175	regulation of postsynapse organization	biological_process	biological regulation	1	165	19	17351	0.0526316	0.166099	0.281215	2045	EPHA7
GO:2000010	positive regulation of protein localization to cell surface	biological_process	biological regulation	1	165	19	17351	0.0526316	0.166099	0.281215	4130	MAP1A
GO:0007584	response to nutrient	biological_process	response to stimulus	2	165	79	17351	0.0253165	0.173166	0.28943	17282730	NQO1,GCLM
GO:0030183	B cell differentiation	biological_process	cellular process	2	165	79	17351	0.0253165	0.173166	0.28943	6261974	RYR1,CD79B
GO:0010804	negative regulation of tumor necrosis factor-mediated signaling pathway	biological_process	biological regulation	1	165	20	17351	0.05	0.174038	0.28943	8996	NOL3
GO:0019432	triglyceride biosynthetic process	biological_process	cellular process	1	165	20	17351	0.05	0.174038	0.28943	84803	GPAT3
GO:0022904	respiratory electron transport chain	biological_process	cellular process	1	165	20	17351	0.05	0.174038	0.28943	84883	AIFM2
GO:0030099	myeloid cell differentiation	biological_process	cellular process	1	165	20	17351	0.05	0.174038	0.28943	8544	PIR
GO:0031589	cell-substrate adhesion	biological_process	biological adhesion	1	165	20	17351	0.05	0.174038	0.28943	4091	SMAD6
GO:0033280	response to vitamin D	biological_process	response to stimulus	1	165	20	17351	0.05	0.174038	0.28943	6696	SPP1
GO:0046928	regulation of neurotransmitter secretion	biological_process	biological regulation	1	165	20	17351	0.05	0.174038	0.28943	6623	SNCG
GO:0051259	protein complex oligomerization	biological_process	cellular component organization or biogenesis	1	165	20	17351	0.05	0.174038	0.28943	8996	NOL3
GO:0090190	positive regulation of branching involved in ureteric bud morphogenesis	biological_process	biological regulation	1	165	20	17351	0.05	0.174038	0.28943	9241	NOG
GO:1902236	negative regulation of endoplasmic reticulum stress-induced intrinsic apoptotic signaling pathway	biological_process	biological regulation	1	165	20	17351	0.05	0.174038	0.28943	90993	CREB3L1
GO:2000060	positive regulation of ubiquitin-dependent protein catabolic process	biological_process	biological regulation	1	165	20	17351	0.05	0.174038	0.28943	1950	EGF
GO:0006810	transport	biological_process	localization	1	165	21	17351	0.047619	0.181901	0.295256	174	AFP
GO:0010821	regulation of mitochondrion organization	biological_process	biological regulation	1	165	21	17351	0.047619	0.181901	0.295256	8878	SQSTM1
GO:0030318	melanocyte differentiation	biological_process	cellular process	1	165	21	17351	0.047619	0.181901	0.295256	4435	CITED1
GO:0030517	negative regulation of axon extension	biological_process	biological regulation	1	165	21	17351	0.047619	0.181901	0.295256	9856	KIAA0319
GO:0031638	zymogen activation	biological_process	metabolic process	1	165	21	17351	0.047619	0.181901	0.295256	2678	GGT1
GO:0032006	regulation of TOR signaling	biological_process	biological regulation	1	165	21	17351	0.047619	0.181901	0.295256	84803	GPAT3
GO:0032930	positive regulation of superoxide anion generation	biological_process	biological regulation	1	165	21	17351	0.047619	0.181901	0.295256	3684	ITGAM
GO:0033189	response to vitamin A	biological_process	response to stimulus	1	165	21	17351	0.047619	0.181901	0.295256	1543	CYP1A1
GO:0034067	protein localization to Golgi apparatus	biological_process	localization	1	165	21	17351	0.047619	0.181901	0.295256	57016	AKR1B10
GO:0043651	linoleic acid metabolic process	biological_process	cellular process	1	165	21	17351	0.047619	0.181901	0.295256	59344	ALOXE3
GO:0045048	protein insertion into ER membrane	biological_process	cellular component organization or biogenesis	1	165	21	17351	0.047619	0.181901	0.295256	9381	OTOF
GO:0045721	negative regulation of gluconeogenesis	biological_process	biological regulation	1	165	21	17351	0.047619	0.181901	0.295256	51384	WNT16
GO:0045780	positive regulation of bone resorption	biological_process	biological regulation	1	165	21	17351	0.047619	0.181901	0.295256	6696	SPP1
GO:0048193	Golgi vesicle transport	biological_process	localization	1	165	21	17351	0.047619	0.181901	0.295256	57016	AKR1B10
GO:0051170	import into nucleus	biological_process	localization	1	165	21	17351	0.047619	0.181901	0.295256	10553	HTATIP2
GO:0090201	negative regulation of release of cytochrome c from mitochondria	biological_process	biological regulation	1	165	21	17351	0.047619	0.181901	0.295256	8996	NOL3
GO:1901214	regulation of neuron death	biological_process	biological regulation	1	165	21	17351	0.047619	0.181901	0.295256	6623	SNCG
GO:1903672	positive regulation of sprouting angiogenesis	biological_process	biological regulation	1	165	21	17351	0.047619	0.181901	0.295256	168667	BMPER
GO:0009617	response to bacterium	biological_process	multi-organism process	2	165	83	17351	0.0240964	0.186808	0.301477	105618029	IFI44,CUBN
GO:0030593	neutrophil chemotaxis	biological_process	cellular process	2	165	83	17351	0.0240964	0.186808	0.301477	29203576	CXCL2,CXCL8
GO:0008585	female gonad development	biological_process	developmental process	1	165	22	17351	0.0454545	0.18969	0.301477	1588	CYP19A1
GO:0014911	positive regulation of smooth muscle cell migration	biological_process	biological regulation	1	165	22	17351	0.0454545	0.18969	0.301477	5031	P2RY6
GO:0019229	regulation of vasoconstriction	biological_process	biological regulation	1	165	22	17351	0.0454545	0.18969	0.301477	59272	ACE2
GO:0034142	toll-like receptor 4 signaling pathway	biological_process	biological regulation	1	165	22	17351	0.0454545	0.18969	0.301477	3684	ITGAM
GO:0035082	axoneme assembly	biological_process	cellular component organization or biogenesis	1	165	22	17351	0.0454545	0.18969	0.301477	54777	CFAP46
GO:0036158	outer dynein arm assembly	biological_process	cellular component organization or biogenesis	1	165	22	17351	0.0454545	0.18969	0.301477	8632	DNAH17
GO:0045109	intermediate filament organization	biological_process	cellular component organization or biogenesis	1	165	22	17351	0.0454545	0.18969	0.301477	2670	GFAP
GO:0046597	negative regulation of viral entry into host cell	biological_process	biological regulation	1	165	22	17351	0.0454545	0.18969	0.301477	5806	PTX3
GO:0048260	positive regulation of receptor-mediated endocytosis	biological_process	biological regulation	1	165	22	17351	0.0454545	0.18969	0.301477	5054	SERPINE1
GO:0048545	response to steroid hormone	biological_process	response to stimulus	1	165	22	17351	0.0454545	0.18969	0.301477	6696	SPP1
GO:0050905	neuromuscular process	biological_process	multicellular organismal process	1	165	22	17351	0.0454545	0.18969	0.301477	7345	UCHL1
GO:0070266	necroptotic process	biological_process	cellular process	1	165	22	17351	0.0454545	0.18969	0.301477	7098	TLR3
GO:0070269	pyroptosis	biological_process	cellular process	1	165	22	17351	0.0454545	0.18969	0.301477	837	CASP4
GO:0090026	positive regulation of monocyte chemotaxis	biological_process	biological regulation	1	165	22	17351	0.0454545	0.18969	0.301477	5054	SERPINE1
GO:0007613	memory	biological_process	behavior	2	165	84	17351	0.0238095	0.190242	0.301959	41306833	MAP1A,ABCC8
GO:0055085	transmembrane transport	biological_process	localization	7	165	495	17351	0.0141414	0.192933	0.305832	1.00581e+34	ABCB6,SLCO2B1,SLC5A11,TRPV3,PANX2,ABCC8,ABCC3
GO:0071260	cellular response to mechanical stimulus	biological_process	cellular process	2	165	85	17351	0.0235294	0.193685	0.306625	6426587098	SCX,TLR3
GO:0042632	cholesterol homeostasis	biological_process	biological regulation	2	165	86	17351	0.0232558	0.197135	0.307328	1645338328	AKR1C1,GPIHBP1
GO:0071347	cellular response to interleukin-1	biological_process	cellular process	2	165	86	17351	0.0232558	0.197135	0.307328	26353576	GBP3,CXCL8
GO:0006376	mRNA splice site selection	biological_process	cellular component organization or biogenesis	1	165	23	17351	0.0434783	0.197406	0.307328	8996	NOL3
GO:0007130	synaptonemal complex assembly	biological_process	cellular component organization or biogenesis	1	165	23	17351	0.0434783	0.197406	0.307328	27030	MLH3
GO:0010529	negative regulation of transposition	biological_process	biological regulation	1	165	23	17351	0.0434783	0.197406	0.307328	400629	TEX19
GO:0010667	negative regulation of cardiac muscle cell apoptotic process	biological_process	biological regulation	1	165	23	17351	0.0434783	0.197406	0.307328	8996	NOL3
GO:0015711	organic anion transport	biological_process	localization	1	165	23	17351	0.0434783	0.197406	0.307328	11309	SLCO2B1
GO:0030279	negative regulation of ossification	biological_process	biological regulation	1	165	23	17351	0.0434783	0.197406	0.307328	4091	SMAD6
GO:0032740	positive regulation of interleukin-17 production	biological_process	biological regulation	1	165	23	17351	0.0434783	0.197406	0.307328	3600	IL15
GO:0035904	aorta development	biological_process	developmental process	1	165	23	17351	0.0434783	0.197406	0.307328	4091	SMAD6
GO:0036150	phosphatidylserine acyl-chain remodeling	biological_process	cellular process	1	165	23	17351	0.0434783	0.197406	0.307328	255189	PLA2G4F
GO:0043254	regulation of protein complex assembly	biological_process	biological regulation	1	165	23	17351	0.0434783	0.197406	0.307328	2670	GFAP
GO:2000311	regulation of AMPA receptor activity	biological_process	biological regulation	1	165	23	17351	0.0434783	0.197406	0.307328	254263	CNIH2
GO:0019722	calcium-mediated signaling	biological_process	biological regulation	2	165	87	17351	0.0229885	0.200594	0.311893	35766261	CXCL8,RYR1
GO:0007009	plasma membrane organization	biological_process	cellular component organization or biogenesis	1	165	24	17351	0.0416667	0.205048	0.313225	9381	OTOF
GO:0007520	myoblast fusion	biological_process	cellular process	1	165	24	17351	0.0416667	0.205048	0.313225	11096	ADAMTS5
GO:0014850	response to muscle activity	biological_process	response to stimulus	1	165	24	17351	0.0416667	0.205048	0.313225	84808	PERM1
GO:0016079	synaptic vesicle exocytosis	biological_process	biological regulation	1	165	24	17351	0.0416667	0.205048	0.313225	9381	OTOF
GO:0032727	positive regulation of interferon-alpha production	biological_process	biological regulation	1	165	24	17351	0.0416667	0.205048	0.313225	7098	TLR3
GO:0034383	low-density lipoprotein particle clearance	biological_process	biological regulation	1	165	24	17351	0.0416667	0.205048	0.313225	3162	HMOX1
GO:0042157	lipoprotein metabolic process	biological_process	metabolic process	1	165	24	17351	0.0416667	0.205048	0.313225	8542	APOL1
GO:0046628	positive regulation of insulin receptor signaling pathway	biological_process	biological regulation	1	165	24	17351	0.0416667	0.205048	0.313225	3481	IGF2
GO:0050482	arachidonic acid secretion	biological_process	localization	1	165	24	17351	0.0416667	0.205048	0.313225	255189	PLA2G4F
GO:1900017	positive regulation of cytokine production involved in inflammatory response	biological_process	biological regulation	1	165	24	17351	0.0416667	0.205048	0.313225	10333	TLR6
GO:1900273	positive regulation of long-term synaptic potentiation	biological_process	biological regulation	1	165	24	17351	0.0416667	0.205048	0.313225	8878	SQSTM1
GO:1904659	glucose transmembrane transport	biological_process	localization	1	165	24	17351	0.0416667	0.205048	0.313225	115584	SLC5A11
GO:1904706	negative regulation of vascular smooth muscle cell proliferation	biological_process	biological regulation	1	165	24	17351	0.0416667	0.205048	0.313225	3162	HMOX1
GO:2001243	negative regulation of intrinsic apoptotic signaling pathway	biological_process	biological regulation	1	165	24	17351	0.0416667	0.205048	0.313225	8996	NOL3
GO:0070498	interleukin-1-mediated signaling pathway	biological_process	biological regulation	2	165	90	17351	0.0222222	0.211011	0.318405	19588878	EGR1,SQSTM1
GO:0007156	homophilic cell adhesion via plasma membrane adhesion molecules	biological_process	biological adhesion	3	165	167	17351	0.0179641	0.212528	0.318405	561385752681607	PCDHA11,PCDH19,NECTIN4
GO:0016125	sterol metabolic process	biological_process	metabolic process	1	165	25	17351	0.04	0.212618	0.318405	1588	CYP19A1
GO:0016540	protein autoprocessing	biological_process	metabolic process	1	165	25	17351	0.04	0.212618	0.318405	837	CASP4
GO:0019915	lipid storage	biological_process	biological regulation	1	165	25	17351	0.04	0.212618	0.318405	2583	B4GALNT1
GO:0030206	chondroitin sulfate biosynthetic process	biological_process	cellular process	1	165	25	17351	0.04	0.212618	0.318405	63827	BCAN
GO:0032094	response to food	biological_process	response to stimulus	1	165	25	17351	0.04	0.212618	0.318405	1543	CYP1A1
GO:0034341	response to interferon-gamma	biological_process	immune system process	1	165	25	17351	0.04	0.212618	0.318405	4435	CITED1
GO:0035458	cellular response to interferon-beta	biological_process	cellular process	1	165	25	17351	0.04	0.212618	0.318405	7098	TLR3
GO:0042104	positive regulation of activated T cell proliferation	biological_process	biological adhesion	1	165	25	17351	0.04	0.212618	0.318405	3481	IGF2
GO:0045821	positive regulation of glycolytic process	biological_process	biological regulation	1	165	25	17351	0.04	0.212618	0.318405	26137	ZBTB20
GO:0048741	skeletal muscle fiber development	biological_process	cellular process	1	165	25	17351	0.04	0.212618	0.318405	6261	RYR1
GO:0048754	branching morphogenesis of an epithelial tube	biological_process	developmental process	1	165	25	17351	0.04	0.212618	0.318405	1950	EGF
GO:0050768	negative regulation of neurogenesis	biological_process	biological regulation	1	165	25	17351	0.04	0.212618	0.318405	6833	ABCC8
GO:0060976	coronary vasculature development	biological_process	developmental process	1	165	25	17351	0.04	0.212618	0.318405	4091	SMAD6
GO:1903861	positive regulation of dendrite extension	biological_process	cellular component organization or biogenesis	1	165	25	17351	0.04	0.212618	0.318405	127833	SYT2
GO:0008285	negative regulation of cell proliferation	biological_process	biological regulation	6	165	422	17351	0.014218	0.214219	0.320408	2.30262e+24	MYO16,FTH1,IFIT3,CXCL8,SMAD6,FGFBP1
GO:0071277	cellular response to calcium ion	biological_process	response to stimulus	2	165	91	17351	0.021978	0.214495	0.320428	1278336261	SYT2,RYR1
GO:0042127	regulation of cell proliferation	biological_process	biological regulation	3	165	169	17351	0.0177515	0.217476	0.32328	2582994859272	AMBN,OSGIN1,ACE2
GO:0008203	cholesterol metabolic process	biological_process	metabolic process	2	165	92	17351	0.0217391	0.217985	0.32328	80298542	CUBN,APOL1
GO:0001678	cellular glucose homeostasis	biological_process	biological regulation	1	165	26	17351	0.0384615	0.220117	0.32328	6833	ABCC8
GO:0002437	inflammatory response to antigenic stimulus	biological_process	immune system process	1	165	26	17351	0.0384615	0.220117	0.32328	968	CD68
GO:0002755	MyD88-dependent toll-like receptor signaling pathway	biological_process	biological regulation	1	165	26	17351	0.0384615	0.220117	0.32328	10333	TLR6
GO:0006471	protein ADP-ribosylation	biological_process	cellular process	1	165	26	17351	0.0384615	0.220117	0.32328	84875	PARP10
GO:0007599	hemostasis	biological_process	biological regulation	1	165	26	17351	0.0384615	0.220117	0.32328	2151	F2RL2
GO:0030225	macrophage differentiation	biological_process	cellular process	1	165	26	17351	0.0384615	0.220117	0.32328	3600	IL15
GO:0035902	response to immobilization stress	biological_process	response to stimulus	1	165	26	17351	0.0384615	0.220117	0.32328	1543	CYP1A1
GO:0042755	eating behavior	biological_process	behavior	1	165	26	17351	0.0384615	0.220117	0.32328	7345	UCHL1
GO:0042759	long-chain fatty acid biosynthetic process	biological_process	cellular process	1	165	26	17351	0.0384615	0.220117	0.32328	1543	CYP1A1
GO:0048514	blood vessel morphogenesis	biological_process	developmental process	1	165	26	17351	0.0384615	0.220117	0.32328	5345	SERPINF2
GO:0090023	positive regulation of neutrophil chemotaxis	biological_process	biological regulation	1	165	26	17351	0.0384615	0.220117	0.32328	3576	CXCL8
GO:0097194	execution phase of apoptosis	biological_process	cellular process	1	165	26	17351	0.0384615	0.220117	0.32328	837	CASP4
GO:0009636	response to toxic substance	biological_process	response to stimulus	2	165	93	17351	0.0215054	0.22148	0.3245	15431728	CYP1A1,NQO1
GO:0014068	positive regulation of phosphatidylinositol 3-kinase signaling	biological_process	biological regulation	2	165	93	17351	0.0215054	0.22148	0.3245	195051384	EGF,WNT16
GO:0002092	positive regulation of receptor internalization	biological_process	biological regulation	1	165	27	17351	0.037037	0.227544	0.328256	1950	EGF
GO:0003148	outflow tract septum morphogenesis	biological_process	developmental process	1	165	27	17351	0.037037	0.227544	0.328256	4091	SMAD6
GO:0006306	DNA methylation	biological_process	cellular process	1	165	27	17351	0.037037	0.227544	0.328256	1543	CYP1A1
GO:0006693	prostaglandin metabolic process	biological_process	cellular process	1	165	27	17351	0.037037	0.227544	0.328256	1645	AKR1C1
GO:0006911	phagocytosis, engulfment	biological_process	cellular component organization or biogenesis	1	165	27	17351	0.037037	0.227544	0.328256	3684	ITGAM
GO:0007628	adult walking behavior	biological_process	behavior	1	165	27	17351	0.037037	0.227544	0.328256	7345	UCHL1
GO:0008045	motor neuron axon guidance	biological_process	cellular component organization or biogenesis	1	165	27	17351	0.037037	0.227544	0.328256	9241	NOG
GO:0032703	negative regulation of interleukin-2 production	biological_process	biological regulation	1	165	27	17351	0.037037	0.227544	0.328256	89795	NAV3
GO:0034620	cellular response to unfolded protein	biological_process	cellular process	1	165	27	17351	0.037037	0.227544	0.328256	26353	HSPB8
GO:0038128	ERBB2 signaling pathway	biological_process	biological regulation	1	165	27	17351	0.037037	0.227544	0.328256	1950	EGF
GO:0042908	xenobiotic transport	biological_process	localization	1	165	27	17351	0.037037	0.227544	0.328256	8714	ABCC3
GO:0045671	negative regulation of osteoclast differentiation	biological_process	biological regulation	1	165	27	17351	0.037037	0.227544	0.328256	7098	TLR3
GO:0051090	regulation of DNA-binding transcription factor activity	biological_process	biological regulation	1	165	27	17351	0.037037	0.227544	0.328256	3162	HMOX1
GO:0050731	positive regulation of peptidyl-tyrosine phosphorylation	biological_process	biological regulation	2	165	95	17351	0.0210526	0.228484	0.329222	34813600	IGF2,IL15
GO:0006298	mismatch repair	biological_process	cellular process	1	165	28	17351	0.0357143	0.234901	0.335298	27030	MLH3
GO:0034113	heterotypic cell-cell adhesion	biological_process	biological adhesion	1	165	28	17351	0.0357143	0.234901	0.335298	3687	ITGAX
GO:0035249	synaptic transmission, glutamatergic	biological_process	cellular process	1	165	28	17351	0.0357143	0.234901	0.335298	254263	CNIH2
GO:0043473	pigmentation	biological_process	pigmentation	1	165	28	17351	0.0357143	0.234901	0.335298	4435	CITED1
GO:0046697	decidualization	biological_process	developmental process	1	165	28	17351	0.0357143	0.234901	0.335298	6696	SPP1
GO:0060349	bone morphogenesis	biological_process	developmental process	1	165	28	17351	0.0357143	0.234901	0.335298	4322	MMP13
GO:0090200	positive regulation of release of cytochrome c from mitochondria	biological_process	cellular process	1	165	28	17351	0.0357143	0.234901	0.335298	10962	MLLT11
GO:2000145	regulation of cell motility	biological_process	biological regulation	1	165	28	17351	0.0357143	0.234901	0.335298	1950	EGF
GO:0001889	liver development	biological_process	developmental process	2	165	98	17351	0.0204082	0.239017	0.340686	113091543	SLCO2B1,CYP1A1
GO:0010629	negative regulation of gene expression	biological_process	biological regulation	4	165	262	17351	0.0152672	0.239235	0.340686	3.57685e+17	CXCL8,PARP10,CREB3L1,NOG
GO:0001656	metanephros development	biological_process	developmental process	1	165	29	17351	0.0344828	0.242189	0.342492	4435	CITED1
GO:0007205	protein kinase C-activating G protein-coupled receptor signaling pathway	biological_process	biological regulation	1	165	29	17351	0.0344828	0.242189	0.342492	1608	DGKG
GO:0021983	pituitary gland development	biological_process	developmental process	1	165	29	17351	0.0344828	0.242189	0.342492	9241	NOG
GO:0031116	positive regulation of microtubule polymerization	biological_process	biological regulation	1	165	29	17351	0.0344828	0.242189	0.342492	89795	NAV3
GO:0042327	positive regulation of phosphorylation	biological_process	biological regulation	1	165	29	17351	0.0344828	0.242189	0.342492	1950	EGF
GO:0051453	regulation of intracellular pH	biological_process	biological regulation	1	165	29	17351	0.0344828	0.242189	0.342492	285195	SLC9A9
GO:0007179	transforming growth factor beta receptor signaling pathway	biological_process	biological regulation	2	165	99	17351	0.020202	0.242533	0.342582	40914435	SMAD6,CITED1
GO:0006814	sodium ion transport	biological_process	localization	2	165	100	17351	0.02	0.246053	0.346749	115584145389	SLC5A11,SLC38A6
GO:0046718	viral entry into host cell	biological_process	multi-organism process	2	165	100	17351	0.02	0.246053	0.346749	5927281607	ACE2,NECTIN4
GO:0007283	spermatogenesis	biological_process	multi-organism process	6	165	444	17351	0.0135135	0.248184	0.347692	1.17144e+28	CATSPER1,B4GALNT1,GGT1,TEX19,DUSP13,PCYT1B
GO:0006882	cellular zinc ion homeostasis	biological_process	biological regulation	1	165	30	17351	0.0333333	0.249407	0.347692	4494	MT1F
GO:0007588	excretion	biological_process	multicellular organismal process	1	165	30	17351	0.0333333	0.249407	0.347692	3162	HMOX1
GO:0008306	associative learning	biological_process	behavior	1	165	30	17351	0.0333333	0.249407	0.347692	4130	MAP1A
GO:0030511	positive regulation of transforming growth factor beta receptor signaling pathway	biological_process	biological regulation	1	165	30	17351	0.0333333	0.249407	0.347692	4435	CITED1
GO:0035973	aggrephagy	biological_process	cellular process	1	165	30	17351	0.0333333	0.249407	0.347692	8878	SQSTM1
GO:0048565	digestive tract development	biological_process	developmental process	1	165	30	17351	0.0333333	0.249407	0.347692	1543	CYP1A1
GO:0051602	response to electrical stimulus	biological_process	response to stimulus	1	165	30	17351	0.0333333	0.249407	0.347692	1728	NQO1
GO:1900087	positive regulation of G1/S transition of mitotic cell cycle	biological_process	biological regulation	1	165	30	17351	0.0333333	0.249407	0.347692	1543	CYP1A1
GO:0032760	positive regulation of tumor necrosis factor production	biological_process	biological regulation	2	165	101	17351	0.019802	0.249574	0.347692	68337098	ABCC8,TLR3
GO:0030199	collagen fibril organization	biological_process	cellular component organization or biogenesis	2	165	102	17351	0.0196078	0.253097	0.34952	5345642658	SERPINF2,SCX
GO:0042391	regulation of membrane potential	biological_process	biological regulation	2	165	102	17351	0.0196078	0.253097	0.34952	25426364091	CNIH2,POPDC2
GO:0006913	nucleocytoplasmic transport	biological_process	localization	1	165	31	17351	0.0322581	0.256558	0.34952	4435	CITED1
GO:0010800	positive regulation of peptidyl-threonine phosphorylation	biological_process	biological regulation	1	165	31	17351	0.0322581	0.256558	0.34952	1950	EGF
GO:0016239	positive regulation of macroautophagy	biological_process	biological regulation	1	165	31	17351	0.0322581	0.256558	0.34952	3162	HMOX1
GO:0017156	calcium ion regulated exocytosis	biological_process	cellular process	1	165	31	17351	0.0322581	0.256558	0.34952	127833	SYT2
GO:0030073	insulin secretion	biological_process	biological regulation	1	165	31	17351	0.0322581	0.256558	0.34952	5798	PTPRN
GO:0034394	protein localization to cell surface	biological_process	localization	1	165	31	17351	0.0322581	0.256558	0.34952	338328	GPIHBP1
GO:0036151	phosphatidylcholine acyl-chain remodeling	biological_process	cellular process	1	165	31	17351	0.0322581	0.256558	0.34952	255189	PLA2G4F
GO:0043122	regulation of I-kappaB kinase/NF-kappaB signaling	biological_process	biological regulation	1	165	31	17351	0.0322581	0.256558	0.34952	8878	SQSTM1
GO:0045740	positive regulation of DNA replication	biological_process	biological regulation	1	165	31	17351	0.0322581	0.256558	0.34952	1950	EGF
GO:0046676	negative regulation of insulin secretion	biological_process	biological regulation	1	165	31	17351	0.0322581	0.256558	0.34952	6833	ABCC8
GO:0046677	response to antibiotic	biological_process	response to stimulus	1	165	31	17351	0.0322581	0.256558	0.34952	1543	CYP1A1
GO:0070372	regulation of ERK1 and ERK2 cascade	biological_process	biological regulation	1	165	31	17351	0.0322581	0.256558	0.34952	2045	EPHA7
GO:0071480	cellular response to gamma radiation	biological_process	cellular process	1	165	31	17351	0.0322581	0.256558	0.34952	1958	EGR1
GO:0090314	positive regulation of protein targeting to membrane	biological_process	biological regulation	1	165	31	17351	0.0322581	0.256558	0.34952	3684	ITGAM
GO:2000310	regulation of NMDA receptor activity	biological_process	biological regulation	1	165	31	17351	0.0322581	0.256558	0.34952	254263	CNIH2
GO:2000352	negative regulation of endothelial cell apoptotic process	biological_process	biological regulation	1	165	31	17351	0.0322581	0.256558	0.34952	5054	SERPINE1
GO:2001234	negative regulation of apoptotic signaling pathway	biological_process	biological regulation	1	165	31	17351	0.0322581	0.256558	0.34952	9241	NOG
GO:0035335	peptidyl-tyrosine dephosphorylation	biological_process	cellular process	2	165	103	17351	0.0194175	0.25662	0.34952	512075798	DUSP13,PTPRN
GO:0007268	chemical synaptic transmission	biological_process	cellular process	4	165	271	17351	0.0147601	0.257832	0.350778	3777435959136620	KCNK3,MPZ,RAPSN,SNCG
GO:0007165	signal transduction	biological_process	biological regulation	19	165	1697	17351	0.0111962	0.260014	0.352352	1.03331e+81	TLR6,RHEBL1,EGF,F2RL2,ADGRF4,FGF11,AMBN,OSGIN1,CXCL8,IL15,MPZ,P2RY6,TRIM54,SPP1,TLR3,OR13A1,IL32,CD79B,FGFBP1
GO:0006813	potassium ion transport	biological_process	localization	2	165	104	17351	0.0192308	0.260145	0.352352	37776833	KCNK3,ABCC8
GO:0016042	lipid catabolic process	biological_process	metabolic process	2	165	104	17351	0.0192308	0.260145	0.352352	25518963874	PLA2G4F,ABHD4
GO:0030168	platelet activation	biological_process	biological regulation	2	165	104	17351	0.0192308	0.260145	0.352352	16082151	DGKG,F2RL2
GO:0006915	apoptotic process	biological_process	cellular process	8	165	638	17351	0.0125392	0.26218	0.35433	1.05531e+33	HTATIP2,SLC5A11,EPHA7,IFIT2,CITED1,RYR1,CASP4,SQSTM1
GO:0003180	aortic valve morphogenesis	biological_process	developmental process	1	165	32	17351	0.03125	0.26364	0.35433	4091	SMAD6
GO:0009058	biosynthetic process	biological_process	metabolic process	1	165	32	17351	0.03125	0.26364	0.35433	9468	PCYT1B
GO:0043392	negative regulation of DNA binding	biological_process	biological regulation	1	165	32	17351	0.03125	0.26364	0.35433	3162	HMOX1
GO:0070328	triglyceride homeostasis	biological_process	biological regulation	1	165	32	17351	0.03125	0.26364	0.35433	338328	GPIHBP1
GO:0090102	cochlea development	biological_process	developmental process	1	165	32	17351	0.03125	0.26364	0.35433	3777	KCNK3
GO:2000272	negative regulation of signaling receptor activity	biological_process	biological regulation	1	165	32	17351	0.03125	0.26364	0.35433	59272	ACE2
GO:0003333	amino acid transmembrane transport	biological_process	localization	1	165	33	17351	0.030303	0.270655	0.359098	145389	SLC38A6
GO:0017144	drug metabolic process	biological_process	cellular process	1	165	33	17351	0.030303	0.270655	0.359098	1543	CYP1A1
GO:0019985	translesion synthesis	biological_process	cellular process	1	165	33	17351	0.030303	0.270655	0.359098	84875	PARP10
GO:0032435	negative regulation of proteasomal ubiquitin-dependent protein catabolic process	biological_process	biological regulation	1	165	33	17351	0.030303	0.270655	0.359098	4130	MAP1A
GO:0034612	response to tumor necrosis factor	biological_process	response to stimulus	1	165	33	17351	0.030303	0.270655	0.359098	2678	GGT1
GO:0040018	positive regulation of multicellular organism growth	biological_process	biological regulation	1	165	33	17351	0.030303	0.270655	0.359098	3481	IGF2
GO:0043085	positive regulation of catalytic activity	biological_process	biological regulation	1	165	33	17351	0.030303	0.270655	0.359098	3481	IGF2
GO:0046513	ceramide biosynthetic process	biological_process	cellular process	1	165	33	17351	0.030303	0.270655	0.359098	59344	ALOXE3
GO:0050772	positive regulation of axonogenesis	biological_process	biological regulation	1	165	33	17351	0.030303	0.270655	0.359098	140578	CHODL
GO:0060412	ventricular septum morphogenesis	biological_process	developmental process	1	165	33	17351	0.030303	0.270655	0.359098	9241	NOG
GO:1903955	positive regulation of protein targeting to mitochondrion	biological_process	biological regulation	1	165	33	17351	0.030303	0.270655	0.359098	22885	ABLIM3
GO:0048511	rhythmic process	biological_process	rhythmic process	2	165	107	17351	0.0186916	0.270722	0.359098	19585971	EGR1,RELB
GO:0008584	male gonad development	biological_process	developmental process	2	165	108	17351	0.0185185	0.274248	0.363378	4006297098	TEX19,TLR3
GO:0002027	regulation of heart rate	biological_process	biological regulation	1	165	34	17351	0.0294118	0.277604	0.364655	64091	POPDC2
GO:0006520	cellular amino acid metabolic process	biological_process	cellular process	1	165	34	17351	0.0294118	0.277604	0.364655	2678	GGT1
GO:0006956	complement activation	biological_process	biological regulation	1	165	34	17351	0.0294118	0.277604	0.364655	716	C1S
GO:0007017	microtubule-based process	biological_process	cellular process	1	165	34	17351	0.0294118	0.277604	0.364655	57159	TRIM54
GO:0043330	response to exogenous dsRNA	biological_process	response to stimulus	1	165	34	17351	0.0294118	0.277604	0.364655	7098	TLR3
GO:0051482	positive regulation of cytosolic calcium ion concentration involved in phospholipase C-activating G protein-coupled signaling pathway	biological_process	biological regulation	1	165	34	17351	0.0294118	0.277604	0.364655	2151	F2RL2
GO:0070059	intrinsic apoptotic signaling pathway in response to endoplasmic reticulum stress	biological_process	biological regulation	1	165	34	17351	0.0294118	0.277604	0.364655	837	CASP4
GO:0070371	ERK1 and ERK2 cascade	biological_process	biological regulation	1	165	34	17351	0.0294118	0.277604	0.364655	1950	EGF
GO:0007275	multicellular organism development	biological_process	developmental process	7	165	557	17351	0.0125673	0.280036	0.367454	1.17144e+33	CATSPER1,EPHA7,OSGIN1,IGF2,WNT16,TRIM54,CREB3L1
GO:0006656	phosphatidylcholine biosynthetic process	biological_process	cellular process	1	165	35	17351	0.0285714	0.284488	0.369748	9468	PCYT1B
GO:0010043	response to zinc ion	biological_process	response to stimulus	1	165	35	17351	0.0285714	0.284488	0.369748	6833	ABCC8
GO:0030032	lamellipodium assembly	biological_process	cellular component organization or biogenesis	1	165	35	17351	0.0285714	0.284488	0.369748	22885	ABLIM3
GO:0035025	positive regulation of Rho protein signal transduction	biological_process	biological regulation	1	165	35	17351	0.0285714	0.284488	0.369748	2151	F2RL2
GO:0035094	response to nicotine	biological_process	response to stimulus	1	165	35	17351	0.0285714	0.284488	0.369748	3162	HMOX1
GO:0042100	B cell proliferation	biological_process	cell proliferation	1	165	35	17351	0.0285714	0.284488	0.369748	6261	RYR1
GO:0043388	positive regulation of DNA binding	biological_process	biological regulation	1	165	35	17351	0.0285714	0.284488	0.369748	1950	EGF
GO:1904707	positive regulation of vascular smooth muscle cell proliferation	biological_process	cell proliferation	1	165	35	17351	0.0285714	0.284488	0.369748	5031	P2RY6
GO:0006351	transcription, DNA-templated	biological_process	cellular process	2	165	111	17351	0.018018	0.284818	0.369748	22885642658	ABLIM3,SCX
GO:0006816	calcium ion transport	biological_process	localization	2	165	111	17351	0.018018	0.284818	0.369748	1171446261	CATSPER1,RYR1
GO:0043123	positive regulation of I-kappaB kinase/NF-kappaB signaling	biological_process	biological regulation	3	165	197	17351	0.0152284	0.288718	0.374185	1033331627098	TLR6,HMOX1,TLR3
GO:0001974	blood vessel remodeling	biological_process	multicellular organismal process	1	165	36	17351	0.0277778	0.291305	0.374185	8996	NOL3
GO:0003281	ventricular septum development	biological_process	developmental process	1	165	36	17351	0.0277778	0.291305	0.374185	4091	SMAD6
GO:0017157	regulation of exocytosis	biological_process	biological regulation	1	165	36	17351	0.0277778	0.291305	0.374185	6261	RYR1
GO:0030100	regulation of endocytosis	biological_process	biological regulation	1	165	36	17351	0.0277778	0.291305	0.374185	6261	RYR1
GO:0033574	response to testosterone	biological_process	response to stimulus	1	165	36	17351	0.0277778	0.291305	0.374185	1728	NQO1
GO:0042059	negative regulation of epidermal growth factor receptor signaling pathway	biological_process	biological regulation	1	165	36	17351	0.0277778	0.291305	0.374185	1950	EGF
GO:0043967	histone H4 acetylation	biological_process	cellular component organization or biogenesis	1	165	36	17351	0.0277778	0.291305	0.374185	10626	TRIM16
GO:0048469	cell maturation	biological_process	cellular process	1	165	36	17351	0.0277778	0.291305	0.374185	3600	IL15
GO:0070555	response to interleukin-1	biological_process	response to stimulus	1	165	36	17351	0.0277778	0.291305	0.374185	4435	CITED1
GO:0050830	defense response to Gram-positive bacterium	biological_process	multi-organism process	2	165	114	17351	0.0175439	0.295375	0.379013	83478349	H2BC4,H2BC21
GO:0007202	activation of phospholipase C activity	biological_process	biological regulation	1	165	37	17351	0.027027	0.298059	0.380056	5031	P2RY6
GO:0007269	neurotransmitter secretion	biological_process	biological regulation	1	165	37	17351	0.027027	0.298059	0.380056	127833	SYT2
GO:0009953	dorsal/ventral pattern formation	biological_process	developmental process	1	165	37	17351	0.027027	0.298059	0.380056	9241	NOG
GO:0048870	cell motility	biological_process	cellular process	1	165	37	17351	0.027027	0.298059	0.380056	27286	SRPX2
GO:0050919	negative chemotaxis	biological_process	locomotion	1	165	37	17351	0.027027	0.298059	0.380056	2045	EPHA7
GO:0051209	release of sequestered calcium ion into cytosol	biological_process	biological regulation	1	165	37	17351	0.027027	0.298059	0.380056	6261	RYR1
GO:0006493	protein O-linked glycosylation	biological_process	metabolic process	1	165	38	17351	0.0263158	0.304748	0.385361	9245	GCNT3
GO:0006958	complement activation, classical pathway	biological_process	biological regulation	1	165	38	17351	0.0263158	0.304748	0.385361	716	C1S
GO:0007032	endosome organization	biological_process	cellular component organization or biogenesis	1	165	38	17351	0.0263158	0.304748	0.385361	8878	SQSTM1
GO:0008219	cell death	biological_process	cellular process	1	165	38	17351	0.0263158	0.304748	0.385361	3162	HMOX1
GO:0014065	phosphatidylinositol 3-kinase signaling	biological_process	biological regulation	1	165	38	17351	0.0263158	0.304748	0.385361	23026	MYO16
GO:0019369	arachidonic acid metabolic process	biological_process	cellular process	1	165	38	17351	0.0263158	0.304748	0.385361	59344	ALOXE3
GO:0043409	negative regulation of MAPK cascade	biological_process	biological regulation	1	165	38	17351	0.0263158	0.304748	0.385361	51207	DUSP13
GO:0060173	limb development	biological_process	developmental process	1	165	38	17351	0.0263158	0.304748	0.385361	9241	NOG
GO:0000186	activation of MAPKK activity	biological_process	biological regulation	1	165	39	17351	0.025641	0.311374	0.392113	1950	EGF
GO:0002062	chondrocyte differentiation	biological_process	cellular process	1	165	39	17351	0.025641	0.311374	0.392113	642658	SCX
GO:0010975	regulation of neuron projection development	biological_process	biological regulation	1	165	39	17351	0.025641	0.311374	0.392113	140578	CHODL
GO:0097421	liver regeneration	biological_process	developmental process	1	165	39	17351	0.025641	0.311374	0.392113	3162	HMOX1
GO:0001934	positive regulation of protein phosphorylation	biological_process	biological regulation	3	165	207	17351	0.0144928	0.314678	0.395864	204534818878	EPHA7,IGF2,SQSTM1
GO:0007264	small GTPase mediated signal transduction	biological_process	cellular process	2	165	120	17351	0.0166667	0.316415	0.397639	1212683162	RHEBL1,HMOX1
GO:0006687	glycosphingolipid metabolic process	biological_process	cellular process	1	165	40	17351	0.025	0.317937	0.399141	2583	B4GALNT1
GO:0006811	ion transport	biological_process	localization	5	165	393	17351	0.0127226	0.319118	0.400211	1.13091e+26	SLCO2B1,BEST3,TRPV3,SLC9A9,TCN2
GO:0071456	cellular response to hypoxia	biological_process	cellular process	2	165	121	17351	0.0165289	0.319909	0.400791	31623777	HMOX1,KCNK3
GO:0001701	in utero embryonic development	biological_process	developmental process	3	165	210	17351	0.0142857	0.322482	0.403151	2376434819241	MAFF,IGF2,NOG
GO:0001541	ovarian follicle development	biological_process	developmental process	1	165	41	17351	0.0243902	0.324439	0.403151	9468	PCYT1B
GO:0001658	branching involved in ureteric bud morphogenesis	biological_process	developmental process	1	165	41	17351	0.0243902	0.324439	0.403151	4435	CITED1
GO:0007566	embryo implantation	biological_process	developmental process	1	165	41	17351	0.0243902	0.324439	0.403151	6696	SPP1
GO:0019082	viral protein processing	biological_process	multi-organism process	1	165	41	17351	0.0243902	0.324439	0.403151	84875	PARP10
GO:0032728	positive regulation of interferon-beta production	biological_process	biological regulation	1	165	41	17351	0.0243902	0.324439	0.403151	7098	TLR3
GO:0043507	positive regulation of JUN kinase activity	biological_process	biological regulation	1	165	41	17351	0.0243902	0.324439	0.403151	10333	TLR6
GO:0045597	positive regulation of cell differentiation	biological_process	biological regulation	1	165	41	17351	0.0243902	0.324439	0.403151	5345	SERPINF2
GO:0001654	eye development	biological_process	developmental process	1	165	42	17351	0.0238095	0.330878	0.409067	170692	ADAMTS18
GO:0006665	sphingolipid metabolic process	biological_process	cellular process	1	165	42	17351	0.0238095	0.330878	0.409067	59344	ALOXE3
GO:0015698	inorganic anion transport	biological_process	localization	1	165	42	17351	0.0238095	0.330878	0.409067	8714	ABCC3
GO:0043966	histone H3 acetylation	biological_process	cellular component organization or biogenesis	1	165	42	17351	0.0238095	0.330878	0.409067	10626	TRIM16
GO:0050853	B cell receptor signaling pathway	biological_process	biological regulation	1	165	42	17351	0.0238095	0.330878	0.409067	974	CD79B
GO:0003341	cilium movement	biological_process	cellular process	1	165	43	17351	0.0232558	0.337257	0.414243	8632	DNAH17
GO:0032570	response to progesterone	biological_process	response to stimulus	1	165	43	17351	0.0232558	0.337257	0.414243	117144	CATSPER1
GO:0032735	positive regulation of interleukin-12 production	biological_process	biological regulation	1	165	43	17351	0.0232558	0.337257	0.414243	7098	TLR3
GO:2000134	negative regulation of G1/S transition of mitotic cell cycle	biological_process	biological regulation	1	165	43	17351	0.0232558	0.337257	0.414243	23026	MYO16
GO:0006631	fatty acid metabolic process	biological_process	cellular process	2	165	126	17351	0.015873	0.337313	0.414243	15432678	CYP1A1,GGT1
GO:0070588	calcium ion transmembrane transport	biological_process	localization	2	165	126	17351	0.015873	0.337313	0.414243	117144162514	CATSPER1,TRPV3
GO:0045893	positive regulation of transcription, DNA-templated	biological_process	biological regulation	8	165	692	17351	0.0115607	0.337443	0.414243	1.06261e+35	TRIM16,MLLT11,EGF,EGR1,CITED1,RYR1,SCX,SPP1
GO:0001756	somitogenesis	biological_process	developmental process	1	165	44	17351	0.0227273	0.343575	0.419237	3955	LFNG
GO:0008630	intrinsic apoptotic signaling pathway in response to DNA damage	biological_process	biological regulation	1	165	44	17351	0.0227273	0.343575	0.419237	3162	HMOX1
GO:0009408	response to heat	biological_process	response to stimulus	1	165	44	17351	0.0227273	0.343575	0.419237	162514	TRPV3
GO:0016358	dendrite development	biological_process	cellular component organization or biogenesis	1	165	44	17351	0.0227273	0.343575	0.419237	4130	MAP1A
GO:0030282	bone mineralization	biological_process	developmental process	1	165	44	17351	0.0227273	0.343575	0.419237	4322	MMP13
GO:0051480	regulation of cytosolic calcium ion concentration	biological_process	biological regulation	1	165	44	17351	0.0227273	0.343575	0.419237	6261	RYR1
GO:0035019	somatic stem cell population maintenance	biological_process	developmental process	1	165	45	17351	0.0222222	0.349833	0.424747	9241	NOG
GO:0043407	negative regulation of MAP kinase activity	biological_process	biological regulation	1	165	45	17351	0.0222222	0.349833	0.424747	7345	UCHL1
GO:0045071	negative regulation of viral genome replication	biological_process	biological regulation	1	165	45	17351	0.0222222	0.349833	0.424747	84875	PARP10
GO:0045494	photoreceptor cell maintenance	biological_process	biological regulation	1	165	45	17351	0.0222222	0.349833	0.424747	145226	RDH12
GO:0061025	membrane fusion	biological_process	cellular component organization or biogenesis	1	165	45	17351	0.0222222	0.349833	0.424747	9381	OTOF
GO:0070374	positive regulation of ERK1 and ERK2 cascade	biological_process	biological regulation	3	165	222	17351	0.0135135	0.353686	0.428998	16866750315345	BMPER,P2RY6,SERPINF2
GO:0008542	visual learning	biological_process	behavior	1	165	46	17351	0.0217391	0.356032	0.430131	6833	ABCC8
GO:0031623	receptor internalization	biological_process	cellular process	1	165	46	17351	0.0217391	0.356032	0.430131	3576	CXCL8
GO:0034332	adherens junction organization	biological_process	cellular component organization or biogenesis	1	165	46	17351	0.0217391	0.356032	0.430131	81607	NECTIN4
GO:0045454	cell redox homeostasis	biological_process	regulation of biological process	1	165	46	17351	0.0217391	0.356032	0.430131	1728	NQO1
GO:0006355	regulation of transcription, DNA-templated	biological_process	biological regulation	12	165	1105	17351	0.0108597	0.359912	0.434389	1.06262e+50	TRIM16,CYP1A1,EGR1,ETV5,IGF2,SMAD6,CITED1,RELB,SSX4,PERM1,PIR,CREB3L1
GO:0001837	epithelial to mesenchymal transition	biological_process	cellular process	1	165	47	17351	0.0212766	0.362172	0.435392	9241	NOG
GO:0006953	acute-phase response	biological_process	response to stimulus	1	165	47	17351	0.0212766	0.362172	0.435392	5345	SERPINF2
GO:0032526	response to retinoic acid	biological_process	response to stimulus	1	165	47	17351	0.0212766	0.362172	0.435392	10626	TRIM16
GO:0060291	long-term synaptic potentiation	biological_process	biological regulation	1	165	47	17351	0.0212766	0.362172	0.435392	2670	GFAP
GO:0007169	transmembrane receptor protein tyrosine kinase signaling pathway	biological_process	biological regulation	2	165	134	17351	0.0149254	0.36487	0.438204	204555359	EPHA7,STYK1
GO:0008333	endosome to lysosome transport	biological_process	localization	1	165	48	17351	0.0208333	0.368254	0.440964	338382	RAB7B
GO:0010467	gene expression	biological_process	metabolic process	1	165	48	17351	0.0208333	0.368254	0.440964	2670	GFAP
GO:0051781	positive regulation of cell division	biological_process	biological regulation	1	165	48	17351	0.0208333	0.368254	0.440964	3481	IGF2
GO:0001568	blood vessel development	biological_process	developmental process	1	165	49	17351	0.0204082	0.374278	0.444683	168667	BMPER
GO:0019882	antigen processing and presentation	biological_process	immune system process	1	165	49	17351	0.0204082	0.374278	0.444683	5971	RELB
GO:0022008	neurogenesis	biological_process	cellular process	1	165	49	17351	0.0204082	0.374278	0.444683	89795	NAV3
GO:0034605	cellular response to heat	biological_process	cellular process	1	165	49	17351	0.0204082	0.374278	0.444683	3162	HMOX1
GO:0042552	myelination	biological_process	cellular process	1	165	49	17351	0.0204082	0.374278	0.444683	4359	MPZ
GO:0043484	regulation of RNA splicing	biological_process	biological regulation	1	165	49	17351	0.0204082	0.374278	0.444683	84530	SRRM4
GO:0048839	inner ear development	biological_process	developmental process	1	165	49	17351	0.0204082	0.374278	0.444683	168667	BMPER
GO:0098656	anion transmembrane transport	biological_process	localization	1	165	49	17351	0.0204082	0.374278	0.444683	285195	SLC9A9
GO:0006935	chemotaxis	biological_process	locomotion	2	165	137	17351	0.0145985	0.375095	0.444787	29203576	CXCL2,CXCL8
GO:0071356	cellular response to tumor necrosis factor	biological_process	cellular process	2	165	137	17351	0.0145985	0.375095	0.444787	26353576	GBP3,CXCL8
GO:0007157	heterophilic cell-cell adhesion via plasma membrane cell adhesion molecules	biological_process	biological adhesion	1	165	50	17351	0.02	0.380245	0.449582	81607	NECTIN4
GO:0008344	adult locomotory behavior	biological_process	behavior	1	165	50	17351	0.02	0.380245	0.449582	6623	SNCG
GO:0030449	regulation of complement activation	biological_process	biological regulation	1	165	50	17351	0.02	0.380245	0.449582	716	C1S
GO:0034765	regulation of ion transmembrane transport	biological_process	biological regulation	2	165	140	17351	0.0142857	0.385254	0.452619	11714460598	CATSPER1,KCNK15
GO:0050776	regulation of immune response	biological_process	biological regulation	2	165	140	17351	0.0142857	0.385254	0.452619	27180285852	SIGLEC9,TREML4
GO:0007173	epidermal growth factor receptor signaling pathway	biological_process	biological regulation	1	165	51	17351	0.0196078	0.386156	0.452619	1950	EGF
GO:0007519	skeletal muscle tissue development	biological_process	developmental process	1	165	51	17351	0.0196078	0.386156	0.452619	64091	POPDC2
GO:0010923	negative regulation of phosphatase activity	biological_process	metabolic process	1	165	51	17351	0.0196078	0.386156	0.452619	145376	PPP1R36
GO:0014823	response to activity	biological_process	response to stimulus	1	165	51	17351	0.0196078	0.386156	0.452619	2730	GCLM
GO:0021762	substantia nigra development	biological_process	developmental process	1	165	51	17351	0.0196078	0.386156	0.452619	7345	UCHL1
GO:0045596	negative regulation of cell differentiation	biological_process	biological regulation	1	165	51	17351	0.0196078	0.386156	0.452619	9241	NOG
GO:0098586	cellular response to virus	biological_process	multi-organism process	1	165	51	17351	0.0196078	0.386156	0.452619	7098	TLR3
GO:0006521	regulation of cellular amino acid metabolic process	biological_process	biological regulation	1	165	52	17351	0.0192308	0.39201	0.457283	1728	NQO1
GO:0006812	cation transport	biological_process	localization	1	165	52	17351	0.0192308	0.39201	0.457283	56666	PANX2
GO:0030178	negative regulation of Wnt signaling pathway	biological_process	biological regulation	1	165	52	17351	0.0192308	0.39201	0.457283	4435	CITED1
GO:0042733	embryonic digit morphogenesis	biological_process	developmental process	1	165	52	17351	0.0192308	0.39201	0.457283	9241	NOG
GO:0048167	regulation of synaptic plasticity	biological_process	biological regulation	1	165	52	17351	0.0192308	0.39201	0.457283	4130	MAP1A
GO:0021549	cerebellum development	biological_process	developmental process	1	165	53	17351	0.0188679	0.397809	0.463161	23026	MYO16
GO:0030155	regulation of cell adhesion	biological_process	biological adhesion	1	165	53	17351	0.0188679	0.397809	0.463161	3576	CXCL8
GO:0002862	negative regulation of inflammatory response to antigenic stimulus	biological_process	biological regulation	2	165	144	17351	0.0138889	0.398687	0.463739	26785739	GGT1,PTGIR
GO:0043687	post-translational protein modification	biological_process	cellular process	4	165	339	17351	0.0117994	0.403464	0.467172	17425866968542	AFP,AMBN,SPP1,APOL1
GO:0030900	forebrain development	biological_process	developmental process	1	165	54	17351	0.0185185	0.403554	0.467172	3684	ITGAM
GO:0030968	endoplasmic reticulum unfolded protein response	biological_process	biological regulation	1	165	54	17351	0.0185185	0.403554	0.467172	90993	CREB3L1
GO:0042542	response to hydrogen peroxide	biological_process	response to stimulus	1	165	54	17351	0.0185185	0.403554	0.467172	3162	HMOX1
GO:0051496	positive regulation of stress fiber assembly	biological_process	biological regulation	1	165	54	17351	0.0185185	0.403554	0.467172	5345	SERPINF2
GO:0007417	central nervous system development	biological_process	developmental process	2	165	147	17351	0.0136054	0.408672	0.47063	638277079	BCAN,TIMP4
GO:0007605	sensory perception of sound	biological_process	multicellular organismal process	2	165	147	17351	0.0136054	0.408672	0.47063	845309381	SRRM4,OTOF
GO:0009306	protein secretion	biological_process	cellular process	1	165	55	17351	0.0181818	0.409243	0.47063	6623	SNCG
GO:0031334	positive regulation of protein complex assembly	biological_process	biological regulation	1	165	55	17351	0.0181818	0.409243	0.47063	4312	MMP1
GO:0031397	negative regulation of protein ubiquitination	biological_process	biological regulation	1	165	55	17351	0.0181818	0.409243	0.47063	8878	SQSTM1
GO:0043010	camera-type eye development	biological_process	developmental process	1	165	55	17351	0.0181818	0.409243	0.47063	1543	CYP1A1
GO:0043434	response to peptide hormone	biological_process	response to stimulus	1	165	55	17351	0.0181818	0.409243	0.47063	7079	TIMP4
GO:0008283	cell proliferation	biological_process	cell proliferation	2	165	148	17351	0.0135135	0.411983	0.473334	15437345	CYP1A1,UCHL1
GO:0019222	regulation of metabolic process	biological_process	biological regulation	1	165	56	17351	0.0178571	0.414879	0.476212	1543	CYP1A1
GO:0042475	odontogenesis of dentin-containing tooth	biological_process	developmental process	1	165	57	17351	0.0175439	0.420461	0.48126	258	AMBN
GO:0051965	positive regulation of synapse assembly	biological_process	biological regulation	1	165	57	17351	0.0175439	0.420461	0.48126	27286	SRPX2
GO:1903078	positive regulation of protein localization to plasma membrane	biological_process	biological regulation	1	165	57	17351	0.0175439	0.420461	0.48126	8878	SQSTM1
GO:0007166	cell surface receptor signaling pathway	biological_process	biological regulation	3	165	250	17351	0.012	0.425546	0.485765	22139327180974	ADGRF4,SIGLEC9,CD79B
GO:0016192	vesicle-mediated transport	biological_process	localization	3	165	250	17351	0.012	0.425546	0.485765	1.27833e+16	SYT2,CNIH2,AKR1B10
GO:0030216	keratinocyte differentiation	biological_process	cellular process	1	165	58	17351	0.0172414	0.42599	0.485765	51384	WNT16
GO:0051289	protein homotetramerization	biological_process	cellular component organization or biogenesis	1	165	58	17351	0.0172414	0.42599	0.485765	6261	RYR1
GO:0007254	JNK cascade	biological_process	biological regulation	1	165	59	17351	0.0169492	0.431467	0.490176	7098	TLR3
GO:0048666	neuron development	biological_process	cellular process	1	165	59	17351	0.0169492	0.431467	0.490176	1608	DGKG
GO:0071560	cellular response to transforming growth factor beta stimulus	biological_process	cellular process	1	165	59	17351	0.0169492	0.431467	0.490176	642658	SCX
GO:0071902	positive regulation of protein serine/threonine kinase activity	biological_process	biological regulation	1	165	59	17351	0.0169492	0.431467	0.490176	3481	IGF2
GO:0050808	synapse organization	biological_process	cellular component organization or biogenesis	1	165	60	17351	0.0166667	0.436892	0.495877	6623	SNCG
GO:0016266	O-glycan processing	biological_process	cellular process	1	165	61	17351	0.0163934	0.442266	0.500577	9245	GCNT3
GO:0042102	positive regulation of T cell proliferation	biological_process	biological adhesion	1	165	61	17351	0.0163934	0.442266	0.500577	3600	IL15
GO:0051216	cartilage development	biological_process	developmental process	1	165	61	17351	0.0163934	0.442266	0.500577	9241	NOG
GO:0035690	cellular response to drug	biological_process	cellular process	1	165	62	17351	0.016129	0.447588	0.505194	7098	TLR3
GO:0045165	cell fate commitment	biological_process	cellular process	1	165	62	17351	0.016129	0.447588	0.505194	51384	WNT16
GO:0050679	positive regulation of epithelial cell proliferation	biological_process	biological regulation	1	165	62	17351	0.016129	0.447588	0.505194	9241	NOG
GO:0000381	regulation of alternative mRNA splicing, via spliceosome	biological_process	biological regulation	1	165	63	17351	0.015873	0.45286	0.5102	84530	SRRM4
GO:0038061	NIK/NF-kappaB signaling	biological_process	cellular process	1	165	63	17351	0.015873	0.45286	0.5102	5971	RELB
GO:0006914	autophagy	biological_process	cellular process	2	165	161	17351	0.0124224	0.454157	0.511077	2859738878	ATG9B,SQSTM1
GO:0035556	intracellular signal transduction	biological_process	biological regulation	5	165	465	17351	0.0107527	0.454477	0.511077	1.60832e+19	DGKG,HMOX1,CXCL8,MPZ,SQSTM1
GO:0043410	positive regulation of MAPK cascade	biological_process	biological regulation	2	165	162	17351	0.0123457	0.457331	0.512296	19503481	EGF,IGF2
GO:0001570	vasculogenesis	biological_process	cellular process	1	165	64	17351	0.015625	0.458082	0.512296	4435	CITED1
GO:0006006	glucose metabolic process	biological_process	metabolic process	1	165	64	17351	0.015625	0.458082	0.512296	3481	IGF2
GO:0007187	G protein-coupled receptor signaling pathway, coupled to cyclic nucleotide second messenger	biological_process	biological regulation	1	165	64	17351	0.015625	0.458082	0.512296	5739	PTGIR
GO:0048208	COPII vesicle coating	biological_process	cellular component organization or biogenesis	1	165	64	17351	0.015625	0.458082	0.512296	254263	CNIH2
GO:0048812	neuron projection morphogenesis	biological_process	cellular component organization or biogenesis	1	165	64	17351	0.015625	0.458082	0.512296	23026	MYO16
GO:0007200	phospholipase C-activating G protein-coupled receptor signaling pathway	biological_process	biological regulation	1	165	65	17351	0.0153846	0.463255	0.517131	5031	P2RY6
GO:0061418	regulation of transcription from RNA polymerase II promoter in response to hypoxia	biological_process	biological regulation	1	165	65	17351	0.0153846	0.463255	0.517131	1958	EGR1
GO:0006644	phospholipid metabolic process	biological_process	cellular process	1	165	66	17351	0.0151515	0.468378	0.521418	255189	PLA2G4F
GO:0010595	positive regulation of endothelial cell migration	biological_process	biological regulation	1	165	66	17351	0.0151515	0.468378	0.521418	1950	EGF
GO:1902476	chloride transmembrane transport	biological_process	localization	1	165	66	17351	0.0151515	0.468378	0.521418	8542	APOL1
GO:0021766	hippocampus development	biological_process	developmental process	1	165	67	17351	0.0149254	0.473453	0.526587	63827	BCAN
GO:0034220	ion transmembrane transport	biological_process	localization	3	165	271	17351	0.0110701	0.477631	0.530725	16251437776261	TRPV3,KCNK3,RYR1
GO:0010977	negative regulation of neuron projection development	biological_process	biological regulation	1	165	68	17351	0.0147059	0.47848	0.530725	2670	GFAP
GO:0042531	positive regulation of tyrosine phosphorylation of STAT protein	biological_process	biological regulation	1	165	68	17351	0.0147059	0.47848	0.530725	3600	IL15
GO:0051897	positive regulation of protein kinase B signaling	biological_process	biological regulation	2	165	169	17351	0.0118343	0.479245	0.531091	19503481	EGF,IGF2
GO:0045892	negative regulation of transcription, DNA-templated	biological_process	biological regulation	6	165	583	17351	0.0102916	0.480626	0.532137	2.21336e+29	BEND6,CITED1,RELB,SCX,PARP10,CREB3L1
GO:0060070	canonical Wnt signaling pathway	biological_process	biological regulation	1	165	70	17351	0.0142857	0.48839	0.539264	51384	WNT16
GO:0060548	negative regulation of cell death	biological_process	biological regulation	1	165	70	17351	0.0142857	0.48839	0.539264	51384	WNT16
GO:1901224	positive regulation of NIK/NF-kappaB signaling	biological_process	biological regulation	1	165	70	17351	0.0142857	0.48839	0.539264	7098	TLR3
GO:0008217	regulation of blood pressure	biological_process	biological regulation	1	165	71	17351	0.0140845	0.493275	0.542692	3162	HMOX1
GO:0030512	negative regulation of transforming growth factor beta receptor signaling pathway	biological_process	biological regulation	1	165	71	17351	0.0140845	0.493275	0.542692	4091	SMAD6
GO:0050796	regulation of insulin secretion	biological_process	biological regulation	1	165	71	17351	0.0140845	0.493275	0.542692	6833	ABCC8
GO:0070301	cellular response to hydrogen peroxide	biological_process	cellular process	1	165	71	17351	0.0140845	0.493275	0.542692	1728	NQO1
GO:0016241	regulation of macroautophagy	biological_process	biological regulation	1	165	72	17351	0.0138889	0.498113	0.547521	7345	UCHL1
GO:0009267	cellular response to starvation	biological_process	cellular process	1	165	73	17351	0.0136986	0.502906	0.550307	57535	ELAPOR1
GO:0009749	response to glucose	biological_process	response to stimulus	1	165	73	17351	0.0136986	0.502906	0.550307	1958	EGR1
GO:0016485	protein processing	biological_process	metabolic process	1	165	73	17351	0.0136986	0.502906	0.550307	6261	RYR1
GO:0030855	epithelial cell differentiation	biological_process	cellular process	1	165	73	17351	0.0136986	0.502906	0.550307	1645	AKR1C1
GO:1900034	regulation of cellular response to heat	biological_process	biological regulation	1	165	73	17351	0.0136986	0.502906	0.550307	26353	HSPB8
GO:0001938	positive regulation of endothelial cell proliferation	biological_process	biological regulation	1	165	74	17351	0.0135135	0.507653	0.554506	1950	EGF
GO:0043406	positive regulation of MAP kinase activity	biological_process	biological regulation	1	165	74	17351	0.0135135	0.507653	0.554506	1950	EGF
GO:0006909	phagocytosis	biological_process	localization	1	165	75	17351	0.0133333	0.512355	0.557644	5031	P2RY6
GO:0014070	response to organic cyclic compound	biological_process	response to stimulus	1	165	75	17351	0.0133333	0.512355	0.557644	1543	CYP1A1
GO:0032729	positive regulation of interferon-gamma production	biological_process	biological regulation	1	165	75	17351	0.0133333	0.512355	0.557644	7098	TLR3
GO:0043433	negative regulation of DNA-binding transcription factor activity	biological_process	biological regulation	1	165	75	17351	0.0133333	0.512355	0.557644	3162	HMOX1
GO:0006821	chloride transport	biological_process	localization	1	165	76	17351	0.0131579	0.517013	0.56121	144453	BEST3
GO:0007623	circadian rhythm	biological_process	rhythmic process	1	165	76	17351	0.0131579	0.517013	0.56121	5054	SERPINE1
GO:0032091	negative regulation of protein binding	biological_process	biological regulation	1	165	76	17351	0.0131579	0.517013	0.56121	3433	IFIT2
GO:0042147	retrograde transport, endosome to Golgi	biological_process	localization	1	165	78	17351	0.0128205	0.526195	0.570669	57016	AKR1B10
GO:0090090	negative regulation of canonical Wnt signaling pathway	biological_process	biological regulation	2	165	185	17351	0.0108108	0.527256	0.571311	19589241	EGR1,NOG
GO:0008543	fibroblast growth factor receptor signaling pathway	biological_process	biological regulation	1	165	79	17351	0.0126582	0.530721	0.574555	9982	FGFBP1
GO:0022900	electron transport chain	biological_process	cellular process	1	165	80	17351	0.0125	0.535204	0.578381	1588	CYP19A1
GO:0033674	positive regulation of kinase activity	biological_process	biological regulation	1	165	80	17351	0.0125	0.535204	0.578381	2045	EPHA7
GO:0007596	blood coagulation	biological_process	biological regulation	2	165	190	17351	0.0105263	0.541639	0.584817	215123764	F2RL2,MAFF
GO:0001843	neural tube closure	biological_process	developmental process	1	165	82	17351	0.0121951	0.544043	0.585856	9241	NOG
GO:0034976	response to endoplasmic reticulum stress	biological_process	cellular process	1	165	82	17351	0.0121951	0.544043	0.585856	3576	CXCL8
GO:0048013	ephrin receptor signaling pathway	biological_process	biological regulation	1	165	82	17351	0.0121951	0.544043	0.585856	2045	EPHA7
GO:0030317	flagellated sperm motility	biological_process	cellular process	1	165	83	17351	0.0120482	0.5484	0.590026	117144	CATSPER1
GO:0008284	positive regulation of cell proliferation	biological_process	biological regulation	5	165	520	17351	0.00961538	0.553138	0.594599	1.95035e+21	EGF,IGF2,IL15,ITGAX,SCX
GO:0032088	negative regulation of NF-kappaB transcription factor activity	biological_process	biological regulation	1	165	85	17351	0.0117647	0.556989	0.597684	84875	PARP10
GO:0051321	meiotic cell cycle	biological_process	cellular process	1	165	85	17351	0.0117647	0.556989	0.597684	51207	DUSP13
GO:0007018	microtubule-based movement	biological_process	cellular process	1	165	86	17351	0.0116279	0.561222	0.601169	8632	DNAH17
GO:0008286	insulin receptor signaling pathway	biological_process	biological regulation	1	165	86	17351	0.0116279	0.561222	0.601169	3481	IGF2
GO:0016197	endosomal transport	biological_process	localization	1	165	87	17351	0.0114943	0.565416	0.604598	8878	SQSTM1
GO:0030522	intracellular receptor signaling pathway	biological_process	biological regulation	1	165	87	17351	0.0114943	0.565416	0.604598	1543	CYP1A1
GO:0043087	regulation of GTPase activity	biological_process	biological regulation	1	165	88	17351	0.0113636	0.569569	0.608506	4359	MPZ
GO:0007286	spermatid development	biological_process	cellular process	1	165	89	17351	0.011236	0.573683	0.611829	728695	SPANXB1
GO:0007409	axonogenesis	biological_process	cellular component organization or biogenesis	1	165	89	17351	0.011236	0.573683	0.611829	4130	MAP1A
GO:0001503	ossification	biological_process	multicellular organismal process	1	165	90	17351	0.0111111	0.577758	0.615636	6696	SPP1
GO:1990830	cellular response to leukemia inhibitory factor	biological_process	cellular process	1	165	91	17351	0.010989	0.581795	0.619395	2730	GCLM
GO:0006919	activation of cysteine-type endopeptidase activity involved in apoptotic process	biological_process	positive regulation of biological process	1	165	94	17351	0.0106383	0.593675	0.630941	837	CASP4
GO:0016525	negative regulation of angiogenesis	biological_process	biological regulation	1	165	94	17351	0.0106383	0.593675	0.630941	6833	ABCC8
GO:0005975	carbohydrate metabolic process	biological_process	metabolic process	2	165	210	17351	0.00952381	0.596111	0.632979	25839245	B4GALNT1,GCNT3
GO:0007565	female pregnancy	biological_process	multi-organism process	1	165	96	17351	0.0104167	0.601408	0.637492	6833	ABCC8
GO:0016236	macroautophagy	biological_process	cellular process	1	165	96	17351	0.0104167	0.601408	0.637492	8878	SQSTM1
GO:0006886	intracellular protein transport	biological_process	localization	3	165	327	17351	0.00917431	0.604328	0.639863	267033832857016	GFAP,GPIHBP1,AKR1B10
GO:0008150	biological_process	biological_process	biological_process	5	165	551	17351	0.00907441	0.604836	0.639863	1.44454e+24	BEST3,POPDC2,TIMP4,VWA7,GGTLC1
GO:0050829	defense response to Gram-negative bacterium	biological_process	multi-organism process	1	165	97	17351	0.0103093	0.605219	0.639863	5054	SERPINE1
GO:0007517	muscle organ development	biological_process	developmental process	1	165	98	17351	0.0102041	0.608995	0.643297	140578	CHODL
GO:0006897	endocytosis	biological_process	localization	2	165	220	17351	0.00909091	0.621488	0.655925	533538029	LRP1B,CUBN
GO:0042060	wound healing	biological_process	response to stimulus	1	165	102	17351	0.00980392	0.62374	0.657733	9241	NOG
GO:0030334	regulation of cell migration	biological_process	biological regulation	1	165	104	17351	0.00961538	0.630904	0.664713	29948	OSGIN1
GO:0034599	cellular response to oxidative stress	biological_process	cellular process	1	165	105	17351	0.00952381	0.634436	0.667856	2119	ETV5
GO:0008380	RNA splicing	biological_process	cellular process	2	165	227	17351	0.00881057	0.638514	0.671569	845308996	SRRM4,NOL3
GO:0006936	muscle contraction	biological_process	multicellular organismal process	1	165	107	17351	0.00934579	0.641397	0.67402	6261	RYR1
GO:0001764	neuron migration	biological_process	cellular process	1	165	111	17351	0.00900901	0.654928	0.687054	9856	KIAA0319
GO:0007219	Notch signaling pathway	biological_process	biological regulation	1	165	111	17351	0.00900901	0.654928	0.687054	7079	TIMP4
GO:0006869	lipid transport	biological_process	localization	1	165	113	17351	0.00884956	0.661502	0.693354	8542	APOL1
GO:0000122	negative regulation of transcription by RNA polymerase II	biological_process	biological regulation	8	165	929	17351	0.00861141	0.663555	0.694908	1.95821e+33	EGR1,ETV5,ZBTB20,IGF2,SSX1,SQSTM1,CREB3L1,NOG
GO:0002223	stimulatory C-type lectin receptor signaling pathway	biological_process	cellular process	1	165	114	17351	0.00877193	0.664742	0.695554	5971	RELB
GO:0030335	positive regulation of cell migration	biological_process	biological regulation	2	165	245	17351	0.00816327	0.679543	0.710199	19503687	EGF,ITGAX
GO:0007030	Golgi organization	biological_process	cellular process	1	165	119	17351	0.00840336	0.680486	0.710199	57016	AKR1B10
GO:1902600	proton transmembrane transport	biological_process	localization	1	165	119	17351	0.00840336	0.680486	0.710199	285195	SLC9A9
GO:0007050	cell cycle arrest	biological_process	biological regulation	1	165	121	17351	0.00826446	0.686575	0.715941	3576	CXCL8
GO:0000187	activation of MAPK activity	biological_process	biological regulation	1	165	122	17351	0.00819672	0.689577	0.718457	1950	EGF
GO:0007189	adenylate cyclase-activating G protein-coupled receptor signaling pathway	biological_process	biological regulation	1	165	124	17351	0.00806452	0.695494	0.723385	5739	PTGIR
GO:0045471	response to ethanol	biological_process	response to stimulus	1	165	124	17351	0.00806452	0.695494	0.723385	1728	NQO1
GO:0030308	negative regulation of cell growth	biological_process	biological regulation	1	165	127	17351	0.00787402	0.704161	0.731152	29948	OSGIN1
GO:0043086	negative regulation of catalytic activity	biological_process	biological regulation	1	165	127	17351	0.00787402	0.704161	0.731152	1728	NQO1
GO:0031175	neuron projection development	biological_process	cellular component organization or biogenesis	1	165	131	17351	0.00763359	0.715336	0.742123	81551	STMN4
GO:0009653	anatomical structure morphogenesis	biological_process	developmental process	1	165	133	17351	0.0075188	0.720765	0.74712	4091	SMAD6
GO:0016311	dephosphorylation	biological_process	cellular process	1	165	135	17351	0.00740741	0.726092	0.752002	51207	DUSP13
GO:0000226	microtubule cytoskeleton organization	biological_process	cellular component organization or biogenesis	1	165	136	17351	0.00735294	0.728717	0.75408	4130	MAP1A
GO:0090263	positive regulation of canonical Wnt signaling pathway	biological_process	biological regulation	1	165	151	17351	0.00662252	0.765222	0.791184	1950	EGF
GO:0006511	ubiquitin-dependent protein catabolic process	biological_process	cellular process	2	165	291	17351	0.00687285	0.767343	0.792704	73458878	UCHL1,SQSTM1
GO:0007204	positive regulation of cytosolic calcium ion concentration	biological_process	biological regulation	1	165	155	17351	0.00645161	0.774103	0.79901	5739	PTGIR
GO:0016032	viral process	biological_process	multi-organism process	3	165	431	17351	0.00696056	0.781049	0.805498	10553431290993	HTATIP2,MMP1,CREB3L1
GO:0051056	regulation of small GTPase mediated signal transduction	biological_process	biological regulation	1	165	159	17351	0.00628931	0.78265	0.806467	4359	MPZ
GO:0030182	neuron differentiation	biological_process	cellular process	1	165	162	17351	0.00617284	0.788848	0.812167	51384	WNT16
GO:0006468	protein phosphorylation	biological_process	cellular process	4	165	567	17351	0.00705467	0.791808	0.814527	2.04526e+17	EPHA7,HSPB8,STYK1,SQSTM1
GO:0006470	protein dephosphorylation	biological_process	cellular process	1	165	166	17351	0.0060241	0.79684	0.819012	51207	DUSP13
GO:0006357	regulation of transcription by RNA polymerase II	biological_process	biological regulation	13	165	1656	17351	0.00785024	0.804095	0.825772	1.05532e+60	HTATIP2,CYP1A1,EGR1,ETV5,MAFF,ZBTB20,ONECUT3,SMAD6,CITED1,RELB,SCX,CREB3L1,SP140L
GO:0006457	protein folding	biological_process	cellular process	1	165	177	17351	0.00564972	0.817302	0.838629	6261	RYR1
GO:0046777	protein autophosphorylation	biological_process	cellular process	1	165	178	17351	0.00561798	0.819057	0.839723	10553	HTATIP2
GO:0098609	cell-cell adhesion	biological_process	biological adhesion	1	165	179	17351	0.00558659	0.820796	0.840798	27286	SRPX2
GO:0030036	actin cytoskeleton organization	biological_process	cellular component organization or biogenesis	1	165	180	17351	0.00555556	0.822518	0.841855	22885	ABLIM3
GO:0006366	transcription by RNA polymerase II	biological_process	cellular process	1	165	192	17351	0.00520833	0.841941	0.861012	8544	PIR
GO:0006888	ER to Golgi vesicle-mediated transport	biological_process	localization	1	165	195	17351	0.00512821	0.846458	0.864905	254263	CNIH2
GO:0043161	proteasome-mediated ubiquitin-dependent protein catabolic process	biological_process	cellular process	1	165	196	17351	0.00510204	0.847934	0.865688	7345	UCHL1
GO:0050821	protein stabilization	biological_process	biological regulation	1	165	198	17351	0.00505051	0.850846	0.867934	338328	GPIHBP1
GO:0031424	keratinization	biological_process	cellular process	1	165	200	17351	0.005	0.853701	0.870119	388697	HRNR
GO:0016055	Wnt signaling pathway	biological_process	biological regulation	1	165	210	17351	0.0047619	0.867185	0.883124	51384	WNT16
GO:0007601	visual perception	biological_process	multicellular organismal process	1	165	213	17351	0.00469484	0.870984	0.886252	145226	RDH12
GO:0015031	protein transport	biological_process	localization	3	165	522	17351	0.00574713	0.877345	0.89198	338382533538029	RAB7B,LRP1B,CUBN
GO:0002250	adaptive immune response	biological_process	immune system process	1	165	226	17351	0.00442478	0.886236	0.900268	974	CD79B
GO:0007507	heart development	biological_process	developmental process	1	165	229	17351	0.00436681	0.889493	0.902825	64091	POPDC2
GO:0007411	axon guidance	biological_process	cellular component organization or biogenesis	1	165	230	17351	0.00434783	0.890558	0.903153	2045	EPHA7
GO:0060271	cilium assembly	biological_process	cellular component organization or biogenesis	1	165	236	17351	0.00423729	0.896737	0.908664	22885	ABLIM3
GO:0016310	phosphorylation	biological_process	cellular process	2	165	410	17351	0.00487805	0.904519	0.915788	204555359	EPHA7,STYK1
GO:0016579	protein deubiquitination	biological_process	cellular process	1	165	247	17351	0.00404858	0.907178	0.917718	7345	UCHL1
GO:0006412	translation	biological_process	cellular process	1	165	260	17351	0.00384615	0.918172	0.928069	2678	GGT1
GO:0051726	regulation of cell cycle	biological_process	biological regulation	1	165	262	17351	0.00381679	0.919744	0.928888	3576	CXCL8
GO:0007608	sensory perception of smell	biological_process	multicellular organismal process	1	165	263	17351	0.00380228	0.920519	0.928901	79290	OR13A1
GO:0006397	mRNA processing	biological_process	cellular process	1	165	265	17351	0.00377358	0.922046	0.929673	84530	SRRM4
GO:0007186	G protein-coupled receptor signaling pathway	biological_process	biological regulation	7	165	1141	17351	0.00613497	0.923079	0.929945	2.15122e+30	F2RL2,ADGRF4,CXCL2,CXCL8,P2RY6,PTGIR,OR13A1
GO:0010468	regulation of gene expression	biological_process	biological regulation	1	165	268	17351	0.00373134	0.924283	0.930389	8996	NOL3
GO:0043547	positive regulation of GTPase activity	biological_process	biological regulation	1	165	281	17351	0.00355872	0.933261	0.938652	4359	MPZ
GO:0000165	MAPK cascade	biological_process	biological regulation	1	165	298	17351	0.0033557	0.943424	0.948091	1950	EGF
GO:0050896	response to stimulus	biological_process	response to stimulus	1	165	304	17351	0.00328947	0.946631	0.95053	79290	OR13A1
GO:0006281	DNA repair	biological_process	cellular process	1	165	324	17351	0.00308642	0.95607	0.959217	84875	PARP10
GO:0006974	cellular response to DNA damage stimulus	biological_process	cellular process	1	165	363	17351	0.00275482	0.969964	0.972357	84875	PARP10
GO:0016567	protein ubiquitination	biological_process	cellular process	2	165	577	17351	0.0034662	0.975288	0.976891	571598347	TRIM54,H2BC4
GO:0050911	detection of chemical stimulus involved in sensory perception of smell	biological_process	multicellular organismal process	1	165	401	17351	0.00249377	0.97928	0.980084	79290	OR13A1
GO:0050790	regulation of catalytic activity	biological_process	biological regulation	1	165	498	17351	0.00200803	0.991999	0.991999	5739	PTGIR

## Sheet: GO MF 6-OHDA vs Control
GO_F Term ID	GO_F Term Desc	GO_F Term Level1	GO_F Term Level2	Term Candidate Gene Num	Total Candidate Gene Num	Term Gene Num	Total Gene Num	Rich Ratio	P value	Q value	Gene ids	Gene Symbols
GO:0047718	indanol dehydrogenase activity	molecular_function	catalytic activity	2	168	3	17777	0.666667	0.000264693	0.0501593	164557016	AKR1C1,AKR1B10
GO:0047894	flavonol 3-sulfotransferase activity	molecular_function	catalytic activity	2	168	3	17777	0.666667	0.000264693	0.0501593	67996817	SULT1A2,SULT1A1
GO:0047834	D-threo-aldose 1-dehydrogenase activity	molecular_function	catalytic activity	3	168	17	17777	0.176471	0.000511421	0.0646095	1645273057016	AKR1C1,GCLM,AKR1B10
GO:0036374	glutathione hydrolase activity	molecular_function	catalytic activity	2	168	7	17777	0.285714	0.00180722	0.0991796	267892086	GGT1,GGTLC1
GO:0005178	integrin binding	molecular_function	binding	6	168	150	17777	0.04	0.00304138	0.0991796	1.10963e+24	ADAMTS5,GFAP,IGF2,ITGAM,ITGAX,SPP1
GO:0004062	aryl sulfotransferase activity	molecular_function	catalytic activity	2	168	9	17777	0.222222	0.00305979	0.0991796	67996817	SULT1A2,SULT1A1
GO:0008199	ferric iron binding	molecular_function	binding	2	168	10	17777	0.2	0.00380105	0.0991796	24952512	FTH1,FTL
GO:0016655	oxidoreductase activity, acting on NAD(P)H, quinone or similar compound as acceptor	molecular_function	catalytic activity	2	168	10	17777	0.2	0.00380105	0.0991796	164584883	AKR1C1,AIFM2
GO:0031419	cobalamin binding	molecular_function	binding	2	168	10	17777	0.2	0.00380105	0.0991796	69488029	TCN2,CUBN
GO:0004032	alditol:NADP+ 1-oxidoreductase activity	molecular_function	catalytic activity	2	168	12	17777	0.166667	0.00550611	0.0991796	164557016	AKR1C1,AKR1B10
GO:0070410	co-SMAD binding	molecular_function	binding	2	168	12	17777	0.166667	0.00550611	0.0991796	40914435	SMAD6,CITED1
GO:0004033	aldo-keto reductase (NADP) activity	molecular_function	catalytic activity	2	168	13	17777	0.153846	0.00646701	0.0991796	164557016	AKR1C1,AKR1B10
GO:0052650	NADP-retinol dehydrogenase activity	molecular_function	catalytic activity	2	168	13	17777	0.153846	0.00646701	0.0991796	14522657016	RDH12,AKR1B10
GO:0045236	CXCR chemokine receptor binding	molecular_function	binding	2	168	15	17777	0.133333	0.00859845	0.0991796	29203576	CXCL2,CXCL8
GO:0005506	iron ion binding	molecular_function	binding	5	168	133	17777	0.037594	0.0086515	0.0991796	1.54316e+20	CYP1A1,CYP19A1,FTH1,FTL,ALOXE3
GO:0003947	(N-acetylneuraminyl)-galactosylglucosylceramide N-acetylgalactosaminyltransferase activity	molecular_function	catalytic activity	1	168	1	17777	1	0.00945041	0.0991796	2583	B4GALNT1
GO:0005252	open rectifier potassium channel activity	molecular_function	transporter activity	1	168	1	17777	1	0.00945041	0.0991796	3777	KCNK3
GO:0008115	sarcosine oxidase activity	molecular_function	catalytic activity	1	168	1	17777	1	0.00945041	0.0991796	51268	PIPOX
GO:0008127	quercetin 2,3-dioxygenase activity	molecular_function	catalytic activity	1	168	1	17777	1	0.00945041	0.0991796	8544	PIR
GO:0015164	glucuronoside transmembrane transporter activity	molecular_function	transporter activity	1	168	1	17777	1	0.00945041	0.0991796	8714	ABCC3
GO:0015439	heme-transporting ATPase activity	molecular_function	catalytic activity	1	168	1	17777	1	0.00945041	0.0991796	10058	ABCB6
GO:0016501	prostacyclin receptor activity	molecular_function	molecular transducer activity	1	168	1	17777	1	0.00945041	0.0991796	5739	PTGIR
GO:0016679	oxidoreductase activity, acting on diphenols and related substances as donors	molecular_function	catalytic activity	1	168	1	17777	1	0.00945041	0.0991796	1543	CYP1A1
GO:0016711	flavonoid 3'-monooxygenase activity	molecular_function	catalytic activity	1	168	1	17777	1	0.00945041	0.0991796	1543	CYP1A1
GO:0033703	3beta-hydroxy-5beta-steroid dehydrogenase activity	molecular_function	catalytic activity	1	168	1	17777	1	0.00945041	0.0991796	1645	AKR1C1
GO:0035226	glutamate-cysteine ligase catalytic subunit binding	molecular_function	binding	1	168	1	17777	1	0.00945041	0.0991796	2730	GCLM
GO:0035478	chylomicron binding	molecular_function	binding	1	168	1	17777	1	0.00945041	0.0991796	338328	GPIHBP1
GO:0036458	hepatocyte growth factor binding	molecular_function	binding	1	168	1	17777	1	0.00945041	0.0991796	27286	SRPX2
GO:0042602	riboflavin reductase (NADPH) activity	molecular_function	catalytic activity	1	168	1	17777	1	0.00945041	0.0991796	645	BLVRB
GO:0046906	tetrapyrrole binding	molecular_function	binding	1	168	1	17777	1	0.00945041	0.0991796	10058	ABCB6
GO:0047042	androsterone dehydrogenase (B-specific) activity	molecular_function	catalytic activity	1	168	1	17777	1	0.00945041	0.0991796	1645	AKR1C1
GO:0047225	acetylgalactosaminyl-O-glycosyl-glycoprotein beta-1,6-N-acetylglucosaminyltransferase activity	molecular_function	catalytic activity	1	168	1	17777	1	0.00945041	0.0991796	9245	GCNT3
GO:0050031	L-pipecolate oxidase activity	molecular_function	catalytic activity	1	168	1	17777	1	0.00945041	0.0991796	51268	PIPOX
GO:0050136	NADH dehydrogenase (quinone) activity	molecular_function	catalytic activity	1	168	1	17777	1	0.00945041	0.0991796	1728	NQO1
GO:0050486	intramolecular transferase activity, transferring hydroxy groups	molecular_function	catalytic activity	1	168	1	17777	1	0.00945041	0.0991796	59344	ALOXE3
GO:0071714	icosanoid transmembrane transporter activity	molecular_function	transporter activity	1	168	1	17777	1	0.00945041	0.0991796	8714	ABCC3
GO:0022841	potassium ion leak channel activity	molecular_function	transporter activity	2	168	16	17777	0.125	0.00976621	0.0991796	377760598	KCNK3,KCNK15
GO:0005509	calcium ion binding	molecular_function	binding	14	168	734	17777	0.0190736	0.00994413	0.0991796	1.27833e+63	SYT2,DGKG,EGF,PLA2G4F,HRNR,MMP13,LRP1B,PCDHA11,PCDH19,RYR1,C1S,CUBN,NOL3,OTOF
GO:0004175	endopeptidase activity	molecular_function	catalytic activity	4	168	94	17777	0.0425532	0.01215	0.116533	1.10964e+17	ADAMTS5,MMP1,MMP13,ACE2
GO:0038024	cargo receptor activity	molecular_function	cargo receptor activity	2	168	18	17777	0.111111	0.012299	0.116533	36848029	ITGAM,CUBN
GO:0042626	ATPase activity, coupled to transmembrane movement of substances	molecular_function	catalytic activity	3	168	54	17777	0.0555556	0.0144576	0.120843	1005868338714	ABCB6,ABCC8,ABCC3
GO:0003953	NAD+ nucleosidase activity	molecular_function	catalytic activity	2	168	20	17777	0.1	0.015086	0.120843	103337098	TLR6,TLR3
GO:0002951	leukotriene-C(4) hydrolase	molecular_function	catalytic activity	1	168	2	17777	0.5	0.018812	0.120843	2678	GGT1
GO:0004074	biliverdin reductase activity	molecular_function	catalytic activity	1	168	2	17777	0.5	0.018812	0.120843	645	BLVRB
GO:0004105	choline-phosphate cytidylyltransferase activity	molecular_function	catalytic activity	1	168	2	17777	0.5	0.018812	0.120843	9468	PCYT1B
GO:0004174	electron-transferring-flavoprotein dehydrogenase activity	molecular_function	catalytic activity	1	168	2	17777	0.5	0.018812	0.120843	84883	AIFM2
GO:0004356	glutamate-ammonia ligase activity	molecular_function	catalytic activity	1	168	2	17777	0.5	0.018812	0.120843	51557	LGSN
GO:0004357	glutamate-cysteine ligase activity	molecular_function	catalytic activity	1	168	2	17777	0.5	0.018812	0.120843	2730	GCLM
GO:0004392	heme oxygenase (decyclizing) activity	molecular_function	catalytic activity	1	168	2	17777	0.5	0.018812	0.120843	3162	HMOX1
GO:0005153	interleukin-8 receptor binding	molecular_function	binding	1	168	2	17777	0.5	0.018812	0.120843	3576	CXCL8
GO:0008241	peptidyl-dipeptidase activity	molecular_function	catalytic activity	1	168	2	17777	0.5	0.018812	0.120843	59272	ACE2
GO:0008281	sulfonylurea receptor activity	molecular_function	molecular transducer activity	1	168	2	17777	0.5	0.018812	0.120843	6833	ABCC8
GO:0032089	NACHT domain binding	molecular_function	binding	1	168	2	17777	0.5	0.018812	0.120843	10626	TRIM16
GO:0045029	UDP-activated nucleotide receptor activity	molecular_function	molecular transducer activity	1	168	2	17777	0.5	0.018812	0.120843	5031	P2RY6
GO:0045030	UTP-activated nucleotide receptor activity	molecular_function	molecular transducer activity	1	168	2	17777	0.5	0.018812	0.120843	5031	P2RY6
GO:0045550	geranylgeranyl reductase activity	molecular_function	catalytic activity	1	168	2	17777	0.5	0.018812	0.120843	57016	AKR1B10
GO:0047006	17-alpha,20-alpha-dihydroxypregn-4-en-3-one dehydrogenase activity	molecular_function	catalytic activity	1	168	2	17777	0.5	0.018812	0.120843	1645	AKR1C1
GO:0051120	hepoxilin A3 synthase activity	molecular_function	catalytic activity	1	168	2	17777	0.5	0.018812	0.120843	59344	ALOXE3
GO:0070576	vitamin D 24-hydroxylase activity	molecular_function	catalytic activity	1	168	2	17777	0.5	0.018812	0.120843	1543	CYP1A1
GO:0070530	K63-linked polyubiquitin modification-dependent protein binding	molecular_function	binding	2	168	24	17777	0.0833333	0.0213816	0.125229	848758878	PARP10,SQSTM1
GO:0038023	signaling receptor activity	molecular_function	molecular transducer activity	6	168	230	17777	0.026087	0.0222312	0.125229	1.03333e+26	TLR6,TREML4,ITGAX,RYR1,TLR3,CUBN
GO:0008198	ferrous iron binding	molecular_function	binding	2	168	25	17777	0.08	0.0230986	0.125229	24952512	FTH1,FTL
GO:0016712	oxidoreductase activity, acting on paired donors, with incorporation or reduction of molecular oxygen, reduced flavin or flavoprotein as one donor, and incorporation of one atom of oxygen	molecular_function	catalytic activity	2	168	25	17777	0.08	0.0230986	0.125229	15431588	CYP1A1,CYP19A1
GO:0008083	growth factor activity	molecular_function	binding	5	168	171	17777	0.0292398	0.0233007	0.125229	1.95023e+19	EGF,FGF11,AMBN,OSGIN1,IGF2
GO:0004222	metalloendopeptidase activity	molecular_function	catalytic activity	4	168	116	17777	0.0344828	0.0243539	0.125229	1.10962e+18	ADAMTS5,ADAMTS18,MMP1,MMP13
GO:0008237	metallopeptidase activity	molecular_function	catalytic activity	4	168	116	17777	0.0344828	0.0243539	0.125229	1.10962e+19	ADAMTS5,ADAMTS18,MMP1,ACE2
GO:0000976	transcription regulatory region sequence-specific DNA binding	molecular_function	binding	6	168	236	17777	0.0254237	0.0248345	0.125229	1.5432e+25	CYP1A1,EGR1,ETV5,ZBTB20,SMAD6,CREB3L1
GO:0004622	lysophospholipase activity	molecular_function	catalytic activity	2	168	27	17777	0.0740741	0.0266958	0.125229	25518963874	PLA2G4F,ABHD4
GO:0035255	ionotropic glutamate receptor binding	molecular_function	binding	2	168	27	17777	0.0740741	0.0266958	0.125229	59138878	RAPSN,SQSTM1
GO:0001621	ADP receptor activity	molecular_function	molecular transducer activity	1	168	3	17777	0.333333	0.0280857	0.125229	5031	P2RY6
GO:0001872	(1->3)-beta-D-glucan binding	molecular_function	binding	1	168	3	17777	0.333333	0.0280857	0.125229	5806	PTX3
GO:0003829	beta-1,3-galactosyl-O-glycosyl-glycoprotein beta-1,6-N-acetylglucosaminyltransferase activity	molecular_function	catalytic activity	1	168	3	17777	0.333333	0.0280857	0.125229	9245	GCNT3
GO:0003955	NAD(P)H dehydrogenase (quinone) activity	molecular_function	catalytic activity	1	168	3	17777	0.333333	0.0280857	0.125229	1728	NQO1
GO:0008106	alcohol dehydrogenase (NADP+) activity	molecular_function	catalytic activity	1	168	3	17777	0.333333	0.0280857	0.125229	57016	AKR1B10
GO:0008109	N-acetyllactosaminide beta-1,6-N-acetylglucosaminyltransferase activity	molecular_function	catalytic activity	1	168	3	17777	0.333333	0.0280857	0.125229	9245	GCNT3
GO:0008242	omega peptidase activity	molecular_function	catalytic activity	1	168	3	17777	0.333333	0.0280857	0.125229	7345	UCHL1
GO:0008753	NADPH dehydrogenase (quinone) activity	molecular_function	catalytic activity	1	168	3	17777	0.333333	0.0280857	0.125229	1728	NQO1
GO:0015166	polyol transmembrane transporter activity	molecular_function	transporter activity	1	168	3	17777	0.333333	0.0280857	0.125229	115584	SLC5A11
GO:0018636	phenanthrene 9,10-monooxygenase activity	molecular_function	catalytic activity	1	168	3	17777	0.333333	0.0280857	0.125229	1645	AKR1C1
GO:0033829	O-fucosylpeptide 3-beta-N-acetylglucosaminyltransferase activity	molecular_function	catalytic activity	1	168	3	17777	0.333333	0.0280857	0.125229	3955	LFNG
GO:0035663	Toll-like receptor 2 binding	molecular_function	binding	1	168	3	17777	0.333333	0.0280857	0.125229	10333	TLR6
GO:0042010	interleukin-15 receptor activity	molecular_function	molecular transducer activity	1	168	3	17777	0.333333	0.0280857	0.125229	3601	IL15RA
GO:0044729	hemi-methylated DNA-binding	molecular_function	binding	1	168	3	17777	0.333333	0.0280857	0.125229	1958	EGR1
GO:0047115	trans-1,2-dihydrobenzene-1,2-diol dehydrogenase activity	molecular_function	catalytic activity	1	168	3	17777	0.333333	0.0280857	0.125229	1645	AKR1C1
GO:0102354	11-cis-retinol dehydrogenase activity	molecular_function	catalytic activity	1	168	3	17777	0.333333	0.0280857	0.125229	145226	RDH12
GO:0070330	aromatase activity	molecular_function	catalytic activity	2	168	29	17777	0.0689655	0.030503	0.134426	15431588	CYP1A1,CYP19A1
GO:0005540	hyaluronic acid binding	molecular_function	binding	2	168	30	17777	0.0666667	0.0324824	0.135829	14057863827	CHODL,BCAN
GO:0008395	steroid hydroxylase activity	molecular_function	catalytic activity	2	168	32	17777	0.0625	0.0365876	0.135829	15431588	CYP1A1,CYP19A1
GO:0000048	peptidyltransferase activity	molecular_function	catalytic activity	1	168	4	17777	0.25	0.0372723	0.135829	2678	GGT1
GO:0003696	satellite DNA binding	molecular_function	binding	1	168	4	17777	0.25	0.0372723	0.135829	27030	MLH3
GO:0003960	NADPH:quinone reductase activity	molecular_function	catalytic activity	1	168	4	17777	0.25	0.0372723	0.135829	9540	TP53I3
GO:0004366	glycerol-3-phosphate O-acyltransferase activity	molecular_function	catalytic activity	1	168	4	17777	0.25	0.0372723	0.135829	84803	GPAT3
GO:0005219	ryanodine-sensitive calcium-release channel activity	molecular_function	transporter activity	1	168	4	17777	0.25	0.0372723	0.135829	6261	RYR1
GO:0015432	bile acid-exporting ATPase activity	molecular_function	transporter activity	1	168	4	17777	0.25	0.0372723	0.135829	8714	ABCC3
GO:0034584	piRNA binding	molecular_function	binding	1	168	4	17777	0.25	0.0372723	0.135829	400629	TEX19
GO:0035410	dihydrotestosterone 17-beta-dehydrogenase activity	molecular_function	catalytic activity	1	168	4	17777	0.25	0.0372723	0.135829	1645	AKR1C1
GO:0035877	death effector domain binding	molecular_function	binding	1	168	4	17777	0.25	0.0372723	0.135829	8996	NOL3
GO:0047655	allyl-alcohol dehydrogenase activity	molecular_function	catalytic activity	1	168	4	17777	0.25	0.0372723	0.135829	57016	AKR1B10
GO:0048763	calcium-induced calcium release activity	molecular_function	transporter activity	1	168	4	17777	0.25	0.0372723	0.135829	6261	RYR1
GO:0050294	steroid sulfotransferase activity	molecular_function	catalytic activity	1	168	4	17777	0.25	0.0372723	0.135829	6817	SULT1A1
GO:0070698	type I activin receptor binding	molecular_function	binding	1	168	4	17777	0.25	0.0372723	0.135829	4091	SMAD6
GO:0102420	sn-1-glycerol-3-phosphate C16:0-DCA-CoA acyl transferase activity	molecular_function	catalytic activity	1	168	4	17777	0.25	0.0372723	0.135829	84803	GPAT3
GO:0102953	hypoglycin A gamma-glutamyl transpeptidase activity	molecular_function	catalytic activity	1	168	4	17777	0.25	0.0372723	0.135829	2678	GGT1
GO:0103068	leukotriene C4 gamma-glutamyl transferase activity	molecular_function	catalytic activity	1	168	4	17777	0.25	0.0372723	0.135829	2678	GGT1
GO:0050840	extracellular matrix binding	molecular_function	binding	2	168	34	17777	0.0588235	0.0408804	0.147559	110966696	ADAMTS5,SPP1
GO:0019825	oxygen binding	molecular_function	binding	2	168	35	17777	0.0571429	0.0430947	0.152828	15431588	CYP1A1,CYP19A1
GO:0001851	complement component C3b binding	molecular_function	binding	1	168	5	17777	0.2	0.0463725	0.152828	3684	ITGAM
GO:0004784	superoxide dismutase activity	molecular_function	antioxidant activity	1	168	5	17777	0.2	0.0463725	0.152828	1728	NQO1
GO:0015057	thrombin-activated receptor activity	molecular_function	molecular transducer activity	1	168	5	17777	0.2	0.0463725	0.152828	2151	F2RL2
GO:0030283	testosterone dehydrogenase [NAD(P)] activity	molecular_function	catalytic activity	1	168	5	17777	0.2	0.0463725	0.152828	1645	AKR1C1
GO:0031694	alpha-2A adrenergic receptor binding	molecular_function	binding	1	168	5	17777	0.2	0.0463725	0.152828	7345	UCHL1
GO:0042171	lysophosphatidic acid acyltransferase activity	molecular_function	catalytic activity	1	168	5	17777	0.2	0.0463725	0.152828	63874	ABHD4
GO:0043533	inositol 1,3,4,5 tetrakisphosphate binding	molecular_function	binding	1	168	5	17777	0.2	0.0463725	0.152828	127833	SYT2
GO:0047086	ketosteroid monooxygenase activity	molecular_function	catalytic activity	1	168	5	17777	0.2	0.0463725	0.152828	1645	AKR1C1
GO:0099104	potassium channel activator activity	molecular_function	molecular function regulator	1	168	5	17777	0.2	0.0463725	0.152828	126755	LRRC38
GO:0020037	heme binding	molecular_function	binding	4	168	144	17777	0.0277778	0.0478562	0.156358	1.00582e+16	ABCB6,CYP1A1,CYP19A1,HMOX1
GO:0008375	acetylglucosaminyltransferase activity	molecular_function	catalytic activity	2	168	38	17777	0.0526316	0.049996	0.161475	39559245	LFNG,GCNT3
GO:0005125	cytokine activity	molecular_function	binding	5	168	213	17777	0.0234742	0.0518763	0.161475	3.57636e+20	CXCL8,IL15,WNT16,SPP1,IL32
GO:0042802	identical protein binding	molecular_function	binding	23	168	1714	17777	0.0134189	0.0541668	0.161475	1.03332e+97	TLR6,TRPV3,NQO1,FTL,GBP3,HSPB8,GFAP,SRPX2,HMOX1,IFIT3,SMAD6,PTX3,ACE2,RELB,TLR3,C1S,NECTIN4,H2BC4,SRRM4,SQSTM1,NOL3,PCYT1B,CD79B
GO:0004645	phosphorylase activity	molecular_function	catalytic activity	1	168	6	17777	0.166667	0.0553872	0.161475	440836	ODF3B
GO:0010385	double-stranded methylated DNA binding	molecular_function	binding	1	168	6	17777	0.166667	0.0553872	0.161475	1958	EGR1
GO:0015272	ATP-activated inward rectifier potassium channel activity	molecular_function	transporter activity	1	168	6	17777	0.166667	0.0553872	0.161475	6833	ABCC8
GO:0019237	centromeric DNA binding	molecular_function	binding	1	168	6	17777	0.166667	0.0553872	0.161475	27030	MLH3
GO:0030345	structural constituent of tooth enamel	molecular_function	structural molecule activity	1	168	6	17777	0.166667	0.0553872	0.161475	258	AMBN
GO:0032451	demethylase activity	molecular_function	catalytic activity	1	168	6	17777	0.166667	0.0553872	0.161475	1543	CYP1A1
GO:0033549	MAP kinase phosphatase activity	molecular_function	catalytic activity	1	168	6	17777	0.166667	0.0553872	0.161475	51207	DUSP13
GO:0035473	lipase binding	molecular_function	binding	1	168	6	17777	0.166667	0.0553872	0.161475	338328	GPIHBP1
GO:0047024	5alpha-androstane-3beta,17beta-diol dehydrogenase activity	molecular_function	catalytic activity	1	168	6	17777	0.166667	0.0553872	0.161475	1645	AKR1C1
GO:0055077	gap junction hemi-channel activity	molecular_function	transporter activity	1	168	6	17777	0.166667	0.0553872	0.161475	56666	PANX2
GO:0101021	estrogen 2-hydroxylase activity	molecular_function	catalytic activity	1	168	6	17777	0.166667	0.0553872	0.161475	1543	CYP1A1
GO:0005245	voltage-gated calcium channel activity	molecular_function	transporter activity	2	168	42	17777	0.047619	0.0597647	0.172907	1171446261	CATSPER1,RYR1
GO:0016757	transferase activity, transferring glycosyl groups	molecular_function	catalytic activity	4	168	156	17777	0.025641	0.0607452	0.174412	2.5834e+16	B4GALNT1,LFNG,PARP10,GCNT3
GO:0004630	phospholipase D activity	molecular_function	catalytic activity	1	168	7	17777	0.142857	0.0643172	0.175368	3162	HMOX1
GO:0005004	GPI-linked ephrin receptor activity	molecular_function	catalytic activity	1	168	7	17777	0.142857	0.0643172	0.175368	2045	EPHA7
GO:0005412	glucose:sodium symporter activity	molecular_function	transporter activity	1	168	7	17777	0.142857	0.0643172	0.175368	115584	SLC5A11
GO:0008391	arachidonic acid monooxygenase activity	molecular_function	catalytic activity	1	168	7	17777	0.142857	0.0643172	0.175368	1543	CYP1A1
GO:0019966	interleukin-1 binding	molecular_function	binding	1	168	7	17777	0.142857	0.0643172	0.175368	10626	TRIM16
GO:0022829	wide pore channel activity	molecular_function	transporter activity	1	168	7	17777	0.142857	0.0643172	0.175368	56666	PANX2
GO:0050693	LBD domain binding	molecular_function	binding	1	168	7	17777	0.142857	0.0643172	0.175368	4435	CITED1
GO:0019838	growth factor binding	molecular_function	binding	2	168	44	17777	0.0454545	0.0648748	0.175625	20459982	EPHA7,FGFBP1
GO:0004867	serine-type endopeptidase inhibitor activity	molecular_function	molecular function regulator	3	168	99	17777	0.030303	0.0674601	0.181329	505452685345	SERPINE1,SERPINB5,SERPINF2
GO:0008146	sulfotransferase activity	molecular_function	catalytic activity	2	168	47	17777	0.0425532	0.0728017	0.183635	67996817	SULT1A2,SULT1A1
GO:0001758	retinal dehydrogenase activity	molecular_function	catalytic activity	1	168	8	17777	0.125	0.0731633	0.183635	57016	AKR1B10
GO:0004128	cytochrome-b5 reductase activity, acting on NAD(P)H	molecular_function	catalytic activity	1	168	8	17777	0.125	0.0731633	0.183635	1728	NQO1
GO:0004322	ferroxidase activity	molecular_function	catalytic activity	1	168	8	17777	0.125	0.0731633	0.183635	2495	FTH1
GO:0015186	L-glutamine transmembrane transporter activity	molecular_function	transporter activity	1	168	8	17777	0.125	0.0731633	0.183635	145389	SLC38A6
GO:0015431	glutathione S-conjugate-exporting ATPase activity	molecular_function	transporter activity	1	168	8	17777	0.125	0.0731633	0.183635	8714	ABCC3
GO:0030297	transmembrane receptor protein tyrosine kinase activator activity	molecular_function	molecular function regulator	1	168	8	17777	0.125	0.0731633	0.183635	1950	EGF
GO:0047023	androsterone dehydrogenase activity	molecular_function	catalytic activity	1	168	8	17777	0.125	0.0731633	0.183635	1645	AKR1C1
GO:0047045	testosterone 17-beta-dehydrogenase (NADP+) activity	molecular_function	catalytic activity	1	168	8	17777	0.125	0.0731633	0.183635	1645	AKR1C1
GO:1903136	cuprous ion binding	molecular_function	binding	1	168	8	17777	0.125	0.0731633	0.183635	6623	SNCG
GO:0008009	chemokine activity	molecular_function	binding	2	168	50	17777	0.04	0.0810219	0.19347	29203576	CXCL2,CXCL8
GO:0030414	peptidase inhibitor activity	molecular_function	molecular function regulator	2	168	50	17777	0.04	0.0810219	0.19347	53457079	SERPINF2,TIMP4
GO:0008046	axon guidance receptor activity	molecular_function	molecular transducer activity	1	168	9	17777	0.111111	0.0819262	0.19347	2045	EPHA7
GO:0015085	calcium ion transmembrane transporter activity	molecular_function	transporter activity	1	168	9	17777	0.111111	0.0819262	0.19347	6261	RYR1
GO:0016229	steroid dehydrogenase activity	molecular_function	catalytic activity	1	168	9	17777	0.111111	0.0819262	0.19347	1645	AKR1C1
GO:0031406	carboxylic acid binding	molecular_function	binding	1	168	9	17777	0.111111	0.0819262	0.19347	1645	AKR1C1
GO:0047044	androstan-3-alpha,17-beta-diol dehydrogenase activity	molecular_function	catalytic activity	1	168	9	17777	0.111111	0.0819262	0.19347	1645	AKR1C1
GO:0050656	3'-phosphoadenosine 5'-phosphosulfate binding	molecular_function	binding	1	168	9	17777	0.111111	0.0819262	0.19347	6817	SULT1A1
GO:0101020	estrogen 16-alpha-hydroxylase activity	molecular_function	catalytic activity	1	168	9	17777	0.111111	0.0819262	0.19347	1543	CYP1A1
GO:0016491	oxidoreductase activity	molecular_function	catalytic activity	7	168	396	17777	0.0176768	0.0823192	0.19347	1.05531e+30	HTATIP2,RDH12,CYP1A1,AKR1C1,FTH1,HMOX1,TP53I3
GO:0002020	protease binding	molecular_function	binding	3	168	108	17777	0.0277778	0.082697	0.19347	505453457079	SERPINE1,SERPINF2,TIMP4
GO:0005198	structural molecule activity	molecular_function	structural molecule activity	4	168	178	17777	0.0224719	0.0886314	0.202	3.16241e+16	HMOX1,MAP1A,MPZ,PANX2
GO:0015278	calcium-release channel activity	molecular_function	transporter activity	1	168	10	17777	0.1	0.0906068	0.202	6261	RYR1
GO:0032052	bile acid binding	molecular_function	binding	1	168	10	17777	0.1	0.0906068	0.202	1645	AKR1C1
GO:0034713	type I transforming growth factor beta receptor binding	molecular_function	binding	1	168	10	17777	0.1	0.0906068	0.202	4091	SMAD6
GO:0043225	ATPase-coupled anion transmembrane transporter activity	molecular_function	catalytic activity	1	168	10	17777	0.1	0.0906068	0.202	8714	ABCC3
GO:0071723	lipopeptide binding	molecular_function	binding	1	168	10	17777	0.1	0.0906068	0.202	10333	TLR6
GO:0071813	lipoprotein particle binding	molecular_function	binding	1	168	10	17777	0.1	0.0906068	0.202	338328	GPIHBP1
GO:0097199	cysteine-type endopeptidase activity involved in apoptotic signaling pathway	molecular_function	catalytic activity	1	168	10	17777	0.1	0.0906068	0.202	837	CASP4
GO:0016705	oxidoreductase activity, acting on paired donors, with incorporation or reduction of molecular oxygen	molecular_function	catalytic activity	2	168	55	17777	0.0363636	0.0953132	0.21125	15431588	CYP1A1,CYP19A1
GO:0001849	complement component C1q binding	molecular_function	binding	1	168	11	17777	0.0909091	0.0992057	0.213631	5806	PTX3
GO:0004143	diacylglycerol kinase activity	molecular_function	catalytic activity	1	168	11	17777	0.0909091	0.0992057	0.213631	1608	DGKG
GO:0015386	potassium:proton antiporter activity	molecular_function	transporter activity	1	168	11	17777	0.0909091	0.0992057	0.213631	285195	SLC9A9
GO:0030983	mismatched DNA binding	molecular_function	binding	1	168	11	17777	0.0909091	0.0992057	0.213631	27030	MLH3
GO:0089720	caspase binding	molecular_function	binding	1	168	11	17777	0.0909091	0.0992057	0.213631	8996	NOL3
GO:0005267	potassium channel activity	molecular_function	transporter activity	2	168	58	17777	0.0344828	0.104208	0.221882	37776833	KCNK3,ABCC8
GO:0005544	calcium-dependent phospholipid binding	molecular_function	binding	2	168	58	17777	0.0344828	0.104208	0.221882	127833255189	SYT2,PLA2G4F
GO:0015125	bile acid transmembrane transporter activity	molecular_function	transporter activity	1	168	12	17777	0.0833333	0.107724	0.225566	11309	SLCO2B1
GO:0035612	AP-2 adaptor complex binding	molecular_function	binding	1	168	12	17777	0.0833333	0.107724	0.225566	9381	OTOF
GO:0048038	quinone binding	molecular_function	binding	1	168	12	17777	0.0833333	0.107724	0.225566	9540	TP53I3
GO:0015385	sodium:proton antiporter activity	molecular_function	transporter activity	1	168	13	17777	0.0769231	0.116162	0.237975	285195	SLC9A9
GO:0045028	G protein-coupled purinergic nucleotide receptor activity	molecular_function	molecular transducer activity	1	168	13	17777	0.0769231	0.116162	0.237975	5031	P2RY6
GO:0046790	virion binding	molecular_function	binding	1	168	13	17777	0.0769231	0.116162	0.237975	5806	PTX3
GO:0097200	cysteine-type endopeptidase activity involved in execution phase of apoptosis	molecular_function	catalytic activity	1	168	13	17777	0.0769231	0.116162	0.237975	837	CASP4
GO:0004303	estradiol 17-beta-dehydrogenase activity	molecular_function	catalytic activity	1	168	14	17777	0.0714286	0.124521	0.242017	1645	AKR1C1
GO:0005003	ephrin receptor activity	molecular_function	catalytic activity	1	168	14	17777	0.0714286	0.124521	0.242017	2045	EPHA7
GO:0008514	organic anion transmembrane transporter activity	molecular_function	transporter activity	1	168	14	17777	0.0714286	0.124521	0.242017	11309	SLCO2B1
GO:0015562	efflux transmembrane transporter activity	molecular_function	transporter activity	1	168	14	17777	0.0714286	0.124521	0.242017	10058	ABCB6
GO:0033130	acetylcholine receptor binding	molecular_function	binding	1	168	14	17777	0.0714286	0.124521	0.242017	5913	RAPSN
GO:0044548	S100 protein binding	molecular_function	binding	1	168	14	17777	0.0714286	0.124521	0.242017	3777	KCNK3
GO:0044594	17-beta-hydroxysteroid dehydrogenase (NAD+) activity	molecular_function	catalytic activity	1	168	14	17777	0.0714286	0.124521	0.242017	1645	AKR1C1
GO:0070411	I-SMAD binding	molecular_function	binding	1	168	14	17777	0.0714286	0.124521	0.242017	4091	SMAD6
GO:0072582	17-beta-hydroxysteroid dehydrogenase (NADP+) activity	molecular_function	catalytic activity	1	168	14	17777	0.0714286	0.124521	0.242017	1645	AKR1C1
GO:0097153	cysteine-type endopeptidase activity involved in apoptotic process	molecular_function	catalytic activity	1	168	14	17777	0.0714286	0.124521	0.242017	837	CASP4
GO:0030971	receptor tyrosine kinase binding	molecular_function	binding	2	168	65	17777	0.0307692	0.125769	0.243196	36878878	ITGAX,SQSTM1
GO:0005254	chloride channel activity	molecular_function	transporter activity	2	168	67	17777	0.0298507	0.132112	0.251658	1444538542	BEST3,APOL1
GO:0005227	calcium activated cation channel activity	molecular_function	transporter activity	1	168	15	17777	0.0666667	0.132801	0.251658	117144	CATSPER1
GO:0008559	xenobiotic transmembrane transporting ATPase activity	molecular_function	catalytic activity	1	168	15	17777	0.0666667	0.132801	0.251658	8714	ABCC3
GO:0070402	NADPH binding	molecular_function	binding	1	168	15	17777	0.0666667	0.132801	0.251658	9540	TP53I3
GO:0005159	insulin-like growth factor receptor binding	molecular_function	binding	1	168	16	17777	0.0625	0.141003	0.258165	3481	IGF2
GO:0008191	metalloendopeptidase inhibitor activity	molecular_function	molecular function regulator	1	168	16	17777	0.0625	0.141003	0.258165	7079	TIMP4
GO:0015347	sodium-independent organic anion transmembrane transporter activity	molecular_function	transporter activity	1	168	16	17777	0.0625	0.141003	0.258165	11309	SLCO2B1
GO:0016702	oxidoreductase activity, acting on single donors with incorporation of molecular oxygen, incorporation of two atoms of oxygen	molecular_function	catalytic activity	1	168	16	17777	0.0625	0.141003	0.258165	59344	ALOXE3
GO:0050135	NAD(P)+ nucleosidase activity	molecular_function	catalytic activity	1	168	16	17777	0.0625	0.141003	0.258165	10333	TLR6
GO:0050700	CARD domain binding	molecular_function	binding	1	168	16	17777	0.0625	0.141003	0.258165	837	CASP4
GO:0061809	NAD+ nucleotidase, cyclic ADP-ribose generating	molecular_function	catalytic activity	1	168	16	17777	0.0625	0.141003	0.258165	10333	TLR6
GO:0015631	tubulin binding	molecular_function	binding	2	168	70	17777	0.0285714	0.141759	0.258302	413081551	MAP1A,STMN4
GO:0003951	NAD+ kinase activity	molecular_function	catalytic activity	1	168	17	17777	0.0588235	0.149128	0.264111	1608	DGKG
GO:0005005	transmembrane-ephrin receptor activity	molecular_function	catalytic activity	1	168	17	17777	0.0588235	0.149128	0.264111	2045	EPHA7
GO:0005041	low-density lipoprotein particle receptor activity	molecular_function	cargo receptor activity	1	168	17	17777	0.0588235	0.149128	0.264111	53353	LRP1B
GO:0005123	death receptor binding	molecular_function	binding	1	168	17	17777	0.0588235	0.149128	0.264111	8996	NOL3
GO:0035497	cAMP response element binding	molecular_function	binding	1	168	17	17777	0.0588235	0.149128	0.264111	90993	CREB3L1
GO:0047498	calcium-dependent phospholipase A2 activity	molecular_function	catalytic activity	1	168	17	17777	0.0588235	0.149128	0.264111	255189	PLA2G4F
GO:0008569	ATP-dependent microtubule motor activity, minus-end-directed	molecular_function	catalytic activity	1	168	18	17777	0.0555556	0.157177	0.274517	8632	DNAH17
GO:0019829	cation-transporting ATPase activity	molecular_function	catalytic activity	1	168	18	17777	0.0555556	0.157177	0.274517	6833	ABCC8
GO:1990404	protein ADP-ribosylase activity	molecular_function	catalytic activity	1	168	18	17777	0.0555556	0.157177	0.274517	84875	PARP10
GO:0008233	peptidase activity	molecular_function	catalytic activity	5	168	306	17777	0.0163399	0.164466	0.281946	1.10964e+20	ADAMTS5,MMP1,ACE2,C1S,UCHL1
GO:0004888	transmembrane signaling receptor activity	molecular_function	molecular transducer activity	4	168	225	17777	0.0177778	0.164486	0.281946	1.03332e+17	TLR6,ADGRF4,TLR3,CD79B
GO:0008970	phospholipase A1 activity	molecular_function	catalytic activity	1	168	19	17777	0.0526316	0.16515	0.281946	255189	PLA2G4F
GO:0042910	xenobiotic transmembrane transporter activity	molecular_function	transporter activity	1	168	19	17777	0.0526316	0.16515	0.281946	8714	ABCC3
GO:0043495	protein membrane anchor	molecular_function	binding	1	168	19	17777	0.0526316	0.16515	0.281946	5913	RAPSN
GO:0001618	virus receptor activity	molecular_function	hijacked molecular function	2	168	78	17777	0.025641	0.168152	0.285783	5927281607	ACE2,NECTIN4
GO:0004497	monooxygenase activity	molecular_function	catalytic activity	2	168	79	17777	0.0253165	0.17151	0.288922	15431588	CYP1A1,CYP19A1
GO:0004745	retinol dehydrogenase activity	molecular_function	catalytic activity	1	168	20	17777	0.05	0.173048	0.288922	145226	RDH12
GO:0008093	cytoskeletal adaptor activity	molecular_function	binding	1	168	20	17777	0.05	0.173048	0.288922	4130	MAP1A
GO:0046914	transition metal ion binding	molecular_function	binding	1	168	20	17777	0.05	0.173048	0.288922	388697	HRNR
GO:0005262	calcium channel activity	molecular_function	transporter activity	2	168	80	17777	0.025	0.174878	0.290696	1625146261	TRPV3,RYR1
GO:0008270	zinc ion binding	molecular_function	binding	11	168	846	17777	0.0130024	0.177745	0.294173	1.06261e+48	TRIM16,ADAMTS5,AFP,EGR1,TRIM39-RPP21,MMP1,MMP13,MT1F,TRIM54,ACE2,SQSTM1
GO:0003841	1-acylglycerol-3-phosphate O-acyltransferase activity	molecular_function	catalytic activity	1	168	21	17777	0.047619	0.180872	0.296756	84803	GPAT3
GO:0043027	cysteine-type endopeptidase inhibitor activity involved in apoptotic process	molecular_function	molecular function regulator	1	168	21	17777	0.047619	0.180872	0.296756	8996	NOL3
GO:0005102	signaling receptor binding	molecular_function	binding	6	168	405	17777	0.0148148	0.185629	0.303248	1.03333e+27	TLR6,SRPX2,SERPINE1,WNT16,STYK1,NOL3
GO:0016758	transferase activity, transferring hexosyl groups	molecular_function	catalytic activity	1	168	22	17777	0.0454545	0.188622	0.306815	2583	B4GALNT1
GO:0005126	cytokine receptor binding	molecular_function	binding	1	168	23	17777	0.0434783	0.1963	0.30999	3600	IL15
GO:0005158	insulin receptor binding	molecular_function	binding	1	168	23	17777	0.0434783	0.1963	0.30999	3481	IGF2
GO:0017134	fibroblast growth factor binding	molecular_function	binding	1	168	23	17777	0.0434783	0.1963	0.30999	9982	FGFBP1
GO:0030552	cAMP binding	molecular_function	binding	1	168	23	17777	0.0434783	0.1963	0.30999	64091	POPDC2
GO:0033691	sialic acid binding	molecular_function	binding	1	168	23	17777	0.0434783	0.1963	0.30999	27180	SIGLEC9
GO:0044389	ubiquitin-like protein ligase binding	molecular_function	binding	1	168	23	17777	0.0434783	0.1963	0.30999	5798	PTPRN
GO:0070412	R-SMAD binding	molecular_function	binding	1	168	23	17777	0.0434783	0.1963	0.30999	4091	SMAD6
GO:0001540	amyloid-beta binding	molecular_function	binding	2	168	90	17777	0.0222222	0.209068	0.328423	103333684	TLR6,ITGAM
GO:0004180	carboxypeptidase activity	molecular_function	catalytic activity	1	168	25	17777	0.04	0.211439	0.328423	59272	ACE2
GO:0008376	acetylgalactosaminyltransferase activity	molecular_function	catalytic activity	1	168	25	17777	0.04	0.211439	0.328423	2583	B4GALNT1
GO:0043425	bHLH transcription factor binding	molecular_function	binding	1	168	25	17777	0.04	0.211439	0.328423	642658	SCX
GO:0016740	transferase activity	molecular_function	catalytic activity	11	168	885	17777	0.0124294	0.216327	0.334645	1.06262e+48	TRIM16,EPHA7,B4GALNT1,GGT1,STYK1,SULT1A2,SULT1A1,GPAT3,PARP10,GGTLC1,PCYT1B
GO:0004435	phosphatidylinositol phospholipase C activity	molecular_function	catalytic activity	1	168	26	17777	0.0384615	0.218901	0.335885	2151	F2RL2
GO:0035035	histone acetyltransferase binding	molecular_function	binding	1	168	26	17777	0.0384615	0.218901	0.335885	1958	EGR1
GO:0015267	channel activity	molecular_function	transporter activity	1	168	27	17777	0.037037	0.226294	0.343061	56666	PANX2
GO:0030507	spectrin binding	molecular_function	binding	1	168	27	17777	0.037037	0.226294	0.343061	5798	PTPRN
GO:0045499	chemorepellent activity	molecular_function	binding	1	168	27	17777	0.037037	0.226294	0.343061	2045	EPHA7
GO:0043130	ubiquitin binding	molecular_function	binding	2	168	96	17777	0.0208333	0.2299	0.345862	73458878	UCHL1,SQSTM1
GO:0004620	phospholipase activity	molecular_function	catalytic activity	1	168	28	17777	0.0357143	0.233617	0.345862	255189	PLA2G4F
GO:0046875	ephrin receptor binding	molecular_function	binding	1	168	28	17777	0.0357143	0.233617	0.345862	2045	EPHA7
GO:0051959	dynein light intermediate chain binding	molecular_function	binding	1	168	28	17777	0.0357143	0.233617	0.345862	8632	DNAH17
GO:0102567	phospholipase A2 activity (consuming 1,2-dipalmitoylphosphatidylcholine)	molecular_function	catalytic activity	1	168	28	17777	0.0357143	0.233617	0.345862	255189	PLA2G4F
GO:0102568	phospholipase A2 activity consuming 1,2-dioleoylphosphatidylethanolamine)	molecular_function	catalytic activity	1	168	28	17777	0.0357143	0.233617	0.345862	255189	PLA2G4F
GO:0004197	cysteine-type endopeptidase activity	molecular_function	catalytic activity	2	168	99	17777	0.020202	0.240371	0.354476	7345837	UCHL1,CASP4
GO:0008017	microtubule binding	molecular_function	binding	4	168	265	17777	0.0150943	0.242028	0.355537	2.82973e+19	JAKMIP3,MAP1A,TRIM54,NAV3
GO:0004713	protein tyrosine kinase activity	molecular_function	catalytic activity	2	168	101	17777	0.019802	0.247364	0.360205	204555359	EPHA7,STYK1
GO:0003950	NAD+ ADP-ribosyltransferase activity	molecular_function	catalytic activity	1	168	30	17777	0.0333333	0.248057	0.360205	84875	PARP10
GO:0052689	carboxylic ester hydrolase activity	molecular_function	catalytic activity	1	168	30	17777	0.0333333	0.248057	0.360205	63874	ABHD4
GO:0016887	ATPase activity	molecular_function	catalytic activity	5	168	358	17777	0.0139665	0.250968	0.363041	1.00583e+22	ABCB6,MLH3,ABCC8,ABCC3,NAV3
GO:0003682	chromatin binding	molecular_function	binding	6	168	450	17777	0.0133333	0.253291	0.364948	2.21336e+27	BEND6,MLH3,SMAD6,CITED1,NAP1L2,CREB3L1
GO:0004252	serine-type endopeptidase activity	molecular_function	catalytic activity	3	168	185	17777	0.0162162	0.254896	0.364948	43124322716	MMP1,MMP13,C1S
GO:0004181	metallocarboxypeptidase activity	molecular_function	catalytic activity	1	168	31	17777	0.0322581	0.255175	0.364948	59272	ACE2
GO:0004623	phospholipase A2 activity	molecular_function	catalytic activity	1	168	32	17777	0.03125	0.262226	0.370281	255189	PLA2G4F
GO:0030234	enzyme regulator activity	molecular_function	molecular function regulator	1	168	32	17777	0.03125	0.262226	0.370281	2730	GCLM
GO:0031210	phosphatidylcholine binding	molecular_function	binding	1	168	32	17777	0.03125	0.262226	0.370281	9468	PCYT1B
GO:0001228	DNA-binding transcription activator activity, RNA polymerase II-specific	molecular_function	transcription regulator activity	6	168	456	17777	0.0131579	0.262811	0.370281	1.95821e+29	EGR1,ETV5,MAFF,ONECUT3,SCX,CREB3L1
GO:0004725	protein tyrosine phosphatase activity	molecular_function	catalytic activity	2	168	107	17777	0.0186916	0.268377	0.375332	512075798	DUSP13,PTPRN
GO:0019900	kinase binding	molecular_function	binding	2	168	107	17777	0.0186916	0.268377	0.375332	2670282973	GFAP,JAKMIP3
GO:0003714	transcription corepressor activity	molecular_function	transcription regulator activity	3	168	191	17777	0.0157068	0.270174	0.376456	221336675684875	BEND6,SSX1,PARP10
GO:0005154	epidermal growth factor receptor binding	molecular_function	binding	1	168	34	17777	0.0294118	0.27613	0.383345	1950	EGF
GO:0045505	dynein intermediate chain binding	molecular_function	binding	1	168	35	17777	0.0285714	0.282984	0.391427	8632	DNAH17
GO:0017080	sodium channel regulator activity	molecular_function	molecular function regulator	1	168	36	17777	0.0277778	0.289773	0.39936	2256	FGF11
GO:0005109	frizzled binding	molecular_function	binding	1	168	37	17777	0.027027	0.296499	0.407149	51384	WNT16
GO:0016874	ligase activity	molecular_function	catalytic activity	2	168	116	17777	0.0172414	0.299866	0.410285	27307345	GCLM,UCHL1
GO:0051020	GTPase binding	molecular_function	binding	1	168	38	17777	0.0263158	0.303161	0.413303	5798	PTPRN
GO:0005504	fatty acid binding	molecular_function	binding	1	168	39	17777	0.025641	0.309761	0.420786	174	AFP
GO:0042169	SH2 domain binding	molecular_function	binding	1	168	40	17777	0.025	0.316298	0.427928	8878	SQSTM1
GO:0004714	transmembrane receptor protein tyrosine kinase activity	molecular_function	catalytic activity	2	168	121	17777	0.0165289	0.317276	0.427928	204555359	EPHA7,STYK1
GO:0030246	carbohydrate binding	molecular_function	binding	3	168	211	17777	0.014218	0.321672	0.432266	1405782718063820	CHODL,SIGLEC9,BCAN
GO:0043539	protein serine/threonine kinase activator activity	molecular_function	molecular function regulator	1	168	41	17777	0.0243902	0.322774	0.432266	3481	IGF2
GO:0003674	molecular_function	molecular_function	molecular_function	8	168	690	17777	0.0115942	0.328492	0.438375	1.09621e+39	MLLT11,BEST3,IFIT3,POPDC2,SPANXB1,VWA7,GGTLC1,OTOF
GO:0004866	endopeptidase inhibitor activity	molecular_function	molecular function regulator	1	168	43	17777	0.0232558	0.335543	0.441566	5345	SERPINF2
GO:0008138	protein tyrosine/serine/threonine phosphatase activity	molecular_function	catalytic activity	1	168	43	17777	0.0232558	0.335543	0.441566	51207	DUSP13
GO:0015171	amino acid transmembrane transporter activity	molecular_function	transporter activity	1	168	43	17777	0.0232558	0.335543	0.441566	145389	SLC38A6
GO:0019955	cytokine binding	molecular_function	binding	1	168	43	17777	0.0232558	0.335543	0.441566	9241	NOG
GO:0004864	protein phosphatase inhibitor activity	molecular_function	molecular function regulator	1	168	44	17777	0.0227273	0.341838	0.445212	145376	PPP1R36
GO:0030544	Hsp70 protein binding	molecular_function	binding	1	168	44	17777	0.0227273	0.341838	0.445212	1543	CYP1A1
GO:0051879	Hsp90 protein binding	molecular_function	binding	1	168	44	17777	0.0227273	0.341838	0.445212	1543	CYP1A1
GO:0008289	lipid binding	molecular_function	binding	3	168	220	17777	0.0136364	0.344935	0.447706	16083383288542	DGKG,GPIHBP1,APOL1
GO:0005216	ion channel activity	molecular_function	transporter activity	2	168	130	17777	0.0153846	0.348346	0.450591	1625143777	TRPV3,KCNK3
GO:0030276	clathrin binding	molecular_function	binding	1	168	46	17777	0.0217391	0.35425	0.455121	127833	SYT2
GO:0048156	tau protein binding	molecular_function	binding	1	168	46	17777	0.0217391	0.35425	0.455121	4130	MAP1A
GO:0004715	non-membrane spanning protein tyrosine kinase activity	molecular_function	catalytic activity	1	168	47	17777	0.0212766	0.360368	0.461418	55359	STYK1
GO:0042803	protein homodimerization activity	molecular_function	binding	8	168	714	17777	0.0112045	0.362727	0.462874	2.63526e+32	GBP3,HSPB8,HMOX1,CITED1,SERPINF2,CUBN,NOG,TP53I3
GO:0004857	enzyme inhibitor activity	molecular_function	molecular function regulator	1	168	48	17777	0.0208333	0.366429	0.46447	7079	TIMP4
GO:0070888	E-box binding	molecular_function	binding	1	168	48	17777	0.0208333	0.366429	0.46447	642658	SCX
GO:0044325	ion channel binding	molecular_function	binding	2	168	137	17777	0.0145985	0.372188	0.468944	1267556833	LRRC38,ABCC8
GO:0048018	receptor ligand activity	molecular_function	binding	1	168	49	17777	0.0204082	0.372433	0.468944	3481	IGF2
GO:0019902	phosphatase binding	molecular_function	binding	1	168	51	17777	0.0196078	0.384271	0.480656	145376	PPP1R36
GO:0046332	SMAD binding	molecular_function	binding	1	168	51	17777	0.0196078	0.384271	0.480656	90993	CREB3L1
GO:0005201	extracellular matrix structural constituent	molecular_function	structural molecule activity	2	168	142	17777	0.0140845	0.389006	0.484978	272868076	SRPX2,MFAP5
GO:0004896	cytokine receptor activity	molecular_function	molecular transducer activity	1	168	53	17777	0.0188679	0.395887	0.491939	3601	IL15RA
GO:0003924	GTPase activity	molecular_function	catalytic activity	4	168	341	17777	0.0117302	0.403197	0.499384	1.21268e+20	RHEBL1,GBP3,RAB7B,AKR1B10
GO:0004879	nuclear receptor activity	molecular_function	transcription regulator activity	1	168	55	17777	0.0181818	0.407286	0.502806	1543	CYP1A1
GO:0005515	protein binding	molecular_function	binding	121	168	12616	17777	0.009591	0.418326	0.51327	10333,10553,10561,10626,10962,11096,115584,116211,117144,121268,127833,140578,144453,145226,145389,146325,1543,1645,1728,174,1950,1958,2045,2119,2151,221393,2256,22885,23026,23764,2495,2512,254263,258,2635,26353,2670,2678,27030,27180,27286,2730,285195,285973,2920,29948,3162,338328,338382,342979,3433,3437,348013,3481,3576,3600,3601,3684,3687,390874,400629,4091,4130,4359,440836,4435,4494,4674,5031,…	TLR6,HTATIP2,IFI44,TRIM16,MLLT11,ADAMTS5,SLC5A11,TM4SF19,CATSPER1,RHEBL1,SYT2,CHODL,BEST3,RDH12,SLC38A6,PRR35,CYP1A1,AKR1C1,NQO1,AFP,EGF,EGR1,EPHA7,ETV5,F2RL2,ADGRF4,FGF11,ABLIM3,MYO16,MAFF,FTH1,FTL,CNIH2,AMBN,GBP3,HSPB8,GFAP,GGT1,MLH3,SIGLEC9,SRPX2,GCLM,SLC9A9,ATG9B,CXCL2,OSGIN1,HMOX1,GPIHBP1,RAB7B,PALM3,IFIT2,IFIT3,TMEM255B,IGF2,CXCL8,IL15,IL15RA,ITGAM,ITGAX,ONECUT3,TEX19,SMAD6,MAP1A,MPZ,ODF3B,…
GO:0005080	protein kinase C binding	molecular_function	binding	1	168	57	17777	0.0175439	0.41847	0.51327	8878	SQSTM1
GO:0016779	nucleotidyltransferase activity	molecular_function	catalytic activity	1	168	59	17777	0.0169492	0.429445	0.525031	9468	PCYT1B
GO:0003774	motor activity	molecular_function	catalytic activity	1	168	60	17777	0.0166667	0.434855	0.528237	23026	MYO16
GO:0019905	syntaxin binding	molecular_function	binding	1	168	60	17777	0.0166667	0.434855	0.528237	127833	SYT2
GO:1990837	sequence-specific double-stranded DNA binding	molecular_function	binding	6	168	561	17777	0.0106952	0.437879	0.530212	1.95821e+28	EGR1,ETV5,MAFF,ZBTB20,ONECUT3,CREB3L1
GO:0001786	phosphatidylserine binding	molecular_function	binding	1	168	62	17777	0.016129	0.445522	0.536041	127833	SYT2
GO:0003777	microtubule motor activity	molecular_function	catalytic activity	1	168	62	17777	0.016129	0.445522	0.536041	8632	DNAH17
GO:0005249	voltage-gated potassium channel activity	molecular_function	transporter activity	1	168	63	17777	0.015873	0.450781	0.540652	126755	LRRC38
GO:0008047	enzyme activator activity	molecular_function	molecular function regulator	1	168	65	17777	0.0153846	0.461149	0.549609	57016	AKR1B10
GO:1990841	promoter-specific chromatin binding	molecular_function	binding	1	168	65	17777	0.0153846	0.461149	0.549609	1958	EGR1
GO:0031072	heat shock protein binding	molecular_function	binding	1	168	66	17777	0.0151515	0.46626	0.553958	3684	ITGAM
GO:0000149	SNARE binding	molecular_function	binding	1	168	67	17777	0.0149254	0.471323	0.556485	127833	SYT2
GO:0005518	collagen binding	molecular_function	binding	1	168	67	17777	0.0149254	0.471323	0.556485	4322	MMP13
GO:0050660	flavin adenine dinucleotide binding	molecular_function	binding	1	168	69	17777	0.0144928	0.481306	0.566506	84883	AIFM2
GO:0004722	protein serine/threonine phosphatase activity	molecular_function	catalytic activity	1	168	71	17777	0.0140845	0.491102	0.576246	51207	DUSP13
GO:0008201	heparin binding	molecular_function	binding	2	168	175	17777	0.0114286	0.494274	0.577268	110969982	ADAMTS5,FGFBP1
GO:0005525	GTP binding	molecular_function	binding	4	168	385	17777	0.0103896	0.495018	0.577268	1.21268e+20	RHEBL1,GBP3,RAB7B,AKR1B10
GO:0003725	double-stranded RNA binding	molecular_function	binding	1	168	74	17777	0.0135135	0.505451	0.587626	7098	TLR3
GO:0019003	GDP binding	molecular_function	binding	1	168	76	17777	0.0131579	0.514794	0.596521	121268	RHEBL1
GO:0046983	protein dimerization activity	molecular_function	binding	2	168	183	17777	0.010929	0.518049	0.596521	1543642658	CYP1A1,SCX
GO:0003824	catalytic activity	molecular_function	catalytic activity	3	168	290	17777	0.0103448	0.51859	0.596521	1543515579468	CYP1A1,LGSN,PCYT1B
GO:0009055	electron transfer activity	molecular_function	catalytic activity	1	168	77	17777	0.012987	0.519399	0.596521	1588	CYP19A1
GO:0044877	protein-containing complex binding	molecular_function	binding	4	168	403	17777	0.00992556	0.530922	0.607913	2.30263e+16	MYO16,GCLM,ITGAM,SQSTM1
GO:0016829	lyase activity	molecular_function	catalytic activity	1	168	82	17777	0.0121951	0.54178	0.618478	1543	CYP1A1
GO:0046872	metal ion binding	molecular_function	binding	29	168	3086	17777	0.00939728	0.545465	0.620814	1.0013e+131	TEX13C,RHEBL1,CYP1A1,CYP19A1,ADAMTS18,EGR1,ABLIM3,FTH1,FTL,PLA2G4F,ZBTB20,HMOX1,ITGAM,ITGAX,LFNG,SMAD6,MMP1,MPZ,MT1F,AKR1B10,RAPSN,ACE2,ALOXE3,TCN2,TIMP4,C1S,PIR,SQSTM1,SP140L
GO:0031625	ubiquitin protein ligase binding	molecular_function	binding	3	168	304	17777	0.00986842	0.55046	0.624624	409173458878	SMAD6,UCHL1,SQSTM1
GO:0004721	phosphoprotein phosphatase activity	molecular_function	catalytic activity	1	168	88	17777	0.0113636	0.567275	0.641782	51207	DUSP13
GO:0008022	protein C-terminus binding	molecular_function	binding	2	168	204	17777	0.00980392	0.576852	0.650675	37774435	KCNK3,CITED1
GO:0008234	cysteine-type peptidase activity	molecular_function	catalytic activity	1	168	91	17777	0.010989	0.579488	0.651709	7345	UCHL1
GO:0019903	protein phosphatase binding	molecular_function	binding	1	168	92	17777	0.0108696	0.583483	0.65426	23026	MYO16
GO:0005244	voltage-gated ion channel activity	molecular_function	transporter activity	1	168	98	17777	0.0102041	0.606669	0.678253	60598	KCNK15
GO:0016791	phosphatase activity	molecular_function	catalytic activity	1	168	103	17777	0.00970874	0.625008	0.6967	51207	DUSP13
GO:0051015	actin filament binding	molecular_function	binding	2	168	225	17777	0.00888889	0.630281	0.700517	2288523026	ABLIM3,MYO16
GO:0005200	structural constituent of cytoskeleton	molecular_function	structural molecule activity	1	168	106	17777	0.00943396	0.635601	0.704365	2670	GFAP
GO:0005085	guanyl-nucleotide exchange factor activity	molecular_function	binding	2	168	230	17777	0.00869565	0.642207	0.70961	19505739	EGF,PTGIR
GO:0016746	transferase activity, transferring acyl groups	molecular_function	catalytic activity	1	168	109	17777	0.00917431	0.645896	0.711612	84803	GPAT3
GO:0008236	serine-type peptidase activity	molecular_function	catalytic activity	1	168	112	17777	0.00892857	0.655902	0.715837	716	C1S
GO:0000977	RNA polymerase II regulatory region sequence-specific DNA binding	molecular_function	binding	3	168	356	17777	0.00842697	0.657294	0.715837	19582119642658	EGR1,ETV5,SCX
GO:0046982	protein heterodimerization activity	molecular_function	binding	3	168	357	17777	0.00840336	0.65916	0.715837	1033383478349	TLR6,H2BC4,H2BC21
GO:0005179	hormone activity	molecular_function	binding	1	168	113	17777	0.00884956	0.659175	0.715837	3481	IGF2
GO:0005549	odorant binding	molecular_function	binding	1	168	113	17777	0.00884956	0.659175	0.715837	79290	OR13A1
GO:0003779	actin binding	molecular_function	binding	3	168	361	17777	0.00831025	0.666551	0.72178	22885230264130	ABLIM3,MYO16,MAP1A
GO:0043565	sequence-specific DNA binding	molecular_function	binding	3	168	368	17777	0.00815217	0.679206	0.733388	195823764642658	EGR1,MAFF,SCX
GO:0005524	ATP binding	molecular_function	binding	13	168	1515	17777	0.00858086	0.682827	0.735203	1.00581e+60	ABCB6,NLRP4,DGKG,EPHA7,MYO16,MLH3,PALM3,STYK1,RYR1,ABCC8,DNAH17,ABCC3,NAV3
GO:0003713	transcription coactivator activity	molecular_function	transcription regulator activity	2	168	250	17777	0.008	0.686905	0.735805	105534435	HTATIP2,CITED1
GO:0004843	thiol-dependent ubiquitin-specific protease activity	molecular_function	catalytic activity	1	168	122	17777	0.00819672	0.687269	0.735805	7345	UCHL1
GO:0019899	enzyme binding	molecular_function	binding	3	168	393	17777	0.00763359	0.72151	0.770288	154331628878	CYP1A1,HMOX1,SQSTM1
GO:0003712	transcription coregulator activity	molecular_function	transcription regulator activity	1	168	139	17777	0.00719424	0.734205	0.781639	8544	PIR
GO:0016787	hydrolase activity	molecular_function	catalytic activity	7	168	906	17777	0.00772627	0.758649	0.8054	2.55189e+31	PLA2G4F,MMP1,DUSP13,ACE2,ABHD4,C1S,UCHL1
GO:0042393	histone binding	molecular_function	binding	1	168	167	17777	0.00598802	0.796728	0.84224	4674	NAP1L2
GO:0004672	protein kinase activity	molecular_function	catalytic activity	3	168	448	17777	0.00669643	0.79925	0.84224	20452635355359	EPHA7,HSPB8,STYK1
GO:0001227	DNA-binding transcription repressor activity, RNA polymerase II-specific	molecular_function	transcription regulator activity	2	168	314	17777	0.00636943	0.800017	0.84224	2613790993	ZBTB20,CREB3L1
GO:0022857	transmembrane transporter activity	molecular_function	transporter activity	1	168	174	17777	0.00574713	0.809922	0.849882	115584	SLC5A11
GO:0003700	DNA-binding transcription factor activity	molecular_function	transcription regulator activity	4	168	589	17777	0.00679117	0.811761	0.849882	1.95821e+16	EGR1,ETV5,RELB,CREB3L1
GO:0019901	protein kinase binding	molecular_function	binding	3	168	489	17777	0.00613497	0.844721	0.881954	360159718878	IL15RA,RELB,SQSTM1
GO:0000981	DNA-binding transcription factor activity, RNA polymerase II-specific	molecular_function	transcription regulator activity	9	168	1260	17777	0.00714286	0.849658	0.884672	1.5432e+42	CYP1A1,EGR1,ETV5,MAFF,ONECUT3,RELB,SCX,CREB3L1,SP140L
GO:0005516	calmodulin binding	molecular_function	binding	1	168	204	17777	0.00490196	0.857477	0.888316	6261	RYR1
GO:0004930	G protein-coupled receptor activity	molecular_function	molecular transducer activity	5	168	770	17777	0.00649351	0.857846	0.888316	2.15122e+22	F2RL2,ADGRF4,P2RY6,PTGIR,OR13A1
GO:0003677	DNA binding	molecular_function	binding	11	168	1554	17777	0.00707851	0.877966	0.906674	1.06262e+50	TRIM16,CYP1A1,EGR1,ETV5,BEND6,RELB,SCX,H2BC4,H2BC21,AIFM2,SP140L
GO:0003729	mRNA binding	molecular_function	binding	1	168	226	17777	0.00442478	0.884642	0.911085	84530	SRRM4
GO:0004674	protein serine/threonine kinase activity	molecular_function	catalytic activity	2	168	415	17777	0.00481928	0.906247	0.930807	105538878	HTATIP2,SQSTM1
GO:0019904	protein domain specific binding	molecular_function	binding	1	168	262	17777	0.00381679	0.918432	0.940772	57016	AKR1B10
GO:0005096	GTPase activator activity	molecular_function	molecular function regulator	1	168	280	17777	0.00357143	0.931429	0.951514	4359	MPZ
GO:0000166	nucleotide binding	molecular_function	binding	5	168	913	17777	0.00547645	0.936921	0.954551	1.00582e+22	ABCB6,EPHA7,STYK1,AKR1B10,ABCC8
GO:0008134	transcription factor binding	molecular_function	binding	1	168	297	17777	0.003367	0.941806	0.956956	5798	PTPRN
GO:0061630	ubiquitin protein ligase activity	molecular_function	catalytic activity	1	168	307	17777	0.00325733	0.947165	0.959827	57159	TRIM54
GO:0016301	kinase activity	molecular_function	catalytic activity	2	168	515	17777	0.0038835	0.957602	0.967816	204555359	EPHA7,STYK1
GO:0004984	olfactory receptor activity	molecular_function	molecular transducer activity	1	168	402	17777	0.00248756	0.978954	0.986765	79290	OR13A1
GO:0003676	nucleic acid binding	molecular_function	binding	1	168	453	17777	0.00220751	0.987187	0.992064	84875	PARP10
GO:0000978	RNA polymerase II proximal promoter sequence-specific DNA binding	molecular_function	binding	5	168	1189	17777	0.00420521	0.989447	0.992064	1.95824e+23	EGR1,MAFF,ZBTB20,ONECUT3,RELB
GO:0003723	RNA binding	molecular_function	binding	6	168	1503	17777	0.00399202	0.996479	0.996479	1.72834e+25	NQO1,IFIT2,IFIT3,ELAPOR1,SRRM4,NOL3

## Sheet: KEGG MPP+ vs Control
KEGG Pathway Term ID	KEGG Pathway Term Desc	KEGG Pathway Term Level1	KEGG Pathway Term Level2	Term Candidate Gene Num	Total Candidate Gene Num	Term Gene Num	Total Gene Num	Rich Ratio	P value	Q value	Gene ids	Gene Symbols
4714	Thermogenesis	Organismal Systems	Environmental adaptation	18	168	232	7948	0.0775862	1.72256e-06	0.0003423	26291,4508,4509,4512,4513,4514,4519,4535,4536,4537,4538,4539,4540,4541,4881,51703,5593,60	FGF21,MT-ATP6,MT-ATP8,MT-COX1,MT-COX2,MT-COX3,MT-CYTB,MT-ND1,MT-ND2,MT-ND3,MT-ND4,MT-ND4L,MT-ND5,MT-ND6,NPR1,ACSL5,PRKG2,ACTB
1230	Biosynthesis of amino acids	Metabolism	Global and overview maps	10	168	75	7948	0.133333	3.45333e-06	0.0003423	1.02725e+45	LOC102724560,SDSL,CTH,PHGDH,ARG2,MAT1A,PSPH,BCAT1,GPT2,CBS
190	Oxidative phosphorylation	Metabolism	Energy metabolism	13	168	134	7948	0.0970149	4.54467e-06	0.0003423	4.50845e+51	MT-ATP6,MT-ATP8,MT-COX1,MT-COX2,MT-COX3,MT-CYTB,MT-ND1,MT-ND2,MT-ND3,MT-ND4,MT-ND4L,MT-ND5,MT-ND6
5415	Diabetic cardiomyopathy	Human Diseases	Cardiovascular disease	16	168	203	7948	0.0788177	5.4768e-06	0.0003423	1.27813e+63	COL1A2,COL3A1,GFPT1,MT-ATP6,MT-ATP8,MT-COX1,MT-COX2,MT-COX3,MT-CYTB,MT-ND1,MT-ND2,MT-ND3,MT-ND4,MT-ND4L,MT-ND5,MT-ND6
270	Cysteine and methionine metabolism	Metabolism	Amino acid metabolism	8	168	50	7948	0.16	8.50169e-06	0.000425085	1.02725e+38	LOC102724560,SDSL,CTH,BHMT2,PHGDH,MAT1A,BCAT1,CBS
5014	Amyotrophic lateral sclerosis	Human Diseases	Neurodegenerative disease	21	168	364	7948	0.0576923	2.48606e-05	0.00103586	196385,2081,27019,4508,4509,4512,4513,4514,4519,4535,4536,4537,4538,4539,4540,4541,5071,5630,60,7494,84557	DNAH10,ERN1,DNAI1,MT-ATP6,MT-ATP8,MT-COX1,MT-COX2,MT-COX3,MT-CYTB,MT-ND1,MT-ND2,MT-ND3,MT-ND4,MT-ND4L,MT-ND5,MT-ND6,PRKN,PRPH,ACTB,XBP1,MAP1LC3A
5012	Parkinson disease	Human Diseases	Neurodegenerative disease	17	168	266	7948	0.0639098	4.36422e-05	0.00155865	1.63688e+69	CALML6,ERN1,MT-ATP6,MT-ATP8,MT-COX1,MT-COX2,MT-COX3,MT-CYTB,MT-ND1,MT-ND2,MT-ND3,MT-ND4,MT-ND4L,MT-ND5,MT-ND6,PRKN,XBP1
260	Glycine, serine and threonine metabolism	Metabolism	Amino acid metabolism	6	168	40	7948	0.15	0.000172511	0.00539097	1.02725e+30	LOC102724560,SDSL,CTH,PHGDH,PSPH,CBS
5020	Prion disease	Human Diseases	Neurodegenerative disease	16	168	273	7948	0.0586081	0.000203388	0.00564966	3.30333e+62	HSPA1A,HSPA1B,MT-ATP6,MT-ATP8,MT-COX1,MT-COX2,MT-COX3,MT-CYTB,MT-ND1,MT-ND2,MT-ND3,MT-ND4,MT-ND4L,MT-ND5,MT-ND6,C5
970	Aminoacyl-tRNA biosynthesis	Genetic Information Processing	Translation	6	168	44	7948	0.136364	0.000295861	0.00739654	1.62618e+20	AARS1,GARS1,SARS1,WARS1,CARS1,YARS1
5022	Pathways of neurodegeneration - multiple diseases	Human Diseases	Neurodegenerative disease	22	168	476	7948	0.0462185	0.00041228	0.00936999	1.63688e+94	CALML6,DNAH10,ERN1,DKK1,DNAI1,MT-ATP6,MT-ATP8,MT-COX1,MT-COX2,MT-COX3,MT-CYTB,MT-ND1,MT-ND2,MT-ND3,MT-ND4,MT-ND4L,MT-ND5,MT-ND6,PRKN,PRPH,XBP1,MAP1LC3A
5016	Huntington disease	Human Diseases	Neurodegenerative disease	16	168	306	7948	0.0522876	0.000723761	0.0150784	1.96385e+66	DNAH10,ERN1,DNAI1,MT-ATP6,MT-ATP8,MT-COX1,MT-COX2,MT-COX3,MT-CYTB,MT-ND1,MT-ND2,MT-ND3,MT-ND4,MT-ND4L,MT-ND5,MT-ND6
5208	Chemical carcinogenesis - reactive oxygen species	Human Diseases	Cancer: overview	13	168	223	7948	0.058296	0.000855099	0.0164442	4.50845e+51	MT-ATP6,MT-ATP8,MT-COX1,MT-COX2,MT-COX3,MT-CYTB,MT-ND1,MT-ND2,MT-ND3,MT-ND4,MT-ND4L,MT-ND5,MT-ND6
290	Valine, leucine and isoleucine biosynthesis	Metabolism	Amino acid metabolism	2	168	4	7948	0.5	0.00259146	0.046276	113675586	SDSL,BCAT1
5010	Alzheimer disease	Human Diseases	Neurodegenerative disease	17	168	384	7948	0.0442708	0.00302289	0.0503816	1.63688e+70	CALML6,ERN1,DKK1,MT-ATP6,MT-ATP8,MT-COX1,MT-COX2,MT-COX3,MT-CYTB,MT-ND1,MT-ND2,MT-ND3,MT-ND4,MT-ND4L,MT-ND5,MT-ND6,XBP1
4151	PI3K-Akt signaling pathway	Environmental Information Processing	Signal transduction	16	168	354	7948	0.0451977	0.00326238	0.0509747	1.27814e+65	COL1A2,CSF1R,EIF4EBP1,COL6A5,FGF21,FGF22,ANGPT1,IL7R,AREG,NGF,PDGFRA,SGK1,THBS3,ITGA8,FGF18,FGF19
5218	Melanoma	Human Diseases	Cancer: specific types	6	168	72	7948	0.0833333	0.00402701	0.0592208	1.64726e+25	GADD45A,FGF21,FGF22,PDGFRA,FGF18,FGF19
4015	Rap1 signaling pathway	Environmental Information Processing	Signal transduction	11	168	210	7948	0.052381	0.00485377	0.0674135	10411,1436,163688,26291,27006,284,4803,5156,60,8817,9965	RAPGEF3,CSF1R,CALML6,FGF21,FGF22,ANGPT1,NGF,PDGFRA,ACTB,FGF18,FGF19
4010	MAPK signaling pathway	Environmental Information Processing	Signal transduction	13	168	294	7948	0.0442177	0.00929907	0.122356	1.43616e+52	CSF1R,GADD45A,FGF21,FGF22,ANGPT1,HSPA1A,HSPA1B,AREG,NGF,PDGFRA,CACNG6,FGF18,FGF19
4260	Cardiac muscle contraction	Organismal Systems	Circulatory system	6	168	87	7948	0.0689655	0.0100518	0.1227	1.03455e+25	TRDN,MT-COX1,MT-COX2,MT-COX3,MT-CYTB,CACNG6
220	Arginine biosynthesis	Metabolism	Amino acid metabolism	3	168	22	7948	0.136364	0.010633	0.1227	2716538484706	GLS2,ARG2,GPT2
1200	Carbon metabolism	Metabolism	Global and overview maps	7	168	115	7948	0.0608696	0.0107976	0.1227	1.13675e+32	SDSL,FBP1,PHGDH,PSPH,HKDC1,GPT2,FBP2
2010	ABC transporters	Environmental Information Processing	Membrane transport	4	168	45	7948	0.0888889	0.0146332	0.159057	2.42615e+16	ABCA4,ABCA12,ABCB5,ABCG1
4014	Ras signaling pathway	Environmental Information Processing	Signal transduction	10	168	232	7948	0.0431034	0.0250787	0.261236	1.43616e+42	CSF1R,CALML6,FGF21,FGF22,ANGPT1,NGF,PDGFRA,FGF18,GAB2,FGF19
4020	Calcium signaling pathway	Environmental Information Processing	Signal transduction	10	168	240	7948	0.0416667	0.030728	0.305478	1.03452e+44	TRDN,CALML6,FGF21,FGF22,MST1R,NGF,P2RX7,PDGFRA,FGF18,FGF19
51	Fructose and mannose metabolism	Metabolism	Carbohydrate metabolism	3	168	33	7948	0.0909091	0.03183	0.305478	2203802018789	FBP1,HKDC1,FBP2
4610	Complement and coagulation cascades	Organismal Systems	Immune system	5	168	85	7948	0.0588235	0.0336461	0.305478	2.26656e+16	FGG,MASP1,C2,C5,C5AR1
533	Glycosaminoglycan biosynthesis - keratan sulfate	Metabolism	Glycan biosynthesis and metabolism	2	168	14	7948	0.142857	0.0342135	0.305478	101648534	CHST4,CHST1
4723	Retrograde endocannabinoid signaling	Organismal Systems	Nervous system	7	168	148	7948	0.0472973	0.0371586	0.320333	4.53545e+27	MT-ND1,MT-ND2,MT-ND3,MT-ND4,MT-ND4L,MT-ND5,MT-ND6
250	Alanine, aspartate and glutamate metabolism	Metabolism	Amino acid metabolism	3	168	37	7948	0.0810811	0.0426574	0.355479	26732716584706	GFPT1,GLS2,GPT2
450	Selenocompound metabolism	Metabolism	Metabolism of other amino acids	2	168	17	7948	0.117647	0.0490715	0.393519	149122928	CTH,SEPHS2
5150	Staphylococcus aureus infection	Human Diseases	Infectious disease: bacterial	5	168	95	7948	0.0526316	0.0503704	0.393519	2.26656e+16	FGG,MASP1,C2,C5,C5AR1
1210	2-Oxocarboxylic acid metabolism	Metabolism	Global and overview maps	2	168	19	7948	0.105263	0.0600385	0.454837	58684706	BCAT1,GPT2
670	One carbon pool by folate	Metabolism	Metabolism of cofactors and vitamins	2	168	20	7948	0.1	0.0658075	0.476564	10052802110797	ST20-MTHFS,MTHFD2
4974	Protein digestion and absorption	Organismal Systems	Digestive system	5	168	103	7948	0.0485437	0.066719	0.476564	1.11361e+22	SLC7A9,COL1A2,COL3A1,COL8A1,COL6A5
4141	Protein processing in endoplasmic reticulum	Genetic Information Processing	Folding, sorting and degradation	7	168	171	7948	0.0409357	0.0701968	0.484817	2.08124e+28	ERN1,PPP1R15A,HSPA1A,HSPA1B,PRKN,XBP1,HERPUD1
770	Pantothenate and CoA biosynthesis	Metabolism	Metabolism of cofactors and vitamins	2	168	21	7948	0.0952381	0.071753	0.484817	339896586	GADL1,BCAT1
5417	Lipid and atherosclerosis	Human Diseases	Cardiovascular disease	8	168	215	7948	0.0372093	0.0852414	0.560799	1.63688e+33	CALML6,ERN1,CXCL3,HSPA1A,HSPA1B,LDLR,XBP1,ABCG1
524	Neomycin, kanamycin and gentamicin biosynthesis	Metabolism	Biosynthesis of other secondary metabolites	1	168	5	7948	0.2	0.101337	0.649596	80201	HKDC1
4932	Non-alcoholic fatty liver disease	Human Diseases	Endocrine and metabolic disease	6	168	155	7948	0.0387097	0.110053	0.677067	2.08145e+23	ERN1,MT-COX1,MT-COX2,MT-COX3,MT-CYTB,XBP1
4512	ECM-receptor interaction	Environmental Information Processing	Signaling molecules and interaction	4	168	88	7948	0.0454545	0.115426	0.677067	1.27826e+17	COL1A2,COL6A5,THBS3,ITGA8
5134	Legionellosis	Human Diseases	Infectious disease: bacterial	3	168	57	7948	0.0526316	0.119054	0.677067	292133033304	CXCL3,HSPA1A,HSPA1B
232	Caffeine metabolism	Metabolism	Biosynthesis of other secondary metabolites	1	168	6	7948	0.166667	0.120344	0.677067	7498	XDH
470	D-Amino acid metabolism	Metabolism	Metabolism of other amino acids	1	168	6	7948	0.166667	0.120344	0.677067	27165	GLS2
4611	Platelet activation	Organismal Systems	Immune system	5	168	124	7948	0.0403226	0.121872	0.677067	1278,1281,2266,5593,60	COL1A2,COL3A1,FGG,PRKG2,ACTB
30	Pentose phosphate pathway	Metabolism	Carbohydrate metabolism	2	168	30	7948	0.0666667	0.131671	0.700377	22038789	FBP1,FBP2
4745	Phototransduction - fly	Organismal Systems	Sensory system	2	168	30	7948	0.0666667	0.131671	0.700377	163688,60	CALML6,ACTB
4213	Longevity regulating pathway - multiple species	Organismal Systems	Aging	3	168	62	7948	0.0483871	0.142942	0.744492	317033033304	FOXA2,HSPA1A,HSPA1B
4640	Hematopoietic cell lineage	Organismal Systems	Immune system	4	168	99	7948	0.040404	0.157013	0.779855	143614383575945	CSF1R,CSF2RA,IL7R,CD33
4210	Apoptosis	Cellular Processes	Cell growth and death	5	168	136	7948	0.0367647	0.160591	0.779855	1647,2081,4803,60,8739	GADD45A,ERN1,NGF,ACTB,HRK
4910	Insulin signaling pathway	Organismal Systems	Endocrine system	5	168	137	7948	0.0364964	0.164024	0.779855	1.63688e+22	CALML6,EIF4EBP1,FBP1,HKDC1,FBP2
10	Glycolysis / Gluconeogenesis	Metabolism	Carbohydrate metabolism	3	168	67	7948	0.0447761	0.168266	0.779855	2203802018789	FBP1,HKDC1,FBP2
760	Nicotinate and nicotinamide metabolism	Metabolism	Metabolism of cofactors and vitamins	2	168	35	7948	0.0571429	0.168528	0.779855	2305756953	NMNAT2,NT5M
5146	Amoebiasis	Human Diseases	Infectious disease: parasitic	4	168	102	7948	0.0392157	0.169218	0.779855	127812812921384	COL1A2,COL3A1,CXCL3,ARG2
4060	Cytokine-cytokine receptor interaction	Environmental Information Processing	Signaling molecules and interaction	9	168	295	7948	0.0305085	0.172113	0.779855	1.43614e+39	CSF1R,CSF2RA,CXCL3,IL7R,INHBC,GDF6,NGF,IL20RB,TSLP
4810	Regulation of actin cytoskeleton	Cellular Processes	Cell motility	7	168	218	7948	0.0321101	0.178403	0.779855	26291,27006,5156,60,8516,8817,9965	FGF21,FGF22,PDGFRA,ACTB,ITGA8,FGF18,FGF19
4924	Renin secretion	Organismal Systems	Endocrine system	3	168	69	7948	0.0434783	0.178741	0.779855	16368848815593	CALML6,NPR1,PRKG2
1250	Biosynthesis of nucleotide sugars	Metabolism	Global and overview maps	2	168	37	7948	0.0540541	0.183726	0.779855	267380201	GFPT1,HKDC1
5230	Central carbon metabolism in cancer	Human Diseases	Cancer: overview	3	168	70	7948	0.0428571	0.184046	0.779855	27165515680201	GLS2,PDGFRA,HKDC1
4066	HIF-1 signaling pathway	Environmental Information Processing	Signal transduction	4	168	109	7948	0.0366972	0.198911	0.819205	1.12399e+17	EGLN3,EIF4EBP1,ANGPT1,HKDC1
5224	Breast cancer	Human Diseases	Cancer: specific types	5	168	147	7948	0.0340136	0.199886	0.819205	1.64726e+21	GADD45A,FGF21,FGF22,FGF18,FGF19
5226	Gastric cancer	Human Diseases	Cancer: specific types	5	168	148	7948	0.0337838	0.203614	0.820752	1.64726e+21	GADD45A,FGF21,FGF22,FGF18,FGF19
430	Taurine and hypotaurine metabolism	Metabolism	Metabolism of other amino acids	1	168	11	7948	0.0909091	0.20955	0.820752	339896	GADL1
5214	Glioma	Human Diseases	Cancer: specific types	3	168	75	7948	0.04	0.211153	0.820752	16368816475156	CALML6,GADD45A,PDGFRA
4216	Ferroptosis	Cellular Processes	Cell growth and death	2	168	41	7948	0.0487805	0.214648	0.820752	5170384557	ACSL5,MAP1LC3A
5133	Pertussis	Human Diseases	Infectious disease: bacterial	3	168	76	7948	0.0394737	0.216679	0.820752	163688717727	CALML6,C2,C5
5412	Arrhythmogenic right ventricular cardiomyopathy	Human Diseases	Cardiovascular disease	3	168	77	7948	0.038961	0.222234	0.829233	59285,60,8516	CACNG6,ACTB,ITGA8
4921	Oxytocin signaling pathway	Organismal Systems	Endocrine system	5	168	154	7948	0.0324675	0.226452	0.832544	163688,4881,59285,60,7226	CALML6,NPR1,CACNG6,ACTB,TRPM2
4940	Type I diabetes mellitus	Human Diseases	Endocrine and metabolic disease	2	168	43	7948	0.0465116	0.230291	0.834389	3382942	ICA1,CD86
4071	Sphingolipid signaling pathway	Environmental Information Processing	Signal transduction	4	168	119	7948	0.0336134	0.243753	0.870545	1.23099e+18	DEGS2,S1PR1,S1PR5,GAB2
4510	Focal adhesion	Cellular Processes	Cellular community - eukaryotes	6	168	201	7948	0.0298507	0.251834	0.88674	1278,256076,5156,60,7059,8516	COL1A2,COL6A5,PDGFRA,ACTB,THBS3,ITGA8
4630	JAK-STAT signaling pathway	Environmental Information Processing	Signal transduction	5	168	162	7948	0.0308642	0.258005	0.89585	1.43836e+21	CSF2RA,IL7R,PDGFRA,IL20RB,TSLP
603	Glycosphingolipid biosynthesis - globo and isoglobo series	Metabolism	Glycan biosynthesis and metabolism	1	168	15	7948	0.0666667	0.274392	0.925089	2523	FUT1
520	Amino sugar and nucleotide sugar metabolism	Metabolism	Carbohydrate metabolism	2	168	49	7948	0.0408163	0.277527	0.925089	267380201	GFPT1,HKDC1
600	Sphingolipid metabolism	Metabolism	Lipid metabolism	2	168	49	7948	0.0408163	0.277527	0.925089	12309955512	DEGS2,SMPD3
5144	Malaria	Human Diseases	Infectious disease: parasitic	2	168	50	7948	0.04	0.285403	0.938826	30397059	HBA1,THBS3
5410	Hypertrophic cardiomyopathy	Human Diseases	Cardiovascular disease	3	168	90	7948	0.0333333	0.296436	0.944712	59285,60,8516	CACNG6,ACTB,ITGA8
4068	FoxO signaling pathway	Environmental Information Processing	Signal transduction	4	168	131	7948	0.0305344	0.300137	0.944712	1647190135756440	GADD45A,S1PR1,IL7R,SGK1
910	Nitrogen metabolism	Metabolism	Energy metabolism	1	168	17	7948	0.0588235	0.304801	0.944712	761	CA3
4970	Salivary secretion	Organismal Systems	Digestive system	3	168	92	7948	0.0326087	0.308047	0.944712	16368855545593	CALML6,PRH1,PRKG2
5323	Rheumatoid arthritis	Human Diseases	Immune disease	3	168	93	7948	0.0322581	0.313859	0.944712	2842921942	ANGPT1,CXCL3,CD86
61	Fatty acid biosynthesis	Metabolism	Lipid metabolism	1	168	18	7948	0.0555556	0.319528	0.944712	51703	ACSL5
5414	Dilated cardiomyopathy	Human Diseases	Cardiovascular disease	3	168	96	7948	0.03125	0.331309	0.944712	59285,60,8516	CACNG6,ACTB,ITGA8
4923	Regulation of lipolysis in adipocytes	Organismal Systems	Endocrine system	2	168	56	7948	0.0357143	0.332384	0.944712	48815593	NPR1,PRKG2
4915	Estrogen signaling pathway	Organismal Systems	Endocrine system	4	168	138	7948	0.0289855	0.33375	0.944712	1.63688e+17	CALML6,GPER1,HSPA1A,HSPA1B
4750	Inflammatory mediator regulation of TRP channels	Organismal Systems	Sensory system	3	168	98	7948	0.0306122	0.342939	0.944712	163688480379054	CALML6,NGF,TRPM8
4925	Aldosterone synthesis and secretion	Organismal Systems	Endocrine system	3	168	98	7948	0.0306122	0.342939	0.944712	16368839494881	CALML6,LDLR,NPR1
240	Pyrimidine metabolism	Metabolism	Nucleotide metabolism	2	168	58	7948	0.0344828	0.347872	0.944712	569537378	NT5M,UPP1
100	Steroid biosynthesis	Metabolism	Lipid metabolism	1	168	20	7948	0.05	0.348056	0.944712	120227	CYP2R1
4936	Alcoholic liver disease	Human Diseases	Endocrine and metabolic disease	4	168	141	7948	0.0283688	0.348226	0.944712	2921717727728	CXCL3,C2,C5,C5AR1
4061	Viral protein interaction with cytokine and cytokine receptor	Environmental Information Processing	Signaling molecules and interaction	3	168	100	7948	0.03	0.354554	0.944712	1436292153833	CSF1R,CXCL3,IL20RB
5416	Viral myocarditis	Human Diseases	Cardiovascular disease	2	168	60	7948	0.0333333	0.363239	0.944712	60942	ACTB,CD86
5171	Coronavirus disease - COVID-19	Human Diseases	Infectious disease: viral	6	168	232	7948	0.0258621	0.366667	0.944712	2.26646e+20	FGG,MX1,MASP1,C2,C5,C5AR1
340	Histidine metabolism	Metabolism	Amino acid metabolism	1	168	22	7948	0.0454545	0.375395	0.944712	3034	HAL
5217	Basal cell carcinoma	Human Diseases	Cancer: specific types	2	168	63	7948	0.031746	0.386031	0.944712	16472735	GADD45A,GLI1
4514	Cell adhesion molecules	Environmental Information Processing	Signaling molecules and interaction	4	168	149	7948	0.0268456	0.386835	0.944712	6410185169076940	LRRC4,ITGA8,CLDN1,CD86
4964	Proximal tubule bicarbonate reclamation	Organismal Systems	Excretory system	1	168	23	7948	0.0434783	0.388634	0.944712	27165	GLS2
4922	Glucagon signaling pathway	Organismal Systems	Endocrine system	3	168	107	7948	0.0280374	0.394957	0.944712	16368822038789	CALML6,FBP1,FBP2
1240	Biosynthesis of cofactors	Metabolism	Global and overview maps	4	168	153	7948	0.0261438	0.406056	0.944712	1.07972e+16	MTHFD2,NMNAT2,MAT1A,BCAT1
4150	mTOR signaling pathway	Environmental Information Processing	Signal transduction	4	168	155	7948	0.0258065	0.415628	0.944712	1.97829e+16	EIF4EBP1,GRB10,SGK1,SESN2
4720	Long-term potentiation	Organismal Systems	Nervous system	2	168	67	7948	0.0298507	0.415855	0.944712	10411163688	RAPGEF3,CALML6
5221	Acute myeloid leukemia	Human Diseases	Cancer: specific types	2	168	67	7948	0.0298507	0.415855	0.944712	14361978	CSF1R,EIF4EBP1
4664	Fc epsilon RI signaling pathway	Organismal Systems	Immune system	2	168	68	7948	0.0294118	0.4232	0.944712	36359846	INPP5D,GAB2
5145	Toxoplasmosis	Human Diseases	Infectious disease: parasitic	3	168	112	7948	0.0267857	0.423427	0.944712	330333043949	HSPA1A,HSPA1B,LDLR
790	Folate biosynthesis	Metabolism	Metabolism of cofactors and vitamins	1	168	26	7948	0.0384615	0.426701	0.944712	55034	MOCOS
4950	Maturity onset diabetes of the young	Human Diseases	Endocrine and metabolic disease	1	168	26	7948	0.0384615	0.426701	0.944712	3170	FOXA2
4670	Leukocyte transendothelial migration	Organismal Systems	Immune system	3	168	114	7948	0.0263158	0.434692	0.944712	10411,60,9076	RAPGEF3,ACTB,CLDN1
4391	Hippo signaling pathway - fly	Environmental Information Processing	Signal transduction	2	168	70	7948	0.0285714	0.437746	0.944712	6079633	ACTB,FAT4
4144	Endocytosis	Cellular Processes	Transport and catabolism	6	168	251	7948	0.0239044	0.43884	0.944712	1.38429e+26	PIP5KL1,EHD2,HSPA1A,HSPA1B,LDLR,PDGFRA
601	Glycosphingolipid biosynthesis - lacto and neolacto series	Metabolism	Glycan biosynthesis and metabolism	1	168	27	7948	0.037037	0.438859	0.944712	2523	FUT1
5200	Pathways in cancer	Human Diseases	Cancer: overview	12	168	530	7948	0.0226415	0.445909	0.944712	1.12399e+53	EGLN3,CSF1R,CSF2RA,CALML6,GADD45A,FGF21,FGF22,GLI1,IL7R,PDGFRA,FGF18,FGF19
4137	Mitophagy - animal	Cellular Processes	Transport and catabolism	2	168	72	7948	0.0277778	0.452092	0.944712	507184557	PRKN,MAP1LC3A
562	Inositol phosphate metabolism	Metabolism	Carbohydrate metabolism	2	168	73	7948	0.0273973	0.459188	0.944712	1384293635	PIP5KL1,INPP5D
4115	p53 signaling pathway	Cellular Processes	Cell growth and death	2	168	73	7948	0.0273973	0.459188	0.944712	164783667	GADD45A,SESN2
4392	Hippo signaling pathway - multiple species	Environmental Information Processing	Signal transduction	1	168	29	7948	0.0344828	0.462411	0.944712	79633	FAT4
4744	Phototransduction	Organismal Systems	Sensory system	1	168	29	7948	0.0344828	0.462411	0.944712	163688	CALML6
4152	AMPK signaling pathway	Environmental Information Processing	Signal transduction	3	168	120	7948	0.025	0.467979	0.944712	197822038789	EIF4EBP1,FBP1,FBP2
4971	Gastric acid secretion	Organismal Systems	Digestive system	2	168	76	7948	0.0263158	0.480152	0.944712	163688,60	CALML6,ACTB
5220	Chronic myeloid leukemia	Human Diseases	Cancer: specific types	2	168	76	7948	0.0263158	0.480152	0.944712	16479846	GADD45A,GAB2
52	Galactose metabolism	Metabolism	Carbohydrate metabolism	1	168	31	7948	0.0322581	0.48498	0.944712	80201	HKDC1
410	beta-Alanine metabolism	Metabolism	Metabolism of other amino acids	1	168	31	7948	0.0322581	0.48498	0.944712	339896	GADL1
4612	Antigen processing and presentation	Organismal Systems	Immune system	2	168	78	7948	0.025641	0.493851	0.944712	33033304	HSPA1A,HSPA1B
230	Purine metabolism	Metabolism	Nucleotide metabolism	3	168	126	7948	0.0238095	0.500381	0.944712	4881569537498	NPR1,NT5M,XDH
1521	EGFR tyrosine kinase inhibitor resistance	Human Diseases	Drug resistance: antineoplastic	2	168	79	7948	0.0253165	0.500615	0.944712	19785156	EIF4EBP1,PDGFRA
4380	Osteoclast differentiation	Organismal Systems	Development and regeneration	3	168	127	7948	0.023622	0.505686	0.944712	12601414369846	OSCAR,CSF1R,GAB2
983	Drug metabolism - other enzymes	Metabolism	Xenobiotics biodegradation and metabolism	2	168	80	7948	0.025	0.507321	0.944712	73787498	UPP1,XDH
4146	Peroxisome	Cellular Processes	Transport and catabolism	2	168	82	7948	0.0243902	0.520559	0.944712	517037498	ACSL5,XDH
4142	Lysosome	Cellular Processes	Transport and catabolism	3	168	132	7948	0.0227273	0.531767	0.944712	10053229017805	AP1M2,ARSG,LAPTM5
350	Tyrosine metabolism	Metabolism	Amino acid metabolism	1	168	36	7948	0.0277778	0.537367	0.944712	1638	DCT
500	Starch and sucrose metabolism	Metabolism	Carbohydrate metabolism	1	168	36	7948	0.0277778	0.537367	0.944712	80201	HKDC1
4012	ErbB signaling pathway	Environmental Information Processing	Signal transduction	2	168	85	7948	0.0235294	0.539967	0.944712	1978374	EIF4EBP1,AREG
4270	Vascular smooth muscle contraction	Organismal Systems	Circulatory system	3	168	134	7948	0.0223881	0.541985	0.944712	102671636884881	RAMP1,CALML6,NPR1
5210	Colorectal cancer	Human Diseases	Cancer: specific types	2	168	86	7948	0.0232558	0.546316	0.944712	1647374	GADD45A,AREG
4960	Aldosterone-regulated sodium reabsorption	Organismal Systems	Excretory system	1	168	37	7948	0.027027	0.54719	0.944712	6446	SGK1
5143	African trypanosomiasis	Human Diseases	Infectious disease: parasitic	1	168	37	7948	0.027027	0.54719	0.944712	3039	HBA1
5216	Thyroid cancer	Human Diseases	Cancer: specific types	1	168	37	7948	0.027027	0.54719	0.944712	1647	GADD45A
4621	NOD-like receptor signaling pathway	Organismal Systems	Immune system	4	168	184	7948	0.0217391	0.548577	0.944712	2.9215e+16	CXCL3,P2RX7,TRPM2,MAP1LC3A
5322	Systemic lupus erythematosus	Human Diseases	Immune disease	3	168	136	7948	0.0220588	0.552074	0.944712	717727942	C2,C5,CD86
5330	Allograft rejection	Human Diseases	Immune disease	1	168	38	7948	0.0263158	0.556806	0.944712	942	CD86
5340	Primary immunodeficiency	Human Diseases	Immune disease	1	168	38	7948	0.0263158	0.556806	0.944712	3575	IL7R
4540	Gap junction	Cellular Processes	Cellular community - eukaryotes	2	168	88	7948	0.0227273	0.558831	0.944712	51565593	PDGFRA,PRKG2
5418	Fluid shear stress and atherosclerosis	Human Diseases	Cardiovascular disease	3	168	138	7948	0.0217391	0.562033	0.944712	163688,60,9181	CALML6,ACTB,ARHGEF2
4211	Longevity regulating pathway	Organismal Systems	Aging	2	168	89	7948	0.0224719	0.564996	0.944712	197883667	EIF4EBP1,SESN2
5162	Measles	Human Diseases	Infectious disease: viral	3	168	139	7948	0.0215827	0.566962	0.944712	330333044599	HSPA1A,HSPA1B,MX1
4613	Neutrophil extracellular trap formation	Organismal Systems	Immune system	4	168	190	7948	0.0210526	0.574153	0.944712	2266,60,727,728	FGG,ACTB,C5,C5AR1
5202	Transcriptional misregulation in cancer	Human Diseases	Cancer: overview	4	168	192	7948	0.0208333	0.582499	0.944712	143616472115942	CSF1R,GADD45A,ETV1,CD86
5167	Kaposi sarcoma-associated herpesvirus infection	Human Diseases	Infectious disease: viral	4	168	194	7948	0.0206186	0.590751	0.944712	1.63688e+17	CALML6,CXCL3,MAP1LC3A,CD86
5332	Graft-versus-host disease	Human Diseases	Immune disease	1	168	42	7948	0.0238095	0.593282	0.944712	942	CD86
4350	TGF-beta signaling pathway	Environmental Information Processing	Signal transduction	2	168	94	7948	0.0212766	0.594895	0.944712	3626392255	INHBC,GDF6
71	Fatty acid degradation	Metabolism	Lipid metabolism	1	168	43	7948	0.0232558	0.601924	0.944712	51703	ACSL5
4975	Fat digestion and absorption	Organismal Systems	Digestive system	1	168	43	7948	0.0232558	0.601924	0.944712	4547	MTTP
5207	Chemical carcinogenesis - receptor activation	Human Diseases	Cancer: overview	4	168	197	7948	0.0203046	0.60295	0.944712	1.97827e+17	EIF4EBP1,FGF22,CHRNA9,FGF18
4072	Phospholipase D signaling pathway	Environmental Information Processing	Signal transduction	3	168	148	7948	0.0202703	0.609777	0.944712	1041151569846	RAPGEF3,PDGFRA,GAB2
4070	Phosphatidylinositol signaling system	Environmental Information Processing	Signal transduction	2	168	97	7948	0.0206186	0.61209	0.944712	1636883635	CALML6,INPP5D
4666	Fc gamma R-mediated phagocytosis	Organismal Systems	Immune system	2	168	97	7948	0.0206186	0.61209	0.944712	36359846	INPP5D,GAB2
4713	Circadian entrainment	Organismal Systems	Environmental adaptation	2	168	97	7948	0.0206186	0.61209	0.944712	1636885593	CALML6,PRKG2
564	Glycerophospholipid metabolism	Metabolism	Lipid metabolism	2	168	98	7948	0.0204082	0.617697	0.944712	1624662819	PHOSPHO1,GPD1
5231	Choline metabolism in cancer	Human Diseases	Cancer: overview	2	168	98	7948	0.0204082	0.617697	0.944712	19785156	EIF4EBP1,PDGFRA
4624	Toll and Imd signaling pathway	Organismal Systems	Immune system	1	168	45	7948	0.0222222	0.618666	0.944712	287	ANK2
4261	Adrenergic signaling in cardiomyocytes	Organismal Systems	Circulatory system	3	168	150	7948	0.02	0.618903	0.944712	1041116368859280	RAPGEF3,CALML6,CACNG6
5205	Proteoglycans in cancer	Human Diseases	Cancer: overview	4	168	202	7948	0.019802	0.622794	0.944712	1278,287,4060,60	COL1A2,ANK2,LUM,ACTB
4930	Type II diabetes mellitus	Human Diseases	Endocrine and metabolic disease	1	168	46	7948	0.0217391	0.626772	0.944712	80201	HKDC1
4933	AGE-RAGE signaling pathway in diabetic complications	Human Diseases	Endocrine and metabolic disease	2	168	100	7948	0.02	0.628726	0.944712	12781281	COL1A2,COL3A1
4916	Melanogenesis	Organismal Systems	Endocrine system	2	168	101	7948	0.019802	0.634147	0.944712	1636881638	CALML6,DCT
4973	Carbohydrate digestion and absorption	Organismal Systems	Digestive system	1	168	47	7948	0.0212766	0.634707	0.944712	80201	HKDC1
280	Valine, leucine and isoleucine degradation	Metabolism	Amino acid metabolism	1	168	48	7948	0.0208333	0.642474	0.944712	586	BCAT1
4218	Cellular senescence	Cellular Processes	Cell growth and death	3	168	156	7948	0.0192308	0.645412	0.944712	16368816471978	CALML6,GADD45A,EIF4EBP1
4390	Hippo signaling pathway	Environmental Information Processing	Signal transduction	3	168	157	7948	0.0191083	0.649703	0.944712	374,392255,60	AREG,GDF6,ACTB
5160	Hepatitis C	Human Diseases	Infectious disease: viral	3	168	157	7948	0.0191083	0.649703	0.944712	394945999076	LDLR,MX1,CLDN1
4064	NF-kappa B signaling pathway	Environmental Information Processing	Signal transduction	2	168	104	7948	0.0192308	0.650043	0.944712	16472921	GADD45A,CXCL3
4672	Intestinal immune network for IgA production	Organismal Systems	Immune system	1	168	49	7948	0.0204082	0.650077	0.944712	942	CD86
330	Arginine and proline metabolism	Metabolism	Amino acid metabolism	1	168	50	7948	0.02	0.65752	0.944712	384	ARG2
4979	Cholesterol metabolism	Organismal Systems	Digestive system	1	168	50	7948	0.02	0.65752	0.944712	3949	LDLR
5110	Vibrio cholerae infection	Human Diseases	Infectious disease: bacterial	1	168	50	7948	0.02	0.65752	0.944712	60	ACTB
4913	Ovarian steroidogenesis	Organismal Systems	Endocrine system	1	168	51	7948	0.0196078	0.664805	0.949721	3949	LDLR
5320	Autoimmune thyroid disease	Human Diseases	Immune disease	1	168	53	7948	0.0188679	0.678916	0.957975	942	CD86
4022	cGMP-PKG signaling pathway	Environmental Information Processing	Signal transduction	3	168	167	7948	0.0179641	0.690587	0.957975	16368848815593	CALML6,NPR1,PRKG2
4310	Wnt signaling pathway	Environmental Information Processing	Signal transduction	3	168	167	7948	0.0179641	0.690587	0.957975	2294334363759350	DKK1,RSPO4,LGR6
4024	cAMP signaling pathway	Environmental Information Processing	Signal transduction	4	168	221	7948	0.0180995	0.692356	0.957975	1.04112e+18	RAPGEF3,CALML6,GLI1,NPR1
4530	Tight junction	Cellular Processes	Cellular community - eukaryotes	3	168	169	7948	0.0177515	0.698323	0.957975	6090769181	ACTB,CLDN1,ARHGEF2
4340	Hedgehog signaling pathway	Environmental Information Processing	Signal transduction	1	168	56	7948	0.0178571	0.698983	0.957975	2735	GLI1
4724	Glutamatergic synapse	Organismal Systems	Nervous system	2	168	114	7948	0.0175439	0.699101	0.957975	2716550944	GLS2,SHANK1
1212	Fatty acid metabolism	Metabolism	Global and overview maps	1	168	57	7948	0.0175439	0.70539	0.957975	51703	ACSL5
5165	Human papillomavirus infection	Human Diseases	Infectious disease: viral	6	168	331	7948	0.0181269	0.706987	0.957975	1.2782e+25	COL1A2,EIF4EBP1,COL6A5,MX1,THBS3,ITGA8
5213	Endometrial cancer	Human Diseases	Cancer: specific types	1	168	58	7948	0.0172414	0.711663	0.957975	1647	GADD45A
4722	Neurotrophin signaling pathway	Organismal Systems	Nervous system	2	168	119	7948	0.0168067	0.72143	0.957975	1636884803	CALML6,NGF
4730	Long-term depression	Organismal Systems	Nervous system	1	168	60	7948	0.0166667	0.723812	0.957975	5593	PRKG2
4978	Mineral absorption	Organismal Systems	Digestive system	1	168	60	7948	0.0166667	0.723812	0.957975	26872	STEAP1
140	Steroid hormone biosynthesis	Metabolism	Lipid metabolism	1	168	61	7948	0.0163934	0.729694	0.957975	6820	SULT2B1
4360	Axon guidance	Organismal Systems	Development and regeneration	3	168	182	7948	0.0164835	0.74508	0.957975	219699641016585	UNC5B,LRRC4,SLIT1
4929	GnRH secretion	Organismal Systems	Endocrine system	1	168	64	7948	0.015625	0.746604	0.957975	2852	GPER1
4110	Cell cycle	Cellular Processes	Cell growth and death	2	168	126	7948	0.015873	0.750345	0.957975	164727127	GADD45A,SMC1B
4927	Cortisol synthesis and secretion	Organismal Systems	Endocrine system	1	168	65	7948	0.0153846	0.752004	0.957975	3949	LDLR
4926	Relaxin signaling pathway	Organismal Systems	Endocrine system	2	168	129	7948	0.0155039	0.761931	0.957975	12781281	COL1A2,COL3A1
4080	Neuroactive ligand-receptor interaction	Environmental Information Processing	Signaling molecules and interaction	6	168	353	7948	0.0169972	0.763404	0.957975	1.9015e+23	S1PR1,P2RX7,S1PR5,CHRNA9,C5,C5AR1
4114	Oocyte meiosis	Cellular Processes	Cell growth and death	2	168	131	7948	0.0152672	0.769395	0.957975	16368827127	CALML6,SMC1B
5131	Shigellosis	Human Diseases	Infectious disease: bacterial	4	168	247	7948	0.0161943	0.772127	0.957975	6080201845579180	ACTB,HKDC1,MAP1LC3A,ARHGEF2
4920	Adipocytokine signaling pathway	Organismal Systems	Endocrine system	1	168	69	7948	0.0144928	0.772482	0.957975	51703	ACSL5
5031	Amphetamine addiction	Human Diseases	Substance dependence	1	168	69	7948	0.0144928	0.772482	0.957975	163688	CALML6
5211	Renal cell carcinoma	Human Diseases	Cancer: specific types	1	168	69	7948	0.0144928	0.772482	0.957975	112399	EGLN3
3040	Spliceosome	Genetic Information Processing	Transcription	2	168	132	7948	0.0151515	0.773051	0.957975	33033304	HSPA1A,HSPA1B
5120	Epithelial cell signaling in Helicobacter pylori infection	Human Diseases	Infectious disease: bacterial	1	168	70	7948	0.0142857	0.777333	0.957975	2921	CXCL3
4520	Adherens junction	Cellular Processes	Cellular community - eukaryotes	1	168	71	7948	0.0140845	0.782082	0.957975	60	ACTB
5223	Non-small cell lung cancer	Human Diseases	Cancer: specific types	1	168	72	7948	0.0138889	0.786729	0.957975	1647	GADD45A
5130	Pathogenic Escherichia coli infection	Human Diseases	Infectious disease: bacterial	3	168	197	7948	0.0152284	0.791701	0.957975	6090769181	ACTB,CLDN1,ARHGEF2
4371	Apelin signaling pathway	Environmental Information Processing	Signal transduction	2	168	139	7948	0.0143885	0.797259	0.957975	16368884557	CALML6,MAP1LC3A
3320	PPAR signaling pathway	Organismal Systems	Endocrine system	1	168	75	7948	0.0133333	0.80009	0.957975	51703	ACSL5
4140	Autophagy - animal	Cellular Processes	Transport and catabolism	2	168	141	7948	0.0141844	0.803746	0.957975	208184557	ERN1,MAP1LC3A
5212	Pancreatic cancer	Human Diseases	Cancer: specific types	1	168	76	7948	0.0131579	0.804356	0.957975	1647	GADD45A
5017	Spinocerebellar ataxia	Human Diseases	Neurodegenerative disease	2	168	142	7948	0.0140845	0.806921	0.957975	20817494	ERN1,XBP1
5100	Bacterial invasion of epithelial cells	Human Diseases	Infectious disease: bacterial	1	168	77	7948	0.012987	0.808531	0.957975	60	ACTB
3008	Ribosome biogenesis in eukaryotes	Genetic Information Processing	Translation	1	168	79	7948	0.0126582	0.816618	0.958471	345630	FBLL1
3018	RNA degradation	Genetic Information Processing	Folding, sorting and degradation	1	168	79	7948	0.0126582	0.816618	0.958471	80336	PABPC1L
4662	B cell receptor signaling pathway	Organismal Systems	Immune system	1	168	82	7948	0.0121951	0.828116	0.960198	3635	INPP5D
4145	Phagosome	Cellular Processes	Transport and catabolism	2	168	151	7948	0.013245	0.833502	0.960198	607059	ACTB,THBS3
4013	MAPK signaling pathway - fly	Environmental Information Processing	Signal transduction	1	168	86	7948	0.0116279	0.842339	0.960198	6098	ROS1
4727	GABAergic synapse	Organismal Systems	Nervous system	1	168	89	7948	0.011236	0.852232	0.960198	27165	GLS2
4976	Bile secretion	Organismal Systems	Digestive system	1	168	89	7948	0.011236	0.852232	0.960198	3949	LDLR
5206	MicroRNAs in cancer	Human Diseases	Cancer: overview	2	168	161	7948	0.0124224	0.859147	0.960198	271655156	GLS2,PDGFRA
5163	Human cytomegalovirus infection	Human Diseases	Infectious disease: viral	3	168	225	7948	0.0133333	0.85987	0.960198	16368819785156	CALML6,EIF4EBP1,PDGFRA
4212	Longevity regulating pathway - worm	Organismal Systems	Aging	1	168	92	7948	0.0108696	0.861509	0.960198	3170	FOXA2
5222	Small cell lung cancer	Human Diseases	Cancer: specific types	1	168	92	7948	0.0108696	0.861509	0.960198	1647	GADD45A
4912	GnRH signaling pathway	Organismal Systems	Endocrine system	1	168	93	7948	0.0107527	0.86447	0.960198	163688	CALML6
4657	IL-17 signaling pathway	Organismal Systems	Immune system	1	168	94	7948	0.0106383	0.867369	0.960198	2921	CXCL3
5225	Hepatocellular carcinoma	Human Diseases	Cancer: specific types	2	168	167	7948	0.011976	0.872758	0.960198	1647,60	GADD45A,ACTB
1522	Endocrine resistance	Human Diseases	Drug resistance: antineoplastic	1	168	97	7948	0.0103093	0.8757	0.960198	2852	GPER1
3015	mRNA surveillance pathway	Genetic Information Processing	Translation	1	168	97	7948	0.0103093	0.8757	0.960198	80336	PABPC1L
5215	Prostate cancer	Human Diseases	Cancer: specific types	1	168	97	7948	0.0103093	0.8757	0.960198	5156	PDGFRA
5164	Influenza A	Human Diseases	Infectious disease: viral	2	168	171	7948	0.0116959	0.881152	0.961956	4599,60	MX1,ACTB
4620	Toll-like receptor signaling pathway	Organismal Systems	Immune system	1	168	104	7948	0.00961538	0.893172	0.963713	942	CD86
4625	C-type lectin receptor signaling pathway	Organismal Systems	Immune system	1	168	104	7948	0.00961538	0.893172	0.963713	163688	CALML6
5152	Tuberculosis	Human Diseases	Infectious disease: bacterial	2	168	179	7948	0.0111732	0.896434	0.963713	1054163688	CEBPG,CALML6
3013	Nucleocytoplasmic transport	Genetic Information Processing	Translation	1	168	108	7948	0.00925926	0.902036	0.963713	11260	XPOT
4931	Insulin resistance	Human Diseases	Endocrine and metabolic disease	1	168	108	7948	0.00925926	0.902036	0.963713	2673	GFPT1
4668	TNF signaling pathway	Environmental Information Processing	Signal transduction	1	168	112	7948	0.00892857	0.910168	0.968198	2921	CXCL3
4726	Serotonergic synapse	Organismal Systems	Nervous system	1	168	114	7948	0.00877193	0.913979	0.968198	10411	RAPGEF3
4919	Thyroid hormone signaling pathway	Organismal Systems	Endocrine system	1	168	121	7948	0.00826446	0.926095	0.976893	60	ACTB
4650	Natural killer cell mediated cytotoxicity	Organismal Systems	Immune system	1	168	126	7948	0.00793651	0.933695	0.980662	80329	ULBP1
4728	Dopaminergic synapse	Organismal Systems	Nervous system	1	168	132	7948	0.00757576	0.941796	0.980662	163688	CALML6
5170	Human immunodeficiency virus 1 infection	Human Diseases	Infectious disease: viral	2	168	212	7948	0.00943396	0.942133	0.980662	10053163688	AP1M2,CALML6
5135	Yersinia infection	Human Diseases	Infectious disease: bacterial	1	168	137	7948	0.00729927	0.94779	0.980662	60	ACTB
4120	Ubiquitin mediated proteolysis	Genetic Information Processing	Folding, sorting and degradation	1	168	142	7948	0.00704225	0.953169	0.980662	5071	PRKN
4550	Signaling pathways regulating pluripotency of stem cells	Cellular Processes	Cellular community - eukaryotes	1	168	143	7948	0.00699301	0.954177	0.980662	3626	INHBC
4740	Olfactory transduction	Organismal Systems	Sensory system	5	168	435	7948	0.0114943	0.957126	0.980662	1.63688e+23	CALML6,OR51B5,OR2C1,PRKG2,OR2H2
4934	Cushing syndrome	Human Diseases	Endocrine and metabolic disease	1	168	155	7948	0.00645161	0.964714	0.984402	3949	LDLR
5168	Herpes simplex virus 1 infection	Human Diseases	Infectious disease: viral	5	168	495	7948	0.010101	0.982084	0.991335	1.97835e+22	EIF4EBP1,ZFP57,ZNF415,ZFP69B,C5
5034	Alcoholism	Human Diseases	Substance dependence	1	168	187	7948	0.00534759	0.982457	0.991335	163688	CALML6
4062	Chemokine signaling pathway	Organismal Systems	Immune system	1	168	192	7948	0.00520833	0.984275	0.991335	2921	CXCL3
5169	Epstein-Barr virus infection	Human Diseases	Infectious disease: viral	1	168	202	7948	0.0049505	0.98737	0.991335	1647	GADD45A
5132	Salmonella infection	Human Diseases	Infectious disease: bacterial	1	168	249	7948	0.00401606	0.995507	0.995507	60	ACTB

## Sheet: GO CC MPP+ vs Control
GO_C Term ID	GO_C Term Desc	GO_C Term Level1	GO_C Term Level2	Term Candidate Gene Num	Total Candidate Gene Num	Term Gene Num	Total Gene Num	Rich Ratio	P value	Q value	Gene ids	Gene Symbols
GO:0070469	respiratory chain	cellular_component	membrane	8	331	41	18200	0.195122	6.23034e-07	0.000211832	4.51345e+31	MT-COX2,MT-CYTB,MT-ND2,MT-ND3,MT-ND4,MT-ND4L,MT-ND5,MT-ND6
GO:0005747	mitochondrial respiratory chain complex I	cellular_component	cell part	6	331	48	18200	0.125	0.000222971	0.037375	4.53545e+23	MT-ND1,MT-ND2,MT-ND3,MT-ND4,MT-ND4L,MT-ND5
GO:0030964	NADH dehydrogenase complex	cellular_component	membrane part	2	331	2	18200	1	0.000329779	0.037375	45374539	MT-ND3,MT-ND4L
GO:0005576	extracellular region	cellular_component	extracellular region	59	331	2107	18200	0.0280019	0.000477476	0.0405855	1114,12,126014,1278,1281,1295,1438,146760,196792,199800,203190,2266,22943,256076,26291,266727,27006,27019,27098,284,285313,2921,3039,3303,3304,343637,344901,347252,3575,3617,3626,374,387758,392255,4060,4803,4884,5309,54676,55512,56265,5648,56884,56944,56999,58189,6035,64100,6585,7059,717,727,80741,80830,84439,84519,85480,8817,9965	CHGB,SERPINA3,OSCAR,COL1A2,COL3A1,COL8A1,CSF2RA,RTN4RL1,FAM24B,ADM5,LGI3,FGG,DKK1,COL6A5,FGF21,MDGA1,FGF22,DNAI1,CLUL1,ANGPT1,IGSF10,CXCL3,HBA1,HSPA1A,HSPA1B,RSPO4,OSTN,IGFBPL1,IL7R,IMPG1,INHBC,AREG,FIBIN,GDF6,LUM,NGF,NPTX1,PITX3,GTPBP2,SMPD3,CPXM1,MASP1,FSTL5,OLFML3,ADAMTS9,WFDC1,RNASE1,ELSPBP1,SLIT1,THBS3,C2,C5,LY6G5C,APOL6,HHIPL1,ACRBP,TSLP,FGF18,FGF19
GO:0045277	respiratory chain complex IV	cellular_component	cell	3	331	11	18200	0.272727	0.000882543	0.0600129	451245134514	MT-COX1,MT-COX2,MT-COX3
GO:0005615	extracellular space	cellular_component	extracellular region	46	331	1594	18200	0.0288582	0.00117552	0.0666126	10267,10797,1114,12,1278,1281,1295,146760,2266,22901,22943,260429,26291,266727,27006,27098,284,284467,2921,3039,3077,344901,347252,3626,374,387104,3887,392255,4060,4803,5309,5554,56265,5648,58189,60,6585,717,727,7498,79258,80329,85480,8565,8817,9965	RAMP1,MTHFD2,CHGB,SERPINA3,COL1A2,COL3A1,COL8A1,RTN4RL1,FGG,ARSG,DKK1,PRSS33,FGF21,MDGA1,FGF22,CLUL1,ANGPT1,TAFA3,CXCL3,HBA1,HFE,OSTN,IGFBPL1,INHBC,AREG,SOGA3,KRT81,GDF6,LUM,NGF,PITX3,PRH1,CPXM1,MASP1,WFDC1,ACTB,SLIT1,C2,C5,XDH,MMEL1,ULBP1,TSLP,YARS1,FGF18,FGF19
GO:0031966	mitochondrial membrane	cellular_component	cell part	9	331	147	18200	0.0612245	0.00149683	0.0727031	2.85245e+36	GPER1,MT-ATP8,MT-ND1,MT-ND3,MT-ND4,MT-ND4L,MT-ND6,MX1,HKDC1
GO:0009897	external side of plasma membrane	cellular_component	cell	14	331	335	18200	0.041791	0.00344531	0.146426	1.43815e+58	CSF2RA,RTN4RL1,S1PR1,FGG,HFE,IL7R,LDLR,PDGFRA,TRPM8,ULBP1,LY6G5C,CD86,CD33,ABCG1
GO:0043235	receptor complex	cellular_component	protein-containing complex	10	331	215	18200	0.0465116	0.00613949	0.231936	1.02671e+41	RAMP1,CSF1R,CSF2RA,LDLR,MST1R,MTTP,NPR1,PDGFRA,GPRC5D,ROS1
GO:0005887	integral component of plasma membrane	cellular_component	cell	39	331	1446	18200	0.026971	0.00859807	0.251568	10267,11136,1436,1438,147798,24,2523,26872,2702,2825,2827,283383,2852,3077,340273,3756,3949,4486,4868,5027,5097,5099,5156,53833,54510,54886,55584,59352,6098,6329,6509,7226,728,7805,79054,84063,8501,9076,945	RAMP1,SLC7A9,CSF1R,CSF2RA,TMC4,ABCA4,FUT1,STEAP1,GJA5,CMKLR2,GPR3,ADGRD1,GPER1,HFE,ABCB5,KCNH1,LDLR,MST1R,NPHS1,P2RX7,PCDH1,PCDH7,PDGFRA,IL20RB,PCDH18,PLPPR1,CHRNA9,LGR6,ROS1,SCN4A,SLC1A4,TRPM2,C5AR1,LAPTM5,TRPM8,KIRREL2,SLC43A1,CLDN1,CD33
GO:0036057	slit diaphragm	cellular_component	cell junction	2	331	9	18200	0.222222	0.0109101	0.251568	486884063	NPHS1,KIRREL2
GO:0045263	proton-transporting ATP synthase complex, coupling factor F(o)	cellular_component	membrane part	2	331	9	18200	0.222222	0.0109101	0.251568	45084509	MT-ATP6,MT-ATP8
GO:0031838	haptoglobin-hemoglobin complex	cellular_component	protein-containing complex	2	331	11	18200	0.181818	0.0162733	0.251568	30393049	HBA1,HBQ1
GO:0034703	cation channel complex	cellular_component	membrane	2	331	11	18200	0.181818	0.0162733	0.251568	2851757226	UNC80,TRPM2
GO:0034993	meiotic nuclear membrane microtubule tethering complex	cellular_component	cell	2	331	11	18200	0.181818	0.0162733	0.251568	161176256979	SYNE3,SUN3
GO:0044327	dendritic spine head	cellular_component	cell	2	331	11	18200	0.181818	0.0162733	0.251568	28524599	GPER1,MX1
GO:0009986	cell surface	cellular_component	cell	19	331	616	18200	0.0308442	0.017996	0.251568	1.02671e+79	RAMP1,OSCAR,CSF1R,RTN4RL1,FGG,AREG,KCNH1,LDLR,MST1R,PDGFRA,ROS1,ELSPBP1,SLC1A4,C5AR1,TREML2,HAVCR2,ITGA8,CD86,CD33
GO:0005586	collagen type III trimer	cellular_component	extracellular region	1	331	1	18200	1	0.0181868	0.251568	1281	COL3A1
GO:0005591	collagen type VIII trimer	cellular_component	extracellular region	1	331	1	18200	1	0.0181868	0.251568	1295	COL8A1
GO:0045275	respiratory chain complex III	cellular_component	protein-containing complex	1	331	1	18200	1	0.0181868	0.251568	4519	MT-CYTB
GO:0097234	epidermal lamellar body membrane	cellular_component	cell	1	331	1	18200	1	0.0181868	0.251568	26154	ABCA12
GO:0099023	tethering complex	cellular_component	protein-containing complex	1	331	1	18200	1	0.0181868	0.251568	171024	SYNPO2
GO:0150014	apical distal dendrite	cellular_component	cell	1	331	1	18200	1	0.0181868	0.251568	4133	MAP2
GO:1990332	Ire1 complex	cellular_component	cell part	1	331	1	18200	1	0.0181868	0.251568	2081	ERN1
GO:0005833	hemoglobin complex	cellular_component	cell	2	331	12	18200	0.166667	0.0192957	0.251568	30393049	HBA1,HBQ1
GO:0072562	blood microparticle	cellular_component	extracellular region	6	331	118	18200	0.0508475	0.0208802	0.251568	12,2266,3039,3303,3304,60	SERPINA3,FGG,HBA1,HSPA1A,HSPA1B,ACTB
GO:0005750	mitochondrial respiratory chain complex III	cellular_component	cell	2	331	13	18200	0.153846	0.0225333	0.251568	45124519	MT-COX1,MT-CYTB
GO:0005911	cell-cell junction	cellular_component	cell junction	8	331	191	18200	0.0418848	0.0238583	0.251568	1823,26872,4868,5097,60,83604,84063,9076	DSC1,STEAP1,NPHS1,PCDH1,ACTB,TMEM47,KIRREL2,CLDN1
GO:0016235	aggresome	cellular_component	cell	3	331	35	18200	0.0857143	0.0253982	0.251568	330333045071	HSPA1A,HSPA1B,PRKN
GO:0046658	anchored component of plasma membrane	cellular_component	cell	3	331	36	18200	0.0833333	0.0273436	0.251568	1.4676e+16	RTN4RL1,MDGA1,ULBP1
GO:0031224	intrinsic component of membrane	cellular_component	membrane part	2	331	15	18200	0.133333	0.0296191	0.251568	45196004	MT-CYTB,RGS16
GO:0032591	dendritic spine membrane	cellular_component	cell	2	331	15	18200	0.133333	0.0296191	0.251568	28528516	GPER1,ITGA8
GO:0042734	presynaptic membrane	cellular_component	cell part	4	331	66	18200	0.0606061	0.0320882	0.251568	1.15207e+17	KCTD12,GPER1,KCNH1,RIMS3
GO:0070160	tight junction	cellular_component	cell junction	2	331	16	18200	0.125	0.0334503	0.251568	609076	ACTB,CLDN1
GO:0043198	dendritic shaft	cellular_component	cell	3	331	39	18200	0.0769231	0.0336418	0.251568	14911128524133	CNIH3,GPER1,MAP2
GO:0005583	fibrillar collagen trimer	cellular_component	extracellular region	1	331	2	18200	0.5	0.0360439	0.251568	4060	LUM
GO:0005584	collagen type I trimer	cellular_component	extracellular region	1	331	2	18200	0.5	0.0360439	0.251568	1278	COL1A2
GO:0034678	integrin alpha8-beta1 complex	cellular_component	cell	1	331	2	18200	0.5	0.0360439	0.251568	8516	ITGA8
GO:0045239	tricarboxylic acid cycle enzyme complex	cellular_component	cell	1	331	2	18200	0.5	0.0360439	0.251568	3949	LDLR
GO:0045271	respiratory chain complex I	cellular_component	membrane part	1	331	2	18200	0.5	0.0360439	0.251568	4538	MT-ND4
GO:0065010	extracellular membrane-bounded organelle	cellular_component	extracellular region	1	331	2	18200	0.5	0.0360439	0.251568	162466	PHOSPHO1
GO:0150002	distal dendrite	cellular_component	cell	1	331	2	18200	0.5	0.0360439	0.251568	4133	MAP2
GO:0150056	amylin receptor complex 1	cellular_component	cell	1	331	2	18200	0.5	0.0360439	0.251568	10267	RAMP1
GO:1990406	CGRP receptor complex	cellular_component	cell	1	331	2	18200	0.5	0.0360439	0.251568	10267	RAMP1
GO:1990597	AIP1-IRE1 complex	cellular_component	protein-containing complex	1	331	2	18200	0.5	0.0360439	0.251568	2081	ERN1
GO:1990630	IRE1-RACK1-PP2A complex	cellular_component	protein-containing complex	1	331	2	18200	0.5	0.0360439	0.251568	2081	ERN1
GO:1990666	PCSK9-LDLR complex	cellular_component	protein-containing complex	1	331	2	18200	0.5	0.0360439	0.251568	3949	LDLR
GO:1990682	CSF1-CSF1R complex	cellular_component	protein-containing complex	1	331	2	18200	0.5	0.0360439	0.251568	1436	CSF1R
GO:0005739	mitochondrion	cellular_component	cell part	36	331	1454	18200	0.0247593	0.0362554	0.251568	100528021,10202,10797,132671,137872,16,2081,23645,2617,27165,287,3303,3304,3336,384,3949,4508,4509,4513,4514,4519,4536,4537,4538,4539,4540,4541,5071,51703,56953,586,6446,80201,83667,8739,9619	ST20-MTHFS,DHRS2,MTHFD2,SPATA18,ADHFE1,AARS1,ERN1,PPP1R15A,GARS1,GLS2,ANK2,HSPA1A,HSPA1B,HSPE1,ARG2,LDLR,MT-ATP6,MT-ATP8,MT-COX2,MT-COX3,MT-CYTB,MT-ND2,MT-ND3,MT-ND4,MT-ND4L,MT-ND5,MT-ND6,PRKN,ACSL5,NT5M,BCAT1,SGK1,HKDC1,SESN2,HRK,ABCG1
GO:0005753	mitochondrial proton-transporting ATP synthase complex	cellular_component	membrane	2	331	17	18200	0.117647	0.0374631	0.254749	45084509	MT-ATP6,MT-ATP8
GO:0005639	integral component of nuclear inner membrane	cellular_component	cell	2	331	18	18200	0.111111	0.0416496	0.277664	2569795027	SUN3,P2RX7
GO:0048786	presynaptic active zone	cellular_component	cell part	3	331	43	18200	0.0697674	0.0431034	0.28183	285268539783	GPER1,SYN1,RIMS3
GO:0030424	axon	cellular_component	cell	12	331	378	18200	0.031746	0.0445262	0.28564	23046,23057,2617,285175,2852,3756,4599,4803,5630,60,6329,6853	KIF21B,NMNAT2,GARS1,UNC80,GPER1,KCNH1,MX1,NGF,PRPH,ACTB,SCN4A,SYN1
GO:0002178	palmitoyltransferase complex	cellular_component	protein-containing complex	1	331	3	18200	0.333333	0.0535771	0.300473	401647	GOLGA7B
GO:0009331	glycerol-3-phosphate dehydrogenase complex	cellular_component	protein-containing complex	1	331	3	18200	0.333333	0.0535771	0.300473	2819	GPD1
GO:0045259	proton-transporting ATP synthase complex	cellular_component	cell	1	331	3	18200	0.333333	0.0535771	0.300473	4508	MT-ATP6
GO:0099073	mitochondrion-derived vesicle	cellular_component	cell	1	331	3	18200	0.333333	0.0535771	0.300473	5071	PRKN
GO:0150001	primary dendrite	cellular_component	cell	1	331	3	18200	0.333333	0.0535771	0.300473	4133	MAP2
GO:1990037	Lewy body core	cellular_component	cell	1	331	3	18200	0.333333	0.0535771	0.300473	9709	HERPUD1
GO:1990452	Parkin-FBXW7-Cul1 ubiquitin ligase complex	cellular_component	cell part	1	331	3	18200	0.333333	0.0535771	0.300473	5071	PRKN
GO:0031012	extracellular matrix	cellular_component	extracellular region	9	331	265	18200	0.0339623	0.0539084	0.300473	1.27813e+40	COL1A2,COL3A1,COL8A1,RTN4RL1,PHOSPHO1,IMPG1,LUM,PITX3,ADAMTS9
GO:0043231	intracellular membrane-bounded organelle	cellular_component	cell	24	331	933	18200	0.0257235	0.0556455	0.300867	10053,120227,132671,1436,1638,168400,171024,1901,24,26154,2825,2852,28999,30846,3382,3756,400120,5097,55507,56999,6820,80183,84557,9779	AP1M2,CYP2R1,SPATA18,CSF1R,DCT,DDX53,SYNPO2,S1PR1,ABCA4,ABCA12,CMKLR2,GPER1,KLF15,EHD2,ICA1,KCNH1,SERTM1,PCDH1,GPRC5D,ADAMTS9,SULT2B1,RUBCNL,MAP1LC3A,TBC1D5
GO:0031410	cytoplasmic vesicle	cellular_component	cell	14	331	480	18200	0.0291667	0.0568146	0.300867	10053,130612,220082,23046,23057,24,26154,3077,4599,4884,7805,80183,8291,9181	AP1M2,TMEM198,CBY2,KIF21B,NMNAT2,ABCA4,ABCA12,HFE,MX1,NPTX1,LAPTM5,RUBCNL,DYSF,ARHGEF2
GO:0042995	cell projection	cellular_component	cell	14	331	480	18200	0.0291667	0.0568146	0.300867	1.15207e+69	KCTD12,PIP5KL1,RTN4RL1,DNAH10,KIF21B,NMNAT2,GJA5,RD3,RSPH4A,IMPG1,NPHS1,PDGFRA,TRPM2,ARHGEF2
GO:0005743	mitochondrial inner membrane	cellular_component	cell	13	331	445	18200	0.0292135	0.0641739	0.300867	4.50845e+51	MT-ATP6,MT-ATP8,MT-COX1,MT-COX2,MT-COX3,MT-CYTB,MT-ND1,MT-ND2,MT-ND3,MT-ND4,MT-ND4L,MT-ND5,MT-ND6
GO:0098685	Schaffer collateral - CA1 synapse	cellular_component	synapse	4	331	83	18200	0.0481928	0.0646711	0.300867	50944,60,64101,6853	SHANK1,ACTB,LRRC4,SYN1
GO:0016021	integral component of membrane	cellular_component	membrane	109	331	5280	18200	0.0206439	0.0649202	0.300867	100533496,10164,10267,10345,107983987,11136,114569,120224,123099,126014,130612,1436,147798,161176,1638,1823,1901,196446,201229,2081,219699,24,2523,256979,25907,259236,26154,26872,2702,2825,2827,282763,283383,2852,3077,340273,343450,344805,345051,348938,3575,374,3755,3756,378807,387104,388820,3949,400120,4253,4486,4508,4509,4512,4513,4514,4519,4535,4536,4537,4538,4539,4540,4541,4881,4993,5027,5097…	TVP23C-CDRT4,CHST4,RAMP1,TRDN,LOC107983987,SLC7A9,MAL2,TMEM45B,DEGS2,OSCAR,TMEM198,CSF1R,TMC4,SYNE3,DCT,DSC1,S1PR1,MYRFL,LYRM9,ERN1,UNC5B,ABCA4,FUT1,SUN3,TMEM158,TMIE,ABCA12,STEAP1,GJA5,CMKLR2,GPR3,OR51B5,ADGRD1,GPER1,HFE,ABCB5,KCNT2,TMPRSS7,REELD1,NIPAL4,IL7R,AREG,KCNG1,KCNH1,CATSPER4,SOGA3,SMIM34,LDLR,SERTM1,MIA2,MST1R,MT-ATP6,MT-ATP8,MT-COX1,MT-COX2,MT-COX3,MT-CYTB,MT-ND1,MT-ND2,MT-ND3,MT-ND4,…
GO:0016234	inclusion body	cellular_component	cell	2	331	23	18200	0.0869565	0.064928	0.300867	33033304	HSPA1A,HSPA1B
GO:0045177	apical part of cell	cellular_component	cell	4	331	84	18200	0.047619	0.0669781	0.300867	3077394972879630	HFE,LDLR,C5AR1,FAT4
GO:0005575	cellular_component	cellular_component	cellular_component	12	331	406	18200	0.0295567	0.068556	0.300867	1.40706e+63	CCM2L,ADM5,SEPHS2,RSPH14,ZC3H6,FIBIN,SH3TC1,MOCOS,SLC22A15,CYRIA,HHIPL1,TMEM116
GO:0005921	gap junction	cellular_component	cell junction	2	331	24	18200	0.0833333	0.0700042	0.300867	18232702	DSC1,GJA5
GO:0001534	radial spoke	cellular_component	cell	1	331	4	18200	0.25	0.0707923	0.300867	345895	RSPH4A
GO:0044307	dendritic branch	cellular_component	cell	1	331	4	18200	0.25	0.0707923	0.300867	4133	MAP2
GO:0045098	type III intermediate filament	cellular_component	cell	1	331	4	18200	0.25	0.0707923	0.300867	5630	PRPH
GO:0097209	epidermal lamellar body	cellular_component	cell	1	331	4	18200	0.25	0.0707923	0.300867	26154	ABCA12
GO:0098844	postsynaptic endocytic zone membrane	cellular_component	cell	1	331	4	18200	0.25	0.0707923	0.300867	4599	MX1
GO:0098850	extrinsic component of synaptic vesicle membrane	cellular_component	cell	1	331	4	18200	0.25	0.0707923	0.300867	6853	SYN1
GO:1902737	dendritic filopodium	cellular_component	cell	1	331	4	18200	0.25	0.0707923	0.300867	4133	MAP2
GO:1990604	IRE1-TRAF2-ASK1 complex	cellular_component	cell part	1	331	4	18200	0.25	0.0707923	0.300867	2081	ERN1
GO:1990769	proximal neuron projection	cellular_component	cell	1	331	4	18200	0.25	0.0707923	0.300867	4133	MAP2
GO:0005637	nuclear inner membrane	cellular_component	cell	3	331	53	18200	0.0566038	0.0718162	0.301451	20812569793756	ERN1,SUN3,KCNH1
GO:0097228	sperm principal piece	cellular_component	cell	2	331	27	18200	0.0740741	0.085957	0.329413	10566378807	AKAP3,CATSPER4
GO:0030314	junctional membrane complex	cellular_component	cell	1	331	5	18200	0.2	0.0876954	0.329413	10345	TRDN
GO:0030893	meiotic cohesin complex	cellular_component	cell part	1	331	5	18200	0.2	0.0876954	0.329413	27127	SMC1B
GO:0031228	intrinsic component of Golgi membrane	cellular_component	cell	1	331	5	18200	0.2	0.0876954	0.329413	10164	CHST4
GO:0033165	interphotoreceptor matrix	cellular_component	extracellular region	1	331	5	18200	0.2	0.0876954	0.329413	3617	IMPG1
GO:0097413	Lewy body	cellular_component	cell	1	331	5	18200	0.2	0.0876954	0.329413	5071	PRKN
GO:0098871	postsynaptic actin cytoskeleton	cellular_component	cell	1	331	5	18200	0.2	0.0876954	0.329413	60	ACTB
GO:1990316	Atg1/ULK1 kinase complex	cellular_component	cell	1	331	5	18200	0.2	0.0876954	0.329413	83667	SESN2
GO:1990357	terminal web	cellular_component	cell	1	331	5	18200	0.2	0.0876954	0.329413	3077	HFE
GO:0043005	neuron projection	cellular_component	cell	11	331	380	18200	0.0289474	0.0881665	0.329413	2.0319e+46	LGI3,CMKLR2,ANK2,MAP2,MT-ND5,NPTX1,PRKN,SHANK1,CHRNA9,PSPH,TRPM2
GO:0031982	vesicle	cellular_component	organelle	6	331	172	18200	0.0348837	0.0945242	0.349329	3303,3304,4547,59352,60,9181	HSPA1A,HSPA1B,MTTP,LGR6,ACTB,ARHGEF2
GO:0045121	membrane raft	cellular_component	membrane	8	331	256	18200	0.03125	0.0965572	0.353005	1.14569e+36	MAL2,RTN4RL1,S1PR1,UNC5B,ANGPT1,ANK2,INPP5D,TRPM8
GO:0034991	nuclear meiotic cohesin complex	cellular_component	cell	1	331	6	18200	0.166667	0.104292	0.369367	27127	SMC1B
GO:0097443	sorting endosome	cellular_component	cell	1	331	6	18200	0.166667	0.104292	0.369367	3949	LDLR
GO:1990635	proximal dendrite	cellular_component	cell	1	331	6	18200	0.166667	0.104292	0.369367	4133	MAP2
GO:0005759	mitochondrial matrix	cellular_component	cell part	11	331	396	18200	0.0277778	0.109112	0.382454	1.00528e+54	ST20-MTHFS,DHRS2,MTHFD2,ADHFE1,GARS1,GLS2,HSPE1,ARG2,LDLR,NT5M,GPT2
GO:0001652	granular component	cellular_component	cell	1	331	7	18200	0.142857	0.120587	0.390518	79800	CARF
GO:0005579	membrane attack complex	cellular_component	cell	1	331	7	18200	0.142857	0.120587	0.390518	727	C5
GO:0030915	Smc5-Smc6 complex	cellular_component	cell	1	331	7	18200	0.142857	0.120587	0.390518	493861	EID3
GO:0031428	box C/D snoRNP complex	cellular_component	cell	1	331	7	18200	0.142857	0.120587	0.390518	345630	FBLL1
GO:0044304	main axon	cellular_component	cell	1	331	7	18200	0.142857	0.120587	0.390518	4133	MAP2
GO:0048788	cytoskeleton of presynaptic active zone	cellular_component	cell	1	331	7	18200	0.142857	0.120587	0.390518	9783	RIMS3
GO:0097441	basal dendrite	cellular_component	cell	1	331	7	18200	0.142857	0.120587	0.390518	4133	MAP2
GO:0060076	excitatory synapse	cellular_component	synapse	2	331	33	18200	0.0606061	0.120601	0.390518	5094464101	SHANK1,LRRC4
GO:0001750	photoreceptor outer segment	cellular_component	cell	3	331	69	18200	0.0434783	0.130752	0.41097	243430353617	ABCA4,RD3,IMPG1
GO:0031093	platelet alpha granule lumen	cellular_component	cell	3	331	69	18200	0.0434783	0.130752	0.41097	12226654676	SERPINA3,FGG,GTPBP2
GO:0030669	clathrin-coated endocytic vesicle membrane	cellular_component	membrane	3	331	70	18200	0.0428571	0.134878	0.41097	35753743949	IL7R,AREG,LDLR
GO:0005577	fibrinogen complex	cellular_component	extracellular region part	1	331	8	18200	0.125	0.136587	0.41097	2266	FGG
GO:0035686	sperm fibrous sheath	cellular_component	cell	1	331	8	18200	0.125	0.136587	0.41097	10566	AKAP3
GO:0043203	axon hillock	cellular_component	cell	1	331	8	18200	0.125	0.136587	0.41097	4133	MAP2
GO:0097433	dense body	cellular_component	cell	1	331	8	18200	0.125	0.136587	0.41097	60	ACTB
GO:1990712	HFE-transferrin receptor complex	cellular_component	cell	1	331	8	18200	0.125	0.136587	0.41097	3077	HFE
GO:0005902	microvillus	cellular_component	cell	3	331	71	18200	0.0422535	0.139048	0.414704	104112845156	RAPGEF3,ANGPT1,PDGFRA
GO:0000421	autophagosome membrane	cellular_component	cell	2	331	37	18200	0.0540541	0.145275	0.42324	8018384557	RUBCNL,MAP1LC3A
GO:0031463	Cul3-RING ubiquitin ligase complex	cellular_component	protein-containing complex	2	331	37	18200	0.0540541	0.145275	0.42324	262498507	KLHL3,ENC1
GO:0005769	early endosome	cellular_component	cell	8	331	283	18200	0.0282686	0.145644	0.42324	2.85229e+33	GPER1,ANK2,HFE,EHD2,LDLR,ARRDC3,DYSF,HAVCR2
GO:0070821	tertiary granule membrane	cellular_component	cell	3	331	73	18200	0.0410959	0.147516	0.424434	722679895945	TRPM2,ATP8B4,CD33
GO:0008278	cohesin complex	cellular_component	cell	1	331	9	18200	0.111111	0.152297	0.424434	27127	SMC1B
GO:0032059	bleb	cellular_component	cell	1	331	9	18200	0.111111	0.152297	0.424434	5027	P2RX7
GO:0044294	dendritic growth cone	cellular_component	cell	1	331	9	18200	0.111111	0.152297	0.424434	4133	MAP2
GO:0098981	cholinergic synapse	cellular_component	synapse	1	331	9	18200	0.111111	0.152297	0.424434	55584	CHRNA9
GO:0030054	cell junction	cellular_component	cell junction	12	331	473	18200	0.02537	0.155452	0.425562	2.70229e+48	GJA5,ANK2,FOXA2,SHANK1,PCDH1,PDGFRA,SYN1,HAVCR2,FBP2,CLDN1,ARHGEF2,RIMS3
GO:0030659	cytoplasmic vesicle membrane	cellular_component	cell	5	331	157	18200	0.0318471	0.15855	0.425562	1.00532e+21	AP1M2,NMNAT2,GPER1,TRPM2,DYSF
GO:0005930	axoneme	cellular_component	cell part	4	331	116	18200	0.0344828	0.161071	0.425562	1.96385e+20	DNAH10,GLI1,RSPH4A,DNAI7
GO:0031226	intrinsic component of plasma membrane	cellular_component	cell	2	331	40	18200	0.05	0.164399	0.425562	19015156	S1PR1,PDGFRA
GO:1990904	ribonucleoprotein complex	cellular_component	protein-containing complex	5	331	159	18200	0.0314465	0.164421	0.425562	3303,3304,55323,60,80336	HSPA1A,HSPA1B,LARP6,ACTB,PABPC1L
GO:0005886	plasma membrane	cellular_component	cell	95	331	4776	18200	0.0198911	0.167504	0.425562	10267,10345,10411,11136,126014,130612,1436,1438,146760,1638,1823,1901,202374,219699,2266,22943,26154,266727,26872,2702,2825,2827,282763,283383,284,285175,2852,287,2887,3077,30846,3303,3304,340273,343450,344805,3575,3635,3755,3756,378807,3949,4486,4599,4868,4881,4884,4993,5027,50944,5097,5099,5156,51703,53637,53833,54510,55507,55512,55584,57561,59285,59352,60,6000,6004,6329,64101,6446,6509,7226,72…	RAMP1,TRDN,RAPGEF3,SLC7A9,OSCAR,TMEM198,CSF1R,CSF2RA,RTN4RL1,DCT,DSC1,S1PR1,STK32A,UNC5B,FGG,DKK1,ABCA12,MDGA1,STEAP1,GJA5,CMKLR2,GPR3,OR51B5,ADGRD1,ANGPT1,UNC80,GPER1,ANK2,GRB10,HFE,EHD2,HSPA1A,HSPA1B,ABCB5,KCNT2,TMPRSS7,IL7R,INPP5D,KCNG1,KCNH1,CATSPER4,LDLR,MST1R,MX1,NPHS1,NPR1,NPTX1,OR2C1,P2RX7,SHANK1,PCDH1,PCDH7,PDGFRA,ACSL5,S1PR5,IL20RB,PCDH18,GPRC5D,SMPD3,CHRNA9,ARRDC3,CACNG6,LGR6,ACTB,RGS7…
GO:0014701	junctional sarcoplasmic reticulum membrane	cellular_component	cell	1	331	10	18200	0.1	0.167721	0.425562	10345	TRDN
GO:0017146	NMDA selective glutamate receptor complex	cellular_component	cell	1	331	10	18200	0.1	0.167721	0.425562	50944	SHANK1
GO:0031588	nucleotide-activated protein kinase complex	cellular_component	cell	1	331	10	18200	0.1	0.167721	0.425562	83667	SESN2
GO:0033018	sarcoplasmic reticulum lumen	cellular_component	cell	1	331	10	18200	0.1	0.167721	0.425562	10345	TRDN
GO:0036128	CatSper complex	cellular_component	cell	1	331	10	18200	0.1	0.167721	0.425562	378807	CATSPER4
GO:0042612	MHC class I protein complex	cellular_component	cell	1	331	10	18200	0.1	0.167721	0.425562	3077	HFE
GO:0062023	collagen-containing extracellular matrix	cellular_component	extracellular region	10	331	389	18200	0.0257069	0.173129	0.436029	1.21278e+39	SERPINA3,COL1A2,COL3A1,COL8A1,FGG,COL6A5,ANGPT1,LUM,ADAMTS9,THBS3
GO:0043204	perikaryon	cellular_component	cell	5	331	163	18200	0.0306748	0.176418	0.441045	1.4676e+21	RTN4RL1,KCNH1,PRPH,TRPM2,ITGA8
GO:0031932	TORC2 complex	cellular_component	cell	1	331	11	18200	0.0909091	0.182866	0.444104	83667	SESN2
GO:0036157	outer dynein arm	cellular_component	cell	1	331	11	18200	0.0909091	0.182866	0.444104	27019	DNAI1
GO:0044754	autolysosome	cellular_component	cell	1	331	11	18200	0.0909091	0.182866	0.444104	84557	MAP1LC3A
GO:1990454	L-type voltage-gated calcium channel complex	cellular_component	cell	1	331	11	18200	0.0909091	0.182866	0.444104	59285	CACNG6
GO:0008076	voltage-gated potassium channel complex	cellular_component	cell	3	331	83	18200	0.0361446	0.1921	0.46322	375537569196	KCNG1,KCNH1,KCNAB3
GO:0030315	T-tubule	cellular_component	cell	2	331	45	18200	0.0444444	0.197132	0.466367	2878291	ANK2,DYSF
GO:0000276	mitochondrial proton-transporting ATP synthase complex, coupling factor F(o)	cellular_component	cell	1	331	12	18200	0.0833333	0.197736	0.466367	4509	MT-ATP8
GO:0030131	clathrin adaptor complex	cellular_component	cell	1	331	12	18200	0.0833333	0.197736	0.466367	10053	AP1M2
GO:0048471	perinuclear region of cytoplasm	cellular_component	cell	17	331	744	18200	0.0228495	0.198892	0.466367	1.14569e+75	MAL2,GPER1,HFE,EHD2,HSPA1A,HSPA1B,RD3,KCNH1,MX1,PRKN,BSPRY,BANK1,ROS1,THBS3,TRPM2,LAPTM5,PLEKHF1
GO:0014069	postsynaptic density	cellular_component	cell	7	331	264	18200	0.0265152	0.206576	0.481068	2.85245e+28	GPER1,MT-ND2,MX1,PRKN,SHANK1,SYN1,ITGA8
GO:0031672	A band	cellular_component	cell	1	331	13	18200	0.0769231	0.212336	0.484526	287	ANK2
GO:0036477	somatodendritic compartment	cellular_component	cell	1	331	13	18200	0.0769231	0.212336	0.484526	3949	LDLR
GO:0098993	anchored component of synaptic vesicle membrane	cellular_component	cell	1	331	13	18200	0.0769231	0.212336	0.484526	6853	SYN1
GO:0005788	endoplasmic reticulum lumen	cellular_component	organelle part	8	331	315	18200	0.0253968	0.216588	0.490932	1.11413e+32	CHGB,COL1A2,COL3A1,COL8A1,FGG,ARSG,DNAJB9,MTTP
GO:0070062	extracellular exosome	cellular_component	extracellular region	44	331	2148	18200	0.0204842	0.220227	0.495874	10411,114569,12,126014,1278,146760,147798,1491,16,1823,2203,2266,23743,2617,26227,2673,2819,284,3039,30846,3303,3304,3336,3949,4060,4189,4868,54039,55507,5630,60,6035,6301,6509,6820,717,727,7453,79633,80336,8291,8789,9398,942	RAPGEF3,MAL2,SERPINA3,OSCAR,COL1A2,RTN4RL1,TMC4,CTH,AARS1,DSC1,FBP1,FGG,BHMT2,GARS1,PHGDH,GFPT1,GPD1,ANGPT1,HBA1,EHD2,HSPA1A,HSPA1B,HSPE1,LDLR,LUM,DNAJB9,NPHS1,PCBP3,GPRC5D,PRPH,ACTB,RNASE1,SARS1,SLC1A4,SULT2B1,C2,C5,WARS1,FAT4,PABPC1L,DYSF,FBP2,CD101,CD86
GO:0014704	intercalated disc	cellular_component	cell junction	2	331	49	18200	0.0408163	0.223841	0.500696	2702287	GJA5,ANK2
GO:0034362	low-density lipoprotein particle	cellular_component	extracellular region	1	331	14	18200	0.0714286	0.226672	0.502259	3949	LDLR
GO:0055037	recycling endosome	cellular_component	cell	4	331	134	18200	0.0298507	0.227494	0.502259	285228730779619	GPER1,ANK2,HFE,ABCG1
GO:0035579	specific granule membrane	cellular_component	cell part	3	331	92	18200	0.0326087	0.234684	0.505272	722679895945	TRPM2,ATP8B4,CD33
GO:0000164	protein phosphatase type 1 complex	cellular_component	cell	1	331	15	18200	0.0666667	0.240747	0.505272	23645	PPP1R15A
GO:0000800	lateral element	cellular_component	cell part	1	331	15	18200	0.0666667	0.240747	0.505272	27127	SMC1B
GO:0030673	axolemma	cellular_component	cell	1	331	15	18200	0.0666667	0.240747	0.505272	3756	KCNH1
GO:0030904	retromer complex	cellular_component	cell	1	331	15	18200	0.0666667	0.240747	0.505272	9779	TBC1D5
GO:0031090	organelle membrane	cellular_component	membrane	1	331	15	18200	0.0666667	0.240747	0.505272	84557	MAP1LC3A
GO:0043229	intracellular organelle	cellular_component	cell	1	331	15	18200	0.0666667	0.240747	0.505272	6853	SYN1
GO:0099092	postsynaptic density, intracellular component	cellular_component	cell	1	331	15	18200	0.0666667	0.240747	0.505272	9181	ARHGEF2
GO:0098793	presynapse	cellular_component	cell	4	331	138	18200	0.0289855	0.243122	0.507127	4599,5071,60,6853	MX1,PRKN,ACTB,SYN1
GO:0005802	trans-Golgi network	cellular_component	cell	5	331	187	18200	0.026738	0.25436	0.515195	1.01642e+22	CHST4,NMNAT2,GPER1,ATP8B4,CHST1
GO:0005892	acetylcholine-gated channel complex	cellular_component	cell	1	331	16	18200	0.0625	0.254567	0.515195	55584	CHRNA9
GO:0031091	platelet alpha granule	cellular_component	cell part	1	331	16	18200	0.0625	0.254567	0.515195	2266	FGG
GO:0045178	basal part of cell	cellular_component	cell	1	331	16	18200	0.0625	0.254567	0.515195	3077	HFE
GO:0097729	9+2 motile cilium	cellular_component	cell	1	331	16	18200	0.0625	0.254567	0.515195	27019	DNAI1
GO:0016529	sarcoplasmic reticulum	cellular_component	cell	2	331	54	18200	0.037037	0.257561	0.518169	103457498	TRDN,XDH
GO:0005874	microtubule	cellular_component	cell	8	331	334	18200	0.0239521	0.263897	0.525802	1.96385e+37	DNAH10,KIF21B,MTUS2,DNAI1,MAP2,MX1,MAP1LC3A,ARHGEF2
GO:0043194	axon initial segment	cellular_component	cell	1	331	17	18200	0.0588235	0.268136	0.525802	4133	MAP2
GO:0099524	postsynaptic cytosol	cellular_component	cell	1	331	17	18200	0.0588235	0.268136	0.525802	1978	EIF4EBP1
GO:0016323	basolateral plasma membrane	cellular_component	cell part	6	331	240	18200	0.025	0.272443	0.525802	1.15701e+23	ALPK2,ANK2,LDLR,MTTP,C5AR1,CLDN1
GO:0005770	late endosome	cellular_component	cell	4	331	146	18200	0.0273973	0.275044	0.525802	2.30574e+17	NMNAT2,LDLR,DYSF,MAP1LC3A
GO:0005635	nuclear envelope	cellular_component	cell	5	331	193	18200	0.0259067	0.275076	0.525802	1.02022e+24	DHRS2,SYNE3,SUN3,GPER1,TRPM2
GO:1904724	tertiary granule lumen	cellular_component	cell	2	331	57	18200	0.0350877	0.277845	0.525802	1260145309	OSCAR,PITX3
GO:0001518	voltage-gated sodium channel complex	cellular_component	cell part	1	331	18	18200	0.0555556	0.281459	0.525802	6329	SCN4A
GO:0005858	axonemal dynein complex	cellular_component	cell part	1	331	18	18200	0.0555556	0.281459	0.525802	55259	DNAI7
GO:0031092	platelet alpha granule membrane	cellular_component	cell	1	331	18	18200	0.0555556	0.281459	0.525802	5099	PCDH7
GO:0031904	endosome lumen	cellular_component	cell	1	331	18	18200	0.0555556	0.281459	0.525802	4803	NGF
GO:0033162	melanosome membrane	cellular_component	cell	1	331	18	18200	0.0555556	0.281459	0.525802	1638	DCT
GO:0036020	endolysosome membrane	cellular_component	cell	1	331	18	18200	0.0555556	0.281459	0.525802	3949	LDLR
GO:0005581	collagen trimer	cellular_component	protein-containing complex	3	331	102	18200	0.0294118	0.283669	0.525894	12781281256076	COL1A2,COL3A1,COL6A5
GO:0015030	Cajal body	cellular_component	cell	2	331	58	18200	0.0344828	0.284601	0.525894	10346345630	TRIM22,FBLL1
GO:0012507	ER to Golgi transport vesicle membrane	cellular_component	cell	2	331	59	18200	0.0338983	0.291351	0.532678	149111374	CNIH3,AREG
GO:0030665	clathrin-coated vesicle membrane	cellular_component	cell	1	331	19	18200	0.0526316	0.29454	0.532678	10053	AP1M2
GO:0043034	costamere	cellular_component	cell	1	331	19	18200	0.0526316	0.29454	0.532678	287	ANK2
GO:0071682	endocytic vesicle lumen	cellular_component	cell	1	331	19	18200	0.0526316	0.29454	0.532678	3039	HBA1
GO:0005881	cytoplasmic microtubule	cellular_component	cell	2	331	60	18200	0.0333333	0.298094	0.536253	23281284451	MTUS2,ODF3L2
GO:0001669	acrosomal vesicle	cellular_component	cell	3	331	106	18200	0.0283019	0.30353	0.542462	1056637880784510	AKAP3,CATSPER4,ACRBP
GO:0005751	mitochondrial respiratory chain complex IV	cellular_component	cell	1	331	20	18200	0.05	0.307383	0.542462	4512	MT-COX1
GO:0035267	NuA4 histone acetyltransferase complex	cellular_component	cell	1	331	20	18200	0.05	0.307383	0.542462	60	ACTB
GO:0031526	brush border membrane	cellular_component	cell	2	331	62	18200	0.0322581	0.311545	0.542462	111364547	SLC7A9,MTTP
GO:0001917	photoreceptor inner segment	cellular_component	cell	2	331	63	18200	0.031746	0.318252	0.542462	3430353617	RD3,IMPG1
GO:0005791	rough endoplasmic reticulum	cellular_component	cell	2	331	63	18200	0.031746	0.318252	0.542462	1611764547	SYNE3,MTTP
GO:0030139	endocytic vesicle	cellular_component	cell	2	331	63	18200	0.031746	0.318252	0.542462	308468291	EHD2,DYSF
GO:0035580	specific granule lumen	cellular_component	cell	2	331	63	18200	0.031746	0.318252	0.542462	1260145309	OSCAR,PITX3
GO:0101003	ficolin-1-rich granule membrane	cellular_component	cell	2	331	63	18200	0.031746	0.318252	0.542462	18237226	DSC1,TRPM2
GO:0005922	connexin complex	cellular_component	cell junction	1	331	21	18200	0.047619	0.319993	0.542462	2702	GJA5
GO:0044305	calyx of Held	cellular_component	cell	1	331	21	18200	0.047619	0.319993	0.542462	60	ACTB
GO:0030425	dendrite	cellular_component	cell	10	331	457	18200	0.0218818	0.320691	0.542462	1.49111e+43	CNIH3,KIF21B,GPER1,KCNH1,MAP2,MT-ND1,NGF,SHANK1,SLC1A4,SYN1
GO:0005882	intermediate filament	cellular_component	cell	4	331	160	18200	0.025	0.332287	0.556687	1.07634e+16	NES,KRT81,PRPH,SLC1A4
GO:0005773	vacuole	cellular_component	cell part	1	331	22	18200	0.0454545	0.332375	0.556687	4486	MST1R
GO:0043296	apical junction complex	cellular_component	cell junction	1	331	24	18200	0.0416667	0.356467	0.591214	60	ACTB
GO:0097381	photoreceptor disc membrane	cellular_component	cell	1	331	24	18200	0.0416667	0.356467	0.591214	24	ABCA4
GO:0000785	chromatin	cellular_component	cell	20	331	1002	18200	0.0199601	0.366255	0.601844	100129583,1054,122953,2115,22809,2303,28999,3005,3170,3215,340784,344191,376940,4222,4610,4807,5309,54937,60,8507	FAM47E,CEBPG,JDP2,ETV1,ATF5,FOXC2,KLF15,H1-0,FOXA2,HOXB5,HMX3,EVX2,ZC3H6,MEOX1,MYCL,NHLH1,PITX3,SOHLH2,ACTB,ENC1
GO:0002080	acrosomal membrane	cellular_component	cell	1	331	25	18200	0.04	0.368187	0.601844	84519	ACRBP
GO:0030863	cortical cytoskeleton	cellular_component	cell	1	331	25	18200	0.04	0.368187	0.601844	60	ACTB
GO:0005776	autophagosome	cellular_component	cell	2	331	71	18200	0.028169	0.371215	0.60389	845579779	MAP1LC3A,TBC1D5
GO:0000137	Golgi cis cisterna	cellular_component	cell part	1	331	26	18200	0.0384615	0.379693	0.608942	55512	SMPD3
GO:0008305	integrin complex	cellular_component	cell	1	331	26	18200	0.0384615	0.379693	0.608942	8516	ITGA8
GO:0032281	AMPA glutamate receptor complex	cellular_component	cell	1	331	26	18200	0.0384615	0.379693	0.608942	149111	CNIH3
GO:0045211	postsynaptic membrane	cellular_component	cell	4	331	174	18200	0.0229885	0.39006	0.615448	1.15207e+19	KCTD12,CNIH3,ANK2,SHANK1
GO:0005640	nuclear outer membrane	cellular_component	cell	1	331	27	18200	0.037037	0.390991	0.615448	161176	SYNE3
GO:0030057	desmosome	cellular_component	cell junction	1	331	27	18200	0.037037	0.390991	0.615448	1823	DSC1
GO:0031430	M band	cellular_component	cell	1	331	27	18200	0.037037	0.390991	0.615448	287	ANK2
GO:0001725	stress fiber	cellular_component	cell	2	331	75	18200	0.0266667	0.397093	0.615803	1710244486	SYNPO2,MST1R
GO:0045171	intercellular bridge	cellular_component	extracellular region	2	331	75	18200	0.0266667	0.397093	0.615803	30846375316	EHD2,RBM44
GO:0000795	synaptonemal complex	cellular_component	cell	1	331	28	18200	0.0357143	0.402083	0.615803	6853	SYN1
GO:0030286	dynein complex	cellular_component	cell	1	331	28	18200	0.0357143	0.402083	0.615803	196385	DNAH10
GO:0031528	microvillus membrane	cellular_component	cell	1	331	28	18200	0.0357143	0.402083	0.615803	4547	MTTP
GO:0044322	endoplasmic reticulum quality control compartment	cellular_component	cell	1	331	28	18200	0.0357143	0.402083	0.615803	9709	HERPUD1
GO:0015630	microtubule cytoskeleton	cellular_component	cell	4	331	178	18200	0.0224719	0.406483	0.61975	3.08465e+18	EHD2,MX1,ZNF415,BMERB1
GO:0001891	phagocytic cup	cellular_component	membrane part	1	331	29	18200	0.0344828	0.412974	0.62405	9938	ARHGAP25
GO:0005891	voltage-gated calcium channel complex	cellular_component	cell part	1	331	29	18200	0.0344828	0.412974	0.62405	59285	CACNG6
GO:0033116	endoplasmic reticulum-Golgi intermediate compartment membrane	cellular_component	cell	2	331	78	18200	0.025641	0.416177	0.626107	149111374	CNIH3,AREG
GO:0030672	synaptic vesicle membrane	cellular_component	cell	2	331	79	18200	0.0253165	0.422471	0.631784	33826853	ICA1,SYN1
GO:0099060	integral component of postsynaptic specialization membrane	cellular_component	cell	1	331	30	18200	0.0333333	0.423667	0.631784	55584	CHRNA9
GO:0010494	cytoplasmic stress granule	cellular_component	cell	2	331	80	18200	0.025	0.42873	0.636542	7975280336	ZFAND1,PABPC1L
GO:0030018	Z disc	cellular_component	organelle	3	331	134	18200	0.0223881	0.441381	0.652476	1710242878789	SYNPO2,ANK2,FBP2
GO:0008021	synaptic vesicle	cellular_component	cell	3	331	138	18200	0.0217391	0.460373	0.67209	20319048036853	LGI3,NGF,SYN1
GO:0032839	dendrite cytoplasm	cellular_component	cell	1	331	34	18200	0.0294118	0.464533	0.67209	4133	MAP2
GO:0070971	endoplasmic reticulum exit site	cellular_component	cell	1	331	34	18200	0.0294118	0.464533	0.67209	4253	MIA2
GO:0097225	sperm midpiece	cellular_component	cell part	1	331	34	18200	0.0294118	0.464533	0.67209	10566	AKAP3
GO:0098686	hippocampal mossy fiber to CA3 synapse	cellular_component	synapse	1	331	34	18200	0.0294118	0.464533	0.67209	2852	GPER1
GO:0005844	polysome	cellular_component	protein-containing complex	1	331	35	18200	0.0285714	0.474289	0.681494	55323	LARP6
GO:0005741	mitochondrial outer membrane	cellular_component	membrane	4	331	195	18200	0.0205128	0.475041	0.681494	1.32671e+19	SPATA18,PPP1R15A,PRKN,ACSL5
GO:0005764	lysosome	cellular_component	cell	7	331	360	18200	0.0194444	0.482527	0.685481	2.29013e+29	ARSG,ANK2,LDLR,ARRDC3,TRPM2,LAPTM5,PLEKHF1
GO:0001650	fibrillar center	cellular_component	cell	3	331	143	18200	0.020979	0.483715	0.685481	321534563055786	HOXB5,FBLL1,ZNF415
GO:0005875	microtubule associated complex	cellular_component	cell	1	331	36	18200	0.0277778	0.483869	0.685481	4133	MAP2
GO:0045202	synapse	cellular_component	synapse	11	331	584	18200	0.0188356	0.496102	0.699895	149111,23057,287,5071,50944,55584,60,6509,6853,84557,9783	CNIH3,NMNAT2,ANK2,PRKN,SHANK1,CHRNA9,ACTB,SLC1A4,SYN1,MAP1LC3A,RIMS3
GO:0033017	sarcoplasmic reticulum membrane	cellular_component	cell	1	331	38	18200	0.0263158	0.502509	0.703098	10345	TRDN
GO:0097546	ciliary base	cellular_component	cell	1	331	38	18200	0.0263158	0.502509	0.703098	2735	GLI1
GO:0000791	euchromatin	cellular_component	cell	1	331	39	18200	0.025641	0.511575	0.709941	3005	H1-0
GO:0032040	small-subunit processome	cellular_component	protein-containing complex	1	331	39	18200	0.025641	0.511575	0.709941	345630	FBLL1
GO:0005925	focal adhesion	cellular_component	cell junction	8	331	430	18200	0.0186047	0.524145	0.724428	171024,3303,3304,4868,60,7739,8516,9181	SYNPO2,HSPA1A,HSPA1B,NPHS1,ACTB,ZNF185,ITGA8,ARHGEF2
GO:0045095	keratin filament	cellular_component	cell	2	331	97	18200	0.0206186	0.529131	0.72554	28523887	GPER1,KRT81
GO:0098839	postsynaptic density membrane	cellular_component	cell	1	331	41	18200	0.0243902	0.529218	0.72554	3756	KCNH1
GO:0005794	Golgi apparatus	cellular_component	cell	21	331	1154	18200	0.0181976	0.531531	0.725785	1.03462e+92	TRIM22,NMNAT2,PPP1R15A,FUT1,ABCA12,MDGA1,GPER1,H1-0,ICA1,FIBIN,LDLR,MTTP,PRKN,PDGFRA,SYN1,BEND5,ATP8B4,ARHGEF2,CD33,ABCG1,TBC1D5
GO:0022627	cytosolic small ribosomal subunit	cellular_component	cell	1	331	42	18200	0.0238095	0.537799	0.728493	3039	HBA1
GO:0031305	integral component of mitochondrial inner membrane	cellular_component	cell part	1	331	42	18200	0.0238095	0.537799	0.728493	4519	MT-CYTB
GO:0016020	membrane	cellular_component	membrane	93	331	5137	18200	0.018104	0.54202	0.731296	100533496,10267,10345,10411,11136,120224,120227,130612,138429,1436,1438,146760,147798,16,161176,1638,1823,1901,2081,23057,23645,24,2523,259236,26154,26872,2702,2825,2852,287,3039,3077,3336,343450,345051,348938,3575,3635,374,3756,378807,387104,3949,401647,4253,4486,4508,4509,4513,4519,4536,4537,4538,4539,4540,4541,4599,4993,5027,50944,5156,51703,53346,53637,53833,54510,54836,5630,59285,59352,60,60…	TVP23C-CDRT4,RAMP1,TRDN,RAPGEF3,SLC7A9,TMEM45B,CYP2R1,TMEM198,PIP5KL1,CSF1R,CSF2RA,RTN4RL1,TMC4,AARS1,SYNE3,DCT,DSC1,S1PR1,ERN1,NMNAT2,PPP1R15A,ABCA4,FUT1,TMIE,ABCA12,STEAP1,GJA5,CMKLR2,GPER1,ANK2,HBA1,HFE,HSPE1,KCNT2,REELD1,NIPAL4,IL7R,INPP5D,AREG,KCNH1,CATSPER4,SOGA3,LDLR,GOLGA7B,MIA2,MST1R,MT-ATP6,MT-ATP8,MT-COX2,MT-CYTB,MT-ND2,MT-ND3,MT-ND4,MT-ND4L,MT-ND5,MT-ND6,MX1,OR2C1,P2RX7,SHANK1,PDGFRA,…
GO:0030141	secretory granule	cellular_component	cell	2	331	100	18200	0.02	0.545573	0.731333	11142617	CHGB,GARS1
GO:0010008	endosome membrane	cellular_component	cell	5	331	270	18200	0.0185185	0.546349	0.731333	2.68723e+22	STEAP1,EHD2,LDLR,PLEKHF1,TBC1D5
GO:0030658	transport vesicle membrane	cellular_component	cell	1	331	44	18200	0.0227273	0.554497	0.738849	26154	ABCA12
GO:0032588	trans-Golgi network membrane	cellular_component	cell	2	331	102	18200	0.0196078	0.55631	0.738849	1005359352	AP1M2,LGR6
GO:0000139	Golgi membrane	cellular_component	cell	11	331	612	18200	0.0179739	0.559068	0.739623	1.00531e+50	AP1M2,CHST4,NMNAT2,FUT1,ABCA12,GPER1,ICA1,GOLGA7B,SMPD3,CHST1,ABCG1
GO:0030667	secretory granule membrane	cellular_component	cell	2	331	103	18200	0.0194175	0.56161	0.740107	3382728	ICA1,C5AR1
GO:0030133	transport vesicle	cellular_component	cell part	2	331	104	18200	0.0192308	0.566866	0.741286	48847805	NPTX1,LAPTM5
GO:0042470	melanosome	cellular_component	cell	2	331	104	18200	0.0192308	0.566866	0.741286	16386509	DCT,SLC1A4
GO:0005796	Golgi lumen	cellular_component	cell	2	331	106	18200	0.0188679	0.57724	0.75196	40604803	LUM,NGF
GO:0001533	cornified envelope	cellular_component	cell	1	331	48	18200	0.0208333	0.586109	0.754837	1823	DSC1
GO:0001772	immunological synapse	cellular_component	cell	1	331	48	18200	0.0208333	0.586109	0.754837	84868	HAVCR2
GO:0097542	ciliary tip	cellular_component	cell	1	331	48	18200	0.0208333	0.586109	0.754837	2735	GLI1
GO:0005768	endosome	cellular_component	cell	8	331	456	18200	0.0175439	0.590944	0.757278	1.90127e+35	S1PR1,STEAP1,ANK2,RD3,ARRDC3,PLEKHF1,DYSF,ABCG1
GO:0034451	centriolar satellite	cellular_component	cell	2	331	109	18200	0.0183486	0.592459	0.757278	8291942	DYSF,CD86
GO:0042383	sarcolemma	cellular_component	cell	2	331	110	18200	0.0181818	0.597441	0.760786	2878291	ANK2,DYSF
GO:0016363	nuclear matrix	cellular_component	cell	2	331	111	18200	0.018018	0.602377	0.764209	112608507	XPOT,ENC1
GO:0005871	kinesin complex	cellular_component	organelle	1	331	51	18200	0.0196078	0.608342	0.76606	23046	KIF21B
GO:0099061	integral component of postsynaptic density membrane	cellular_component	cell	1	331	51	18200	0.0196078	0.608342	0.76606	64101	LRRC4
GO:0005789	endoplasmic reticulum membrane	cellular_component	cell	18	331	1035	18200	0.0173913	0.61244	0.768375	1.20227e+81	CYP2R1,DEGS2,CNIH3,MYRFL,ERN1,PPP1R15A,GPER1,AREG,DNAJB9,MIA2,MX1,PDGFRA,ACSL5,SGK1,XBP1,TRPM8,ABCG1,HERPUD1
GO:0009925	basal plasma membrane	cellular_component	cell	1	331	52	18200	0.0192308	0.615485	0.769356	4486	MST1R
GO:0098978	glutamatergic synapse	cellular_component	synapse	6	331	355	18200	0.0169014	0.628641	0.7771	1978,4884,50944,60,64101,9181	EIF4EBP1,NPTX1,SHANK1,ACTB,LRRC4,ARHGEF2
GO:0017053	transcriptional repressor complex	cellular_component	protein-containing complex	1	331	54	18200	0.0185185	0.629383	0.7771	3005	H1-0
GO:0031252	cell leading edge	cellular_component	cell	1	331	54	18200	0.0185185	0.629383	0.7771	54836	BSPRY
GO:0005929	cilium	cellular_component	cell	5	331	297	18200	0.016835	0.630823	0.7771	1.96385e+25	DNAH10,DNAI1,RSPH4A,PDGFRA,DNAI7
GO:0005777	peroxisome	cellular_component	cell	2	331	118	18200	0.0169492	0.63565	0.778018	7498945	XDH,CD33
GO:1903561	extracellular vesicle	cellular_component	extracellular region	1	331	55	18200	0.0181818	0.636144	0.778018	56944	OLFML3
GO:0005783	endoplasmic reticulum	cellular_component	cell	22	331	1280	18200	0.0171875	0.640568	0.778781	10345,120227,1278,2081,22901,23645,24,2852,3303,3304,387758,4189,4253,4547,5071,51703,56999,6820,7494,80329,8516,9709	TRDN,CYP2R1,COL1A2,ERN1,ARSG,PPP1R15A,ABCA4,GPER1,HSPA1A,HSPA1B,FIBIN,DNAJB9,MIA2,MTTP,PRKN,ACSL5,ADAMTS9,SULT2B1,XBP1,ULBP1,ITGA8,HERPUD1
GO:0045111	intermediate filament cytoskeleton	cellular_component	cell	1	331	56	18200	0.0178571	0.642781	0.778781	10763	NES
GO:0032991	protein-containing complex	cellular_component	protein-containing complex	12	331	710	18200	0.0169014	0.64364	0.778781	1978,2887,3303,3304,5071,5156,60,7453,7805,80741,9076,9181	EIF4EBP1,GRB10,HSPA1A,HSPA1B,PRKN,PDGFRA,ACTB,WARS1,LAPTM5,LY6G5C,CLDN1,ARHGEF2
GO:0016607	nuclear speck	cellular_component	cell	7	331	426	18200	0.0164319	0.659598	0.793021	1.03462e+29	TRIM22,GADD45A,KLF15,HSPA1A,HSPA1B,PRKN,SGK1
GO:0099056	integral component of presynaptic membrane	cellular_component	cell	1	331	59	18200	0.0169492	0.661978	0.793021	3756	KCNH1
GO:0005923	bicellular tight junction	cellular_component	cell junction	2	331	124	18200	0.016129	0.662405	0.793021	90769181	CLDN1,ARHGEF2
GO:0030864	cortical actin cytoskeleton	cellular_component	cell	1	331	60	18200	0.0166667	0.668146	0.797086	10411	RAPGEF3
GO:0005737	cytoplasm	cellular_component	cell	101	331	5734	18200	0.0176142	0.672202	0.798705	100129583,100528021,10202,102724560,10346,10566,10763,112399,11260,120227,132671,138429,138639,1491,16,161176,163688,1647,1901,196385,1978,2081,2203,2266,22809,22928,23046,23057,23281,23645,260429,26154,2617,26291,27006,27019,2735,2827,2852,286514,287,2887,3034,30846,3170,3303,3304,3382,343035,345895,375316,384,3949,4133,4189,4222,4599,493861,5027,5071,50944,5156,5309,53637,54039,54836,54937,5532…	FAM47E,ST20-MTHFS,DHRS2,LOC102724560,TRIM22,AKAP3,NES,EGLN3,XPOT,CYP2R1,SPATA18,PIP5KL1,PTPDC1,CTH,AARS1,SYNE3,CALML6,GADD45A,S1PR1,DNAH10,EIF4EBP1,ERN1,FBP1,FGG,ATF5,SEPHS2,KIF21B,NMNAT2,MTUS2,PPP1R15A,PRSS33,ABCA12,GARS1,FGF21,FGF22,DNAI1,GLI1,GPR3,GPER1,MAGEB18,ANK2,GRB10,HAL,EHD2,FOXA2,HSPA1A,HSPA1B,ICA1,RD3,RSPH4A,RBM44,ARG2,LDLR,MAP2,DNAJB9,MEOX1,MX1,EID3,P2RX7,PRKN,SHANK1,PDGFRA,PITX3,S1PR…
GO:0043679	axon terminus	cellular_component	synapse	1	331	61	18200	0.0163934	0.674201	0.798705	2852	GPER1
GO:1904813	ficolin-1-rich granule lumen	cellular_component	cell	2	331	129	18200	0.0155039	0.683479	0.806885	33033304	HSPA1A,HSPA1B
GO:0019005	SCF ubiquitin ligase complex	cellular_component	protein-containing complex	1	331	63	18200	0.015873	0.685983	0.807039	5071	PRKN
GO:0005801	cis-Golgi network	cellular_component	cell	1	331	64	18200	0.015625	0.691714	0.808188	7226	TRPM2
GO:0030173	integral component of Golgi membrane	cellular_component	cell	1	331	64	18200	0.015625	0.691714	0.808188	100533496	TVP23C-CDRT4
GO:0005905	clathrin-coated pit	cellular_component	cell	1	331	66	18200	0.0151515	0.702865	0.818404	3949	LDLR
GO:0015629	actin cytoskeleton	cellular_component	cell	4	331	265	18200	0.0150943	0.713233	0.827643	171024,3005,60,7739	SYNPO2,H1-0,ACTB,ZNF185
GO:0098982	GABA-ergic synapse	cellular_component	synapse	1	331	69	18200	0.0144928	0.718841	0.831313	266727	MDGA1
[truncated: 46 more rows]

## Sheet: GO BP MPP+ vs Control
GO_P Term ID	GO_P Term Desc	GO_P Term Level1	GO_P Term Level2	Term Candidate Gene Num	Total Candidate Gene Num	Term Gene Num	Total Gene Num	Rich Ratio	P value	Q value	Gene ids	Gene Symbols
[truncated: 1,901 more rows]

[truncated: 1 more sheets: GO MF MPP+ vs Control]
